# Supplementary material for: Integrated mRNA and miRNA expression profiling in blood reveals candidate biomarkers associated with endurance exercise in the horse
Source: Sci Rep. 2016 Mar 10;6:22932. doi: 10.1038/srep22932 (PMC4785432; doi:10.1038/srep22932)
Supplement: Supplementary Table S1 [file srep22932-s2.xls]

## Sheet: miRNA_target_all.txt
Table S1. Morphometric and physiological parameters of horses
Animal	Time	Cohort	SEXE	BREED	Year_Born	RACE	Ride_place	ELIMINATION_CAUSE	PHASE_ELIMINATION	Average_speed	Distance_km	Ht	Bil_Tot	Bil_Conj	PT	Creatinine	CK	ASAT	GGT	SAA
2	T0	experimental	H	DSA	2001	Corlay	19	None	0	14.98	160	NA	NA	NA	NA	NA	NA	NA	NA	NA
2	T1	experimental	H	DSA	2001	Corlay	19	None	0	14.98	160	45	43.2	5	73.9	14.8	3028	422	13	1400
9	T0	experimental	H	AR	2001	Monpazier	17	None	0	14.333	160	NA	NA	NA	NA	NA	NA	NA	NA	NA
9	T1	experimental	H	AR	2001	Monpazier	17	None	0	14.333	160	54.8	52.3	5	80.3	17.1	1582	365	6	714
20	T1	experimental	F	AR	2002	Monpazier	1000	metabolic problems	3	NA	80	NA	NA	NA	NA	NA	NA	NA	NA	NA
20	T0	experimental	F	AR	2002	Monpazier	1000	metabolic problems	3	NA	80	NA	NA	NA	NA	NA	NA	NA	NA	NA
27	T1	experimental	H	AR	2002	Castelgrat	1	None	0	16.98	160	NA	37.8	3.3	82.1	14.6	1857	400	13	613
27	T0	experimental	H	AR	2002	Castelgrat	1	None	0	16.98	160	NA	NA	NA	NA	NA	NA	NA	NA	NA
32	T1	experimental	H	DSA	2003	Corlay	5	None	0	17.09	160	43	31.1	3.9	76.4	15.6	2811	467	16	1400
32	T0	experimental	H	DSA	2003	Corlay	5	None	0	17.09	160	NA	NA	NA	NA	NA	NA	NA	NA	NA
33	T1	experimental	F	AR	2003	Corlay	17	None	0	15.57	160	48	35.3	5.6	77.1	19.2	2391	405	9	242
33	T0	experimental	F	AR	2003	Corlay	17	None	0	15.57	160	NA	NA	NA	NA	NA	NA	NA	NA	NA
35	T0	experimental	F	AR	2003	Corlay	24	None	0	14.13	160	NA	NA	NA	NA	NA	NA	NA	NA	NA
35	T1	experimental	F	AR	2003	Corlay	24	None	0	14.13	160	51	36.5	5.8	75.1	15.8	2352	431	17	1400
37	T1	experimental	F	SHA	2003	Monpazier	2	None	0	13.653	160	60.3	52.6	4.8	71.7	20.9	3820	526	10	1014
37	T0	experimental	F	SHA	2003	Monpazier	2	None	0	13.653	160	NA	NA	NA	NA	NA	NA	NA	NA	NA
41	T1	experimental	H	OI	2000	Castelgrat	16	None	0	14.29	160	NA	52.2	3.9	74.3	15.8	2400	442	15	1121
41	T0	experimental	H	OI	2000	Castelgrat	16	None	0	14.29	160	NA	NA	NA	NA	NA	NA	NA	NA	NA
49	T1	experimental	F	AR	1998	Corlay	9	None	0	16.3	160	NA	45.5	4	67.8	15.2	2680	407	10	268
49	T0	experimental	F	AR	1998	Corlay	9	None	0	16.35	160	NA	NA	NA	NA	NA	NA	NA	NA	NA
51	T0	experimental	F	AR	1998	Monpazier	18	None	0	14.332	160	NA	NA	NA	NA	NA	NA	NA	NA	NA
51	T1	experimental	F	AR	1998	Monpazier	18	None	0	14.332	160	51.4	41.1	5.9	74.5	24.8	2790	616	22	1400
58	T0	experimental	H	AR	1999	Castelgrat	1000	laminitis	6	16.748	160	NA	NA	NA	NA	NA	NA	NA	NA	NA
58	T1	experimental	H	AR	1999	Castelgrat	1000	laminitis	6	16.748	160	NA	32.5	4.2	83.5	16.7	673	295	9	360
59	T1	experimental	H	AR	1999	Corlay	1	None	0	17.23	160	57	47.5	4.3	76	17	1237	404	14	758
59	T0	experimental	H	AR	1999	Corlay	1	None	0	17.23	160	NA	NA	NA	NA	NA	NA	NA	NA	NA
64	T0	experimental	H	AR	2001	Castelgrat	11	None	0	14.82	160	NA	NA	NA	NA	NA	NA	NA	NA	NA
64	T1	experimental	H	AR	2001	Castelgrat	11	None	0	14.82	160	NA	43.5	3.8	84.4	26.7	1130	317	9	1400
1	T1	validation	F	PFS	2000	Corlay	12	None	0	16.17	160	40	28.2	4.1	58.8	14.3	3477	458	13	80
4	T1	validation	H	PFS	2001	Castelgrat	3	None	0	16.97	160	69	57.7	3.7	88.1	23.4	948	374	16	804
5	T1	validation	F	AR	2003	Castelgrat	13	None	0	14.82	160	64	38.9	3.1	81.1	21.4	2798	469	6	125
6	T0	validation	H	AR	2001	Monpazier	1000	laminitis	5	16.26	133	NA	NA	NA	NA	NA	NA	NA	NA	NA
7	T1	validation	F	DSA	2001	Corlay	8	None	0	16.67	160	42	30.1	3.3	70.8	14	2084	384	6	720
8	T1	validation	H	DSA	2001	Corlay	23	None	0	14.28	160	43	47.2	4.5	66.6	14.3	4875	566	9	1032
10	T0	validation	H	AR	2001	Corlay	1000	laminitis	3	16.1	80	NA	NA	NA	NA	NA	NA	NA	NA	NA
12	T1	validation	H	AR	2001	Castelgrat	5	None	0	16.64	160	62	37.8	3.5	75.9	21.8	2188	447	4	740
13	T0	validation	H	DSA	2001	Castelgrat	1000	laminitis	3	15.37	80	NA	NA	NA	NA	NA	NA	NA	NA	NA
14	T0	validation	F	DSA	2001	Castelgrat	1000	laminitis	3	15.18	80	NA	NA	NA	NA	NA	NA	NA	NA	NA
15	T0	validation	F	AA	2001	Corlay	1000	laminitis	0	15.44	133	NA	NA	NA	NA	NA	NA	NA	NA	NA
16	T0	validation	H	AR	2002	Monpazier	1000	RET	3	15.58	96	NA	NA	NA	NA	NA	NA	NA	NA	NA
17	T1	validation	H	DSA	2002	Corlay	10	None	0	16.41	160	47	49.5	4.6	74.9	13.8	1868	392	8	1400
18	T0	validation	H	DSA	2002	Monpazier	1000	RET	4	NA	106	NA	NA	NA	NA	NA	NA	NA	NA	NA
19	T1	validation	F	DSA	2002	Corlay	25	None	0	14.28	160	53	51.1	5.7	71.9	17.6	7266	856	14	1400
21	T1	validation	H	AA	2002	Corlay	21	None	0	14.6	160	51	30.1	4.1	66.8	16.1	2948	428	8	379
22	T1	validation	F	AR	2002	Corlay	15	None	0	15.98	160	55	41.7	3.7	77.5	15	3728	533	8	1194
23	T1	validation	H	AR	2002	Castelgrat	14	None	0	14.99	160	60	40.1	4.5	70.1	15.7	6593	771	8	1400
24	T1	validation	H	DSA	2002	Corlay	1000	laminitis	5	15.96	133	42	35.6	4.3	72.1	15.9	1318	342	9	438
25	T1	validation	F	SHA	2002	Corlay	1000	laminitis	6	16.16	160	49	63.1	4.9	67.7	14.1	2942	558	7	1504
26	T1	validation	H	AR	2002	Castelgrat	1000	laminitis	5	16.23	133	56	29.1	NA	84.2	18	1473	432	4	541
28	T0	validation	H	AR	2002	Castelgrat	1000	laminitis	2	16.98	160	NA	NA	NA	NA	NA	NA	NA	NA	NA
29	T0	validation	F	AA	2003	Corlay	1000	laminitis	1	16.02	26	NA	NA	NA	NA	NA	NA	NA	NA	NA
30	T0	validation	H	AA	2003	Castelgrat	5	None	0	17.28	160	NA	NA	NA	NA	NA	NA	NA	NA	NA
31	T1	validation	F	AR	2003	Castelgrat	4	None	0	16.706	160	61	52.8	3.5	77.6	21.8	2755	450	6	220
34	T1	validation	H	DSA	2003	Corlay	20	None	0	14.97	160	43	43.3	5.4	70.7	14.2	3501	431	18	1400
36	T1	validation	H	AR	2003	Monpazier	13	None	0	15.32	160	51.3	37.5	3.9	68	16.5	3985	414	7	1400
38	T1	validation	H	AR	2003	Castelgrat	9	None	0	14.87	160	NA	113.1	5.2	75.8	19.7	2159	361	11	175
40	T0	validation	H	DSA	2004	Corlay	7	None	0	15.73	130	NA	NA	NA	NA	NA	NA	NA	NA	NA
43	T1	validation	H	AR	1996	Castelgrat	17	None	0	14.42	160	NA	54.3	4.9	77.7	26.2	1199	358	13	724
44	T1	validation	H	AA	1997	Corlay	1000	RET	5	13.81	133	47	43.4	6.1	83.4	15.1	1160	488	56	46
45	T1	validation	F	AR	1997	Corlay	4	None	0	17.17	160	48	41	4.4	77.3	16.4	1061	344	14	1400
46	T1	validation	H	AA	1998	Corlay	18	None	0	15.15	160	47	56.6	6	76.6	15.5	3045	597	42	91
47	T0	validation	H	SF	1998	Corlay	2	None	0	16.7218	160	48	33.1	6.3	69.9	14.7	2322	410	9	15
48	T1	validation	H	AR	1998	Monpazier	1	None	0	16.35	160	56.2	34.6	3.7	81.8	20.9	2379	443	5	208
50	T0	validation	H	AR	1998	Corlay	1000	laminitis	3	NA	80	NA	NA	NA	NA	NA	NA	NA	NA	NA
52	T0	validation	F	AR	1999	Corlay	1000	laminitis	2	15.73	53	NA	NA	NA	NA	NA	NA	NA	NA	NA
53	T1	validation	H	AR	1999	Castelgrat	1000	laminitis	5	16.35	133	66	46.1	5.6	82.9	25.2	709	349	15	NA
54	T1	validation	H	AR	1999	Corlay	16	None	0	15.94	160	42	23.9	NA	67.7	12.3	1307	391	10	118
55	T1	validation	H	AA	1999	Corlay	12	None	0	16.8929	160	NA	NA	NA	NA	NA	NA	NA	NA	NA
56	T1	validation	H	AR	1999	Castelgrat	1000	metabolic problems	1	NA	26	NA	NA	NA	NA	NA	NA	NA	NA	NA
57	T0	validation	H	AR	1999	Castelgrat	1000	laminitis	4	16.03	106	NA	NA	NA	NA	NA	NA	NA	NA	NA
60	T1	validation	F	AR	1999	Castelgrat	2	None	0	17.05	160	65	44.1	4.2	76.5	19.1	1098	292	11	1400
61	T1	validation	H	AR	2000	Castelgrat	1000	laminitis	4	15.63	106	63	36.4	3.5	91.8	26.3	913	344	8	744
62	T1	validation	H	AA	2002	Castelgrat	7	None	0	15.93	160	67	54.6	2.5	81.1	26.6	3006	483	10	1400
63	T1	validation	H	AR	2003	Monpazier	1000	metabolic problems	1	16.74	26	NA	NA	NA	NA	NA	NA	NA	NA	NA
65	T0	validation	F	AR	2003	Corlay	1000	metabolic problems	4	16.12	106	NA	NA	NA	NA	NA	NA	NA	NA	NA
