# Supplementary material for: Integrated mRNA and miRNA expression profiling in blood reveals candidate biomarkers associated with endurance exercise in the horse
Source: Sci Rep. 2016 Mar 10;6:22932. doi: 10.1038/srep22932 (PMC4785432; doi:10.1038/srep22932)
Supplement: Supplementary Table S2 [file srep22932-s3.xls]

## Sheet: Hoja1
Table S2. Biochemical parameters obtained from 45 blood samples collected after the 160 km ride (14 horses from the experimental set and 31 horses from the validation set)
Variable	Reference values given by the local laboratory	Mean	SD	95% confidence interval	Second quartile (Q2)
Packed cell volume (L/L)	35-52	52.94	8.45	49.99-55.89	51.35
Total bilirubin (mg/L)	11.6-21.6	44.21	14.31	39.70-48.73	43.2
Conjugated bilirubin (mg/L)	3.2-5.0	4.42	0.89	4.13-4.71	4.3
Total protein (g/L)	50-88	75.91	6.58	72.83-77.99	76
Creatinine (mg/L)	2020-09-01	18.18	4.14	16.87-19.48	16.5
Creatine kinase (IU1/L 30ºC)	150-266	2476	1436	2023-2929	2379
Aspartate transaminase, IU/L 30ºC)	195-280	445.17	114.12	409.14-481.19	428
Gamma glutamyltransferase (IU/L)	2020-09-01	12.41	9.44	9.43-15.39	10
Serum amyloid A (mg/L)	1950-05-01	829	514	664-993	751
1IU: international units
