# Supplementary material for: Integrated mRNA and miRNA expression profiling in blood reveals candidate biomarkers associated with endurance exercise in the horse
Source: Sci Rep. 2016 Mar 10;6:22932. doi: 10.1038/srep22932 (PMC4785432; doi:10.1038/srep22932)
Supplement: Supplementary Table S3 [file srep22932-s4.xls]

## Sheet: TableS1.txt
Table S3. Differentially expressed genes in 14 animals following long endurance exercise (160 km)
Gene	T0_Mean	T1_Mean	T0_Median	T1_Median	T0_sd	T1_sd	T0_min	T1_min	T0_max	T1_max	logFC_T0vsT1	AveExpr	t	P.Value	adj.P.Val	B	PrimaryAccession_Agilent2014	EnsemblID_Gene_Agilent2014	EnsemblID_Transcript_Agilent2014	GenBankAccession_Agilent2014	EntrezGeneID_Agilent2014	GeneSymbol_Agilent2014	UniGeneID_Agilent2014	GeneNameAnnotation_Agilent2014	Description_Agilent2014	GenomicCoordinates_Agilent2014
IL1R2	10.6094	16.645	10.2549	16.8624	1.65253	0.540994	7.88034	15.6022	13.4386	17.4027	-6.03559	13.6272	-14.7714	2.93e-10	7.16e-06	13.941	ENSECAT00000000377	ENSECAG00000000288	ENSECAT00000000377	NM_001081816	100033831	IL1R2	NM_001081816	.	.	.
IL-1RII	10.9674	16.9232	10.6402	17.0707	1.64744	0.52586	8.13242	15.9256	13.8033	17.6399	-5.95583	13.9453	-14.2181	4.98e-10	1.22e-05	13.4049	NM_001081816	.	ENSECAT00000000377	NM_001081816	100033831	IL-1RII	Eca.12589	interleukin-1_receptor_type_II	Equus_caballus_interleukin-1_receptor_type_II_(IL-1RII),_mRNA_[NM_001081816]	chr15_4173856-4173797
CD469900	9.67254	13.9934	9.5627	13.926	0.952979	0.457262	8.09136	13.4102	11.4138	15.0078	-4.32083	11.833	-18.2009	1.56e-11	3.8e-07	16.8766	.	.	.	.	.	.	.	.	.	chr22_020263852-020263793
DN505910	7.45979	11.6835	7.17662	11.8027	0.923132	1.28478	6.77267	9.96319	10.2952	14.2335	-4.22372	9.57165	-13.7894	7.6e-10	1.86e-05	12.9757	DN505910	.	.	DN505910	.	.	Eca.11064	.	HL01016B1F03_Equine_lymphocyte_cDNA_Library_Equus_caballus_cDNA_clone_HL01016B1F03,_mRNA_sequence_[DN505910]	chr10_77204110-77204051
DN508620	8.86595	12.9379	9.02614	13.1241	1.18939	0.655717	7.26493	11.7194	10.7361	13.8002	-4.07194	10.9019	-14.784	2.9e-10	7.07e-06	13.953	DN508620	.	.	DN508620	.	.	Eca.11473	.	HL02013A1F11_Equine_placenta_cDNA_Library_Equus_caballus_cDNA_clone_HL02013A1F11,_mRNA_sequence_[DN508620]	chr11_35731400-35731341
LOC100058284	6.80564	10.7079	6.51611	10.9282	0.819381	1.21832	6.2682	8.58001	9.37734	12.6036	-3.90227	8.75677	-13.1745	1.42e-09	3.47e-05	12.3377	ENSECAT00000025258	.	ENSECAT00000025258	XM_001491311	100058284	STBD1	.	starch_binding_domain_1	FAM47E-STBD1_readthrough_[Source_HGNC_Symbol;Acc_44667]_[ENSECAT00000025258]	chr3_39531142-39531201
LOC100053594	9.64915	13.4739	9.382	13.4817	0.788923	0.417973	8.51993	12.565	10.9406	14.2149	-3.82478	11.5615	-19.1431	7.59e-12	1.85e-07	17.5834	ENSECAT00000011883	.	ENSECAT00000011883	XM_005603846	100053594	ARMC12	.	armadillo_repeat_containing_12	armadillo_repeat_containing_12_[Source_HGNC_Symbol;Acc_21099]_[ENSECAT00000011883]	chr20_29221293-29221352
TGM3	7.74154	11.501	7.74568	11.8741	0.601477	1.35049	7.07514	8.13591	8.74268	12.9177	-3.7595	9.62129	-11.9736	5.22e-09	0.000127403	11.0095	ENSECAT00000025564	.	ENSECAT00000025564	XM_001497589	100053068	TGM3	Eca.17968	transglutaminase_3	transglutaminase_3_[Source_HGNC_Symbol;Acc_11779]_[ENSECAT00000025564]	chr22_20243098-20240246
LOC100058097	7.56894	11.1293	7.40358	11.149	0.816537	1.02909	6.72722	9.07454	9.37426	12.9365	-3.56038	9.34913	-12.3659	3.37e-09	8.24e-05	11.456	ENSECAT00000022365	.	ENSECAT00000022365	XM_005607370	100058097	C1QA	.	complement_component_1,_q_subcomponent,_A_chain	complement_component_1,_q_subcomponent,_A_chain_[Source_HGNC_Symbol;Acc_1241]_[ENSECAT00000022365]	chr2_30480613-30480554
LOC100060741	12.9844	16.528	12.6991	16.8315	1.52208	0.818183	10.997	14.2712	15.7494	17.3782	-3.54355	14.7562	-10.3371	3.69e-08	0.000899818	8.99989	ENSECAT00000017202	.	ENSECAT00000017202	XM_001497441	100060741	RETN	.	resistin	resistin_[Source_HGNC_Symbol;Acc_20389]_[ENSECAT00000017202]	chr7_1621628-1621687
OLFM4	6.70323	10.2348	6.40691	9.72121	0.923321	1.76454	6.16601	8.02471	9.82408	13.2121	-3.5316	8.46903	-9.2138	1.63e-07	0.00397643	7.46584	ENSECAT00000011247	.	ENSECAT00000011247	XM_001493449	100061550	OLFM4	.	olfactomedin_4	olfactomedin_4_[Source_HGNC_Symbol;Acc_17190]_[ENSECAT00000011247]	chr17_28312069-28312128
BPI	8.14444	11.641	8.01835	11.9812	0.985031	0.972935	6.76642	10.0597	10.1112	12.9704	-3.49654	9.89271	-14.9054	2.59e-10	6.31e-06	14.068	ENSECAT00000023871	.	ENSECAT00000023871	CD464848	100070091	BPI	Eca.18183	bactericidal/permeability-increasing_protein	bactericidal/permeability-increasing_protein_[Source_HGNC_Symbol;Acc_1095]_[ENSECAT00000023871]	chr22_28574537-28574596
A_69_P115121	9.98633	13.4478	9.97917	13.5369	0.561338	0.342444	9.13551	12.7724	11.0038	13.9657	-3.46147	11.7171	-19.8705	4.46e-12	1.09e-07	18.1041	.	.	.	.	.	.	.	.	.	chrUn_107513412-107513471
JL620353	11.9463	15.3815	11.8771	15.3776	0.577565	0.284224	11.2214	15.0292	13.2942	15.8617	-3.43521	13.6639	-20.9876	2.04e-12	4.98e-08	18.8644	JL620353	.	.	JL620353	100053546	FKBP5	Eca.19027	FK506_binding_protein_5	TSA__Equus_caballus_contig04460.EqcaPBMC_mRNA_sequence._[JL620353]	chr20_29079467-29079408
LOC100073194	6.57355	9.93388	6.35213	10.367	0.700712	1.33687	6.23248	7.58445	8.92979	11.6226	-3.36032	8.25371	-10.1159	4.89e-08	0.00119364	8.70851	ENSECAT00000009062	.	ENSECAT00000009062	XM_001503573	100073194	IL22RA2	.	interleukin_22_receptor,_alpha_2	interleukin_22_receptor,_alpha_2_[Source_HGNC_Symbol;Acc_14901]_[ENSECAT00000009062]	chr10_77274665-77273397
LTF	10.2399	13.5815	10.4136	13.5296	0.674404	1.19316	8.74288	11.5053	10.9883	15.3543	-3.34157	11.9107	-14.2277	4.93e-10	1.2e-05	13.4144	NM_001163974	.	ENSECAT00000023554	NM_001163974	100033944	LTF	Eca.13037	lactotransferrin	Equus_caballus_lactotransferrin_(LTF),_mRNA_[NM_001163974]	chr16_40349555-40349614
LOC100067869	7.84016	11.085	7.27193	11.5861	1.84267	1.68072	6.24382	7.8052	11.3558	13.1469	-3.24485	9.46258	-7.9275	1.06e-06	0.0258182	5.53041	ENSECAT00000023043	.	ENSECAT00000023043	XM_001497810	100067869	HP	Eca.1609	haptoglobin	Uncharacterized_protein__[Source_UniProtKB/TrEMBL;Acc_F6XWM5]_[ENSECAT00000023043]	chr3_21789480-21789421
MMP27	7.18602	10.428	7.0035	10.4252	0.647505	0.573548	6.48271	9.38677	8.63956	11.4844	-3.24195	8.807	-15.612	1.35e-10	3.31e-06	14.7193	ENSECAT00000020635	.	ENSECAT00000020635	XM_001498824	100068996	MMP27	.	matrix_metallopeptidase_27	matrix_metallopeptidase_27_[Source_HGNC_Symbol;Acc_14250]_[ENSECAT00000020635]	chr7_9251079-9251020
ENSECAT00000020379	9.20526	12.4386	8.6767	12.304	1.2962	0.733177	7.6406	11.2614	12.2274	13.7036	-3.23329	10.8219	-8.84054	2.75e-07	0.00670969	6.92487	ENSECAT00000020379	.	ENSECAT00000020379	XM_005610906	.	.	.	.	CD163_molecule_[Source_HGNC_Symbol;Acc_1631]_[ENSECAT00000020379]	chr6_35123755-35123696
MMP8	13.5635	16.7678	13.4696	16.8675	1.12619	0.573125	11.7433	15.871	15.6341	17.507	-3.20433	15.1657	-10.3649	3.56e-08	0.000868724	9.03614	ENSECAT00000022856	.	ENSECAT00000022856	XM_001498836	100069005	MMP8	.	matrix_metallopeptidase_8_(neutrophil_collagenase)	matrix_metallopeptidase_8_(neutrophil_collagenase)_[Source_HGNC_Symbol;Acc_7175]_[ENSECAT00000022856]	chr7_9265507-9265282
GLUL	8.32577	11.4563	8.19775	11.3991	0.510911	0.304762	7.58902	10.9814	9.18314	11.98	-3.13054	9.89104	-23.5025	4e-13	9.77e-09	20.4215	ENSECAT00000016824	.	ENSECAT00000016824	JL637684	100054716	GLUL	Eca.20040	glutamate-ammonia_ligase	glutamate-ammonia_ligase_[Source_HGNC_Symbol;Acc_4341]_[ENSECAT00000016824]	chrUn_107513687-107513628
CX604691	6.51872	9.44622	6.46072	9.19543	0.188005	0.893897	6.34967	8.12617	6.90692	11.1805	-2.9275	7.98247	-13.7517	7.89e-10	1.93e-05	12.9373	CX604691	.	.	CX604691	.	.	Eca.6961	.	CT02039A1C03_Equine_Articular_Cartilage_cDNA_Library_Equus_caballus_cDNA_clone_CT02039A1C03,_mRNA_sequence_[CX604691]	chrUn_208680166-208680107
LOC100065191	8.3741	11.2824	8.0236	11.288	1.08226	1.1373	7.20294	9.5718	10.782	13.548	-2.90827	9.82823	-12.1546	4.26e-09	0.000104031	11.2171	ENSECAT00000015356	.	ENSECAT00000015356	XM_001495855	100065191	LOC100065191	.	alpha-1-antiproteinase_2-like	Uncharacterized_protein__[Source_UniProtKB/TrEMBL;Acc_F7CSL8]_[ENSECAT00000015356]	chr24_36543919-36543860
LOC100064026	8.88603	11.7596	8.58993	12.0997	1.05627	0.775728	7.88444	9.91079	11.3095	12.4835	-2.87362	10.3228	-9.45596	1.17e-07	0.00285505	7.80821	ENSECAT00000002154	.	ENSECAT00000002154	XM_001915869	100064026	TBC1D2	.	TBC1_domain_family,_member_2	TBC1_domain_family,_member_2_[Source_HGNC_Symbol;Acc_18026]_[ENSECAT00000002154]	chr25_30462212-30462271
JL625052	9.01369	11.8836	8.73685	11.875	0.955222	0.952547	7.51287	10.2613	10.7649	13.0798	-2.86991	10.4486	-7.7912	1.3e-06	0.0318462	5.3132	JL625052	.	.	JL625052	.	.	.	.	TSA__Equus_caballus_contig09638.EqcaPBMC_mRNA_sequence._[JL625052]	chr29_26599531-26599472
LOC100058029	12.7836	15.6129	12.8804	15.6979	0.814445	0.508375	11.0877	14.5257	13.7552	16.3475	-2.82937	14.1983	-15.5769	1.4e-10	3.41e-06	14.6877	ENSECAT00000022364	.	ENSECAT00000022364	XM_001916587	100058029	TG	.	thyroglobulin	thyroglobulin_[Source_HGNC_Symbol;Acc_11764]_[ENSECAT00000022364]	chr9_68980214-68980273
CX603547	10.3113	13.087	10.2955	13.1552	0.57962	0.399247	9.33688	12.1482	11.245	13.6953	-2.77563	11.6992	-17.8164	2.11e-11	5.14e-07	16.5769	XM_005605684	.	.	XM_005605684	100054047	KLF4	.	Kruppel-like_factor_4_(gut)	PREDICTED__Equus_caballus_Kruppel-like_factor_4_(gut)_(KLF4),_mRNA_[XM_005605684]	chr25_22383180-22383239
BI961409	11.2143	13.9807	11.2922	14.0574	0.493727	0.243334	10.3028	13.4722	11.933	14.2803	-2.76641	12.5975	-32.0516	4.42e-15	1.08e-10	24.5108	.	.	.	.	.	.	.	.	.	chr26_006960590-006960531
DCLRE1A	8.62336	11.3801	8.70051	11.5686	0.365658	0.579156	7.94878	10.3928	9.18524	12.4133	-2.75676	10.0017	-20.9343	2.11e-12	5.16e-08	18.8291	ENSECAT00000011118	.	ENSECAT00000011118	XM_001495681	100068217	DCLRE1A	Eca.10107	DNA_cross-link_repair_1A	DNA_cross-link_repair_1A_[Source_HGNC_Symbol;Acc_17660]_[ENSECAT00000011118]	chr1_17277638-17277697
LOC100061126	7.78774	10.4867	7.56332	10.46	0.925341	0.202903	6.66725	10.1848	9.95333	10.8722	-2.69892	9.1372	-11.6169	7.84e-09	0.000191361	10.5923	ENSECAT00000009854	.	ENSECAT00000009854	CX603495	.	.	Eca.6520	.	stimulator_of_chondrogenesis_1_[Source_HGNC_Symbol;Acc_17036]_[ENSECAT00000009854]	chr2_48046923-48046982
MAP3K4	10.5984	13.2889	10.5301	13.3153	0.376137	0.228709	10.0762	12.909	11.4081	13.5821	-2.69049	11.9437	-30.0041	1.16e-14	2.83e-10	23.669	ENSECAT00000013945	.	ENSECAT00000013945	JL617286	100058153	MAP3K4	.	mitogen-activated_protein_kinase_kinase_kinase_4	mitogen-activated_protein_kinase_kinase_kinase_4_[Source_HGNC_Symbol;Acc_6856]_[ENSECAT00000013945]	chr31_7755366-7755307
ENSECAT00000018586	7.14145	9.80461	6.86824	9.60003	0.596143	0.627973	6.60891	8.95241	8.6984	11.0649	-2.66316	8.47303	-14.9427	2.5e-10	6.1e-06	14.1031	ENSECAT00000018586	.	ENSECAT00000018586	XM_005611783	.	.	.	.	egf-like_module_containing,_mucin-like,_hormone_receptor-like_1_[Source_HGNC_Symbol;Acc_3336]_[ENSECAT00000018586]	chr7_1101792-1101959
SAA	7.84172	10.4966	7.77981	10.4517	0.759412	0.752112	6.84894	9.44834	9.86619	12.1399	-2.65489	9.16916	-11.6885	7.22e-09	0.000176212	10.6769	NM_001081853	.	ENSECAT00000013893	NM_001081853	100033905	SAA	Eca.1458	serum_amyloid_A1	Equus_caballus_serum_amyloid_A1_(SAA),_mRNA_[NM_001081853]	chr7_74288857-74289346
JL641481	11.3576	14.0091	11.5186	13.9249	0.742681	0.418826	9.83335	13.4165	12.2418	14.9067	-2.65144	12.6834	-13.1904	1.4e-09	3.42e-05	12.3546	JL641481	.	.	JL641481	.	.	Eca.17908	.	TSA__Equus_caballus_contig27877.EqcaPBMC_mRNA_sequence._[JL641481]	chr1_146124469-146124410
LOC100058811	10.621	13.2545	10.4057	13.5955	1.03193	0.882373	9.07055	11.6597	12.2901	14.739	-2.63353	11.9377	-9.26103	1.53e-07	0.00372577	7.53314	ENSECAT00000024904	.	ENSECAT00000024904	JL637880	100058811	GYG1	.	glycogenin_1	glycogenin_1_[Source_HGNC_Symbol;Acc_4699]_[ENSECAT00000024904]	chr16_78585058-78584999
LOC100071946	9.51844	12.1422	9.23606	12.2948	0.992736	0.915205	8.03172	10.4644	11.1078	13.6482	-2.62373	10.8303	-10.7561	2.19e-08	0.000533474	9.53844	ENSECAT00000001806	.	ENSECAT00000001806	XM_001504976	100071946	LOC100071946	Eca.13187	mas-related_G-protein_coupled_receptor_member_X2-like	Uncharacterized_protein__[Source_UniProtKB/TrEMBL;Acc_F6U6Y2]_[ENSECAT00000001806]	chr7_74786095-74786036
LOC100052199	7.67661	10.2827	7.53815	10.6788	1.01817	0.980774	6.50525	7.97185	9.78744	11.2073	-2.60612	8.97967	-9.12866	1.83e-07	0.00447438	7.34387	ENSECAT00000008545	.	ENSECAT00000008545	XM_001497898	100052199	UPP1	Eca.3157	uridine_phosphorylase_1	uridine_phosphorylase_1_[Source_HGNC_Symbol;Acc_12576]_[ENSECAT00000008545]	chr4_18207925-18207984
ACSL4	11.3265	13.9211	11.3318	14.0178	0.32309	0.403273	10.7392	13.07	11.9638	14.3248	-2.5946	12.6238	-19.7237	4.96e-12	1.21e-07	18.0007	ENSECAT00000018304	.	ENSECAT00000018304	JL629330	100054459	ACSL4	.	acyl-CoA_synthetase_long-chain_family_member_4	acyl-CoA_synthetase_long-chain_family_member_4_[Source_HGNC_Symbol;Acc_3571]_[ENSECAT00000018304]	chrUn_25462975-25463034
CD536112	7.36141	9.93884	7.18765	9.98637	0.746458	0.56877	6.44406	8.52432	8.52619	10.7086	-2.57743	8.65012	-15.1014	2.16e-10	5.26e-06	14.2516	.	.	.	.	.	.	.	.	.	chr5_019734229-019734288
ALOX5AP	11.0262	13.5886	10.7789	13.4692	0.861636	0.670496	9.2645	12.5185	12.7333	14.7155	-2.56243	12.3074	-9.32003	1.41e-07	0.00343591	7.61685	NM_001163965	.	ENSECAT00000012785	NM_001163965	100034178	ALOX5AP	Eca.13100	arachidonate_5-lipoxygenase-activating_protein	Equus_caballus_arachidonate_5-lipoxygenase-activating_protein_(ALOX5AP),_mRNA_[NM_001163965]	chr17_10043653-10043712
SPI2	7.87216	10.4261	7.59079	10.4013	0.918999	0.893975	6.89828	9.17408	9.48109	12.4249	-2.55393	9.14913	-18.5601	1.18e-11	2.88e-07	17.1505	NM_001114533	.	ENSECAT00000012318	NM_001114533	100065158	SPI2	Eca.13714	alpha-1-antitrypsin	Equus_caballus_alpha-1-antitrypsin_(SPI2),_mRNA_[NM_001114533]	chr24_036527486-036527427
CX605723	8.02585	10.534	7.93172	10.4963	0.276744	0.257497	7.58194	10.1698	8.54312	11.2817	-2.50813	9.27992	-23.2217	4.76e-13	1.16e-08	20.2573	CX605723	.	.	CX605723	.	.	Eca.3944	.	CT02042A2A06_Equine_Articular_Cartilage_cDNA_Library_Equus_caballus_cDNA_clone_CT02042A2A06,_mRNA_sequence_[CX605723]	chr17_76058026-76057967
ENSECAT00000002328	7.61053	10.1061	7.52181	10.2214	0.364905	0.491266	7.20004	9.40171	8.31713	11.117	-2.4956	8.85833	-18.5844	1.16e-11	2.83e-07	17.1689	ENSECAT00000002328	.	ENSECAT00000002328	XM_005604536	.	.	.	.	signal-regulatory_protein_beta_2_[Source_HGNC_Symbol;Acc_16247]_[ENSECAT00000002328]	chr22_21068902-21068961
IRS2	8.02215	10.4935	8.08214	10.4838	0.27358	0.256678	7.58375	10.1444	8.55648	11.1833	-2.47135	9.25782	-23.7097	3.52e-13	8.61e-09	20.5411	ENSECAT00000003156	.	ENSECAT00000003156	XM_005601379	100146249	IRS2	.	insulin_receptor_substrate_2	insulin_receptor_substrate_2_[Source_HGNC_Symbol;Acc_6126]_[ENSECAT00000003156]	chr17_76084196-76084137
CX601373	7.61206	10.0306	7.50947	10.0934	0.514321	0.479766	6.84323	9.31688	8.65198	10.9103	-2.41855	8.82134	-20.6105	2.64e-12	6.45e-08	18.6128	CX601373	.	.	CX601373	.	.	Eca.8881	.	CT02029B1A01_Equine_Articular_Cartilage_cDNA_Library_Equus_caballus_cDNA_clone_CT02029B1A01,_mRNA_sequence_[CX601373]	chr3_108037495-108037436
CXCL2	9.01648	11.4281	9.06224	11.6278	0.652808	0.573125	8.1364	10.0748	10.2165	12.1519	-2.41161	10.2223	-13.3628	1.17e-09	2.86e-05	12.536	ENSECAT00000010991	ENSECAG00000010560	ENSECAT00000010991	AF053497	100034121	CXCL2	NM_001143955	.	.	.
CPT1A	7.61664	10.0235	7.72162	10.1375	0.385209	0.437791	7.01432	9.29689	8.21981	10.6895	-2.40682	8.82005	-22.7948	6.22e-13	1.52e-08	20.0033	NM_001081808	.	ENSECAT00000018528	NM_001081808	100009716	CPT1A	Eca.12732	carnitine_palmitoyltransferase_1A_(liver)	Equus_caballus_carnitine_palmitoyltransferase_1A_(liver)_(CPT1A),_mRNA_[NM_001081808]	chr12_18403957-18403898
LOC100063007	9.34816	11.7283	9.23676	11.8096	0.662136	0.27227	8.42245	11.0229	11.0625	12.1512	-2.38018	10.5382	-15.221	1.93e-10	4.71e-06	14.3625	ENSECAT00000017727	.	ENSECAT00000017727	DN510576	100063007	CCDC173	Eca.12190	coiled-coil_domain_containing_173	coiled-coil_domain_containing_173_[Source_HGNC_Symbol;Acc_25064]_[ENSECAT00000017727]	chr18_37686062-37686003
LOC100064749	6.6396	8.99994	6.61293	8.93795	0.16158	0.870708	6.48021	7.89742	7.10397	10.7817	-2.36033	7.81977	-11.1412	1.37e-08	0.000334617	10.0183	ENSECAT00000008438	.	ENSECAT00000008438	XM_005602969	100064749	PAQR5	.	progestin_and_adipoQ_receptor_family_member_V	progestin_and_adipoQ_receptor_family_member_V_[Source_HGNC_Symbol;Acc_29645]_[ENSECAT00000008438]	chr1_120785858-120785799
FKBP5	10.0578	12.4138	9.85303	12.4671	0.690846	0.436145	8.76261	11.7153	11.4532	13.1128	-2.35595	11.2358	-10.2713	4.01e-08	0.000978273	8.91371	ENSECAT00000011657	.	ENSECAT00000011657	XM_001499198	100053546	FKBP5	.	FK506_binding_protein_5	FK506_binding_protein_5_[Source_HGNC_Symbol;Acc_3721]_[ENSECAT00000011657]	chr20_29084778-29084719
A_69_P109851	7.21378	9.56797	7.12641	9.79111	0.448569	0.52881	6.52637	8.85111	8.25956	10.4582	-2.35419	8.39088	-15.76	1.19e-10	2.9e-06	14.8521	XM_005608625	.	.	XM_005608625	100063998	FAM13A	.	family_with_sequence_similarity_13,_member_A	PREDICTED__Equus_caballus_family_with_sequence_similarity_13,_member_A_(FAM13A),_transcript_variant_X2,_mRNA_[XM_005608625]	chr3_50114384-50114325
FOS	11.0512	13.4009	11.0286	13.2514	0.783667	0.634371	9.63074	12.4652	12.6475	14.3889	-2.34974	12.226	-9.49531	1.11e-07	0.002707	7.86322	ENSECAT00000014856	ENSECAG00000014260	ENSECAT00000014856	XM_001491972	100051632	FOS	XM_001491972	.	.	.
LOC100072811	10.2528	12.6001	10.0101	12.6929	0.686147	0.408301	9.63054	11.9065	11.8647	13.0734	-2.34729	11.4264	-11.3782	1.04e-08	0.000252695	10.3069	XM_001502859	.	.	XM_001502859	100072811	DDIT4	Eca.5574	DNA-damage-inducible_transcript_4	PREDICTED__Equus_caballus_DNA_damage-inducible_transcript_4_protein-like_(LOC100072811),_mRNA_[XM_001502859]	chr1_59477244-59477303
ENSECAT00000016515	12.3395	14.6699	12.4871	14.5585	0.866207	0.859553	10.738	13.1452	13.7811	16.1389	-2.33038	13.5047	-7.85284	1.19e-06	0.0289546	5.41173	ENSECAT00000016515	.	ENSECAT00000016515	.	.	.	.	.	Uncharacterized_protein__[Source_UniProtKB/TrEMBL;Acc_F6TZS1]_[ENSECAT00000016515]	chr9_075607070-075607246
LOC100052666	10.3912	12.7207	10.4362	12.7845	0.451178	0.397954	9.53224	11.9151	10.9594	13.2673	-2.32954	11.556	-21.1973	1.77e-12	4.31e-08	19.0021	ENSECAT00000020445	.	ENSECAT00000020445	JL616270	100052666	ARL4A	.	ADP-ribosylation_factor-like_4A	ADP-ribosylation_factor-like_protein_4A-like_protein;_Uncharacterized_protein__[Source_UniProtKB/TrEMBL;Acc_F7A2Q1]_[ENSECAT00000020445]	chr4_45139661-45139720
KBTBD7	8.63625	10.9611	8.27357	10.9589	0.816634	0.526363	7.89166	10.2168	10.2967	12.3251	-2.32487	9.79869	-10.2325	4.21e-08	0.00102786	8.86272	NM_001257123	.	ENSECAT00000001170	NM_001257123	100061221	KBTBD7	.	kelch_repeat_and_BTB_(POZ)_domain_containing_7	Equus_caballus_kelch_repeat_and_BTB_(POZ)_domain_containing_7_(KBTBD7),_mRNA_[NM_001257123]	chr17_27693654-27693713
ENSECAT00000010991	6.8579	9.17703	6.81151	9.15039	0.288574	0.319107	6.4892	8.43107	7.37323	9.824	-2.31913	8.01746	-31.4713	5.78e-15	1.41e-10	24.2796	ENSECAT00000010991	.	ENSECAT00000010991	AF053497	.	AF053497	Eca.13509	.	Equus_caballus_chemokine_(C-X-C_motif)_ligand_2_(CXCL2),_mRNA._[Source_RefSeq_mRNA;Acc_NM_001143955]_[ENSECAT00000010991]	chr3_37671962-37672021
ENSECAT00000012809	8.99881	11.2985	8.99211	11.3997	0.683867	0.625814	8.0666	9.93562	10.146	12.2201	-2.29972	10.1487	-11.8192	6.22e-09	0.000151741	10.8303	ENSECAT00000012809	.	ENSECAT00000012809	CD535303	.	.	Eca.18726	.	Uncharacterized_protein__[Source_UniProtKB/TrEMBL;Acc_F6REY3]_[ENSECAT00000012809]	chr3_37558276-37558335
LOC100061730	15.0982	17.3435	15.1458	17.3432	1.19914	0.417216	12.8072	16.5171	17.3555	18.0155	-2.24537	16.2209	-7.66206	1.59e-06	0.0389351	5.10516	ENSECAT00000010407	.	ENSECAT00000010407	BI960800	100061730	S100A9	Eca.417	S100_calcium_binding_protein_A9	Uncharacterized_protein__[Source_UniProtKB/TrEMBL;Acc_F6RM82]_[ENSECAT00000010407]	chrUn_82303474-82303533
LOC100058894	9.25811	11.4942	9.29824	11.5958	0.604966	0.37477	8.24356	10.6757	10.3075	11.9757	-2.23604	10.3761	-16.8895	4.49e-11	1.1e-06	15.826	ENSECAT00000023413	.	ENSECAT00000023413	JL615900	100058894	GCLM	.	glutamate-cysteine_ligase,_modifier_subunit	glutamate-cysteine_ligase,_modifier_subunit_[Source_HGNC_Symbol;Acc_4312]_[ENSECAT00000023413]	chr5_44185112-44185171
LOC100071667	7.00533	9.24008	6.75587	9.19406	0.549807	0.985011	6.49224	7.75433	8.38053	11.0497	-2.23475	8.12271	-8.57788	4.01e-07	0.00978748	6.53429	ENSECAT00000021048	.	ENSECAT00000021048	XM_001501495	100071667	C1QB	Eca.19400	complement_component_1,_q_subcomponent,_B_chain	complement_component_1,_q_subcomponent,_B_chain_[Source_HGNC_Symbol;Acc_1242]_[ENSECAT00000021048]	chr2_30462640-30462581
ENSECAT00000010902	10.5002	12.7345	10.4292	13.2692	1.55895	1.42681	7.37769	10.3974	13.0124	14.7473	-2.23425	11.6173	-8.11372	7.97e-07	0.0194551	5.82331	ENSECAT00000010902	.	ENSECAT00000010902	AW260885	.	.	Eca.17694	.	Uncharacterized_protein__[Source_UniProtKB/TrEMBL;Acc_F6SG30]_[ENSECAT00000010902]	chrUn_82271018-82270959
CX592788	12.9613	15.1853	13.0029	15.2704	0.458393	0.30009	12.212	14.5551	13.9437	15.577	-2.22399	14.0733	-16.939	4.3e-11	1.05e-06	15.8672	DN508469	.	.	DN508469	.	.	Eca.4425	.	HL020011000_PLATE_E11_85_085_Equine_placenta_cDNA_Library_Equus_caballus_cDNA_clone_HL020011000_PLATE_E11_85_085,_mRNA_sequence_[DN508469]	chr9_2347191-2347132
CX602724	11.5252	13.7392	11.4195	13.7235	0.469744	0.336257	10.9391	13.2422	12.2701	14.3281	-2.21399	12.6322	-17.0861	3.81e-11	9.3e-07	15.9889	CX602724	.	.	CX602724	.	.	Eca.9356	.	CT02033B1C09_Equine_Articular_Cartilage_cDNA_Library_Equus_caballus_cDNA_clone_CT02033B1C09,_mRNA_sequence_[CX602724]	chr11_49823341-49823282
HBB	13.796	16.0007	13.9539	16.1577	1.56243	1.06181	11.3585	13.6671	17.3393	17.7397	-2.20477	14.8983	-7.54531	1.92e-06	0.0467794	4.91518	ENSECAT00000010442	.	ENSECAT00000010442	.	100054109	HBB	.	hemoglobin,_beta	Equus_caballus_hemoglobin,_beta_(HBB),_mRNA._[Source_RefSeq_mRNA;Acc_NM_001164018]_[ENSECAT00000010442]	chr7_61746240-61746181
LOC100058056	6.80712	9.00437	6.6705	9.08129	0.341907	0.828623	6.50672	7.6106	7.64129	10.5594	-2.19726	7.90575	-10.0696	5.19e-08	0.0012673	8.64675	ENSECAT00000021572	.	ENSECAT00000021572	CX604840	100058056	C1QC	Eca.20767	complement_component_1,_q_subcomponent,_C_chain	complement_component_1,_q_subcomponent,_C_chain_[Source_HGNC_Symbol;Acc_1245]_[ENSECAT00000021572]	chr2_30473024-30472965
LOC100060450	7.86561	10.0578	7.6925	10.0499	0.605176	0.559239	7.1848	9.24992	9.19708	10.9043	-2.19222	8.96172	-14.5616	3.58e-10	8.73e-06	13.74	ENSECAT00000016479	.	ENSECAT00000016479	XM_005607944	100060450	KMO	.	kynurenine_3-monooxygenase_(kynurenine_3-hydroxylase)	kynurenine_3-monooxygenase_(kynurenine_3-hydroxylase)_[Source_HGNC_Symbol;Acc_6381]_[ENSECAT00000016479]	chrUn_68713394-68713453
DN510207	9.02125	11.198	8.86719	11.2576	0.964979	0.301006	7.22814	10.4043	10.5112	11.652	-2.17678	10.1096	-10.0027	5.66e-08	0.00138197	8.55738	DN510207	.	.	DN510207	.	.	Eca.12097	.	HL02018B2A08_Equine_placenta_cDNA_Library_Equus_caballus_cDNA_clone_HL02018B2A08,_mRNA_sequence_[DN510207]	chr15_64329244-64329185
CXCL1	6.74799	8.91923	6.63665	8.91474	0.302825	0.359561	6.32961	8.15787	7.34559	9.73906	-2.17124	7.83361	-24.926	1.71e-13	4.18e-09	21.2194	AF053497	.	AF053497	AF053497	100034121	CXCL1	Eca.13509	chemokine_(C-X-C_motif)_ligand_1_(melanoma_growth_stimulating_activity,_alpha)	Equus_caballus_melanoma_growth_stimulatory_activity_homolog_(MGSA)_mRNA,_partial_cds._[AF053497]	chr3_37672032-37672091
LOC100050625	10.9335	13.0971	10.9213	13.2028	0.789023	0.275701	9.73963	12.4466	12.0201	13.4064	-2.16366	12.0153	-9.63036	9.25e-08	0.00225765	8.05071	XM_005613184	.	.	XM_005613184	100050625	SPIDR	.	scaffolding_protein_involved_in_DNA_repair	PREDICTED__Equus_caballus_scaffolding_protein_involved_in_DNA_repair_(SPIDR),_mRNA_[XM_005613184]	chr9_29727661-29727720
TCN1	7.61538	9.76888	7.44852	9.7927	0.718569	0.535791	6.78214	8.95791	9.634	10.6004	-2.1535	8.69213	-15.1464	2.07e-10	5.05e-06	14.2934	ENSECAT00000016326	.	ENSECAT00000016326	DN510381	100058916	TCN1	Eca.12141	transcobalamin_I_(vitamin_B12_binding_protein,_R_binder_family)	transcobalamin_I_(vitamin_B12_binding_protein,_R_binder_family)_[Source_HGNC_Symbol;Acc_11652]_[ENSECAT00000016326]	chr12_10163179-10163120
LOC100068667	11.6713	13.8176	11.5942	13.8259	0.40377	0.170363	10.8591	13.54	12.4908	14.1294	-2.14633	12.7445	-18.4942	1.24e-11	3.03e-07	17.1007	ENSECAT00000018377	.	ENSECAT00000018377	JL640729	100068667	SAMSN1	.	SAM_domain,_SH3_domain_and_nuclear_localization_signals_1	SAM_domain,_SH3_domain_and_nuclear_localization_signals_1_[Source_HGNC_Symbol;Acc_10528]_[ENSECAT00000018377]	chr26_28155543-28155602
LOC100051841	10.7609	12.9006	10.7487	12.9101	0.64422	0.213977	9.89338	12.5532	12.134	13.2929	-2.13972	11.8308	-12.9409	1.82e-09	4.44e-05	12.0882	ENSECAT00000005793	.	ENSECAT00000005793	JL624250	100051841	LOC100051841	Eca.17688	uncharacterized_LOC100051841	LLP_homolog,_long-term_synaptic_facilitation_(Aplysia)_[Source_HGNC_Symbol;Acc_28229]_[ENSECAT00000005793]	chr6_78628853-78628794
LOC100630299	11.066	13.1988	11.0393	13.1511	0.413162	0.34634	10.2337	12.5329	11.779	13.7298	-2.13278	12.1324	-20.9695	2.06e-12	5.04e-08	18.8524	ENSECAT00000015222	.	ENSECAT00000015222	JL621665	100630299	GADD45A	Eca.13285	growth_arrest_and_DNA-damage-inducible,_alpha	growth_arrest_and_DNA-damage-inducible,_alpha_[Source_HGNC_Symbol;Acc_4095]_[ENSECAT00000015222]	chr5_66578452-66578393
LOC100071540	9.02526	11.156	8.83336	11.0853	0.697219	0.486422	7.94513	10.3534	10.1771	12.1848	-2.13074	10.0906	-13.4062	1.12e-09	2.73e-05	12.5813	ENSECAT00000026830	.	ENSECAT00000026830	XM_001501323	100071540	CCL15	.	chemokine_(C-C_motif)_ligand_15	Uncharacterized_protein__[Source_UniProtKB/TrEMBL;Acc_F6PYR5]_[ENSECAT00000026830]	chr11_36039739-36039798
SGMS1	9.86329	11.9929	9.89349	12.0149	0.450411	0.333329	9.07712	11.3847	10.7307	12.4193	-2.12964	10.9281	-16.1008	8.79e-11	2.15e-06	15.1532	ENSECAT00000000156	.	ENSECAT00000000156	JL638632	100062484	SGMS1	.	sphingomyelin_synthase_1	sphingomyelin_synthase_1_[Source_HGNC_Symbol;Acc_29799]_[ENSECAT00000000156]	chr1_40641274-40641333
LOC100056429	10.7678	12.8845	10.8407	12.8684	0.930709	0.509899	8.94087	12.0966	12.075	13.5952	-2.11671	11.8262	-12.424	3.17e-09	7.73e-05	11.5211	ENSECAT00000020548	.	ENSECAT00000020548	XM_001490175	100056429	HSD11B1	.	hydroxysteroid_(11-beta)_dehydrogenase_1	hydroxysteroid_(11-beta)_dehydrogenase_1_[Source_HGNC_Symbol;Acc_5208]_[ENSECAT00000020548]	chr5_19723819-19723760
LOC100054805	8.16684	10.2822	8.2344	10.2578	0.366153	0.363598	7.59137	9.67289	8.91024	10.9383	-2.11538	9.22452	-21.3293	1.62e-12	3.95e-08	19.088	ENSECAT00000002890	.	ENSECAT00000002890	XM_001489279	100054805	SLC30A1	.	solute_carrier_family_30_(zinc_transporter),_member_1	Uncharacterized_protein__[Source_UniProtKB/TrEMBL;Acc_F7DUJ0]_[ENSECAT00000002890]	chr5_18148511-18148570
LOC100056061	15.4175	17.5179	15.4538	17.4804	1.05849	0.456267	13.5548	16.6711	17.1981	18.1265	-2.10034	16.4677	-8.2227	6.77e-07	0.0165187	5.99266	ENSECAT00000009966	.	ENSECAT00000009966	CD535886	100056061	S100A12	Eca.1636	S100_calcium_binding_protein_A12	S100_calcium_binding_protein_A12_[Source_HGNC_Symbol;Acc_10489]_[ENSECAT00000009966]	chrUn_82313937-82313878
LOC100070893	12.6256	14.7158	12.2449	14.4746	1.24718	0.850691	11.2634	13.5636	16.0338	15.9229	-2.09012	13.6707	-7.6793	1.55e-06	0.0379001	5.13305	ENSECAT00000016990	.	ENSECAT00000016990	BM780841	100070893	SLPI	Eca.18034	secretory_leukocyte_peptidase_inhibitor	secretory_leukocyte_peptidase_inhibitor_[Source_HGNC_Symbol;Acc_11092]_[ENSECAT00000016990]	chr22_34376782-34376723
PPP1R3B	12.1699	14.2462	12.2702	14.2731	0.670578	0.29344	10.939	13.5895	13.56	14.7513	-2.07633	13.2081	-11.8286	6.15e-09	0.000150124	10.8413	ENSECAT00000011401	ENSECAG00000011086	ENSECAT00000011401	.	.	PPP1R3B	.	.	.	.
PLAUR	10.6371	12.7074	10.6137	12.8095	0.90124	0.660447	9.36505	11.7296	12.6353	14.2615	-2.07033	11.6722	-10.5092	2.97e-08	0.000724534	9.22318	NM_001163881	.	ENSECAT00000023704	NM_001163881	100033904	PLAUR	Eca.2157	plasminogen_activator,_urokinase_receptor	Equus_caballus_plasminogen_activator,_urokinase_receptor_(PLAUR),_mRNA_[NM_001163881]	chr10_14725980-14725921
ENSECAT00000020871	7.74477	9.81387	7.74851	9.81906	0.446423	0.383473	7.25905	9.21438	9.00946	10.4493	-2.0691	8.77932	-17.389	2.97e-11	7.26e-07	16.2358	ENSECAT00000020871	.	ENSECAT00000020871	XM_005604776	.	.	.	.	Uncharacterized_protein__[Source_UniProtKB/TrEMBL;Acc_F7D9H8]_[ENSECAT00000020871]	chr22_38334745-38334804
TIMP1	13.1868	15.2483	13.165	15.26	0.56061	0.400665	12.2696	14.6951	14.1728	16.0271	-2.06151	14.2175	-16.8806	4.52e-11	1.1e-06	15.8187	NM_001082515	.	ENSECAT00000014937	NM_001082515	100034220	TIMP1	Eca.671	TIMP_metallopeptidase_inhibitor_1	Equus_caballus_TIMP_metallopeptidase_inhibitor_1_(TIMP1),_mRNA_[NM_001082515]	chrX_28755137-28755196
LOC100061659	7.05169	9.09557	6.89766	9.13418	0.504657	0.470742	6.64605	8.34555	8.35849	9.73292	-2.04388	8.07363	-14.9135	2.57e-10	6.27e-06	14.0755	ENSECAT00000019610	.	ENSECAT00000019610	.	100061659	ANKRD42	.	ankyrin_repeat_domain_42	ankyrin_repeat_domain_42_[Source_HGNC_Symbol;Acc_26752]_[ENSECAT00000019610]	chr7_49765561-49765502
CX602140	11.7257	13.7687	11.4212	13.741	0.741432	0.511476	11.1386	12.8733	13.9819	15.0788	-2.04304	12.7472	-11.0597	1.51e-08	0.000368924	9.91793	CX602140	.	.	CX602140	.	.	Eca.9158	.	CT02031B2D07_Equine_Articular_Cartilage_cDNA_Library_Equus_caballus_cDNA_clone_CT02031B2D07,_mRNA_sequence_[CX602140]	chr11_2993659-2993718
DN511090	9.05836	11.0914	9.03187	11.1989	0.763026	0.415161	7.92539	10.2748	10.7791	11.5886	-2.03309	10.0749	-10.9326	1.76e-08	0.000430099	9.76012	DN511090	.	.	DN511090	.	.	Eca.12307	.	HL02021B2H05_Equine_placenta_cDNA_Library_Equus_caballus_cDNA_clone_HL02021B2H05,_mRNA_sequence_[DN511090]	chr25_30520864-30520923
LOC100051043	11.5379	13.5515	11.5088	13.5443	0.579288	0.410427	10.75	12.7048	12.6604	14.1959	-2.01363	12.5447	-13.2396	1.33e-09	3.25e-05	12.4065	ENSECAT00000018547	.	ENSECAT00000018547	XM_001492309	100051043	PLSCR1	.	phospholipid_scramblase_1	Uncharacterized_protein__[Source_UniProtKB/TrEMBL;Acc_F6S4G6]_[ENSECAT00000018547]	chr16_80707575-80707634
LOC100061154	12.7172	14.7241	12.6031	14.7356	0.596265	0.546424	12.0481	13.5981	14.0931	15.5254	-2.0069	13.7206	-13.7445	7.95e-10	1.94e-05	12.93	ENSECAT00000017964	.	ENSECAT00000017964	XM_005598194	100061154	MS4A6A	.	membrane-spanning_4-domains,_subfamily_A,_member_6A	Uncharacterized_protein__[Source_UniProtKB/TrEMBL;Acc_F6Y3Y4]_[ENSECAT00000017964]	chr12_10345924-10345865
DN510002	11.5201	13.5214	11.5733	13.6043	0.693417	0.507094	10.3852	12.2253	12.6817	14.3172	-2.00128	12.5207	-14.4326	4.05e-10	9.88e-06	13.6151	DN510002	.	.	DN510002	.	.	Eca.12040	.	HL02018A1A08_Equine_placenta_cDNA_Library_Equus_caballus_cDNA_clone_HL02018A1A08,_mRNA_sequence_[DN510002]	chr17_76723627-76723568
LOC100065275	9.75052	11.7487	9.6067	11.8019	0.653525	0.40829	8.85891	10.9952	11.4036	12.3439	-1.99823	10.7496	-12.3637	3.38e-09	8.26e-05	11.4535	ENSECAT00000020800	.	ENSECAT00000020800	JL637710	100065275	VCAN	Eca.17920	versican	Uncharacterized_protein__[Source_UniProtKB/TrEMBL;Acc_F7DY34]_[ENSECAT00000020800]	chr14_82160528-82160469
DNMT3L	9.969	11.9638	9.93991	12.0314	0.636041	0.545616	8.97692	10.9024	11.2431	12.756	-1.99484	10.9664	-9.5349	1.05e-07	0.0025662	7.9184	ENSECAT00000010000	.	ENSECAT00000010000	XM_001490590	100050680	DNMT3L	.	DNA_(cytosine-5-)-methyltransferase_3-like	DNA_(cytosine-5-)-methyltransferase_3-like_[Source_HGNC_Symbol;Acc_2980]_[ENSECAT00000010000]	chr26_2381366-2381425
CD465135	9.67709	11.6686	9.71548	11.7101	0.529137	0.402205	8.84591	10.8048	10.6369	12.1778	-1.99153	10.6729	-11.9807	5.18e-09	0.00012639	11.0177	XR_287861	.	.	XR_287861	102149049	LOC102149049	.	leukocyte_immunoglobulin-like_receptor_subfamily_A_member_6-like	PREDICTED__Equus_caballus_leukocyte_immunoglobulin-like_receptor_subfamily_A_member_6-like_(LOC102149049),_misc_RNA_[XR_287861]	chr10_18268287-18268228
CD464533	10.2519	12.2404	9.88205	12.237	0.753495	0.28686	9.4303	11.7892	12.0644	12.749	-1.98846	11.2462	-9.02278	2.12e-07	0.00518719	7.19103	CD464533	.	.	CD464533	.	.	Eca.2119	.	LeukoN4_4_B09.g1_A026_Unstimulated_peripheral_blood_leukocytes_N4_Equus_caballus_cDNA_clone_LeukoN4_4_B09_A026_5',_mRNA_sequence_[CD464533]	chr19_21670474-21670533
HBA2	14.02	16.0057	14.0991	16.1696	1.31444	1.0734	12.1575	13.5034	17.3612	17.8816	-1.98568	15.0128	-7.51131	2.02e-06	0.0493639	4.85952	NM_001085431	.	ENSECAT00000017453	NM_001085431	100036558	HBA2	Eca.11653	hemoglobin,_alpha_2	Equus_caballus_hemoglobin,_alpha_2_(HBA2),_mRNA_[NM_001085431]	chrUn_072151519-072151578
ZNF326	9.66426	11.648	9.81892	11.6134	0.810252	0.302453	8.46469	11.2103	10.7415	12.3919	-1.98374	10.6561	-8.39425	5.24e-07	0.0128048	6.25623	ENSECAT00000010898	.	ENSECAT00000010898	XM_005610435	100061229	ZNF326	.	zinc_finger_protein_326	zinc_finger_protein_326_[Source_HGNC_Symbol;Acc_14104]_[ENSECAT00000010898]	chr5_47436074-47430646
ENSECAT00000020997	6.36318	8.33978	6.32896	8.15254	0.129163	0.738182	6.20548	7.17716	6.61192	9.51579	-1.9766	7.35148	-11.1029	1.43e-08	0.000350274	9.97128	ENSECAT00000020997	.	ENSECAT00000020997	XM_005605112	.	.	.	.	extracellular_matrix_protein_2,_female_organ_and_adipocyte_specific_[Source_HGNC_Symbol;Acc_3154]_[ENSECAT00000020997]	chrUn_208681403-208681344
ENSECAT00000013093	12.8503	14.8241	12.8369	14.8535	0.437193	0.388524	12.1659	14.1149	13.9252	15.3389	-1.9738	13.8372	-16.2816	7.51e-11	1.83e-06	15.3104	ENSECAT00000013093	.	ENSECAT00000013093	XM_005599357	.	.	.	.	cysteine-rich_transmembrane_module_containing_1_[Source_HGNC_Symbol;Acc_30239]_[ENSECAT00000013093]	chr14_35836655-35836596
JL631676	11.0768	13.0497	11.1972	13.0496	0.441712	0.286653	10.2089	12.5042	11.8991	13.5585	-1.97296	12.0633	-17.6106	2.48e-11	6.06e-07	16.4138	JL631676	.	.	JL631676	100058689	PTPRJ	Eca.4945	protein_tyrosine_phosphatase,_receptor_type,_J	TSA__Equus_caballus_contig16590.EqcaPBMC_mRNA_sequence._[JL631676]	chr12_9770067-9770126
DN510098	8.95669	10.9255	8.84309	10.9587	0.464188	0.896415	8.47966	9.53333	10.0648	12.2999	-1.96884	9.94111	-8.61817	3.78e-07	0.00923205	6.59474	DN510098	.	.	DN510098	.	.	Eca.12063	.	HL02018A2D12_Equine_placenta_cDNA_Library_Equus_caballus_cDNA_clone_HL02018A2D12,_mRNA_sequence_[DN510098]	chrUn_251705984-251705925
CX603968	9.02795	10.9942	8.926	11.0369	0.389265	0.471583	8.50337	9.9193	9.72626	11.7839	-1.96627	10.0111	-13.7946	7.56e-10	1.85e-05	12.981	CX603968	.	.	CX603968	.	.	Eca.9827	.	CT02037A1B09_Equine_Articular_Cartilage_cDNA_Library_Equus_caballus_cDNA_clone_CT02037A1B09,_mRNA_sequence_[CX603968]	chrUn_109629076-109629017
LOC100071949	9.87843	11.8382	9.90942	11.9125	0.513543	0.430441	9.23193	11.0468	10.8677	12.474	-1.95979	10.8583	-10.6242	2.57e-08	0.000627795	9.37081	ENSECAT00000016255	.	ENSECAT00000016255	JL622098	100071949	UBE2H	.	ubiquitin-conjugating_enzyme_E2H	ubiquitin-conjugating_enzyme_E2H_[Source_HGNC_Symbol;Acc_12484]_[ENSECAT00000016255]	chr4_83862895-83862836
DN508003	12.682	14.6362	12.7877	14.6595	0.41403	0.385223	11.7869	13.9522	13.1214	15.1652	-1.95424	13.6591	-19.0703	8.02e-12	1.96e-07	17.5301	DN508003	.	.	DN508003	.	.	Eca.11546	.	HL020005000_B06_42_045_Equine_placenta_cDNA_Library_Equus_caballus_cDNA_clone_HL020005000_B06_42_045,_mRNA_sequence_[DN508003]	chr9_7553487-7553546
CD535740	12.9015	14.8556	12.8173	14.8493	0.468645	0.211383	12.0266	14.3864	13.7114	15.1183	-1.95408	13.8785	-16.1866	8.16e-11	1.99e-06	15.228	CD535748	.	.	CD535748	.	.	Eca.3643	.	LeukoN5_8_B03.b1_A027_Unstimulated_peripheral_blood_leukocytes_N5_Equus_caballus_cDNA_clone_LeukoN5_8_B03_A027_3',_mRNA_sequence_[CD535748]	chr17_23177784-23177843
ELL2	8.58885	10.5422	8.58886	10.6179	0.300174	0.576326	8.11056	9.45432	9.21388	11.4557	-1.95334	9.56552	-17.4836	2.75e-11	6.72e-07	16.3121	ENSECAT00000024708	.	ENSECAT00000024708	JL621047	100064911	ELL2	.	elongation_factor,_RNA_polymerase_II,_2	elongation_factor,_RNA_polymerase_II,_2_[Source_HGNC_Symbol;Acc_17064]_[ENSECAT00000024708]	chr14_72128665-72128724
CX605423	13.1424	15.0843	13.1272	15.0658	0.667811	0.376344	11.912	14.327	14.7501	15.723	-1.94192	14.1134	-12.2637	3.78e-09	9.22e-05	11.3409	CX605423	.	.	CX605423	.	.	Eca.2210	.	CT02041A2F06_Equine_Articular_Cartilage_cDNA_Library_Equus_caballus_cDNA_clone_CT02041A2F06,_mRNA_sequence_[CX605423]	chr22_38336362-38336421
THY1	7.69572	9.63371	7.44217	9.91627	0.902218	1.03021	6.71599	7.56636	9.51504	10.9895	-1.93799	8.66471	-8.16155	7.41e-07	0.0181037	5.89783	ENSECAT00000010192	.	ENSECAT00000010192	EU881920	100063377	THY1	Eca.3914	Thy-1_cell_surface_antigen	Uncharacterized_protein__[Source_UniProtKB/TrEMBL;Acc_F6ZC75]_[ENSECAT00000010192]	chr7_23711732-23711118
JL640688	11.1402	13.0757	11.3124	13.0772	0.675107	0.476629	10.0513	12.2323	11.9349	13.7216	-1.9355	12.1079	-10.5587	2.79e-08	0.000681063	9.28692	JL640688	.	.	JL640688	.	.	.	.	TSA__Equus_caballus_contig26869.EqcaPBMC_mRNA_sequence._[JL640688]	chr30_11028543-11028602
CX602638	13.0379	14.9722	12.8202	15.0155	0.819122	0.235899	11.9214	14.5716	14.6296	15.2473	-1.93435	14.0051	-8.69093	3.4e-07	0.00831145	6.70342	CX598626	.	.	CX598626	.	.	Eca.7045	.	CT020021A20H11_Equine_Articular_Cartilage_cDNA_Library_Equus_caballus_cDNA_clone_CT020021A20H11,_mRNA_sequence_[CX598626]	chr28_29192798-29192739
CEBPB	12.7372	14.671	12.6536	14.7482	0.659499	0.324726	11.5847	13.9647	14.3053	15.1713	-1.93383	13.7041	-13.0611	1.6e-09	3.91e-05	12.2171	.	.	.	.	.	CEBPB	.	.	.	.
A_69_P104997	8.50215	10.4338	8.52401	10.4012	0.610076	0.324999	7.36558	9.86099	9.42167	10.8711	-1.93164	9.46798	-8.85833	2.68e-07	0.0065421	6.95103	.	.	.	.	.	.	.	.	.	chr22_037959446-037959387
LOC100057608	9.84829	11.7749	9.81063	11.822	0.572826	0.369217	9.08703	11.1706	11.2092	12.5463	-1.92666	10.8116	-12.1056	4.5e-09	0.000109874	11.1611	ENSECAT00000017872	.	ENSECAT00000017872	JL625986	100057608	SLC25A33	.	solute_carrier_family_25_(pyrimidine_nucleotide_carrier),_member_33	solute_carrier_family_25_(pyrimidine_nucleotide_carrier),_member_33_[Source_HGNC_Symbol;Acc_29681]_[ENSECAT00000017872]	chr2_39703859-39703800
JL617697	10.0383	11.962	10.1756	11.9015	0.447833	0.324469	9.21482	11.3116	10.5085	12.4813	-1.92368	11.0002	-20.0478	3.93e-12	9.59e-08	18.2278	JL617697	.	.	JL617697	.	.	.	.	TSA__Equus_caballus_contig01390.EqcaPBMC_mRNA_sequence._[JL617697]	chr15_34212484-34212543
LOC100051632	9.70892	11.6313	9.67062	11.5025	0.609062	0.671427	8.81874	10.8372	10.9294	12.7931	-1.92243	10.6701	-8.71979	3.27e-07	0.00797356	6.74635	ENSECAT00000014856	.	ENSECAT00000014856	XM_001491972	100051632	FOS	.	FBJ_murine_osteosarcoma_viral_oncogene_homolog	FBJ_murine_osteosarcoma_viral_oncogene_homolog_[Source_HGNC_Symbol;Acc_3796]_[ENSECAT00000014856]	chr24_20142566-20142625
TLR4	11.9234	13.8441	11.935	13.7759	0.529048	0.379227	11.2466	13.4161	13.0706	14.6559	-1.92074	12.8838	-13.0833	1.56e-09	3.82e-05	12.2408	ENSECAT00000010707	ENSECAG00000010339	ENSECAT00000010707	NM_001099769	.	TLR4	NM_001099769	.	.	.
ENSECAT00000022739	7.90764	9.8274	7.85246	9.79918	0.529932	0.406258	7.19275	9.22501	9.03746	10.5821	-1.91977	8.86752	-16.6011	5.72e-11	1.4e-06	15.5838	JL631272	.	ENSECAT00000022739	JL631272	.	.	.	.	TSA__Equus_caballus_contig16160.EqcaPBMC_mRNA_sequence._[JL631272]	chr9_22854605-22854664
CD528648	10.3316	12.2452	10.1847	12.149	0.835075	0.307512	9.09823	11.9161	12.454	13.0285	-1.91353	11.2884	-9.27365	1.5e-07	0.00366164	7.55108	CD528648	.	.	CD528648	.	.	Eca.3426	.	LeukoN3_3_B12.g1_A025_Unstimulated_peripheral_blood_leukocytes_N3_Equus_caballus_cDNA_clone_LeukoN3_3_B12_A025_5',_mRNA_sequence_[CD528648]	chrUn_149371664-149371723
DN510857	7.97715	9.88492	7.75902	9.91532	0.83074	0.524974	6.90801	9.09218	9.90574	10.7398	-1.90777	8.93104	-11.891	5.73e-09	0.000139867	10.9138	DN510857	.	.	DN510857	.	.	Eca.12252	.	HL02021A1D07_Equine_placenta_cDNA_Library_Equus_caballus_cDNA_clone_HL02021A1D07,_mRNA_sequence_[DN510857]	chr30_17725912-17725853
A_69_P104998	8.43003	10.3378	8.45317	10.3832	0.639346	0.307881	7.2209	9.85655	9.26486	10.7365	-1.90777	9.38392	-8.58886	3.95e-07	0.00963275	6.55078	.	.	.	.	.	.	.	.	.	chr22_037959484-037959425
A_69_P104996	8.81009	10.7173	8.8015	10.692	0.629736	0.326358	7.6644	10.1535	9.76004	11.1607	-1.9072	9.76369	-8.55053	4.17e-07	0.0101847	6.49313	.	.	.	.	.	.	.	.	.	chr22_037959416-037959357
JL640875	10.3556	12.2625	10.4531	12.3762	0.463797	0.312538	9.37217	11.651	10.9316	12.6942	-1.90689	11.309	-16.3744	6.94e-11	1.69e-06	15.3903	JL640875	.	.	JL640875	100058422	TPD52	.	tumor_protein_D52	TSA__Equus_caballus_contig27111.EqcaPBMC_mRNA_sequence._[JL640875]	chr9_7551692-7551751
ENSECAT00000026619	8.87939	10.7848	8.84979	10.7266	0.613278	0.482642	7.98748	10.0022	10.2162	11.6187	-1.9054	9.83209	-8.99915	2.2e-07	0.0053621	7.15674	ENSECAT00000026619	.	ENSECAT00000026619	XM_005615139	.	.	.	.	v-maf_avian_musculoaponeurotic_fibrosarcoma_oncogene_homolog_B_[Source_HGNC_Symbol;Acc_6408]_[ENSECAT00000026619]	chr22_30568705-30568646
LOC100064807	10.3739	12.2781	10.1816	12.0081	0.591965	0.964088	9.79714	10.945	12.2463	13.8211	-1.90417	11.326	-7.61221	1.72e-06	0.0421005	5.02426	ENSECAT00000016126	.	ENSECAT00000016126	JL616561	100064807	PAIP1	.	poly(A)_binding_protein_interacting_protein_1	poly(A)_binding_protein_interacting_protein_1_[Source_HGNC_Symbol;Acc_16945]_[ENSECAT00000016126]	chr21_18931366-18931425
KYNU	9.8767	11.7766	9.93386	11.8288	0.534312	0.371819	9.03137	10.9705	10.6765	12.4039	-1.89991	10.8267	-12.8375	2.03e-09	4.95e-05	11.9764	ENSECAT00000019639	.	ENSECAT00000019639	JL640683	100057449	KYNU	.	kynureninase	kynureninase_[Source_HGNC_Symbol;Acc_6469]_[ENSECAT00000019639]	chr18_14576532-14576591
ENSECAT00000023858	7.75907	9.65732	7.81388	9.68332	0.662406	0.412027	6.91384	8.91882	8.67816	10.3629	-1.89825	8.70819	-12.6643	2.44e-09	5.96e-05	11.7873	ENSECAT00000023858	.	ENSECAT00000023858	.	.	.	.	.	Uncharacterized_protein__[Source_UniProtKB/TrEMBL;Acc_F7A776]_[ENSECAT00000023858]	chrUn_105195436-105195375
LOC100146304	13.7132	15.6107	13.6811	15.5955	0.424376	0.461498	12.9812	14.8877	14.6759	16.5766	-1.89758	14.662	-13.4462	1.08e-09	2.63e-05	12.6229	XM_005614808	.	.	XM_005614808	100146304	BCL3	.	B-cell_CLL/lymphoma_3	PREDICTED__Equus_caballus_B-cell_CLL/lymphoma_3_(BCL3),_mRNA_[XM_005614808]	chr10_15496685-15496744
CX602785	10.375	12.2695	10.5064	12.35	0.473737	0.264813	9.55063	11.6937	11.0733	12.6383	-1.89454	11.3222	-16.6172	5.64e-11	1.38e-06	15.5974	XM_001499325	.	.	XM_001499325	100053194	WIPI1	Eca.8107	WD_repeat_domain,_phosphoinositide_interacting_1	PREDICTED__Equus_caballus_WD_repeat_domain,_phosphoinositide_interacting_1_(WIPI1),_transcript_variant_X1,_mRNA_[XM_001499325]	chr11_11048737-11048796
JL629330	9.04248	10.9319	9.07469	10.8667	0.27314	0.393608	8.52611	10.453	9.66479	11.6084	-1.88944	9.9872	-17.2598	3.3e-11	8.06e-07	16.1311	JL629330	.	.	JL629330	.	.	.	.	TSA__Equus_caballus_contig14142.EqcaPBMC_mRNA_sequence._[JL629330]	chrUn_25465058-25465117
LOC100059284	7.18862	9.07768	7.03373	9.18357	0.453012	0.420815	6.65726	8.36597	7.9728	9.57633	-1.88906	8.13315	-9.58781	9.79e-08	0.00239003	7.99186	ENSECAT00000025841	.	ENSECAT00000025841	XM_001499550	100059284	BCL2L15	.	BCL2-like_15	BCL2-like_15_[Source_HGNC_Symbol;Acc_33624]_[ENSECAT00000025841]	chr5_28941941-28941882
JL639816	12.1744	14.053	12.2099	14.0692	0.750055	0.180805	11.0621	13.7584	13.4833	14.331	-1.87864	13.1137	-9.65294	8.97e-08	0.00219058	8.08186	JL639816	.	.	JL639816	.	.	.	.	TSA__Equus_caballus_contig25868.EqcaPBMC_mRNA_sequence._[JL639816]	chrUn_120681510-120681569
IL1RAP	6.85065	8.72882	6.70032	8.61098	0.454245	0.451647	6.41873	7.95281	8.06057	9.39552	-1.87817	7.78974	-12.5337	2.81e-09	6.86e-05	11.6432	ENSECAT00000005719	.	ENSECAT00000005719	JL628487	100068726	IL1RAP	.	interleukin_1_receptor_accessory_protein	interleukin_1_receptor_accessory_protein_[Source_HGNC_Symbol;Acc_5995]_[ENSECAT00000005719]	chr19_24181441-24181500
SERPINC1	8.63962	10.5166	8.38884	10.5022	0.613552	0.322739	7.80435	9.86169	9.68223	10.9043	-1.87694	9.5781	-12.0358	4.87e-09	0.000118798	11.0811	ENSECAT00000015353	.	ENSECAT00000015353	BM780269	100061173	SERPINC1	Eca.258	serpin_peptidase_inhibitor,_clade_C_(antithrombin),_member_1	serpin_peptidase_inhibitor,_clade_C_(antithrombin),_member_1_[Source_HGNC_Symbol;Acc_775]_[ENSECAT00000015353]	chr5_9599545-9599486
JL621047	8.74414	10.6087	8.73131	10.5637	0.271324	0.414242	8.25116	9.93827	9.23513	11.4046	-1.86457	9.67643	-16.3533	7.06e-11	1.72e-06	15.3722	JL621047	.	.	JL621047	100064911	ELL2	.	elongation_factor,_RNA_polymerase_II,_2	TSA__Equus_caballus_contig05265.EqcaPBMC_mRNA_sequence._[JL621047]	chr14_72130024-72130083
JL631192	9.52604	11.3863	9.21775	11.2939	0.693012	0.430884	8.90955	10.7109	11.1715	12.0252	-1.86024	10.4562	-8.3691	5.44e-07	0.013289	6.21782	JL631192	.	.	JL631192	.	.	.	.	TSA__Equus_caballus_contig16078.EqcaPBMC_mRNA_sequence._[JL631192]	chr4_83859597-83859538
IL18	11.3441	13.2018	11.2207	13.2473	1.05547	0.640325	9.85179	12.3768	13.5253	14.6362	-1.85767	12.2729	-8.75257	3.12e-07	0.00760735	6.79499	ENSECAT00000016149	ENSECAG00000015261	ENSECAT00000016149	EU438772	100034216	IL18	NM_001082512	.	.	.
NR2E1	6.93015	8.78705	6.96445	8.74979	0.258991	0.224196	6.49278	8.31248	7.40945	9.12993	-1.85691	7.8586	-35.1406	1.15e-15	2.82e-11	25.6521	XM_001502023	.	.	XM_001502023	100072159	NR2E1	.	nuclear_receptor_subfamily_2,_group_E,_member_1	PREDICTED__Equus_caballus_nuclear_receptor_subfamily_2,_group_E,_member_1_(NR2E1),_mRNA_[XM_001502023]	chr10_52826345-52826404
JL623879	13.4451	15.292	13.6542	15.3131	0.569022	0.427652	12.3791	14.4256	14.274	16.2014	-1.84687	14.3685	-14.0971	5.6e-10	1.37e-05	13.285	JL623879	.	.	JL623879	.	.	Eca.18165	.	TSA__Equus_caballus_contig08377.EqcaPBMC_mRNA_sequence._[JL623879]	chr10_57605858-57605917
CD464588	13.9262	15.7723	13.8759	15.7306	0.430757	0.463001	13.1905	15.0895	14.8343	16.6599	-1.84605	14.8492	-12.721	2.3e-09	5.61e-05	11.8495	XM_005614808	.	.	XM_005614808	100146304	BCL3	.	B-cell_CLL/lymphoma_3	PREDICTED__Equus_caballus_B-cell_CLL/lymphoma_3_(BCL3),_mRNA_[XM_005614808]	chr10_15496689-15496748
CD528144	10.9723	12.8172	11.1932	12.8904	0.884008	0.420362	9.5504	12.0841	12.2143	13.625	-1.84492	11.8948	-13.2522	1.31e-09	3.2e-05	12.4198	XM_005596441	.	.	XM_005596441	102148327	LOC102148327	.	sialic_acid-binding_Ig-like_lectin_8-like	PREDICTED__Equus_caballus_sialic_acid-binding_Ig-like_lectin_8-like_(LOC102148327),_transcript_variant_X2,_mRNA_[XM_005596441]	chrUn_213394919-213394860
CD467270	8.1201	9.95439	8.16507	9.83402	0.621464	0.356841	7.06542	9.49055	9.29424	10.7445	-1.83429	9.03725	-10.2925	3.9e-08	0.000952186	8.94158	CD467270	.	.	CD467270	.	.	Eca.2674	.	LeukoS1_3_F10.g1_A023_Stimulated_peripheral_blood_leukocytes_S1_Equus_caballus_cDNA_clone_LeukoS1_3_F10_A023_5',_mRNA_sequence_[CD467270]	chr15_28734220-28734279
LOC100056475	7.61394	9.44682	7.58583	9.69433	0.447019	0.812847	7.00183	7.469	8.52964	10.4151	-1.83287	8.53038	-9.0508	2.04e-07	0.00498755	7.23161	ENSECAT00000003375	.	ENSECAT00000003375	XM_005609829	100056475	G0S2	.	G0/G1switch_2	G0/G1switch_2_[Source_HGNC_Symbol;Acc_30229]_[ENSECAT00000003375]	chr5_19775886-19775827
LOC100058000	14.8348	16.6636	14.8583	16.5008	0.425044	0.419118	14.0565	16.1931	15.653	17.4276	-1.82882	15.7492	-13.4214	1.1e-09	2.69e-05	12.5972	ENSECAT00000025226	.	ENSECAT00000025226	HM775212	100058000	NFKBIA	Eca.13685	nuclear_factor_of_kappa_light_polypeptide_gene_enhancer_in_B-cells_inhibitor,_alpha	nuclear_factor_of_kappa_light_polypeptide_gene_enhancer_in_B-cells_inhibitor,_alpha_[Source_HGNC_Symbol;Acc_7797]_[ENSECAT00000025226]	chr1_165894345-165894165
DN508362	11.9421	13.77	11.9406	13.8213	0.369737	0.513882	11.1148	12.7915	12.6513	14.5525	-1.82793	12.8561	-14.2824	4.68e-10	1.14e-05	13.4682	DN508362	.	.	DN508362	.	.	Eca.11643	.	HL020010000_PLATE_C01_3_004_Equine_placenta_cDNA_Library_Equus_caballus_cDNA_clone_HL020010000_PLATE_C01_3_004,_mRNA_sequence_[DN508362]	chr5_1783306-1783247
JL620936	7.6757	9.49988	7.4492	9.44487	0.528168	0.450309	7.05464	8.777	8.7781	10.2344	-1.82418	8.58779	-13.3375	1.2e-09	2.93e-05	12.5094	JL620936	.	.	JL620936	.	.	.	.	TSA__Equus_caballus_contig05132.EqcaPBMC_mRNA_sequence._[JL620936]	chr9_62652838-62652897
CX604672	10.4654	12.2859	10.3463	12.2722	0.683214	0.208743	9.52137	11.984	12.0615	12.5786	-1.82047	11.3756	-10.0428	5.37e-08	0.00131199	8.611	CX599025	.	.	CX599025	.	.	Eca.2222	.	CT020022B10D12_Equine_Articular_Cartilage_cDNA_Library_Equus_caballus_cDNA_clone_CT020022B10D12,_mRNA_sequence_[CX599025]	chr14_58461756-58461815
CD470892	10.029	11.8482	9.78147	11.7949	0.666766	0.590574	9.47457	10.9002	11.9763	12.8604	-1.81923	10.9386	-10.4872	3.05e-08	0.000744794	9.19476	CD470892	.	.	CD470892	.	.	Eca.3188	.	LeukoS5_3_C01.b1_A027_Stimulated_peripheral_blood_leukocytes_S5_Equus_caballus_cDNA_clone_LeukoS5_3_C01_A027_3',_mRNA_sequence_[CD470892]	chr25_16346159-16346218
CD465870	14.0358	15.8376	13.9654	15.8141	0.503972	0.159592	13.0717	15.5527	14.6806	16.1957	-1.80179	14.9367	-15.1504	2.06e-10	5.03e-06	14.2972	XM_005596502	.	.	XM_005596502	100629668	LOC100629668	.	T-cell-interacting,_activating_receptor_on_myeloid_cells_protein_1-like	PREDICTED__Equus_caballus_T-cell-interacting,_activating_receptor_on_myeloid_cells_protein_1-like_(LOC100629668),_transcript_variant_X1,_mRNA_[XM_005596502]	chr10_17893892-17893833
LOC100059969	7.91677	9.71501	7.88189	9.76603	0.360209	0.593535	7.39395	8.49311	8.5934	10.6231	-1.79825	8.81589	-9.80527	7.33e-08	0.00178967	8.29057	ENSECAT00000022937	.	ENSECAT00000022937	XM_001916143	100059969	ETS2	.	v-ets_avian_erythroblastosis_virus_E26_oncogene_homolog_2	Uncharacterized_protein__[Source_UniProtKB/TrEMBL;Acc_F6Q0F1]_[ENSECAT00000022937]	chr26_6962654-6962592
NAIP	11.4945	13.2899	11.5024	13.2547	0.570753	0.412823	10.5801	12.6851	12.8984	13.9713	-1.79539	12.3922	-12.3046	3.61e-09	8.81e-05	11.3871	ENSECAT00000003247	.	ENSECAT00000003247	XM_001504041	100073304	NAIP	.	NLR_family,_apoptosis_inhibitory_protein	NLR_family,_apoptosis_inhibitory_protein_[Source_HGNC_Symbol;Acc_7634]_[ENSECAT00000003247]	chr14_91799765-91799706
LOC100068092	10.8418	12.6368	10.6058	12.4621	0.788742	0.764969	9.94837	11.4688	12.6533	14.1638	-1.79494	11.7393	-10.7074	2.32e-08	0.000566411	9.47676	ENSECAT00000023672	.	ENSECAT00000023672	XM_001495322	100068092	RABL6	.	RAB,_member_RAS_oncogene_family-like_6	RAB,_member_RAS_oncogene_family-like_6_[Source_HGNC_Symbol;Acc_24703]_[ENSECAT00000023672]	chr25_249565-249099
KLHL2	10.0701	11.8587	10.0481	11.9162	0.546887	0.27347	8.99126	11.2747	11.1151	12.1675	-1.78868	10.9644	-14.2554	4.8e-10	1.17e-05	13.4416	ENSECAT00000011464	.	ENSECAT00000011464	XM_005607743	100068150	KLHL2	.	kelch-like_family_member_2	kelch-like_family_member_2_[Source_HGNC_Symbol;Acc_6353]_[ENSECAT00000011464]	chr2_55284155-55284096
LOC100050843	10.542	12.3272	10.7639	12.4769	0.668968	0.472953	9.50016	11.4479	11.3844	12.8471	-1.78523	11.4346	-11.9072	5.62e-09	0.000137321	10.9327	ENSECAT00000000283	.	ENSECAT00000000283	JL640688	100050843	RGS18	Eca.2240	regulator_of_G-protein_signaling_18	regulator_of_G-protein_signaling_18_[Source_HGNC_Symbol;Acc_14261]_[ENSECAT00000000283]	chr30_11027347-11027406
LOC100069834	12.2972	14.0823	12.3071	14.0769	0.719729	0.407464	11.1046	13.4634	13.2548	14.8707	-1.78508	13.1898	-9.13113	1.83e-07	0.00445899	7.34743	ENSECAT00000010174	.	ENSECAT00000010174	CX605293	100069834	DUSP1	Eca.617	dual_specificity_phosphatase_1	dual_specificity_phosphatase_1_[Source_HGNC_Symbol;Acc_3064]_[ENSECAT00000010174]	chr14_7915352-7915411
CD465425	8.91336	10.6946	8.95657	10.7454	0.519375	0.260917	8.07551	10.2061	9.70478	11.0866	-1.78128	9.804	-14.642	3.31e-10	8.09e-06	13.8174	CD465425	.	.	CD465425	.	.	Eca.2311	.	LeukoN1_4_D06.b1_A023_Unstimulated_peripheral_blood_leukocytes_N1_Equus_caballus_cDNA_clone_LeukoN1_4_D06_A023_3',_mRNA_sequence_[CD465425]	chr6_56822284-56822343
JL625030	10.4694	12.2467	10.4975	12.2289	0.547078	0.395999	9.33872	11.6806	11.4583	12.8778	-1.77725	11.358	-12.5573	2.74e-09	6.69e-05	11.6693	JL625030	.	.	JL625030	.	.	Eca.830	.	TSA__Equus_caballus_contig09614.EqcaPBMC_mRNA_sequence._[JL625030]	chr2_76323409-76323468
ENSECAT00000002269	12.3836	14.1372	12.4308	14.1111	0.403958	0.19273	11.5792	13.8282	13.101	14.4765	-1.75362	13.2604	-20.1196	3.73e-12	9.11e-08	18.2776	ENSECAT00000002269	.	ENSECAT00000002269	XM_005605084	.	.	.	.	nuclear_factor,_interleukin_3_regulated_[Source_HGNC_Symbol;Acc_7787]_[ENSECAT00000002269]	chrUn_240518452-240518393
LOC100066562	9.92234	11.6741	9.80555	11.7346	0.533206	0.357146	9.33928	11.0688	11.2196	12.1706	-1.75181	10.7982	-13.4937	1.02e-09	2.5e-05	12.6722	ENSECAT00000018742	.	ENSECAT00000018742	JL617220	100066562	ATP11B	.	ATPase,_class_VI,_type_11B	ATPase,_class_VI,_type_11B_[Source_HGNC_Symbol;Acc_13553]_[ENSECAT00000018742]	chr19_17477118-17477177
ENSECAT00000016906	10.6123	12.3605	10.6225	12.4041	0.82062	0.513719	9.41642	11.3412	12.2002	13.1815	-1.74822	11.4864	-8.82235	2.82e-07	0.00688563	6.8981	ENSECAT00000016906	.	ENSECAT00000016906	.	.	.	.	.	Uncharacterized_protein__[Source_UniProtKB/TrEMBL;Acc_F6WBQ5]_[ENSECAT00000016906]	chrUn_286641707-286641766
PTK2B	7.57568	9.32208	7.5808	9.36714	0.305706	0.348547	7.20524	8.56616	8.19523	10.0373	-1.7464	8.44888	-18.1367	1.64e-11	4e-07	16.827	ENSECAT00000021005	.	ENSECAT00000021005	XM_001915117	100054547	PTK2B	.	protein_tyrosine_kinase_2_beta	protein_tyrosine_kinase_2_beta_[Source_HGNC_Symbol;Acc_9612]_[ENSECAT00000021005]	chrUn_49369552-49369611
BCL6	13.5945	15.3408	13.6355	15.3228	0.505576	0.173261	12.3723	15.1356	14.4735	15.7797	-1.74627	14.4676	-16.87	4.56e-11	1.11e-06	15.8098	ENSECAT00000005687	.	ENSECAT00000005687	XM_005601882	100059642	BCL6	.	B-cell_CLL/lymphoma_6	B-cell_CLL/lymphoma_6_[Source_HGNC_Symbol;Acc_1001]_[ENSECAT00000005687]	chr19_21647320-21647261
DN505702	7.7605	9.50181	7.66217	9.37838	0.44571	0.623544	7.17199	8.54794	8.85121	10.9455	-1.74131	8.63116	-11.243	1.21e-08	0.00029641	10.1429	DN505702	.	.	DN505702	.	.	Eca.11013	.	HL01016A1A11_Equine_lymphocyte_cDNA_Library_Equus_caballus_cDNA_clone_HL01016A1A11,_mRNA_sequence_[DN505702]	chr7_295032-294973
CX600334	9.31148	11.0526	9.24008	10.9932	0.574914	0.401041	8.43923	10.6051	10.571	11.8201	-1.74116	10.1821	-9.97322	5.88e-08	0.00143605	8.51777	CX600334	.	.	CX600334	.	.	Eca.2421	.	CT020026A20F04_Equine_Articular_Cartilage_cDNA_Library_Equus_caballus_cDNA_clone_CT020026A20F04,_mRNA_sequence_[CX600334]	chr11_13844794-13844735
CD467944	9.75645	11.497	9.74266	11.493	0.86881	0.555872	8.32518	10.7372	11.8201	12.5635	-1.74053	10.6267	-8.8328	2.78e-07	0.006784	6.91348	.	.	.	.	.	.	.	.	.	chr10_018965011-018965070
A_69_P122811	10.9242	12.6613	10.9568	12.5474	0.658831	0.403399	9.92092	11.9752	12.1746	13.4444	-1.73709	11.7927	-8.24168	6.58e-07	0.016057	6.022	XM_005604904	.	.	XM_005604904	100061600	ZCCHC6	.	zinc_finger,_CCHC_domain_containing_6	PREDICTED__Equus_caballus_zinc_finger,_CCHC_domain_containing_6_(ZCCHC6),_transcript_variant_X7,_mRNA_[XM_005604904]	chrUn_120667710-120670272
PFKFB3	6.97597	8.71064	6.94128	8.75076	0.218352	0.305278	6.63898	8.17734	7.35416	9.14721	-1.73467	7.84331	-18.223	1.53e-11	3.74e-07	16.8936	ENSECAT00000013123	.	ENSECAT00000013123	XM_005606948	100070251	PFKFB3	.	6-phosphofructo-2-kinase/fructose-2,6-biphosphatase_3	6-phosphofructo-2-kinase/fructose-2,6-biphosphatase_3_[Source_HGNC_Symbol;Acc_8874]_[ENSECAT00000013123]	chr29_26616256-26615831
LOC100055718	9.36326	11.097	9.3328	11.0536	0.71434	0.364883	8.16036	10.6331	10.3844	11.7718	-1.73371	10.2301	-10.9214	1.79e-08	0.000435995	9.74611	ENSECAT00000010670	.	ENSECAT00000010670	HQ890235	100055718	IFRD1	.	interferon-related_developmental_regulator_1	Uncharacterized_protein__[Source_UniProtKB/TrEMBL;Acc_F6S173]_[ENSECAT00000010670]	chr4_69826368-69826427
DN511206	8.6105	10.3366	8.72317	10.2461	0.453335	0.297999	7.73871	9.87896	9.45798	10.8462	-1.72606	9.47353	-13.409	1.12e-09	2.73e-05	12.5842	DN511206	.	.	DN511206	.	.	Eca.12161	.	HL02022B1A07_Equine_placenta_cDNA_Library_Equus_caballus_cDNA_clone_HL02022B1A07,_mRNA_sequence_[DN511206]	chrUn_255547200-255547259
JL622992	9.79989	11.5247	9.83374	11.524	0.252706	0.213913	9.09523	11.0976	10.1257	11.8536	-1.72477	10.6623	-19.6176	5.35e-12	1.31e-07	17.9254	JL622992	.	.	JL622992	100051757	SIRT5	Eca.4985	sirtuin_5	TSA__Equus_caballus_contig07405.EqcaPBMC_mRNA_sequence._[JL622992]	chr20_12879718-12879777
XM_001915234	9.56306	11.2778	9.53746	11.2991	0.238183	0.212605	9.09237	10.8087	9.93723	11.633	-1.71477	10.4204	-20.5524	2.75e-12	6.72e-08	18.5736	CX601212	.	.	CX601212	.	.	Eca.4985	.	CT02029A1A10_Equine_Articular_Cartilage_cDNA_Library_Equus_caballus_cDNA_clone_CT02029A1A10,_mRNA_sequence_[CX601212]	chr20_12879738-12879797
ENSECAT00000003401	7.17135	8.88227	7.06566	8.85199	0.460791	0.412444	6.57303	8.17459	7.78177	9.63715	-1.71092	8.02681	-15.3219	1.76e-10	4.3e-06	14.4555	ENSECAT00000003401	.	ENSECAT00000003401	.	.	.	.	.	Uncharacterized_protein__[Source_UniProtKB/TrEMBL;Acc_F6XP88]_[ENSECAT00000003401]	chrUn_055924711-055924652
LOC100064727	7.33369	9.04219	7.2824	8.99147	0.365936	0.424443	6.82738	8.43815	8.05152	9.68147	-1.7085	8.18794	-16.6061	5.69e-11	1.39e-06	15.588	ENSECAT00000025883	.	ENSECAT00000025883	XM_001916541	100064727	MERTK	.	c-mer_proto-oncogene_tyrosine_kinase	c-mer_proto-oncogene_tyrosine_kinase_[Source_HGNC_Symbol;Acc_7027]_[ENSECAT00000025883]	chr15_11644610-11644669
SERPINB1	13.2025	14.9081	13.2393	14.616	0.520392	0.696063	12.3224	14.0494	13.9186	16.1211	-1.70562	14.0553	-8.9826	2.25e-07	0.00548826	7.13269	NM_001081947	.	ENSECAT00000010506	NM_001081947	100049797	SERPINB1	Eca.3727	serpin_peptidase_inhibitor,_clade_B_(ovalbumin),_member_1	Equus_caballus_serpin_peptidase_inhibitor,_clade_B_(ovalbumin),_member_1_(SERPINB1),_mRNA_[NM_001081947]	chr20_2973439-2973380
LOC100055957	6.98627	8.68925	6.96259	8.63125	0.183909	0.457431	6.70359	7.83897	7.3052	9.35828	-1.70298	7.83776	-13.8636	7.06e-10	1.72e-05	13.0509	ENSECAT00000017391	.	ENSECAT00000017391	XM_005597474	100055957	PHOSPHO1	.	phosphatase,_orphan_1	phosphatase,_orphan_1_[Source_HGNC_Symbol;Acc_16815]_[ENSECAT00000017391]	chr11_23936420-23936361
ZCCHC6	11.153	12.8548	11.1046	12.7694	0.651387	0.359727	10.2164	12.2526	12.4767	13.5465	-1.70185	12.0039	-8.25582	6.44e-07	0.0157217	6.04384	ENSECAT00000015870	.	ENSECAT00000015870	JL619605	100061600	ZCCHC6	Eca.21278	zinc_finger,_CCHC_domain_containing_6	zinc_finger,_CCHC_domain_containing_6_[Source_HGNC_Symbol;Acc_25817]_[ENSECAT00000015870]	chrUn_120667650-120667709
XM_001915446	9.81049	11.5113	9.86961	11.5098	0.461278	0.234844	8.83725	11.0576	10.6093	12.0452	-1.70085	10.6609	-13.2636	1.3e-09	3.17e-05	12.4319	DN508997	.	.	DN508997	.	.	Eca.8729	.	HL02014B1B03_Equine_placenta_cDNA_Library_Equus_caballus_cDNA_clone_HL02014B1B03,_mRNA_sequence_[DN508997]	chrUn_255546688-255546747
LOC100062982	9.11015	10.8099	9.08705	10.7551	0.539657	0.456304	8.26684	9.6741	10.2184	11.4075	-1.69978	9.96004	-12.104	4.51e-09	0.000110062	11.1594	ENSECAT00000011401	.	ENSECAT00000011401	XM_005606349	100062982	PPP1R3B	.	protein_phosphatase_1,_regulatory_subunit_3B	protein_phosphatase_1,_regulatory_subunit_3B_[Source_HGNC_Symbol;Acc_14942]_[ENSECAT00000011401]	chr27_14831750-14831809
PITRM1	8.46385	10.1508	8.50322	10.1799	0.289677	0.295869	7.98047	9.72954	9.10749	10.7664	-1.68698	9.30734	-16.7348	5.11e-11	1.25e-06	15.6966	ENSECAT00000000566	.	ENSECAT00000000566	CX598576	100070807	PITRM1	Eca.7685	pitrilysin_metallopeptidase_1	pitrilysin_metallopeptidase_1_[Source_HGNC_Symbol;Acc_17663]_[ENSECAT00000000566]	chr29_29781089-29781148
JL638330	11.3583	13.044	11.262	13.1342	0.346602	0.550935	10.9341	12.1232	12.3042	13.8425	-1.68576	12.2012	-12.6229	2.55e-09	6.23e-05	11.7418	JL638330	.	.	JL638330	.	.	Eca.3251	.	TSA__Equus_caballus_contig23828.EqcaPBMC_mRNA_sequence._[JL638330]	chr14_72192675-72192734
NUMBL	7.96263	9.64652	7.93112	9.53225	0.410612	0.629865	7.28165	8.6897	8.89412	10.9419	-1.68389	8.80458	-9.47796	1.14e-07	0.00277122	7.839	ENSECAT00000018398	.	ENSECAT00000018398	XM_005596253	100068203	NUMBL	.	numb_homolog_(Drosophila)-like	numb_homolog_(Drosophila)-like_[Source_HGNC_Symbol;Acc_8061]_[ENSECAT00000018398]	chr10_11002771-11002712
LOC100062988	12.5984	14.2801	12.538	14.2733	0.264491	0.335652	12.1783	13.5775	13.1515	14.8065	-1.68164	13.4393	-22.5231	7.39e-13	1.8e-08	19.8388	DN507817	.	.	DN507817	.	.	Eca.11176	.	HL020002000_PLATE_D07_52_058_Equine_placenta_cDNA_Library_Equus_caballus_cDNA_clone_HL020002000_PLATE_D07_52_058,_mRNA_sequence_[DN507817]	chrUn_83578660-83578601
ENSECAT00000004554	6.74254	8.41849	6.63068	8.32238	0.533755	0.705866	6.26078	7.54394	8.31187	9.84179	-1.67595	7.58052	-8.23888	6.6e-07	0.0161242	6.01768	ENSECAT00000004554	.	ENSECAT00000004554	XM_005602088	.	.	.	.	pentraxin_3,_long_[Source_HGNC_Symbol;Acc_9692]_[ENSECAT00000004554]	chr19_3244027-3243968
DLC1	7.89855	9.57396	7.98257	9.47088	0.550565	0.434202	7.13968	8.859	9.338	10.3015	-1.67541	8.73625	-14.962	2.45e-10	5.99e-06	14.1212	ENSECAT00000014918	.	ENSECAT00000014918	XM_001487893	100052317	DLC1	.	deleted_in_liver_cancer_1	deleted_in_liver_cancer_1_[Source_HGNC_Symbol;Acc_2897]_[ENSECAT00000014918]	chr27_15957819-15957760
LOC100146663	9.09805	10.7724	9.04988	10.7911	0.61724	0.296084	8.19133	10.3578	10.1312	11.2997	-1.67433	9.93522	-10.807	2.05e-08	0.000501197	9.60269	ENSECAT00000012193	.	ENSECAT00000012193	XM_001917350	100146663	ROPN1L	.	rhophilin_associated_tail_protein_1-like	rhophilin_associated_tail_protein_1-like_[Source_HGNC_Symbol;Acc_24060]_[ENSECAT00000012193]	chr21_45025302-45025243
LOC100055514	8.24763	9.92036	8.2276	9.77152	0.389776	0.518942	7.7333	8.7825	8.97726	10.7417	-1.67273	9.08399	-12.3787	3.33e-09	8.12e-05	11.4703	ENSECAT00000023680	.	ENSECAT00000023680	XM_005613025	100055514	CPNE3	.	copine_III	copine_III_[Source_HGNC_Symbol;Acc_2316]_[ENSECAT00000023680]	chr9_2351671-2350077
ENSECAT00000002743	7.85892	9.52962	7.96395	9.56083	0.706409	0.345118	6.86037	8.723	8.8474	9.94961	-1.6707	8.69427	-10.9718	1.68e-08	0.000410156	9.80896	ENSECAT00000002743	.	ENSECAT00000002743	.	.	.	.	.	Uncharacterized_protein__[Source_UniProtKB/TrEMBL;Acc_F6W2C1]_[ENSECAT00000002743]	chr24_7401221-7401280
ENSECAT00000003579	9.20821	10.8777	9.30856	10.9	0.78767	0.355175	8.08008	10.0399	10.3275	11.3477	-1.66945	10.0429	-10.6643	2.45e-08	0.000597423	9.42187	ENSECAT00000003579	.	ENSECAT00000003579	.	.	.	.	.	Uncharacterized_protein__[Source_UniProtKB/TrEMBL;Acc_F6WJR1]_[ENSECAT00000003579]	chrUn_017922482-017922541
CX602321	8.33327	9.99902	8.32219	10.0489	0.440657	0.453205	7.60673	9.29163	9.04503	11.0185	-1.66576	9.16614	-11.7116	7.03e-09	0.000171606	10.7041	CX602321	.	.	CX602321	.	.	Eca.9214	.	CT02032A2D11_Equine_Articular_Cartilage_cDNA_Library_Equus_caballus_cDNA_clone_CT02032A2D11,_mRNA_sequence_[CX602321]	chr6_34791507-34791448
PIM1	9.4257	11.09	9.35021	11.0765	0.409744	0.519077	8.88195	10.2742	10.3633	12.0705	-1.66434	10.2579	-12.632	2.53e-09	6.17e-05	11.7518	ENSECAT00000021930	.	ENSECAT00000021930	XM_001500225	100053898	PIM1	.	pim-1_oncogene	pim-1_oncogene_[Source_HGNC_Symbol;Acc_8986]_[ENSECAT00000021930]	chr20_30405506-30405565
LOC100052241	8.32988	9.99042	8.30084	9.95152	0.303185	0.329195	7.68808	9.56256	8.84406	10.5962	-1.66054	9.16015	-19.8584	4.5e-12	1.1e-07	18.0956	ENSECAT00000015489	.	ENSECAT00000015489	JL623429	100052241	OXNAD1	.	oxidoreductase_NAD-binding_domain_containing_1	oxidoreductase_NAD-binding_domain_containing_1_[Source_HGNC_Symbol;Acc_25128]_[ENSECAT00000015489]	chr16_65318063-65318004
CD14	15.0597	16.7197	15.1736	16.7369	0.566102	0.320205	13.7905	15.8955	16.2678	17.1351	-1.65993	15.8897	-12.6806	2.4e-09	5.85e-05	11.8052	NM_001081927	.	ENSECAT00000001658	NM_001081927	100630219	CD14	Eca.13021	CD14_molecule	Equus_caballus_CD14_molecule_(CD14),_mRNA_[NM_001081927]	chr14_35520884-35520943
JL628765	6.69629	8.35311	6.5843	8.53253	0.298793	0.46386	6.44761	7.6027	7.48044	9.07527	-1.65681	7.5247	-14.4273	4.07e-10	9.93e-06	13.6099	JL628765	.	.	JL628765	.	.	.	.	TSA__Equus_caballus_contig13554.EqcaPBMC_mRNA_sequence._[JL628765]	chr3_37424493-37424552
AY246759	11.1461	12.796	11.0387	12.824	0.583434	0.494662	10.0479	12.0662	12.4184	13.712	-1.64984	11.971	-14.7143	3.09e-10	7.55e-06	13.8866	AY246759	.	AY246759	AY246759	.	AY246759	.	.	Equus_caballus_manganese_superoxide_dismutase_(SOD-2)_mRNA,_3'_UTR._[AY246759]	chr31_8535180-8535239
LOC100050217	11.8812	13.5308	11.8184	13.537	0.607272	0.310194	11.0929	13.0541	13.4938	14.2728	-1.64967	12.706	-10.0981	5e-08	0.0012215	8.68472	ENSECAT00000001537	.	ENSECAT00000001537	XM_001489171	100050217	P2RY13	.	purinergic_receptor_P2Y,_G-protein_coupled,_13	purinergic_receptor_P2Y,_G-protein_coupled,_13_[Source_HGNC_Symbol;Acc_4537]_[ENSECAT00000001537]	chr16_76630732-76630791
CX598444	10.0121	11.6475	9.9846	11.8831	0.456726	0.705461	9.33419	9.93327	10.7402	12.3913	-1.63532	10.8298	-8.87281	2.63e-07	0.00640901	6.97229	.	.	.	.	.	.	.	.	.	.
SOCS3	10.1208	11.7514	9.8813	11.7394	0.622673	0.476735	9.69562	11.0678	11.9969	13.0002	-1.63059	10.9361	-10.316	3.79e-08	0.000924202	8.97233	ENSECAT00000001789	ENSECAG00000001249	ENSECAT00000001789	.	.	SOCS3	.	.	.	.
LOC100058093	7.69452	9.32438	7.64319	9.21321	0.326954	0.393344	7.22002	8.86061	8.36429	10.0098	-1.62986	8.50945	-13.2286	1.34e-09	3.28e-05	12.395	ENSECAT00000013603	.	ENSECAT00000013603	JL620675	100058093	IRAK2	.	interleukin-1_receptor-associated_kinase_2	interleukin-1_receptor-associated_kinase_2_[Source_HGNC_Symbol;Acc_6113]_[ENSECAT00000013603]	chr16_6753389-6753330
ENSECAT00000004880	9.06451	10.6921	9.21831	10.6591	0.807478	0.361703	7.82574	9.94562	10.2534	11.2364	-1.62756	9.8783	-9.92159	6.29e-08	0.00153614	8.44824	ENSECAT00000004880	.	ENSECAT00000004880	.	.	.	.	.	Uncharacterized_protein__[Source_UniProtKB/TrEMBL;Acc_F6RKB6]_[ENSECAT00000004880]	chr19_32936165-32936224
ENSECAT00000004890	7.51786	9.13999	7.50467	9.09667	0.606765	0.42045	6.72771	8.27934	8.52211	9.86815	-1.62213	8.32893	-12.5212	2.85e-09	6.95e-05	11.6293	ENSECAT00000004890	.	ENSECAT00000004890	.	.	.	.	.	Uncharacterized_protein__[Source_UniProtKB/TrEMBL;Acc_F6RK49]_[ENSECAT00000004890]	chrUn_224342628-224342569
ENSECAT00000025021	7.13623	8.75598	7.10442	8.7161	0.46144	0.392914	6.45761	8.02577	7.77711	9.53889	-1.61975	7.94611	-13.6397	8.83e-10	2.16e-05	12.8228	ENSECAT00000025021	.	ENSECAT00000025021	.	.	.	.	.	Uncharacterized_protein__[Source_UniProtKB/TrEMBL;Acc_F6WAM0]_[ENSECAT00000025021]	chr4_023763228-023763287
ENSECAT00000014305	6.48566	8.10186	6.46984	7.77304	0.161864	0.85723	6.30408	7.08077	6.8084	9.54989	-1.6162	7.29376	-7.9901	9.61e-07	0.0234643	5.62937	ENSECAT00000014305	.	ENSECAT00000014305	XM_005604549	.	.	.	.	inhibitor_of_DNA_binding_1,_dominant_negative_helix-loop-helix_protein_[Source_HGNC_Symbol;Acc_5360]_[ENSECAT00000014305]	chr22_22637653-22637712
JL624667	12.5516	14.1643	12.5643	14.1721	0.168908	0.248508	12.3498	13.7244	12.9552	14.6277	-1.61267	13.3579	-18.8459	9.49e-12	2.32e-07	17.3646	JL624667	.	.	JL624667	.	.	Eca.21457	.	TSA__Equus_caballus_contig09230.EqcaPBMC_mRNA_sequence._[JL624667]	chr5_9289497-9289556
ENSECAT00000002998	7.58517	9.19594	7.67262	9.27539	0.573016	0.418551	6.72276	8.52888	8.6204	9.96623	-1.61077	8.39055	-12.4302	3.14e-09	7.68e-05	11.528	ENSECAT00000002998	.	ENSECAT00000002998	.	.	.	.	.	Uncharacterized_protein__[Source_UniProtKB/TrEMBL;Acc_F6XQT8]_[ENSECAT00000002998]	chr5_025760866-025760807
CX603964	10.8762	12.4836	10.9826	12.4206	0.435039	0.258772	10.0979	12.065	11.3606	12.9449	-1.60747	11.6799	-14.549	3.62e-10	8.84e-06	13.7279	XM_005600107	.	.	XM_005600107	100071081	FOSL2	Eca.482	FOS-like_antigen_2	PREDICTED__Equus_caballus_FOS-like_antigen_2_(FOSL2),_transcript_variant_X3,_mRNA_[XM_005600107]	chr15_64619817-64619758
ENSECAT00000003273	7.26359	8.86797	7.24365	8.82787	0.507554	0.364019	6.45025	8.09305	7.93908	9.37106	-1.60438	8.06578	-12.2819	3.7e-09	9.03e-05	11.3615	ENSECAT00000003273	.	ENSECAT00000003273	.	.	.	.	.	Uncharacterized_protein__[Source_UniProtKB/TrEMBL;Acc_F6YRW2]_[ENSECAT00000003273]	chrX_24197473-24197414
ENSECAT00000018083	8.71374	10.3167	8.53797	10.3076	0.441266	0.476267	8.13494	9.48286	9.79951	11.1801	-1.60292	9.5152	-10.1834	4.48e-08	0.00109457	8.79788	ENSECAT00000018083	.	ENSECAT00000018083	XM_005614886	.	.	.	.	UBX_domain_protein_2B_[Source_HGNC_Symbol;Acc_27035]_[ENSECAT00000018083]	chr9_25637182-25637123
ENSECAT00000003535	8.78076	10.3808	8.90998	10.3393	0.782306	0.331912	7.65348	9.78451	10.0803	10.9561	-1.60002	9.58077	-10.4739	3.1e-08	0.00075727	9.17764	ENSECAT00000003535	.	ENSECAT00000003535	.	.	.	.	.	Uncharacterized_protein__[Source_UniProtKB/TrEMBL;Acc_F6XG87]_[ENSECAT00000003535]	chr29_9942888-9942829
ENSECAT00000026753	8.08628	9.67932	8.13477	9.66326	0.698522	0.379134	7.02526	8.93391	9.1323	10.3202	-1.59305	8.8828	-10.0633	5.23e-08	0.00127756	8.63843	ENSECAT00000026753	.	ENSECAT00000026753	.	.	.	.	.	Uncharacterized_protein__[Source_UniProtKB/TrEMBL;Acc_F6R600]_[ENSECAT00000026753]	chrUn_6412280-6412221
ENSECAT00000006467	8.55022	10.1403	8.70416	10.1426	0.761531	0.421754	7.37322	9.33902	9.75709	10.8075	-1.59012	9.34528	-10.4257	3.3e-08	0.000804604	9.11517	ENSECAT00000006467	.	ENSECAT00000006467	.	.	.	.	.	Uncharacterized_protein__[Source_UniProtKB/TrEMBL;Acc_F6Z869]_[ENSECAT00000006467]	chrX_012097488-012097429
PTPRJ	9.18915	10.7779	9.15507	10.8451	0.524892	0.369789	8.31799	10.057	10.1347	11.4497	-1.58879	9.98354	-12.0916	4.57e-09	0.000111596	11.1452	ENSECAT00000026709	.	ENSECAT00000026709	JL641336	100058689	PTPRJ	.	protein_tyrosine_phosphatase,_receptor_type,_J	protein_tyrosine_phosphatase,_receptor_type,_J_[Source_HGNC_Symbol;Acc_9673]_[ENSECAT00000026709]	chr12_9766673-9766732
LOC100055265	8.02301	9.60478	7.93872	9.63529	0.319636	0.541955	7.57866	8.59622	8.71621	10.4677	-1.58176	8.81389	-10.4146	3.34e-08	0.000815866	9.10084	ENSECAT00000006904	.	ENSECAT00000006904	XM_001489527	100055265	RAB31	.	RAB31,_member_RAS_oncogene_family	RAB31,_member_RAS_oncogene_family_[Source_HGNC_Symbol;Acc_9771]_[ENSECAT00000006904]	chr8_27930212-27930271
A_69_P122976	8.70672	10.2846	8.66063	10.2692	0.348859	0.41691	8.17204	9.40381	9.31688	11.1055	-1.57787	9.49565	-11.3256	1.1e-08	0.000268825	10.2433	.	.	.	.	.	.	.	.	.	chrUn_305435884-305435943
DN509395	10.1614	11.7392	10.186	11.7057	0.36325	0.260776	9.41552	11.395	10.8868	12.3535	-1.57778	10.9503	-16.0762	8.98e-11	2.19e-06	15.1317	DN509395	.	.	DN509395	.	.	Eca.11884	.	HL02015B2D06_Equine_placenta_cDNA_Library_Equus_caballus_cDNA_clone_HL02015B2D06,_mRNA_sequence_[DN509395]	chr22_19198967-19198908
THBS1	7.34851	8.92505	7.3495	8.87553	0.262634	0.507084	6.77923	8.07829	7.8189	10.2091	-1.57655	8.13678	-12.8363	2.03e-09	4.96e-05	11.9751	ENSECAT00000009707	.	ENSECAT00000009707	CX603310	100057478	THBS1	Eca.20585	thrombospondin_1	thrombospondin_1_[Source_HGNC_Symbol;Acc_11785]_[ENSECAT00000009707]	chr1_146126175-146126116
CD535826	13.0317	14.608	13.0432	14.6675	0.49453	0.270395	12.204	14.1589	14.111	15.0868	-1.57632	13.8199	-16.694	5.29e-11	1.29e-06	15.6623	CD535826	.	.	CD535826	.	.	Eca.13225	.	LeukoN5_5_A04.b1_A027_Unstimulated_peripheral_blood_leukocytes_N5_Equus_caballus_cDNA_clone_LeukoN5_5_A04_A027_3',_mRNA_sequence_[CD535826]	chr15_29167261-29167202
CD468881	13.134	14.7089	13.2257	14.7564	0.600651	0.392279	11.9447	13.922	14.1669	15.3698	-1.57489	13.9214	-12.0983	4.54e-09	0.000110766	11.1528	CD468881	.	.	CD468881	.	.	Eca.2918	.	LeukoS3_8_B09.b1_A025_Stimulated_peripheral_blood_leukocytes_S3_Equus_caballus_cDNA_clone_LeukoS3_8_B09_A025_3',_mRNA_sequence_[CD468881]	chr17_48567488-48567429
AY246771	7.42005	8.97803	7.32592	8.82056	0.563229	0.538747	6.72722	8.36075	8.726	10.0866	-1.55798	8.19904	-11.0727	1.49e-08	0.000363215	9.93397	AY246771	.	AY246771	AY246771	.	AY246771	.	.	Equus_caballus_subtracted_library_fragment_7._[AY246771]	chr26_34801718-34801659
ENSECAT00000008329	9.73419	11.2912	9.68665	11.3325	0.796733	0.506042	8.61332	10.3442	11.0241	12.1292	-1.557	10.5127	-9.55555	1.02e-07	0.00249586	7.94711	ENSECAT00000008329	.	ENSECAT00000008329	.	.	.	.	.	Uncharacterized_protein__[Source_UniProtKB/TrEMBL;Acc_F6TKI0]_[ENSECAT00000008329]	chr10_005647919-005647978
OSBPL11	8.53457	10.0857	8.56148	10.0373	0.43878	0.260954	7.77299	9.61428	9.25569	10.4755	-1.55117	9.31016	-14.2358	4.89e-10	1.19e-05	13.4223	ENSECAT00000022280	.	ENSECAT00000022280	JL620270	100060459	OSBPL11	.	oxysterol_binding_protein-like_11	oxysterol_binding_protein-like_11_[Source_HGNC_Symbol;Acc_16397]_[ENSECAT00000022280]	chr19_30300227-30300286
JL616970	9.0851	10.6354	9.12614	10.5379	0.49932	0.305815	8.34302	10.0531	9.87516	11.1477	-1.55025	9.86023	-10.0156	5.57e-08	0.00135897	8.5747	JL616970	.	.	JL616970	.	.	.	.	TSA__Equus_caballus_contig00497.EqcaPBMC_mRNA_sequence._[JL616970]	chr1_132899500-132899441
ENSECAT00000003997	8.03094	9.57444	8.11083	9.61798	0.732799	0.391467	6.90062	8.75048	9.1929	10.1867	-1.5435	8.80269	-9.85233	6.89e-08	0.00168213	8.35454	ENSECAT00000003997	.	ENSECAT00000003997	.	.	.	.	.	Uncharacterized_protein__[Source_UniProtKB/TrEMBL;Acc_F6WXG7]_[ENSECAT00000003997]	chr29_11456477-11456536
CX602249	14.2764	15.8048	14.2616	15.8045	0.475556	0.340406	13.5972	15.221	15.1241	16.3925	-1.52843	15.0406	-13.3495	1.19e-09	2.9e-05	12.5221	CX602249	.	.	CX602249	.	.	Eca.3694	.	CT02032A1F04_Equine_Articular_Cartilage_cDNA_Library_Equus_caballus_cDNA_clone_CT02032A1F04,_mRNA_sequence_[CX602249]	chr12_15988513-15988572
JL636525	11.2853	12.8114	11.3944	12.7646	0.354634	0.22012	10.6071	12.5133	11.7522	13.27	-1.52605	12.0484	-15.1456	2.07e-10	5.05e-06	14.2927	JL636525	.	.	JL636525	100051753	PIK3CB	.	phosphatidylinositol-4,5-bisphosphate_3-kinase,_catalytic_subunit_beta	TSA__Equus_caballus_contig21568.EqcaPBMC_mRNA_sequence._[JL636525]	chr16_87134104-87134162
JL617220	9.91379	11.4365	9.82239	11.4221	0.445647	0.485363	9.21135	10.7831	10.7402	12.1292	-1.52269	10.6751	-12.4117	3.21e-09	7.83e-05	11.5073	JL617220	.	.	JL617220	.	.	.	.	TSA__Equus_caballus_contig00809.EqcaPBMC_mRNA_sequence._[JL617220]	chr19_17477790-17477849
THBS2	7.05246	8.56728	7.09988	8.52942	0.180287	0.398669	6.7793	7.92276	7.32018	9.61144	-1.51482	7.80987	-16.8463	4.65e-11	1.14e-06	15.7901	NM_001163117	.	ENSECAT00000023244	NM_001163117	100050044	THBS2	Eca.16687	thrombospondin_2	Equus_caballus_thrombospondin_2_(THBS2),_mRNA_[NM_001163117]	chr31_1345336-1345395
LOC100062768	7.02589	8.53971	6.84574	8.44576	0.423164	0.398476	6.61345	7.85849	7.87948	9.15315	-1.51381	7.7828	-10.2496	4.12e-08	0.00100576	8.88515	ENSECAT00000006179	.	ENSECAT00000006179	CD465375	100062768	FPR2	Eca.18215	formyl_peptide_receptor_2	Uncharacterized_protein__[Source_UniProtKB/TrEMBL;Acc_F7B1Q3]_[ENSECAT00000006179]	chrUn_212667352-212667293
ENSECAT00000022683	8.19652	9.7083	8.23822	9.7448	0.707746	0.376552	7.12631	8.92525	9.2588	10.3132	-1.51178	8.95241	-9.99611	5.71e-08	0.00139391	8.54851	ENSECAT00000022683	.	ENSECAT00000022683	.	.	.	.	.	Uncharacterized_protein__[Source_UniProtKB/TrEMBL;Acc_F6WH55]_[ENSECAT00000022683]	chr27_003443285-003443226
LOC100050036	11.0008	12.5086	11.0542	12.486	0.389745	0.411572	10.2339	11.9682	11.6041	13.2298	-1.5078	11.7547	-10.7162	2.3e-08	0.000560357	9.48783	ENSECAT00000000680	.	ENSECAT00000000680	JL616038	100050036	VDAC3	.	voltage-dependent_anion_channel_3	Uncharacterized_protein;_Voltage-dependent_anion-selective_channe_protein_3-like_protein__[Source_UniProtKB/TrEMBL;Acc_F7DT77]_[ENSECAT00000000680]	chr27_2519434-2519375
CX603852	16.2782	17.7802	16.1578	17.8669	0.474545	0.314969	15.7376	16.7608	17.5952	17.9924	-1.50205	17.0292	-10.7956	2.08e-08	0.000508263	9.58828	CX603852	.	.	CX603852	.	.	Eca.7945	.	CT02036B1H07_Equine_Articular_Cartilage_cDNA_Library_Equus_caballus_cDNA_clone_CT02036B1H07,_mRNA_sequence_[CX603852]	chr6_35703903-35703962
DN507720	9.89044	11.3901	9.9101	11.2836	0.309407	0.423109	9.39106	10.8722	10.2983	12.0446	-1.49962	10.6403	-13.0354	1.65e-09	4.02e-05	12.1896	DN507720	.	.	DN507720	.	.	Eca.7587	.	HL020001000_PLATE_B03_18_025_Equine_placenta_cDNA_Library_Equus_caballus_cDNA_clone_HL020001000_PLATE_B03_18_025,_mRNA_sequence_[DN507720]	chr10_71865574-71865515
BM735328	9.88054	11.3754	9.99983	11.3562	0.846405	0.284565	8.4714	10.906	11.0809	11.8137	-1.49489	10.628	-8.11584	7.94e-07	0.0193929	5.82663	BM735328	.	.	BM735328	.	.	Eca.1335	.	MONO1_18_D03.g1_A005_Monocytes_(MONO1)_Equus_caballus_cDNA,_mRNA_sequence_[BM735328]	chr5_009691097-009691038
ENSECAT00000011849	12.4674	13.9619	12.4851	14.0049	0.300179	0.301539	11.9025	13.3642	13.2528	14.3594	-1.49447	13.2146	-16.6112	5.67e-11	1.38e-06	15.5923	ENSECAT00000011849	.	ENSECAT00000011849	XM_005608944	.	.	.	.	transforming,_acidic_coiled-coil_containing_protein_3_[Source_HGNC_Symbol;Acc_11524]_[ENSECAT00000011849]	chrUn_206201349-206201408
ILT11A	13.9186	15.4113	13.9736	15.3924	0.59871	0.487812	12.752	14.5115	14.8382	16.3475	-1.49262	14.665	-11.6649	7.42e-09	0.000181074	10.649	NM_001083593	.	ENSECAT00000017346	NM_001083593	100036551	ILT11A	Eca.2696	immunoglobulin-like_transcript_11_A	Equus_caballus_immunoglobulin-like_transcript_11_A_(ILT11A),_mRNA_[NM_001083593]	chr10_18201304-18201245
OGFRL1	9.69802	11.1857	9.63193	11.1889	0.559586	0.317577	8.99677	10.5961	11.1071	11.6475	-1.48764	10.4418	-9.20585	1.65e-07	0.00402035	7.45448	ENSECAT00000025473	.	ENSECAT00000025473	CX602042	100071083	OGFRL1	Eca.17648	opioid_growth_factor_receptor-like_1	opioid_growth_factor_receptor-like_1_[Source_HGNC_Symbol;Acc_21378]_[ENSECAT00000025473]	chr20_56086824-56086883
ENSECAT00000000244	9.55663	11.043	9.55769	11.0934	0.719463	0.429045	8.57044	10.1644	11.1088	11.8052	-1.48641	10.2998	-8.27389	6.27e-07	0.0153042	6.0717	ENSECAT00000000244	.	ENSECAT00000000244	.	.	.	.	.	Uncharacterized_protein__[Source_UniProtKB/TrEMBL;Acc_F7C7H9]_[ENSECAT00000000244]	chr13_004029188-004029129
LOC100073242	8.29224	9.77078	8.24992	9.75255	0.379945	0.197674	7.77297	9.41597	8.88675	10.1452	-1.47854	9.03151	-15.6783	1.28e-10	3.12e-06	14.779	ENSECAT00000007080	.	ENSECAT00000007080	HQ890257	100073242	RASA1	.	RAS_p21_protein_activator_(GTPase_activating_protein)_1	Uncharacterized_protein__[Source_UniProtKB/TrEMBL;Acc_F7CMR4]_[ENSECAT00000007080]	chr14_79092185-79092126
JL639769	10.1381	11.6153	10.0919	11.6969	0.321149	0.286305	9.74882	10.9773	10.7881	12.0086	-1.47715	10.8767	-19.5014	5.83e-12	1.42e-07	17.8425	JL639769	.	.	JL639769	.	.	.	.	TSA__Equus_caballus_contig25815.EqcaPBMC_mRNA_sequence._[JL639769]	chrUn_84244004-84243945
A_69_P109321	13.1816	14.6554	12.926	14.709	0.560405	0.266347	12.5555	14.2612	14.2048	15.0838	-1.47379	13.9185	-8.94499	2.37e-07	0.00578688	7.0779	CX600256	.	.	CX600256	.	.	Eca.8402	.	CT020026A10F12_Equine_Articular_Cartilage_cDNA_Library_Equus_caballus_cDNA_clone_CT020026A10F12,_mRNA_sequence_[CX600256]	chr12_16267821-16267762
LOC100063655	9.96167	11.4335	9.95938	11.5423	0.430823	0.313631	9.38203	10.5755	10.8752	11.7097	-1.47183	10.6976	-13.5067	1.01e-09	2.47e-05	12.6857	ENSECAT00000007639	.	ENSECAT00000007639	.	100063655	3129321600	.	membrane-associated_ring_finger_(C3HC4)_3,_E3_ubiquitin_protein_ligase	membrane-associated_ring_finger_(C3HC4)_3,_E3_ubiquitin_protein_ligase_[Source_HGNC_Symbol;Acc_28728]_[ENSECAT00000007639]	chr14_46939784-46939843
ENSECAT00000004604	9.05126	10.5223	9.01856	10.5332	0.654389	0.343633	7.91807	9.94853	10.0899	11.1925	-1.47109	9.7868	-9.25377	1.54e-07	0.00376316	7.52282	ENSECAT00000004604	.	ENSECAT00000004604	.	.	.	.	.	Uncharacterized_protein__[Source_UniProtKB/TrEMBL;Acc_F6RWM9]_[ENSECAT00000004604]	chr19_21012019-21011960
NCF2	13.7769	15.2477	13.7163	15.2925	0.267598	0.35242	13.4153	14.6966	14.2712	15.6715	-1.47087	14.5123	-18.5759	1.16e-11	2.84e-07	17.1625	ENSECAT00000008954	.	ENSECAT00000008954	XM_001490231	100051787	NCF2	.	neutrophil_cytosolic_factor_2	neutrophil_cytosolic_factor_2_[Source_HGNC_Symbol;Acc_7661]_[ENSECAT00000008954]	chrUn_108555039-108554980
A_69_P123277	7.09391	8.56258	7.20908	8.63654	0.296059	0.255789	6.6082	7.86965	7.47245	8.81192	-1.46868	7.82825	-14.2961	4.62e-10	1.13e-05	13.4816	.	.	.	.	.	.	.	.	.	chrUn_309550136-309550077
LOC100051621	9.41447	10.882	9.28809	10.6277	0.594236	0.790526	8.69483	10.0087	10.9304	12.5368	-1.46755	10.1482	-7.66534	1.59e-06	0.0387362	5.11047	ENSECAT00000023966	.	ENSECAT00000023966	JL637511	100051621	GCA	Eca.1445	grancalcin,_EF-hand_calcium_binding_protein	grancalcin,_EF-hand_calcium_binding_protein_[Source_HGNC_Symbol;Acc_15990]_[ENSECAT00000023966]	chr18_31203333-31203735
MGAT4A	8.46115	9.92414	8.3011	9.77461	0.531475	0.410857	7.79974	9.44056	9.33688	10.5876	-1.46299	9.19264	-10.3222	3.76e-08	0.000916988	8.98041	ENSECAT00000016608	.	ENSECAT00000016608	XM_001490650	100050964	MGAT4A	.	mannosyl_(alpha-1,3-)-glycoprotein_beta-1,4-N-acetylglucosaminyltransferase,_isozyme_A	Alpha-1,3-mannosyl-glycoprotein_4-beta-N-acetylglucosaminyltransferase_A-like_protein;_Uncharacterized_protein__[Source_UniProtKB/TrEMBL;Acc_F6W578]_[ENSECAT00000016608]	chr15_7248872-7248931
CD465796	8.16893	9.63068	8.13282	9.64751	0.424047	0.273747	7.51017	9.1511	8.98708	10.0178	-1.46175	8.89981	-11.4678	9.32e-09	0.00022753	10.4146	CD465796	.	.	CD465796	.	.	Eca.2375	.	LeukoN1_7_F05.g1_A023_Unstimulated_peripheral_blood_leukocytes_N1_Equus_caballus_cDNA_clone_LeukoN1_7_F05_A023_5',_mRNA_sequence_[CD465796]	chr3_3581502-3581561
CX605888	7.75448	9.21161	7.75484	9.12839	0.268257	0.240024	7.33625	8.95169	8.3045	9.74362	-1.45713	8.48304	-15.2664	1.85e-10	4.52e-06	14.4044	CX605888	.	.	CX605888	.	.	Eca.10496	.	CT02042B2A05_Equine_Articular_Cartilage_cDNA_Library_Equus_caballus_cDNA_clone_CT02042B2A05,_mRNA_sequence_[CX605888]	chrUn_137210194-137210253
LOC100059512	8.79749	10.2532	8.74333	10.0066	0.692084	0.663325	7.60909	9.39769	9.97055	11.3914	-1.45571	9.52534	-8.17807	7.23e-07	0.0176603	5.92349	ENSECAT00000004044	.	ENSECAT00000004044	CX601297	100059512	CD9	Eca.8160	CD9_molecule	CD9_molecule_[Source_HGNC_Symbol;Acc_1709]_[ENSECAT00000004044]	chr6_34049535-34049594
ENSECAT00000004142	9.96669	11.4219	9.81751	11.5022	0.767914	0.357427	8.68044	10.7847	11.1471	11.9747	-1.45521	10.6943	-8.69837	3.37e-07	0.00822296	6.71449	ENSECAT00000004142	.	ENSECAT00000004142	.	.	.	.	.	Uncharacterized_protein__[Source_UniProtKB/TrEMBL;Acc_F6WNT7]_[ENSECAT00000004142]	chr16_45514460-45514519
ENSECAT00000009537	8.8104	10.2617	8.77688	10.3035	0.673142	0.33848	7.79444	9.60524	10.0614	10.8157	-1.45131	9.53605	-8.69904	3.36e-07	0.00821498	6.7155	ENSECAT00000009537	.	ENSECAT00000009537	.	.	.	.	.	Uncharacterized_protein__[Source_UniProtKB/TrEMBL;Acc_F6Y0V1]_[ENSECAT00000009537]	chr3_078217640-078217699
CX596781	13.3978	14.8484	13.4632	14.8318	0.384849	0.230158	12.7166	14.4366	13.9348	15.3282	-1.45061	14.1231	-14.6037	3.44e-10	8.39e-06	13.7806	CX602016	.	.	CX602016	.	.	Eca.6766	.	CT02031A2H10_Equine_Articular_Cartilage_cDNA_Library_Equus_caballus_cDNA_clone_CT02031A2H10,_mRNA_sequence_[CX602016]	chr22_747375-747434
DN510091	13.1077	14.5576	13.0581	14.5718	0.596822	0.512939	12.1597	13.9871	14.1075	15.4492	-1.44997	13.8326	-7.70541	1.49e-06	0.0363864	5.17524	CD470337	.	.	CD470337	.	.	Eca.3116	.	LeukoS4_4_A05.b1_A026_Stimulated_peripheral_blood_leukocytes_S4_Equus_caballus_cDNA_clone_LeukoS4_4_A05_A026_3',_mRNA_sequence_[CD470337]	chr28_32854071-32854130
LOC100071031	9.59848	11.0404	9.60149	11.0086	0.365878	0.451401	9.02641	10.4796	10.1154	11.9532	-1.44191	10.3194	-10.3571	3.59e-08	0.000877346	9.02596	ENSECAT00000016675	.	ENSECAT00000016675	XM_005607469	100071031	ZDHHC18	.	zinc_finger,_DHHC-type_containing_18	zinc_finger,_DHHC-type_containing_18_[Source_HGNC_Symbol;Acc_20712]_[ENSECAT00000016675]	chr2_27175783-27174195
JL640633	10.6578	12.0942	10.7058	12.0999	0.421112	0.370284	10.0538	11.3218	11.3581	12.6753	-1.43643	11.376	-11.1947	1.29e-08	0.000313919	10.0839	JL640633	.	.	JL640633	.	.	.	.	TSA__Equus_caballus_contig26800.EqcaPBMC_mRNA_sequence._[JL640633]	chrUn_137208547-137208606
CX598804	8.27751	9.71359	8.30006	9.52994	0.499049	0.562856	7.5331	8.95171	9.0147	10.8772	-1.43608	8.99555	-8.35722	5.54e-07	0.0135244	6.19965	CX598804	.	.	CX598804	.	.	Eca.7781	.	CT020022A10A05_Equine_Articular_Cartilage_cDNA_Library_Equus_caballus_cDNA_clone_CT020022A10A05,_mRNA_sequence_[CX598804]	chr14_89177532-89177591
LOC100056894	8.25272	9.68674	8.32529	9.69241	0.391778	0.262237	7.40619	9.32753	8.87074	10.2195	-1.43402	8.96973	-12.5458	2.77e-09	6.77e-05	11.6566	ENSECAT00000007097	.	ENSECAT00000007097	JL624749	100056894	MPZL1	.	myelin_protein_zero-like_1	myelin_protein_zero-like_1_[Source_HGNC_Symbol;Acc_7226]_[ENSECAT00000007097]	chr5_4343183-4343242
PC	7.92986	9.36264	7.89307	9.51847	0.418029	0.70475	7.28898	7.61827	8.65861	10.4789	-1.43278	8.64625	-7.5514	1.9e-06	0.0463312	4.92514	ENSECAT00000026917	.	ENSECAT00000026917	AB180205	100052853	PC	Eca.12729	pyruvate_carboxylase	Pyruvate_carboxylase__[Source_UniProtKB/TrEMBL;Acc_F6PII6]_[ENSECAT00000026917]	chr12_17185056-17184757
ENSECAT00000003369	8.34283	9.77456	8.43678	9.7821	0.699118	0.365404	7.21306	9.24427	9.52127	10.3901	-1.43173	9.0587	-10.2522	4.11e-08	0.00100241	8.88858	ENSECAT00000003369	.	ENSECAT00000003369	.	.	.	.	.	Uncharacterized_protein__[Source_UniProtKB/TrEMBL;Acc_F6YH46]_[ENSECAT00000003369]	chrUn_022852356-022852415
GPR137B	9.37653	10.8058	9.41798	10.8225	0.428107	0.3585	8.71621	10.316	9.97784	11.435	-1.42926	10.0912	-12.8624	1.97e-09	4.82e-05	12.0034	ENSECAT00000021144	.	ENSECAT00000021144	JL635976	100050643	GPR137B	.	G_protein-coupled_receptor_137B	G_protein-coupled_receptor_137B_[Source_HGNC_Symbol;Acc_11862]_[ENSECAT00000021144]	chr1_72487592-72487533
ZBTB16	9.04582	10.4749	8.97982	10.6718	0.538131	0.641045	8.29694	9.39751	9.93111	11.7009	-1.42906	9.76035	-9.83038	7.09e-08	0.00173141	8.32473	ENSECAT00000026213	.	ENSECAT00000026213	XM_001502114	100062269	ZBTB16	.	zinc_finger_and_BTB_domain_containing_16	zinc_finger_and_BTB_domain_containing_16_[Source_HGNC_Symbol;Acc_12930]_[ENSECAT00000026213]	chr7_19259125-19259184
LOC100053194	8.91166	10.3364	8.89226	10.3515	0.392706	0.375332	8.20441	9.56533	9.41013	10.7804	-1.4247	9.62401	-13.1423	1.47e-09	3.59e-05	12.3035	ENSECAT00000005784	.	ENSECAT00000005784	XM_001499325	100053194	WIPI1	Eca.8107	WD_repeat_domain,_phosphoinositide_interacting_1	WD_repeat_domain,_phosphoinositide_interacting_1_[Source_HGNC_Symbol;Acc_25471]_[ENSECAT00000005784]	chr11_11048322-11048381
A_69_P110246	8.58218	10.0057	8.63038	10.2013	0.526152	0.677416	7.79583	8.60484	9.352	11.2221	-1.42357	9.29396	-8.61003	3.83e-07	0.00934155	6.58254	.	.	.	.	.	.	.	.	.	chrUn_262506716-262506657
NHLRC2	9.53713	10.9605	9.57726	11.0223	0.366206	0.279465	8.78091	10.3426	10.0648	11.2713	-1.42342	10.2488	-15.9557	9.98e-11	2.44e-06	15.0258	ENSECAT00000019984	.	ENSECAT00000019984	JL619805	100059070	NHLRC2	.	NHL_repeat_containing_2	NHL_repeat_containing_2_[Source_HGNC_Symbol;Acc_24731]_[ENSECAT00000019984]	chr1_17204371-17204312
LOC100064102	11.3037	12.7245	11.4474	12.6799	0.720532	0.608353	10.0291	11.6689	12.5946	13.6319	-1.42081	12.0141	-8.76876	3.04e-07	0.00743312	6.81896	ENSECAT00000022028	.	ENSECAT00000022028	JL615999	100064102	MGST1	.	microsomal_glutathione_S-transferase_1	Microsomal_glutathione_S-transferase_1-like_protein;_Uncharacterized_protein__[Source_UniProtKB/TrEMBL;Acc_F6U8C2]_[ENSECAT00000022028]	chr6_43939789-43939848
LOC100058229	8.86617	10.2863	8.85497	10.3213	0.291639	0.280044	8.50836	9.68191	9.30509	10.6498	-1.42009	9.57622	-13.4199	1.1e-09	2.7e-05	12.5955	CD466508	.	.	CD466508	.	.	Eca.16343	.	LeukoN2_4_H08.g1_A024_Unstimulated_peripheral_blood_leukocytes_N2_Equus_caballus_cDNA_clone_LeukoN2_4_H08_A024_5',_mRNA_sequence_[CD466508]	chr17_23150524-23150583
ENSECAT00000004578	7.82308	9.24086	7.85521	9.19757	0.56865	0.327407	6.87587	8.72021	8.656	9.88459	-1.41778	8.53197	-9.78921	7.49e-08	0.00182801	8.26869	ENSECAT00000004578	.	ENSECAT00000004578	.	.	.	.	.	Uncharacterized_protein__[Source_UniProtKB/TrEMBL;Acc_F6S3S6]_[ENSECAT00000004578]	chr26_029042983-029042924
JL618933	10.2949	11.7107	10.2246	11.7584	0.499076	0.257389	9.64405	11.364	11.2861	12.0966	-1.4158	11.0028	-13.1191	1.51e-09	3.68e-05	12.2789	JL618933	.	.	JL618933	.	.	Eca.10185	.	TSA__Equus_caballus_contig02821.EqcaPBMC_mRNA_sequence._[JL618933]	chr27_7225795-7225736
ECATH-2	9.4028	10.8171	9.24481	10.8518	0.552798	0.844936	8.67765	9.74026	10.8827	12.5442	-1.41425	10.1099	-8.79682	2.92e-07	0.00714096	6.86044	NM_001081869	.	ENSECAT00000016802	NM_001081869	100033946	ECATH-2	Eca.12660	myeloid_cathelicidin_2	Equus_caballus_myeloid_cathelicidin_2_(ECATH-2),_mRNA_[NM_001081869]	chr16_38806931-38806872
JL620362	9.59291	11.0054	9.63753	11.0623	0.360003	0.195976	8.90022	10.6476	10.151	11.2476	-1.41254	10.2992	-12.8868	1.92e-09	4.7e-05	12.0298	JL620362	.	.	JL620362	.	.	Eca.9778	.	TSA__Equus_caballus_contig04469.EqcaPBMC_mRNA_sequence._[JL620362]	chr8_22369221-22369162
LOC100070258	9.24126	10.6538	9.12465	10.697	0.440509	0.287197	8.49617	10.1653	10.1708	11.2251	-1.41253	9.94752	-12.4982	2.92e-09	7.13e-05	11.6038	ENSECAT00000021192	.	ENSECAT00000021192	XM_001499913	100070258	LOC100070258	.	cytochrome_b5_reductase_4-like	cytochrome_b5_reductase_4_[Source_HGNC_Symbol;Acc_20147]_[ENSECAT00000021192]	chr10_32359182-32359241
ENSECAT00000002760	9.0573	10.4693	9.1169	10.4795	0.811632	0.348332	7.77161	9.74012	10.2817	11.0201	-1.41197	9.76328	-8.21267	6.87e-07	0.0167683	5.97714	ENSECAT00000002760	.	ENSECAT00000002760	.	.	.	.	.	Uncharacterized_protein__[Source_UniProtKB/TrEMBL;Acc_F6W1X4]_[ENSECAT00000002760]	chr1_063135908-063135849
LRRC70	7.74711	9.15806	7.72206	9.07915	0.413926	0.464469	7.0223	8.39781	8.33324	9.78962	-1.41095	8.45258	-12.2555	3.81e-09	9.3e-05	11.3317	.	.	.	.	.	.	.	.	.	chr21_006481763-006481704
LOC100051218	13.0665	14.4746	12.9984	14.5327	0.597617	0.407883	12.1481	13.7485	13.9437	15.0493	-1.40814	13.7705	-11.2597	1.19e-08	0.000290604	10.1632	BI961786	.	.	BI961786	.	.	Eca.17828	.	MONO1_4_E12.g1_A005_Monocytes_(MONO1)_Equus_caballus_cDNA,_mRNA_sequence_[BI961786]	chr5_3376921-3376980
UHRF1BP1L	9.68724	11.0925	9.59515	11.0277	0.365486	0.238422	8.97624	10.7725	10.4178	11.4935	-1.40523	10.3899	-14.6522	3.28e-10	8.01e-06	13.8272	ENSECAT00000004077	.	ENSECAT00000004077	HQ889968	100066380	UHRF1BP1L	Eca.11694	UHRF1_binding_protein_1-like	UHRF1_binding_protein_1-like_[Source_HGNC_Symbol;Acc_29102]_[ENSECAT00000004077]	chr28_24091563-24091504
JL641193	10.9319	12.3361	11.0335	12.3553	0.503184	0.320075	10.0494	11.6978	11.5723	12.8975	-1.40422	11.634	-10.6301	2.55e-08	0.00062325	9.37829	JL641193	.	.	JL641193	.	.	.	.	TSA__Equus_caballus_contig27529.EqcaPBMC_mRNA_sequence._[JL641193]	chr24_8577859-8577918
LOC100055982	7.62845	9.03258	7.60962	8.99842	0.199137	0.476234	7.35663	8.31499	7.95204	10.0434	-1.40413	8.33052	-11.809	6.29e-09	0.000153527	10.8183	ENSECAT00000007658	.	ENSECAT00000007658	XM_005609788	100055982	FAM129A	.	family_with_sequence_similarity_129,_member_A	family_with_sequence_similarity_129,_member_A_[Source_HGNC_Symbol;Acc_16784]_[ENSECAT00000007658]	chrUn_109633023-109632964
CD469692	14.0333	15.4373	14.0659	15.2909	0.478042	0.547609	13.1676	14.5342	15.3389	16.2951	-1.40401	14.7353	-8.70158	3.35e-07	0.0081851	6.71927	CD469692	.	.	CD469692	.	.	Eca.569	.	LeukoS2_8_G10.b1_A024_Stimulated_peripheral_blood_leukocytes_S2_Equus_caballus_cDNA_clone_LeukoS2_8_G10_A024_3',_mRNA_sequence_[CD469692]	chr15_8572973-8572914
ENSECAT00000003237	9.41966	10.8232	9.4255	10.741	0.518403	0.651316	8.34632	9.33032	10.3629	12.066	-1.40354	10.1214	-8.31607	5.89e-07	0.0143743	6.13657	ENSECAT00000003237	.	ENSECAT00000003237	.	.	.	.	.	myristoylated_alanine-rich_protein_kinase_C_substrate_[Source_HGNC_Symbol;Acc_6759]_[ENSECAT00000003237]	chr10_57601878-57601937
PPP1R12A	9.43583	10.8363	9.46088	10.7923	0.420226	0.225863	8.60424	10.4226	10.2469	11.2415	-1.40044	10.136	-12.2164	3.98e-09	9.71e-05	11.2874	XM_005606719	.	.	XM_005606719	100060501	PPP1R12A	.	protein_phosphatase_1,_regulatory_subunit_12A	PREDICTED__Equus_caballus_protein_phosphatase_1,_regulatory_subunit_12A_(PPP1R12A),_mRNA_[XM_005606719]	chr28_7138826-7138767
LOC100061296	6.39744	7.7971	6.29578	7.57703	0.239769	0.742651	6.0925	7.04391	6.90743	9.47665	-1.39966	7.09727	-8.32261	5.83e-07	0.0142355	6.14661	ENSECAT00000018215	.	ENSECAT00000018215	XM_005598196	100061296	LOC100061296	.	membrane-spanning_4-domains_subfamily_A_member_4A-like	PREDICTED__Equus_caballus_membrane-spanning_4-domains_subfamily_A_member_4A-like_(LOC100061296),_mRNA_[XM_005598196]	chr12_10454085-10454026
JL637967	11.1699	12.5691	11.264	12.6091	0.292063	0.234243	10.6397	12.1298	11.6201	12.9318	-1.39918	11.8695	-17.4352	2.86e-11	6.99e-07	16.2731	JL637967	.	.	JL637967	.	.	Eca.181	.	TSA__Equus_caballus_contig23347.EqcaPBMC_mRNA_sequence._[JL637967]	chr18_44067496-44067437
ENSECAT00000018552	11.62	13.0183	11.4947	13.2832	0.906871	0.600402	10.3064	11.8025	13.2942	13.8583	-1.39827	12.3192	-7.89603	1.11e-06	0.0270942	5.48048	ENSECAT00000018552	.	ENSECAT00000018552	.	.	.	.	.	Uncharacterized_protein__[Source_UniProtKB/TrEMBL;Acc_F6S4C7]_[ENSECAT00000018552]	chrUn_159689395-159689454
LOC100630597	12.4191	13.8171	12.416	13.7623	0.350795	0.335159	11.6212	13.3247	12.9827	14.4797	-1.39798	13.1181	-13.2034	1.38e-09	3.37e-05	12.3683	ENSECAT00000012589	.	ENSECAT00000012589	CX603520	100630597	GTF2A2	Eca.9663	general_transcription_factor_IIA,_2,_12kDa	Transcription_initiation_factor_IIA_subunit_2__[Source_UniProtKB/TrEMBL;Acc_F6T6Y5]_[ENSECAT00000012589]	chr1_129327524-129327583
LOC100050637	15.855	17.2481	15.7027	17.2458	0.641852	0.216797	15.1537	16.7438	17.277	17.6026	-1.3931	16.5515	-8.61003	3.83e-07	0.00934155	6.58254	CX604064	.	.	CX604064	.	.	Eca.13717	.	CT02037A2C03_Equine_Articular_Cartilage_cDNA_Library_Equus_caballus_cDNA_clone_CT02037A2C03,_mRNA_sequence_[CX604064]	chrUn_293658362-293658421
JL619296	14.0788	15.4694	14.2886	15.5023	0.476836	0.298544	13.0623	14.8533	14.5984	15.9376	-1.3906	14.7741	-13.5716	9.46e-10	2.31e-05	12.7527	JL619296	.	.	JL619296	.	.	Eca.3766	.	TSA__Equus_caballus_contig03244.EqcaPBMC_mRNA_sequence._[JL619296]	chrUn_63738394-63738335
LOC100056560	8.30231	9.69287	8.29666	9.71966	0.381074	0.306622	7.77751	9.08034	8.99314	10.1634	-1.39056	8.99759	-12.8683	1.96e-09	4.79e-05	12.0097	ENSECAT00000025828	.	ENSECAT00000025828	XM_005608904	100056560	KIAA0232	.	KIAA0232_ortholog	KIAA0232_[Source_HGNC_Symbol;Acc_28992]_[ENSECAT00000025828]	chr3_108185877-108185936
LOC100062026	11.7167	13.1023	11.6454	13.1592	0.364837	0.41236	11.2438	12.4729	12.569	13.8912	-1.3856	12.4095	-14.679	3.2e-10	7.81e-06	13.8528	ENSECAT00000017808	.	ENSECAT00000017808	CX594031	100062026	RARG	Eca.5272	retinoic_acid_receptor,_gamma	retinoic_acid_receptor,_gamma_[Source_HGNC_Symbol;Acc_9866]_[ENSECAT00000017808]	chr6_70278335-70278276
SOS2	9.83852	11.2228	9.97552	11.1609	0.420211	0.306071	9.12348	10.8894	10.3289	11.8769	-1.38431	10.5307	-11.0895	1.46e-08	0.000355944	9.95477	ENSECAT00000006552	.	ENSECAT00000006552	JL639342	100066282	SOS2	.	son_of_sevenless_homolog_2_(Drosophila)	son_of_sevenless_homolog_2_(Drosophila)_[Source_HGNC_Symbol;Acc_11188]_[ENSECAT00000006552]	chr1_177864579-177864520
JL637704	8.50187	9.88507	8.57958	9.86823	0.420903	0.346863	7.74362	9.401	9.2186	10.4592	-1.3832	9.19347	-12.5833	2.66e-09	6.5e-05	11.6981	JL637704	.	.	JL637704	.	.	.	.	TSA__Equus_caballus_contig23007.EqcaPBMC_mRNA_sequence._[JL637704]	chr16_30503707-30503648
PCF11	10.9724	12.3551	11.1408	12.4194	0.585411	0.202751	9.84934	11.8818	11.862	12.5822	-1.38276	11.6637	-9.95503	6.02e-08	0.0014705	8.49331	ENSECAT00000020162	.	ENSECAT00000020162	JL620043	100061695	PCF11	.	PCF11_cleavage_and_polyadenylation_factor_subunit	PCF11_cleavage_and_polyadenylation_factor_subunit_[Source_HGNC_Symbol;Acc_30097]_[ENSECAT00000020162]	chr7_49816669-49816610
ENSECAT00000024794	10.5003	11.883	10.4011	11.9321	0.811414	0.514339	9.35791	10.885	12.0531	12.5502	-1.38267	11.1916	-9.50555	1.09e-07	0.00266981	7.87751	ENSECAT00000024794	.	ENSECAT00000024794	.	.	.	.	.	Uncharacterized_protein__[Source_UniProtKB/TrEMBL;Acc_F6VJI0]_[ENSECAT00000024794]	chr24_006205078-006205019
A_69_P115137	10.474	11.8556	10.474	11.8544	0.372523	0.234684	9.67467	11.5387	11.341	12.3763	-1.38162	11.1648	-18.0198	1.79e-11	4.38e-07	16.7363	XM_005598013	.	.	XM_005598013	100034221	CD44	.	CD44_molecule_(Indian_blood_group)	PREDICTED__Equus_caballus_CD44_molecule_(Indian_blood_group)_(CD44),_transcript_variant_X2,_mRNA_[XM_005598013]	chrUn_290860262-290860321
ENSECAT00000019274	10.9392	12.32	10.7877	12.4593	0.828314	0.543961	9.78065	11.2517	12.4329	13.1044	-1.38078	11.6296	-8.92749	2.43e-07	0.00593158	7.05236	ENSECAT00000019274	.	ENSECAT00000019274	.	.	.	.	.	Uncharacterized_protein__[Source_UniProtKB/TrEMBL;Acc_F6QB04]_[ENSECAT00000019274]	chr14_073600674-073600615
IL4R	12.4419	13.8223	12.3912	13.8183	0.283106	0.327848	12.0378	13.2358	13.1029	14.3654	-1.38042	13.1321	-16.7819	4.91e-11	1.2e-06	15.7362	NM_001081774	.	ENSECAT00000023156	NM_001081774	791252	IL4R	Eca.21654	interleukin_4_receptor	Equus_caballus_interleukin_4_receptor_(IL4R),_mRNA_[NM_001081774]	chr13_8161696-8161637
CD535190	15.5761	16.9559	15.5952	17.0375	0.330779	0.24761	14.9504	16.3398	16.012	17.1783	-1.37985	16.266	-14.0366	5.95e-10	1.45e-05	13.2246	XM_005606183	.	.	XM_005606183	100056128	ITGB2	.	integrin,_beta_2_(complement_component_3_receptor_3_and_4_subunit)	PREDICTED__Equus_caballus_integrin,_beta_2_(complement_component_3_receptor_3_and_4_subunit)_(ITGB2),_transcript_variant_X2,_mRNA_[XM_005606183]	chr26_1871451-1871509
NEDD4	8.22361	9.60293	8.238	9.57683	0.442007	0.362045	7.60039	8.96143	9.06029	10.1364	-1.37933	8.91327	-9.66742	8.8e-08	0.00214866	8.10181	ENSECAT00000010394	.	ENSECAT00000010394	JL626230	100054735	NEDD4	.	neural_precursor_cell_expressed,_developmentally_down-regulated_4,_E3_ubiquitin_protein_ligase	neural_precursor_cell_expressed,_developmentally_down-regulated_4,_E3_ubiquitin_protein_ligase_[Source_HGNC_Symbol;Acc_7727]_[ENSECAT00000010394]	chr1_132533153-132533212
JL620875	13.6315	15.0094	13.6611	15.0032	0.674428	0.345057	12.2023	14.2381	14.8892	15.4823	-1.3779	14.3205	-8.10937	8.02e-07	0.0195831	5.81653	JL620875	.	.	JL620875	100068610	SNX10	.	sorting_nexin_10	TSA__Equus_caballus_contig05063.EqcaPBMC_mRNA_sequence._[JL620875]	chr4_57052264-57052323
ENSECAT00000018301	7.46413	8.84177	7.43161	8.79711	0.348514	0.585872	6.86634	7.66795	8.031	9.65903	-1.37764	8.15295	-8.34183	5.67e-07	0.0138358	6.17609	ENSECAT00000018301	.	ENSECAT00000018301	XM_005610800	.	.	.	.	Uncharacterized_protein__[Source_UniProtKB/TrEMBL;Acc_F7AYV6]_[ENSECAT00000018301]	chr6_24968799-24966957
ENSECAT00000001232	6.86251	8.23671	6.91506	8.2778	0.352796	0.343074	6.36196	7.64219	7.36687	8.88511	-1.3742	7.54961	-13.7312	8.06e-10	1.97e-05	12.9164	ENSECAT00000001232	.	ENSECAT00000001232	.	.	.	.	.	Uncharacterized_protein__[Source_UniProtKB/TrEMBL;Acc_F7D1J9]_[ENSECAT00000001232]	chr19_043962415-043962474
LOC100059582	9.08972	10.4604	9.1015	10.53	0.324169	0.344293	8.40188	9.85451	9.61895	11.0233	-1.37065	9.77504	-18.6799	1.08e-11	2.63e-07	17.2406	ENSECAT00000020535	.	ENSECAT00000020535	JL619792	100059582	SRD5A3	.	steroid_5_alpha-reductase_3	steroid_5_alpha-reductase_3_[Source_HGNC_Symbol;Acc_25812]_[ENSECAT00000020535]	chr3_70682396-70682337
LYST	9.67727	11.0475	9.84143	11.0828	0.429666	0.406627	8.85746	10.4172	10.2369	11.7583	-1.37025	10.3624	-7.9641	1e-06	0.024413	5.58834	ENSECAT00000008004	.	ENSECAT00000008004	JL640452	100050724	LYST	Eca.18748	lysosomal_trafficking_regulator	lysosomal_trafficking_regulator_[Source_HGNC_Symbol;Acc_1968]_[ENSECAT00000008004]	chr1_72945456-72945515
KLF4	8.04785	9.41719	8.0621	9.44382	0.185829	0.350983	7.71109	8.77316	8.47645	10.111	-1.36933	8.73252	-15.9139	1.04e-10	2.53e-06	14.9889	ENSECAT00000011058	.	ENSECAT00000011058	XM_005605684	100054047	KLF4	.	Kruppel-like_factor_4_(gut)	Kruppel-like_factor_4_(gut)_[Source_HGNC_Symbol;Acc_6348]_[ENSECAT00000011058]	chr25_22381382-22382352
ENSECAT00000015818	10.1576	11.5261	10.0203	11.6256	0.931865	0.574577	8.79158	10.508	11.577	12.3369	-1.36849	10.8419	-7.8996	1.1e-06	0.0269459	5.48616	ENSECAT00000015818	.	ENSECAT00000015818	.	.	.	.	.	Uncharacterized_protein__[Source_UniProtKB/TrEMBL;Acc_F7C536]_[ENSECAT00000015818]	chr8_070962933-070962994
LOC100053371	7.60059	8.96617	7.52302	8.97881	0.436635	0.302676	7.0601	8.41567	8.9228	9.34147	-1.36559	8.28338	-10.062	5.24e-08	0.00127975	8.63667	ENSECAT00000026701	.	ENSECAT00000026701	JL632303	100053371	SLC2A3	.	solute_carrier_family_2_(facilitated_glucose_transporter),_member_3	Uncharacterized_protein__[Source_UniProtKB/TrEMBL;Acc_F6RMW9]_[ENSECAT00000026701]	chr6_35701587-35701646
CX596677	6.87156	8.23176	6.88709	8.26329	0.251658	0.330111	6.56238	7.45531	7.42667	8.70136	-1.3602	7.55166	-14.2001	5.07e-10	1.24e-05	13.3872	.	.	.	.	.	.	.	.	.	chr23_010767484-010767543
CD470379	15.0073	16.3674	15.0898	16.3212	0.421869	0.265498	14.177	16.0311	15.5312	16.8546	-1.36013	15.6874	-10.7237	2.27e-08	0.000555169	9.4974	.	.	.	.	.	.	.	.	.	chr21_039187186-039187136
LOC100071419	7.6207	8.97702	7.55254	8.93068	0.254057	0.323949	7.30829	8.2775	8.13063	9.49427	-1.35632	8.29886	-12.2786	3.71e-09	9.07e-05	11.3577	ENSECAT00000023895	.	ENSECAT00000023895	XM_005604704	100071419	B4GALT5	.	UDP-Gal_betaGlcNAc_beta_1,4-_galactosyltransferase,_polypeptide_5	UDP-Gal_betaGlcNAc_beta_1,4-_galactosyltransferase,_polypeptide_5_[Source_HGNC_Symbol;Acc_928]_[ENSECAT00000023895]	chr22_37901095-37901036
PTPN12	11.7859	13.1413	11.8132	13.1891	0.378773	0.217517	11.246	12.7992	12.4349	13.5124	-1.35547	12.4636	-18.3512	1.38e-11	3.38e-07	16.9919	ENSECAT00000009183	.	ENSECAT00000009183	XM_005609043	100057833	PTPN12	.	protein_tyrosine_phosphatase,_non-receptor_type_12	protein_tyrosine_phosphatase,_non-receptor_type_12_[Source_HGNC_Symbol;Acc_9645]_[ENSECAT00000009183]	chr4_3230529-3230470
MSR1	7.38087	8.73385	7.27002	8.6844	0.391565	0.40846	6.85408	8.12617	8.0073	9.50488	-1.35299	8.05736	-9.33531	1.38e-07	0.00336476	7.63847	ENSECAT00000011779	.	ENSECAT00000011779	JL634319	100053116	MSR1	.	macrophage_scavenger_receptor_1	macrophage_scavenger_receptor_1_[Source_HGNC_Symbol;Acc_7376]_[ENSECAT00000011779]	chr27_18708973-18708914
CX602546	10.9256	12.2784	10.8772	12.2502	0.167434	0.260945	10.708	11.7415	11.3166	12.7827	-1.3528	11.602	-16.5796	5.82e-11	1.42e-06	15.5656	CX602546	.	.	CX602546	.	.	Eca.706	.	CT02033A1B08_Equine_Articular_Cartilage_cDNA_Library_Equus_caballus_cDNA_clone_CT02033A1B08,_mRNA_sequence_[CX602546]	chr28_37741185-37741244
LOC100072293	8.05107	9.40381	7.9634	9.45008	0.406641	0.263414	7.55302	8.81846	8.81344	9.79573	-1.35274	8.72744	-10.4535	3.18e-08	0.000776905	9.15127	ENSECAT00000026105	.	ENSECAT00000026105	JL640565	100072293	TBC1D23	.	TBC1_domain_family,_member_23	TBC1_domain_family,_member_23_[Source_HGNC_Symbol;Acc_25622]_[ENSECAT00000026105]	chr19_51037645-51036771
LOC100051965	7.77955	9.13039	7.65144	9.22118	0.536916	0.511766	7.19578	8.1892	8.87751	9.92557	-1.35084	8.45497	-12.7978	2.12e-09	5.16e-05	11.9332	ENSECAT00000000800	.	ENSECAT00000000800	XM_005611424	100051965	MDM1	.	Mdm1_nuclear_protein_homolog_(mouse)	Mdm1_nuclear_protein_homolog_(mouse)_[Source_HGNC_Symbol;Acc_29917]_[ENSECAT00000000800]	chr6_80459331-80458022
EGR1	8.218	9.56699	8.29797	9.41724	0.280661	0.438912	7.63947	8.98252	8.57585	10.4965	-1.34899	8.8925	-11.9624	5.28e-09	0.000129024	10.9965	ENSECAT00000014965	.	ENSECAT00000014965	XM_001502553	100072574	EGR1	Eca.3546	early_growth_response_1	early_growth_response_1_[Source_HGNC_Symbol;Acc_3238]_[ENSECAT00000014965]	chr14_37296094-37296035
JL641694	13.6243	14.9733	13.7131	15.0579	0.275946	0.244669	13.1136	14.4664	14.0435	15.282	-1.34897	14.2988	-16.7199	5.17e-11	1.26e-06	15.6841	JL641694	.	.	JL641694	100068724	IQGAP1	Eca.3633	IQ_motif_containing_GTPase_activating_protein_1	TSA__Equus_caballus_contig28178.EqcaPBMC_mRNA_sequence._[JL641694]	chr1_89937615-89937674
CD467537	9.23273	10.5817	9.05089	10.5632	0.639273	0.415002	8.36001	9.95258	10.3321	11.327	-1.34894	9.9072	-8.02263	9.15e-07	0.0223313	5.68059	CD467537	.	.	CD467537	.	.	Eca.1170	.	LeukoS1_5_B09.b1_A023_Stimulated_peripheral_blood_leukocytes_S1_Equus_caballus_cDNA_clone_LeukoS1_5_B09_A023_3',_mRNA_sequence_[CD467537]	chrUn_57964043-57964102
LMNB1	8.9928	10.3396	9.09083	10.3884	0.44966	0.293705	8.32032	9.67179	9.68991	10.7467	-1.34683	9.66622	-12.1076	4.49e-09	0.000109628	11.1634	ENSECAT00000008536	.	ENSECAT00000008536	JL631134	100073057	LMNB1	.	lamin_B1	lamin_B1_[Source_HGNC_Symbol;Acc_6637]_[ENSECAT00000008536]	chr14_46962749-46962690
CCNJL	7.10469	8.44665	6.96202	8.52313	0.288348	0.453095	6.78459	7.51501	7.6259	9.18085	-1.34197	7.77567	-12.1201	4.43e-09	0.000108104	11.1778	ENSECAT00000022662	.	ENSECAT00000022662	XM_005599251	100071011	CCNJL	.	cyclin_J-like	cyclin_J-like_[Source_HGNC_Symbol;Acc_25876]_[ENSECAT00000022662]	chr14_18701239-18702846
LOC100064913	10.4673	11.8075	10.3979	11.8033	0.298754	0.285874	10.0977	11.3483	10.9662	12.2459	-1.34012	11.1374	-16.7858	4.89e-11	1.19e-06	15.7394	ENSECAT00000018261	.	ENSECAT00000018261	CX592114	100064913	ZFAND3	Eca.18827	zinc_finger,_AN1-type_domain_3	zinc_finger,_AN1-type_domain_3_[Source_HGNC_Symbol;Acc_18019]_[ENSECAT00000018261]	chr20_31283491-31283550
A_69_P115136	10.8233	12.1593	10.8416	12.1097	0.381185	0.243515	10.2284	11.7797	11.7561	12.7214	-1.33598	11.4913	-18.3374	1.4e-11	3.42e-07	16.9813	XM_005598013	.	.	XM_005598013	100034221	CD44	.	CD44_molecule_(Indian_blood_group)	PREDICTED__Equus_caballus_CD44_molecule_(Indian_blood_group)_(CD44),_transcript_variant_X2,_mRNA_[XM_005598013]	chrUn_290860303-290860362
LOC100058026	7.9849	9.31988	7.93728	9.27146	0.464625	0.343227	7.24959	8.65402	8.66241	9.83107	-1.33497	8.65239	-9.84986	6.91e-08	0.00168761	8.35118	XM_005611370	.	.	XM_005611370	100058026	IRAK3	.	interleukin-1_receptor-associated_kinase_3	PREDICTED__Equus_caballus_interleukin-1_receptor-associated_kinase_3_(IRAK3),_partial_mRNA_[XM_005611370]	chr6_78729864-78729923
ATP8B4	6.86718	8.19907	6.86042	8.15696	0.23473	0.448735	6.61054	7.65844	7.47983	8.89389	-1.33189	7.53313	-12.5106	2.88e-09	7.03e-05	11.6175	ENSECAT00000021441	.	ENSECAT00000021441	XM_001499692	100069998	ATP8B4	.	ATPase,_class_I,_type_8B,_member_4	ATPase,_class_I,_type_8B,_member_4_[Source_HGNC_Symbol;Acc_13536]_[ENSECAT00000021441]	chr1_137512899-137512958
TEC	8.19743	9.52894	8.13929	9.56231	0.274036	0.410966	7.80943	8.64807	8.86636	10.1423	-1.33151	8.86319	-11.5343	8.62e-09	0.000210577	10.4941	ENSECAT00000026467	.	ENSECAT00000026467	XM_001493341	100061381	TEC	.	tec_protein_tyrosine_kinase	tec_protein_tyrosine_kinase_[Source_HGNC_Symbol;Acc_11719]_[ENSECAT00000026467]	chr3_74219219-74219278
CREM	7.70919	9.03713	7.67353	9.053	0.205438	0.170711	7.45246	8.8099	8.16183	9.28195	-1.32793	8.37316	-16.6317	5.57e-11	1.36e-06	15.6097	ENSECAT00000011914	.	ENSECAT00000011914	XM_005606833	100054937	CREM	Eca.2795	cAMP_responsive_element_modulator	cAMP_responsive_element_modulator_[Source_HGNC_Symbol;Acc_2352]_[ENSECAT00000011914]	chr29_2010995-2010936
A_69_P108051	11.9495	13.2762	11.9914	13.3042	0.302075	0.152058	11.2462	12.9449	12.3992	13.5084	-1.32677	12.6128	-20.0468	3.93e-12	9.6e-08	18.2271	.	.	.	.	.	.	.	.	.	chr10_053259109-053259168
ATXN1	8.36471	9.68875	8.29137	9.75748	0.26052	0.350221	8.00766	9.00231	8.81938	10.1893	-1.32404	9.02673	-10.92	1.79e-08	0.000436739	9.74436	ENSECAT00000009435	.	ENSECAT00000009435	XM_001496252	100065748	ATXN1	.	ataxin_1	ataxin_1_[Source_HGNC_Symbol;Acc_10548]_[ENSECAT00000009435]	chr20_15188608-15188549
NLRC4	12.9496	14.2723	13.0145	14.3118	0.437945	0.227464	12.3052	13.8174	13.937	14.6505	-1.32274	13.611	-13.355	1.18e-09	2.88e-05	12.5278	ENSECAT00000021023	.	ENSECAT00000021023	XM_005600080	100070605	NLRC4	.	NLR_family,_CARD_domain_containing_4	NLR_family,_CARD_domain_containing_4_[Source_HGNC_Symbol;Acc_16412]_[ENSECAT00000021023]	chr15_61151797-61151856
SLC2A5	7.16473	8.48703	7.01829	8.57628	0.560339	0.353582	6.61277	7.74134	8.68509	8.97371	-1.32231	7.82588	-9.12071	1.85e-07	0.00452407	7.33245	NM_001081877	.	ENSECAT00000024381	NM_001081877	100033971	SLC2A5	Eca.12891	solute_carrier_family_2_(facilitated_glucose/fructose_transporter),_member_5	Equus_caballus_solute_carrier_family_2_(facilitated_glucose/fructose_transporter),_member_5_(SLC2A5),_mRNA_[NM_001081877]	chr2_40115759-40115818
NFE2L2	9.95817	11.2757	9.97063	11.3179	0.229214	0.204122	9.49048	10.8199	10.2866	11.688	-1.31756	10.617	-24.2717	2.51e-13	6.14e-09	20.8595	ENSECAT00000005851	.	ENSECAT00000005851	JL637967	100066816	NFE2L2	Eca.181	nuclear_factor,_erythroid_2-like_2	nuclear_factor,_erythroid_2-like_2_[Source_HGNC_Symbol;Acc_7782]_[ENSECAT00000005851]	chr18_44067842-44067783
JL628163	9.60011	10.9171	9.57173	10.9753	0.278752	0.285024	9.17693	10.4162	10.1206	11.3878	-1.31695	10.2586	-12.8906	1.92e-09	4.68e-05	12.0339	JL628163	.	.	JL628163	.	.	.	.	TSA__Equus_caballus_contig12921.EqcaPBMC_mRNA_sequence._[JL628163]	chr22_18329042-18328983
LOC100058650	10.6807	11.9962	10.7596	11.9321	0.402809	0.201693	9.87953	11.5868	11.2677	12.3242	-1.31554	11.3385	-12.4335	3.13e-09	7.65e-05	11.5317	ENSECAT00000004041	.	ENSECAT00000004041	XM_001504035	100058650	EVI2B	Eca.2292	ecotropic_viral_integration_site_2B	ecotropic_viral_integration_site_2B_[Source_HGNC_Symbol;Acc_3500]_[ENSECAT00000004041]	chr11_39776414-39776473
LOC100073183	8.97189	10.2873	8.85689	10.3239	0.499764	0.246707	8.19756	9.6994	9.88649	10.6206	-1.31539	9.62959	-10.0541	5.3e-08	0.00129286	8.62615	ENSECAT00000007807	.	ENSECAT00000007807	XM_005599722	100073183	REEP5	.	receptor_accessory_protein_5	receptor_accessory_protein_5_[Source_HGNC_Symbol;Acc_30077]_[ENSECAT00000007807]	chr14_58460199-58460258
POLG2	8.35494	9.66988	8.38142	9.7125	0.295784	0.230753	7.91807	9.29459	8.88857	10.0737	-1.31493	9.01241	-14.083	5.68e-10	1.39e-05	13.2709	ENSECAT00000024735	.	ENSECAT00000024735	XM_001495189	100064219	POLG2	.	polymerase_(DNA_directed),_gamma_2,_accessory_subunit	polymerase_(DNA_directed),_gamma_2,_accessory_subunit_[Source_HGNC_Symbol;Acc_9180]_[ENSECAT00000024735]	chr11_13838067-13838126
EP300	11.7771	13.0906	11.7881	13.1031	0.300481	0.244487	11.0161	12.4859	12.2234	13.4693	-1.31357	12.4339	-16.0416	9.26e-11	2.26e-06	15.1014	ENSECAT00000010275	.	ENSECAT00000010275	DN509773	100055626	EP300	Eca.21463	E1A_binding_protein_p300	Uncharacterized_protein__[Source_UniProtKB/TrEMBL;Acc_F7BD82]_[ENSECAT00000010275]	chr28_37571355-37571414
LOC100064222	8.51688	9.82945	8.48478	9.75808	0.288199	0.309089	8.09307	9.317	9.0147	10.3683	-1.31258	9.17317	-13.8145	7.41e-10	1.81e-05	13.0012	ENSECAT00000014839	.	ENSECAT00000014839	JL635281	100064222	FEM1C	.	fem-1_homolog_c_(C._elegans)	fem-1_homolog_c_(C._elegans)_[Source_HGNC_Symbol;Acc_16933]_[ENSECAT00000014839]	chr14_56376681-56376740
CX595849	11.9296	13.2412	12.0234	13.3212	0.587783	0.245538	10.6391	12.7646	12.8695	13.6332	-1.31159	12.5854	-9.41641	1.23e-07	0.00301249	7.75275	CX595849	.	.	CX595849	.	.	Eca.6240	.	CT020012A20G08_Equine_Articular_Cartilage_cDNA_Library_Equus_caballus_cDNA_clone_CT020012A20G08,_mRNA_sequence_[CX595849]	chrUn_270852557-270852498
LOC100060605	7.73734	9.04892	7.59563	8.94185	0.558033	0.51285	7.12814	8.22538	8.8513	9.82213	-1.31158	8.39313	-7.8614	1.17e-06	0.0285753	5.42538	ENSECAT00000022530	.	ENSECAT00000022530	JL632386	100060605	TNFSF4	.	tumor_necrosis_factor_(ligand)_superfamily,_member_4	tumor_necrosis_factor_(ligand)_superfamily,_member_4_[Source_HGNC_Symbol;Acc_11934]_[ENSECAT00000022530]	chr5_9027523-9027464
C4BPA	15.1744	16.4845	15.193	16.5062	0.434387	0.20713	14.5219	16.199	15.904	16.8836	-1.31016	15.8294	-14.3677	4.31e-10	1.05e-05	13.5518	ENSECAT00000014288	.	ENSECAT00000014288	JL622049	100056222	C4BPA	Eca.1541	complement_component_4_binding_protein,_alpha	Uncharacterized_protein__[Source_UniProtKB/TrEMBL;Acc_F7BNQ2]_[ENSECAT00000014288]	chr5_3413334-3413393
LOC100073184	11.6399	12.9482	11.663	12.8842	0.341298	0.331566	10.8986	12.4488	12.2053	13.4973	-1.30831	12.294	-12.3638	3.38e-09	8.26e-05	11.4537	ENSECAT00000009034	.	ENSECAT00000009034	CX600217	100073184	SRP19	Eca.8389	signal_recognition_particle_19kDa	Uncharacterized_protein__[Source_UniProtKB/TrEMBL;Acc_F6RP88]_[ENSECAT00000009034]	chr14_58468548-58468489
ENTHD1	7.7397	9.04713	7.66379	9.16291	0.415384	0.437708	7.21098	8.33743	8.34904	9.76919	-1.30743	8.39342	-8.11478	7.96e-07	0.019424	5.82497	ENSECAT00000020078	.	ENSECAT00000020078	XM_001500033	100070380	ENTHD1	.	ENTH_domain_containing_1	ENTH_domain_containing_1_[Source_HGNC_Symbol;Acc_26352]_[ENSECAT00000020078]	chr28_36404987-36404928
CD536499	10.1243	11.4285	10.0965	11.4787	0.300563	0.293002	9.4657	10.8752	10.473	11.9322	-1.30422	10.7764	-18.4114	1.32e-11	3.23e-07	17.0378	CD536499	.	.	CD536499	.	.	Eca.3760	.	LeukoN6_8_E09.b1_A028_Unstimulated_peripheral_blood_leukocytes_N6_Equus_caballus_cDNA_clone_LeukoN6_8_E09_A028_3',_mRNA_sequence_[CD536499]	chrUn_104196474-104196415
CHST11	9.09423	10.3929	9.21386	10.444	0.434714	0.280864	8.49895	9.6616	9.65945	10.8191	-1.29869	9.74358	-12.3341	3.49e-09	8.53e-05	11.4203	ENSECAT00000021077	.	ENSECAT00000021077	XM_001498399	100067989	CHST11	.	carbohydrate_(chondroitin_4)_sulfotransferase_11	carbohydrate_(chondroitin_4)_sulfotransferase_11_[Source_HGNC_Symbol;Acc_17422]_[ENSECAT00000021077]	chr28_27957822-27957881
CX601216	6.89348	8.18607	6.74649	8.15766	0.343257	0.373487	6.40908	7.53483	7.64769	8.84448	-1.2926	7.53978	-8.97757	2.26e-07	0.00552726	7.12537	CX601216	.	.	CX601216	.	.	Eca.8821	.	CT02029A1B03_Equine_Articular_Cartilage_cDNA_Library_Equus_caballus_cDNA_clone_CT02029A1B03,_mRNA_sequence_[CX601216]	chr5_41511939-41511998
STX2	7.59967	8.89205	7.5607	8.66506	0.404163	0.551122	6.99398	8.27719	8.68077	9.93971	-1.29238	8.24586	-8.93443	2.41e-07	0.00587375	7.06249	ENSECAT00000015590	.	ENSECAT00000015590	XM_005612698	100062798	STX2	.	syntaxin_2	syntaxin_2_[Source_HGNC_Symbol;Acc_3403]_[ENSECAT00000015590]	chrUn_198045156-198045215
JL639864	12.7548	14.0455	12.8324	13.9727	0.634598	0.49784	11.685	13.2683	13.8693	14.8131	-1.2907	13.4001	-13.5344	9.83e-10	2.4e-05	12.7143	JL639864	.	.	JL639864	.	.	.	.	TSA__Equus_caballus_contig25919.EqcaPBMC_mRNA_sequence._[JL639864]	chr31_8534082-8534138
CX604024	10.529	11.8193	10.5486	11.7572	0.46714	0.300403	9.54712	11.4211	11.4215	12.395	-1.29028	11.1741	-9.18469	1.7e-07	0.00413971	7.42424	XM_001490455	.	.	XM_001490455	100056894	MPZL1	.	myelin_protein_zero-like_1	PREDICTED__Equus_caballus_myelin_protein_zero-like_1_(MPZL1),_mRNA_[XM_001490455]	chr5_4345154-4345213
A_69_P108053	11.5703	12.8564	11.5914	12.8794	0.336943	0.163694	10.7328	12.5589	12.081	13.0706	-1.28609	12.2133	-17.0222	4.02e-11	9.8e-07	15.9362	.	.	.	.	.	.	.	.	.	chr10_053259049-053259108
A_69_P103095	7.57612	8.8601	7.54822	8.74541	0.482099	0.482964	6.98044	8.13611	8.74136	9.93405	-1.28398	8.21811	-7.84889	1.19e-06	0.0291312	5.40544	.	.	.	.	.	.	.	.	.	chr10_057601605-057601546
FGD4	8.58784	9.87045	8.60057	9.82215	0.420328	0.343199	8.01456	9.30629	9.54207	10.3295	-1.2826	9.22915	-9.60944	9.51e-08	0.00232175	8.0218	ENSECAT00000016553	.	ENSECAT00000016553	XM_005611018	100070016	FGD4	.	FYVE,_RhoGEF_and_PH_domain_containing_4	FYVE,_RhoGEF_and_PH_domain_containing_4_[Source_HGNC_Symbol;Acc_19125]_[ENSECAT00000016553]	chr6_56816847-56816906
ARG2	11.5951	12.876	11.5531	12.9493	0.592427	0.316703	10.7633	12.3044	12.593	13.2485	-1.28097	12.2355	-8.18112	7.2e-07	0.0175798	5.92822	ENSECAT00000017770	.	ENSECAT00000017770	AY647160	100034051	ARG2	Eca.20259	arginase,_type_II	arginase_2_[Source_HGNC_Symbol;Acc_664]_[ENSECAT00000017770]	chr24_13497656-13500257
TRIB1	6.84681	8.1266	6.76556	8.21651	0.244522	0.382316	6.50959	7.46336	7.32542	8.65487	-1.27979	7.4867	-14.5343	3.67e-10	8.96e-06	13.7137	AF506971	.	AF506971	AF506971	100033926	TRIB1	Eca.12947	tribbles_homolog_1_(Drosophila)	Equus_caballus_phosphoprotein_C8FW_mRNA,_partial_cds._[AF506971]	chr9_62651696-62651755
JL624892	7.60447	8.88111	7.71648	8.73535	0.456958	0.348429	6.72043	8.43244	8.39142	9.4419	-1.27664	8.24279	-9.58326	9.85e-08	0.00240468	7.98555	JL624892	.	.	JL624892	.	.	Eca.11977	.	TSA__Equus_caballus_contig09467.EqcaPBMC_mRNA_sequence._[JL624892]	chr17_45364328-45364387
BM780561	11.4421	12.7162	11.4722	12.6903	0.444819	0.276112	10.6819	12.3063	12.1966	13.2647	-1.27412	12.0791	-13.852	7.14e-10	1.74e-05	13.0391	CX594859	.	.	CX594859	.	.	Eca.1590	.	CT020009B10D04_Equine_Articular_Cartilage_cDNA_Library_Equus_caballus_cDNA_clone_CT020009B10D04,_mRNA_sequence_[CX594859]	chr9_69072638-69072579
GAS7	6.73958	8.01367	6.73454	7.94859	0.23594	0.320916	6.44029	7.52892	7.23033	8.48226	-1.2741	7.37662	-12.8027	2.1e-09	5.14e-05	11.9386	ENSECAT00000020688	.	ENSECAT00000020688	XM_005597781	100073080	GAS7	.	growth_arrest-specific_7	growth_arrest-specific_7_[Source_HGNC_Symbol;Acc_4169]_[ENSECAT00000020688]	chr11_51325567-51325508
A_69_P108052	11.7027	12.9762	11.714	12.9776	0.277921	0.188277	11.0086	12.5647	12.0837	13.298	-1.27354	12.3395	-17.1314	3.67e-11	8.96e-07	16.026	.	.	.	.	.	.	.	.	.	chr10_053259079-053259138
ENSECAT00000000513	6.83952	8.11215	6.80533	8.04901	0.326047	0.350878	6.35305	7.6569	7.48582	8.80014	-1.27263	7.47583	-11.0626	1.51e-08	0.000367647	9.9215	ENSECAT00000000513	.	ENSECAT00000000513	XM_005596472	.	.	.	.	Uncharacterized_protein__[Source_UniProtKB/TrEMBL;Acc_F7CBV6]_[ENSECAT00000000513]	chrUn_212759332-212759391
JL619252	9.36495	10.6373	9.45104	10.6558	0.314932	0.20645	8.83183	10.2848	9.85511	10.9483	-1.27238	10.0011	-15.0398	2.28e-10	5.57e-06	14.1942	JL619252	.	.	JL619252	.	.	Eca.8561	.	TSA__Equus_caballus_contig03194.EqcaPBMC_mRNA_sequence._[JL619252]	chr1_14233323-14233382
ENSECAT00000021384	7.04522	8.31694	6.97084	8.26898	0.388731	0.388358	6.54104	7.85603	7.89216	9.24027	-1.27172	7.68108	-10.9756	1.67e-08	0.000408283	9.81367	ENSECAT00000021384	.	ENSECAT00000021384	.	.	.	.	.	Uncharacterized_protein__[Source_UniProtKB/TrEMBL;Acc_F7BYJ7]_[ENSECAT00000021384]	chrUn_183999130-183999193
HIF1A	10.1954	11.462	10.0734	11.4463	0.298325	0.240994	9.68557	10.9513	10.7697	11.9141	-1.26659	10.8287	-14.3295	4.47e-10	1.09e-05	13.5144	ENSECAT00000016943	ENSECAG00000015597	ENSECAT00000016943	XM_001493206	100061166	HIF1A	XM_001493206	.	.	.
HIPK2	7.43606	8.70247	7.40355	8.74985	0.273504	0.516061	7.00481	8.00281	7.91559	9.82229	-1.26641	8.06927	-9.12781	1.83e-07	0.00447966	7.34265	ENSECAT00000009570	.	ENSECAT00000009570	XM_005609444	100064748	HIPK2	.	homeodomain_interacting_protein_kinase_2	homeodomain_interacting_protein_kinase_2_[Source_HGNC_Symbol;Acc_14402]_[ENSECAT00000009570]	chrUn_54551101-54551160
LOC100053506	8.07716	9.34226	8.15316	9.25908	0.427938	0.336796	7.26052	8.85079	8.94732	10.0563	-1.2651	8.70971	-11.2665	1.18e-08	0.000288286	10.1715	ENSECAT00000015443	.	ENSECAT00000015443	JL638664	100053506	ZDHHC2	.	zinc_finger,_DHHC-type_containing_2	zinc_finger,_DHHC-type_containing_2_[Source_HGNC_Symbol;Acc_18469]_[ENSECAT00000015443]	chr27_19720098-19720157
ENSECAT00000003229	10.7724	12.0375	10.8182	12.0217	0.787376	0.319903	9.30131	11.5416	11.9611	12.5718	-1.2651	11.4049	-7.67991	1.55e-06	0.0378638	5.13404	ENSECAT00000003229	.	ENSECAT00000003229	.	.	.	.	.	Uncharacterized_protein__[Source_UniProtKB/TrEMBL;Acc_F6YSQ8]_[ENSECAT00000003229]	chrUn_027790964-027791023
ENSECAT00000011510	6.90124	8.16326	6.86966	8.16228	0.215594	0.381346	6.62977	7.48741	7.38467	8.88769	-1.26202	7.53225	-14.3731	4.28e-10	1.05e-05	13.557	ENSECAT00000011510	.	ENSECAT00000011510	XM_005599043	.	.	.	.	matrix_metallopeptidase_25_[Source_HGNC_Symbol;Acc_14246]_[ENSECAT00000011510]	chrUn_74877627-74877871
CX595831	8.3809	9.63872	8.32557	9.60725	0.372878	0.339914	7.84317	9.1054	9.12561	10.2527	-1.25782	9.00981	-10.8395	1.97e-08	0.000481669	9.64359	CX595831	.	.	CX595831	.	.	Eca.6229	.	CT020012A20F01_Equine_Articular_Cartilage_cDNA_Library_Equus_caballus_cDNA_clone_CT020012A20F01,_mRNA_sequence_[CX595831]	chr28_24090002-24089943
CX599420	13.2701	14.5279	13.2779	14.5816	0.395477	0.361551	12.6059	13.8922	14.0476	15.3891	-1.2578	13.899	-17.5569	2.59e-11	6.33e-07	16.3709	CX599420	.	.	CX599420	.	.	Eca.8053	.	CT020023B10H11_Equine_Articular_Cartilage_cDNA_Library_Equus_caballus_cDNA_clone_CT020023B10H11,_mRNA_sequence_[CX599420]	chr8_2923839-2923780
CD535830	10.9366	12.192	11.0668	12.1713	0.400995	0.22815	10.242	11.7631	11.4346	12.5666	-1.25545	11.5643	-11.9681	5.25e-09	0.000128188	11.0032	CD535830	.	.	CD535830	.	.	Eca.3658	.	LeukoN5_5_H12.b1_A027_Unstimulated_peripheral_blood_leukocytes_N5_Equus_caballus_cDNA_clone_LeukoN5_5_H12_A027_3',_mRNA_sequence_[CD535830]	chrUn_228779319-228779377
SLC3A1	7.80114	9.05652	7.70458	9.06394	0.361564	0.147644	7.20968	8.79307	8.40027	9.31999	-1.25538	8.42883	-11.5858	8.12e-09	0.000198366	10.5554	ENSECAT00000019961	.	ENSECAT00000019961	XM_005600007	100053537	SLC3A1	.	solute_carrier_family_3_(amino_acid_transporter_heavy_chain),_member_1	solute_carrier_family_3_(amino_acid_transporter_heavy_chain),_member_1_[Source_HGNC_Symbol;Acc_11025]_[ENSECAT00000019961]	chr15_51007928-51007869
CD465404	8.25069	9.504	8.15578	9.47843	0.769647	0.725846	7.45338	8.38842	10.1227	11.2824	-1.25331	8.87734	-7.82457	1.24e-06	0.0302447	5.36661	CD465404	.	.	CD465404	.	.	Eca.2304	.	LeukoN1_4_E02.b1_A023_Unstimulated_peripheral_blood_leukocytes_N1_Equus_caballus_cDNA_clone_LeukoN1_4_E02_A023_3',_mRNA_sequence_[CD465404]	chr6_37432042-37431982
TES	13.2634	14.5153	13.2546	14.5299	0.242109	0.311073	12.7931	14.0057	13.668	15.1116	-1.2519	13.8894	-13.822	7.36e-10	1.8e-05	13.0087	NM_001114149	.	.	NM_001114149	100071093	TES	Eca.14890	testis_derived_transcript_(3_LIM_domains)	Equus_caballus_testis_derived_transcript_(3_LIM_domains)_(TES),_mRNA_[NM_001114149]	chr4_72965582-72965641
LOC100146477	12.6435	13.8953	12.609	13.8871	0.323497	0.25731	12.2118	13.5	13.2969	14.5477	-1.25177	13.2694	-12.8016	2.11e-09	5.14e-05	11.9374	ENSECAT00000022712	.	ENSECAT00000022712	XM_005611341	100146477	MBD6	.	methyl-CpG_binding_domain_protein_6	methyl-CpG_binding_domain_protein_6_[Source_HGNC_Symbol;Acc_20445]_[ENSECAT00000022712]	chr6_72075103-72075162
LOC100050930	11.4657	12.7147	11.4823	12.7266	0.508601	0.475105	10.6239	11.8137	12.5321	13.54	-1.24897	12.0902	-10.2713	4.01e-08	0.000978284	8.9137	ENSECAT00000021742	.	ENSECAT00000021742	XM_001492462	100050930	SNAP29	.	synaptosomal-associated_protein,_29kDa	synaptosomal-associated_protein,_29kDa_[Source_HGNC_Symbol;Acc_11133]_[ENSECAT00000021742]	chr8_2926886-2926827
CD464572	14.0422	15.291	14.083	15.3042	0.566077	0.158047	13.2477	15.0205	15.3675	15.5091	-1.2488	14.6666	-8.9728	2.28e-07	0.00556449	7.11842	CD464572	.	.	CD464572	.	.	Eca.2148	.	LeukoN4_1_D09.b1_A026_Unstimulated_peripheral_blood_leukocytes_N4_Equus_caballus_cDNA_clone_LeukoN4_1_D09_A026_3',_mRNA_sequence_[CD464572]	chr20_22406220-22406161
CD467672	12.6199	13.8675	12.6987	13.8747	0.48711	0.317901	11.7546	13.3706	13.3943	14.3879	-1.24765	13.2437	-8.30064	6.02e-07	0.0147075	6.11286	CD467672	.	.	CD467672	.	.	Eca.13284	.	LeukoS1_6_F12.b1_A023_Stimulated_peripheral_blood_leukocytes_S1_Equus_caballus_cDNA_clone_LeukoS1_6_F12_A023_3',_mRNA_sequence_[CD467672]	chr21_039187042-039186998
JL641488	10.302	11.5484	10.4058	11.685	0.455038	0.338937	9.49376	11.0187	10.8392	11.9762	-1.24641	10.9252	-9.24767	1.55e-07	0.00379492	7.51413	JL641488	.	.	JL641488	.	.	.	.	TSA__Equus_caballus_contig27888.EqcaPBMC_mRNA_sequence._[JL641488]	chr23_9057745-9057804
DPYD	9.83914	11.0803	9.84208	11.2827	0.445955	0.407196	8.90002	10.3057	10.4434	11.5777	-1.24114	10.4597	-11.4599	9.41e-09	0.000229656	10.405	ENSECAT00000011760	.	ENSECAT00000011760	CD464271	100057177	DPYD	Eca.18136	dihydropyrimidine_dehydrogenase	dihydropyrimidine_dehydrogenase_[Source_HGNC_Symbol;Acc_3012]_[ENSECAT00000011760]	chr5_41589118-41589177
LOC100054800	7.66922	8.90817	7.56356	8.8194	0.302315	0.508492	7.32614	7.99354	8.39704	9.98152	-1.23895	8.2887	-9.07545	1.97e-07	0.00481865	7.26723	XM_005613603	.	.	XM_005613603	100054800	PIM3	.	pim-3_oncogene	PREDICTED__Equus_caballus_pim-3_oncogene_(PIM3),_mRNA_[XM_005613603]	chr28_45311891-45311950
DGKH	6.96575	8.20064	6.87433	8.21878	0.437252	0.369508	6.35894	7.58128	7.74936	8.72587	-1.23489	7.58319	-10.5542	2.81e-08	0.000684914	9.28111	ENSECAT00000000701	.	ENSECAT00000000701	XM_005601257	100060528	DGKH	.	diacylglycerol_kinase,_eta	diacylglycerol_kinase,_eta_[Source_HGNC_Symbol;Acc_2854]_[ENSECAT00000000701]	chr17_26820824-26820765
CD528608	11.3008	12.5346	11.3448	12.4479	0.59188	0.382881	10.2674	11.7784	12.0776	13.3541	-1.23379	11.9177	-9.73699	8.02e-08	0.00195881	8.19733	XM_005604534	.	.	XM_005604534	100067361	LOC100067361	.	tyrosine-protein_phosphatase_non-receptor_type_substrate_1-like	PREDICTED__Equus_caballus_tyrosine-protein_phosphatase_non-receptor_type_substrate_1-like_(LOC100067361),_transcript_variant_X4,_mRNA_[XM_005604534]	chr22_20774188-20774247
ENSECAT00000001250	7.94535	9.17815	7.80475	9.32859	0.653326	0.544305	7.11453	8.31466	9.35946	10.1727	-1.23279	8.56175	-9.22253	1.61e-07	0.00392877	7.4783	ENSECAT00000001250	.	ENSECAT00000001250	.	.	.	.	.	Uncharacterized_protein__[Source_UniProtKB/TrEMBL;Acc_F7D0Z1]_[ENSECAT00000001250]	chr7_057911572-057911513
ENSECAT00000009774	8.18355	9.41517	8.14325	9.41331	0.476942	0.324006	7.56179	8.62096	9.21467	10.0042	-1.23162	8.79936	-11.4914	9.07e-09	0.000221355	10.4428	ENSECAT00000009774	.	ENSECAT00000009774	.	.	.	.	.	Uncharacterized_protein__[Source_UniProtKB/TrEMBL;Acc_F6YFR1]_[ENSECAT00000009774]	chr8_052676246-052676307
PRDX6	12.0684	13.2997	12.0733	13.372	0.343688	0.394178	11.3556	12.7271	12.7384	14.0142	-1.23126	12.6841	-10.6815	2.4e-08	0.000584867	9.44375	ENSECAT00000024078	ENSECAG00000022468	ENSECAT00000024078	XM_001496832	100052382	PRDX6	XM_001496832	.	.	.
EFHA1	12.1589	13.3898	12.1709	13.3669	0.486005	0.192663	11.4316	13.0024	13.0714	13.6654	-1.23085	12.7744	-9.53929	1.04e-07	0.00255109	7.9245	ENSECAT00000017337	.	ENSECAT00000017337	JL637700	100055452	MICU2	Eca.6792	mitochondrial_calcium_uptake_2	mitochondrial_calcium_uptake_2_[Source_HGNC_Symbol;Acc_31830]_[ENSECAT00000017337]	chr17_2266526-2266467
LOC100067696	10.0647	11.2936	10.2094	11.4184	0.557555	0.389081	9.14928	10.447	11.001	11.753	-1.22892	10.6791	-11.1813	1.31e-08	0.000318983	10.0675	ENSECAT00000021219	.	ENSECAT00000021219	XM_005604310	100067696	NADK2	.	NAD_kinase_2,_mitochondrial	NAD_kinase_2,_mitochondrial_[Source_HGNC_Symbol;Acc_26404]_[ENSECAT00000021219]	chr21_24858278-24858337
ENSECAT00000001116	8.04081	9.26951	7.757	9.25402	0.585508	0.359179	7.29811	8.7186	9.03282	9.96623	-1.2287	8.65516	-7.54781	1.91e-06	0.0465946	4.91928	ENSECAT00000001116	.	ENSECAT00000001116	.	.	.	.	.	Uncharacterized_protein__[Source_UniProtKB/TrEMBL;Acc_F7DR99]_[ENSECAT00000001116]	chr9_030983020-030982961
RNASEL	8.2831	9.51151	8.21637	9.48844	0.282223	0.458944	7.87234	8.79273	8.91554	10.8565	-1.22841	8.8973	-10.6717	2.42e-08	0.000591928	9.43139	NM_001089586	.	ENSECAT00000016099	NM_001089586	100048950	RNASEL	Eca.15894	ribonuclease_L_(2',5'-oligoisoadenylate_synthetase-dependent)	Equus_caballus_ribonuclease_L_(2',5'-oligoisoadenylate_synthetase-dependent)_(RNASEL),_mRNA_[NM_001089586]	chrUn_107668562-107668503
CD467721	11.6593	12.8822	11.4957	12.8359	0.453567	0.390002	11.1309	12.3725	12.6729	13.5978	-1.22284	12.2707	-11.2935	1.14e-08	0.000279225	10.2043	CD467721	.	.	CD467721	.	.	Eca.1095	.	LeukoS1_6_F12.g1_A023_Stimulated_peripheral_blood_leukocytes_S1_Equus_caballus_cDNA_clone_LeukoS1_6_F12_A023_5',_mRNA_sequence_[CD467721]	chr21_39188489-39188430
LOC100629753	10.7817	12.0028	10.6958	11.8883	0.497013	0.490004	9.86918	11.1149	11.8005	12.8255	-1.22108	11.3922	-8.92258	2.45e-07	0.00597293	7.04517	ENSECAT00000026944	.	ENSECAT00000026944	JL617191	100629753	RNF11	.	ring_finger_protein_11	ring_finger_protein_11_[Source_HGNC_Symbol;Acc_10056]_[ENSECAT00000026944]	chr2_6285408-6285349
ENSECAT00000006943	7.69403	8.91497	7.56161	8.96161	0.529326	0.480035	7.01539	7.8849	8.77253	9.73489	-1.22094	8.3045	-8.17769	7.24e-07	0.0176703	5.92291	ENSECAT00000006943	.	ENSECAT00000006943	.	.	.	.	.	Uncharacterized_protein__[Source_UniProtKB/TrEMBL;Acc_F7BW90]_[ENSECAT00000006943]	chr2_060506045-060506106
LOC100054741	12.9855	14.2059	12.8949	14.2329	0.379061	0.254617	12.3695	13.5626	13.6332	14.5826	-1.22034	13.5957	-9.72331	8.17e-08	0.00199471	8.17858	ENSECAT00000003945	.	ENSECAT00000003945	JL616805	100054741	YPEL5	Eca.20722	yippee-like_5_(Drosophila)	Protein_yippee-like__[Source_UniProtKB/TrEMBL;Acc_F6X2H4]_[ENSECAT00000003945]	chr15_63132804-63132745
CD465156	12.3531	13.57	12.3137	13.5842	0.40711	0.342125	11.636	12.8516	13.0071	14.2697	-1.21694	12.9616	-10.2372	4.18e-08	0.0010217	8.86893	CD465156	.	.	CD465156	.	.	Eca.2261	.	LeukoN1_2_D01.b1_A023_Unstimulated_peripheral_blood_leukocytes_N1_Equus_caballus_cDNA_clone_LeukoN1_2_D01_A023_3',_mRNA_sequence_[CD465156]	chr30_1180625-1180684
BM780317	6.62557	7.8417	6.54335	7.91715	0.391985	0.408595	6.129	7.03686	7.65326	8.41997	-1.21614	7.23364	-11.2518	1.2e-08	0.000293345	10.1536	.	.	.	.	.	.	.	.	.	chr27_033258665-033258724
JL622689	12.8483	14.0633	12.8492	14.0881	0.48845	0.428589	11.668	13.3068	13.4891	14.6349	-1.21501	13.4558	-9.08108	1.96e-07	0.00478097	7.27535	JL622689	.	.	JL622689	.	.	Eca.7557	.	TSA__Equus_caballus_contig07081.EqcaPBMC_mRNA_sequence._[JL622689]	chr3_31113651-31113710
LOC100051802	7.68336	8.89694	7.56629	8.82508	0.463395	0.260025	6.99227	8.55001	8.47891	9.34891	-1.21358	8.29015	-8.27389	6.27e-07	0.0153043	6.07169	ENSECAT00000016445	.	ENSECAT00000016445	XM_005596499	100051802	VSTM1	.	V-set_and_transmembrane_domain_containing_1	V-set_and_transmembrane_domain_containing_1_[Source_HGNC_Symbol;Acc_29455]_[ENSECAT00000016445]	chr10_17845770-17843506
JL636302	11.0871	12.3002	11.0536	12.2868	0.289451	0.167236	10.695	11.9992	11.7018	12.5173	-1.21313	11.6936	-15.7651	1.18e-10	2.88e-06	14.8567	JL636302	.	.	JL636302	.	.	.	.	TSA__Equus_caballus_contig21336.EqcaPBMC_mRNA_sequence._[JL636302]	chr15_33336703-33336762
A_69_P108979	9.62143	10.8342	9.51204	10.8373	0.421005	0.39636	8.96143	10.2146	10.3218	11.5961	-1.21277	10.2278	-9.79328	7.45e-08	0.00181821	8.27423	XM_001489765	.	.	XM_001489765	100055698	IGF1R	.	insulin-like_growth_factor_1_receptor	PREDICTED__Equus_caballus_insulin-like_growth_factor_1_receptor_(IGF1R),_mRNA_[XM_001489765]	chr1_101320621-101320562
ENSECAT00000002976	6.40784	7.6194	6.41306	7.6674	0.116922	0.247462	6.24973	7.18328	6.62163	8.02861	-1.21156	7.01362	-16.0891	8.88e-11	2.17e-06	15.143	ENSECAT00000002976	.	ENSECAT00000002976	XM_005600102	.	.	.	.	speedy/RINGO_cell_cycle_regulator_family_member_A_[Source_HGNC_Symbol;Acc_30613]_[ENSECAT00000002976]	chr15_64279299-64279240
A_69_P116176	10.1582	11.3663	10.173	11.3809	0.48318	0.303663	9.10471	10.7446	10.9125	11.707	-1.20813	10.7623	-11.4701	9.29e-09	0.000226934	10.4173	XM_001503781	.	.	XM_001503781	100071369	USP32	.	ubiquitin_specific_peptidase_32	PREDICTED__Equus_caballus_ubiquitin_specific_peptidase_32_(USP32),_mRNA_[XM_001503781]	chr11_34464794-34464853
DN510604	9.63557	10.843	9.597	10.8344	0.596404	0.184994	8.63202	10.5458	10.7019	11.345	-1.20746	10.2393	-8.02069	9.17e-07	0.0223971	5.67755	DN510604	.	.	DN510604	.	.	Eca.12197	.	HL02020A1F09_Equine_placenta_cDNA_Library_Equus_caballus_cDNA_clone_HL02020A1F09,_mRNA_sequence_[DN510604]	chr11_56916234-56916293
AZIN1	8.99272	10.1964	8.96698	10.0452	0.275152	0.42421	8.41697	9.70314	9.37502	11.0747	-1.2037	9.59456	-11.4004	1.01e-08	0.000246198	10.3336	ENSECAT00000018153	.	ENSECAT00000018153	HQ890112	100056267	AZIN1	Eca.2872	antizyme_inhibitor_1	Uncharacterized_protein__[Source_UniProtKB/TrEMBL;Acc_F6WPW0]_[ENSECAT00000018153]	chr9_43428327-43428268
CD471653	13.8141	15.0172	13.6891	15.014	0.390616	0.362965	13.3862	14.3715	14.7611	15.7187	-1.20304	14.4157	-9.64886	9.02e-08	0.00220252	8.07624	XM_001501354	.	.	XM_001501354	100065272	DEDD2	.	death_effector_domain_containing_2	PREDICTED__Equus_caballus_death_effector_domain_containing_2_(DEDD2),_mRNA_[XM_001501354]	chr10_13688082-13688141
TLR8	12.2576	13.4596	12.2376	13.5171	0.391825	0.188319	11.7975	13.1364	12.791	13.8644	-1.202	12.8586	-16.4266	6.63e-11	1.62e-06	15.4351	NM_001111301	.	ENSECAT00000009327	NM_001111301	100054367	TLR8	Eca.18781	toll-like_receptor_8	Equus_caballus_toll-like_receptor_8_(TLR8),_mRNA_[NM_001111301]	chrX_2806915-2806974
CD469346	9.94587	11.1451	9.91076	11.2572	0.788265	0.624606	8.44965	9.69291	11.5901	12.0852	-1.19922	10.5455	-8.15137	7.53e-07	0.0183828	5.88199	CD469346	.	.	CD469346	.	.	Eca.2991	.	LeukoS2_3_A10.b1_A024_Stimulated_peripheral_blood_leukocytes_S2_Equus_caballus_cDNA_clone_LeukoS2_3_A10_A024_3',_mRNA_sequence_[CD469346]	chr28_27870966-27871025
HCK	14.4371	15.6361	14.4763	15.6327	0.352511	0.269386	13.7298	15.2293	15.161	16.1154	-1.19898	15.0366	-10.2183	4.29e-08	0.00104674	8.84396	ENSECAT00000019564	ENSECAG00000017707	ENSECAT00000019564	XM_001916263	100068557	HCK	XM_001916263	.	.	.
ENSECAT00000005355	7.70679	8.90364	7.56208	9.01146	0.612376	0.48067	6.95662	8.11493	8.88733	9.65057	-1.19685	8.30522	-11.169	1.33e-08	0.000323671	10.0525	ENSECAT00000005355	.	ENSECAT00000005355	.	.	.	.	.	Uncharacterized_protein__[Source_UniProtKB/TrEMBL;Acc_F6QCE7]_[ENSECAT00000005355]	chr15_032440727-032440668
LOC100061223	8.71543	9.91216	8.69717	9.82792	0.434789	0.38857	7.95775	9.31338	9.46006	10.9449	-1.19673	9.3138	-10.612	2.61e-08	0.00063743	9.35512	ENSECAT00000023202	.	ENSECAT00000023202	JL639660	100061223	ATP6V1A	.	ATPase,_H+_transporting,_lysosomal_70kDa,_V1_subunit_A	ATPase,_H+_transporting,_lysosomal_70kDa,_V1_subunit_A_[Source_HGNC_Symbol;Acc_851]_[ENSECAT00000023202]	chr19_40235284-40235225
SPEN	10.4324	11.6283	10.4333	11.5586	0.472899	0.354455	9.53089	11.0399	11.2889	12.2545	-1.19593	11.0303	-7.51175	2.02e-06	0.0493296	4.86024	ENSECAT00000009267	.	ENSECAT00000009267	XM_001914819	100053790	SPEN	Eca.13857	spen_homolog,_transcriptional_regulator_(Drosophila)	spen_family_transcriptional_repressor_[Source_HGNC_Symbol;Acc_17575]_[ENSECAT00000009267]	chr2_35145638-35145579
ENSECAT00000002352	7.12999	8.32385	7.00725	8.42098	0.462009	0.336776	6.48997	7.677	7.91144	8.81471	-1.19386	7.72692	-12.1072	4.49e-09	0.000109674	11.163	ENSECAT00000002352	.	ENSECAT00000002352	.	.	.	.	.	Uncharacterized_protein__[Source_UniProtKB/TrEMBL;Acc_F6T3A8]_[ENSECAT00000002352]	chr14_081376486-081376427
ASPH	6.88932	8.0831	6.86664	8.11385	0.240776	0.419692	6.57042	7.40702	7.58561	8.90112	-1.19378	7.48621	-11.5365	8.6e-09	0.000210033	10.4967	ENSECAT00000022873	.	ENSECAT00000022873	CX603363	100065909	LOC100065909	Eca.19437	aspartyl/asparaginyl_beta-hydroxylase-like	aspartate_beta-hydroxylase_[Source_HGNC_Symbol;Acc_757]_[ENSECAT00000022873]	chr9_23006099-23006158
PRDM1	8.79635	9.98987	8.71986	9.85755	0.40763	0.428683	8.14501	9.38596	9.6044	10.9219	-1.19352	9.39311	-8.3253	5.81e-07	0.0141788	6.15074	ENSECAT00000009314	.	ENSECAT00000009314	JL618421	100071967	PRDM1	.	PR_domain_containing_1,_with_ZNF_domain	PR_domain_containing_1,_with_ZNF_domain_[Source_HGNC_Symbol;Acc_9346]_[ENSECAT00000009314]	chr10_51067888-51067947
A_69_P103092	7.2792	8.47185	7.23056	8.32527	0.400654	0.472415	6.8387	7.84738	8.17426	9.54776	-1.19265	7.87553	-7.57827	1.82e-06	0.0444094	4.96899	.	.	.	.	.	.	.	.	.	chr10_057601602-057601543
ENSECAT00000023520	10.1028	11.2947	10.0932	11.3048	0.24729	0.188766	9.71552	10.9453	10.5538	11.674	-1.19184	10.6987	-18.7887	9.91e-12	2.42e-07	17.322	ENSECAT00000023520	.	ENSECAT00000023520	JL621986	.	.	.	.	DnaJ_(Hsp40)_homolog,_subfamily_C,_member_13_[Source_HGNC_Symbol;Acc_30343]_[ENSECAT00000023520]	chr16_68346208-68346267
DN503867	10.3896	11.5809	10.2973	11.5069	0.265998	0.397014	10.0288	11.0497	10.8397	12.3236	-1.19132	10.9852	-11.2249	1.24e-08	0.000302841	10.1209	.	.	.	.	.	.	.	.	.	chr5_018151114-018151173
SELP	14.742	15.9324	14.8665	15.8913	0.450804	0.372306	13.9839	15.2943	15.3306	16.4068	-1.19043	15.3372	-18.479	1.25e-11	3.06e-07	17.0891	NM_001081792	.	ENSECAT00000011969	NM_001081792	100009695	SELP	Eca.2428	selectin_P_(granule_membrane_protein_140kDa,_antigen_CD62)	Equus_caballus_selectin_P_(granule_membrane_protein_140kDa,_antigen_CD62)_(SELP),_mRNA_[NM_001081792]	chr5_6053847-6053788
LOC100060923	10.9622	12.1509	10.8521	12.1269	0.485858	0.274562	9.90332	11.7622	11.747	12.688	-1.18879	11.5566	-9.49533	1.11e-07	0.00270694	7.86324	ENSECAT00000011693	.	ENSECAT00000011693	XM_005599912	100060923	MXD1	.	MAX_dimerization_protein_1	MAX_dimerization_protein_1_[Source_HGNC_Symbol;Acc_6761]_[ENSECAT00000011693]	chr15_29169408-29169349
ENSECAT00000005533	9.40248	10.5911	9.41781	10.6227	0.631647	0.365615	8.4365	10.0597	10.2772	11.2298	-1.18865	9.9968	-8.58521	3.97e-07	0.00968388	6.5453	ENSECAT00000005533	.	ENSECAT00000005533	.	.	.	.	.	Uncharacterized_protein__[Source_UniProtKB/TrEMBL;Acc_F7DB52]_[ENSECAT00000005533]	chr20_48426089-48426030
ENSECAT00000002943	8.72082	9.90625	8.8138	9.88877	0.657514	0.292337	7.64752	9.31978	9.67846	10.4237	-1.18543	9.31354	-7.51602	2.01e-06	0.0489972	4.86723	ENSECAT00000002943	.	ENSECAT00000002943	.	.	.	.	.	Uncharacterized_protein__[Source_UniProtKB/TrEMBL;Acc_F6Y8G3]_[ENSECAT00000002943]	chr27_005034013-005033954
DN504034	11.7586	12.943	11.6917	12.8669	0.503441	0.25003	10.9187	12.6084	12.5649	13.4636	-1.18441	12.3508	-12.1411	4.33e-09	0.000105602	11.2017	DN504034	.	.	DN504034	.	.	Eca.10601	.	HL010003000_PLATE_C11_83_082_Equine_lymphocyte_cDNA_Library_Equus_caballus_cDNA_clone_HL010003000_PLATE_C11_83_082,_mRNA_sequence_[DN504034]	chrUn_275023348-275023289
KCNJ15	11.832	13.0146	11.9547	12.9773	0.486213	0.262982	11.0993	12.6917	12.5907	13.6716	-1.18265	12.4233	-9.88293	6.62e-08	0.0016159	8.396	ENSECAT00000008950	.	ENSECAT00000008950	JL618756	100051634	KCNJ15	Eca.18267	potassium_inwardly-rectifying_channel,_subfamily_J,_member_15	potassium_inwardly-rectifying_channel,_subfamily_J,_member_15_[Source_HGNC_Symbol;Acc_6261]_[ENSECAT00000008950]	chr26_7422679-7422620
ENSECAT00000019812	8.35585	9.53843	8.3273	9.44669	0.525646	0.309753	7.38689	9.14617	9.0894	10.1485	-1.18259	8.94714	-8.71358	3.3e-07	0.00804503	6.73712	ENSECAT00000019812	.	ENSECAT00000019812	.	.	.	.	.	Uncharacterized_protein__[Source_UniProtKB/TrEMBL;Acc_F6Z9R5]_[ENSECAT00000019812]	chr24_038564139-038564216
ATP2A2	10.4361	11.6182	10.4286	11.6496	0.22453	0.295346	10.0151	11.0566	10.8405	12.1662	-1.18205	11.0271	-13.7611	7.82e-10	1.91e-05	12.9469	NM_001081765	.	ENSECAT00000008186	NM_001081765	791242	ATP2A2	Eca.12571	ATPase,_Ca++_transporting,_cardiac_muscle,_slow_twitch_2	Equus_caballus_ATPase,_Ca++_transporting,_cardiac_muscle,_slow_twitch_2_(ATP2A2),_mRNA_[NM_001081765]	chr8_21312998-21312939
ENSECAT00000018622	7.41107	8.59226	7.42226	8.68638	0.186884	0.326593	7.10221	7.81914	7.67741	8.91399	-1.18119	8.00167	-15.1346	2.09e-10	5.1e-06	14.2825	ENSECAT00000018622	.	ENSECAT00000018622	XM_005598593	.	.	.	.	ArfGAP_with_dual_PH_domains_1_[Source_HGNC_Symbol;Acc_16486]_[ENSECAT00000018622]	chrUn_284175411-284176452
A_69_P115787	15.8161	16.9949	15.8096	17.0432	0.35092	0.280282	15.3431	16.1375	16.5684	17.3197	-1.1788	16.4055	-12.101	4.52e-09	0.000110433	11.1559	CD466266	.	.	CD466266	.	.	Eca.18252	.	LeukoN2_3_G11.b1_A024_Unstimulated_peripheral_blood_leukocytes_N2_Equus_caballus_cDNA_clone_LeukoN2_3_G11_A024_3',_mRNA_sequence_[CD466266]	chr17_23351435-23351494
CX604893	6.61375	7.78976	6.59943	7.71854	0.203081	0.415754	6.31582	7.06787	6.90263	8.77957	-1.17601	7.20175	-12.2757	3.73e-09	9.1e-05	11.3545	CX604893	.	.	CX604893	.	.	Eca.10157	.	CT02039B2E11_Equine_Articular_Cartilage_cDNA_Library_Equus_caballus_cDNA_clone_CT02039B2E11,_mRNA_sequence_[CX604893]	chr26_7360120-7360179
LOC100051541	10.3418	11.5178	10.2848	11.4476	0.258754	0.452633	10.056	10.8733	11.0039	12.2126	-1.176	10.9298	-9.10683	1.89e-07	0.00461238	7.31246	ENSECAT00000016183	.	ENSECAT00000016183	XM_005598312	100051541	KAT5	.	K(lysine)_acetyltransferase_5	K(lysine)_acetyltransferase_5_[Source_HGNC_Symbol;Acc_5275]_[ENSECAT00000016183]	chr12_16246769-16246828
ENSECAT00000006871	6.63966	7.81251	6.5846	7.79301	0.215503	0.345005	6.33533	7.27238	7.03923	8.42128	-1.17285	7.22609	-10.7714	2.14e-08	0.000523571	9.55773	ENSECAT00000006871	.	ENSECAT00000006871	XM_005596472	.	.	.	.	Uncharacterized_protein__[Source_UniProtKB/TrEMBL;Acc_F6V7L9]_[ENSECAT00000006871]	chrUn_212746608-212746881
JL622167	11.8877	13.0605	12.0225	13.0939	0.411225	0.218601	11.1414	12.6133	12.4957	13.4381	-1.17275	12.4741	-11.7781	6.51e-09	0.00015902	10.7822	JL622167	.	.	JL622167	.	.	Eca.9996	.	TSA__Equus_caballus_contig06514.EqcaPBMC_mRNA_sequence._[JL622167]	chr20_16232633-16232692
A_69_P115786	15.7962	16.9688	15.82	17.0114	0.272719	0.24297	15.4273	16.3147	16.2136	17.3782	-1.17264	16.3825	-17.7116	2.29e-11	5.59e-07	16.4941	CD466266	.	.	CD466266	.	.	Eca.18252	.	LeukoN2_3_G11.b1_A024_Unstimulated_peripheral_blood_leukocytes_N2_Equus_caballus_cDNA_clone_LeukoN2_3_G11_A024_3',_mRNA_sequence_[CD466266]	chr17_23351455-23351514
A_69_P108980	9.88505	11.0538	9.78814	11.0261	0.404711	0.391644	9.23033	10.3832	10.5622	11.7728	-1.16876	10.4694	-9.49033	1.12e-07	0.00272526	7.85628	XM_001489765	.	.	XM_001489765	100055698	IGF1R	.	insulin-like_growth_factor_1_receptor	PREDICTED__Equus_caballus_insulin-like_growth_factor_1_receptor_(IGF1R),_mRNA_[XM_001489765]	chr1_101320622-101320563
A_69_P127806	8.74709	9.91452	8.77385	9.8877	0.316262	0.378171	8.1664	9.3875	9.1761	10.6042	-1.16743	9.3308	-11.3368	1.09e-08	0.000265325	10.2568	.	.	.	.	.	.	.	.	.	chr3_009459247-009459306
ENSECAT00000001531	6.82494	7.992	6.7917	8.05259	0.318185	0.321639	6.34789	7.41762	7.32148	8.54112	-1.16706	7.40847	-12.7228	2.29e-09	5.59e-05	11.8515	ENSECAT00000001531	.	ENSECAT00000001531	.	.	.	.	.	Uncharacterized_protein__[Source_UniProtKB/TrEMBL;Acc_F6TMJ8]_[ENSECAT00000001531]	chr19_013536195-013536254
ENSECAT00000010048	11.9681	13.135	11.7897	13.2536	0.744136	0.54755	10.9086	11.7759	13.5223	13.6966	-1.16684	12.5515	-8.1537	7.5e-07	0.0183185	5.88562	ENSECAT00000010048	.	ENSECAT00000010048	.	.	.	.	.	Uncharacterized_protein__[Source_UniProtKB/TrEMBL;Acc_F6Z666]_[ENSECAT00000010048]	chr13_001233113-001232863
JL622806	12.9581	14.1227	12.9268	14.2006	0.377288	0.258551	12.4584	13.6869	13.6085	14.6358	-1.16461	13.5404	-13.2334	1.34e-09	3.27e-05	12.4001	JL622806	.	.	JL622806	.	.	.	.	TSA__Equus_caballus_contig07209.EqcaPBMC_mRNA_sequence._[JL622806]	chrUn_79928571-79928512
RNF103	11.1362	12.2997	11.1168	12.3122	0.285462	0.12261	10.6129	12.0947	11.6638	12.5225	-1.16342	11.718	-15.5972	1.37e-10	3.35e-06	14.706	ENSECAT00000023880	.	ENSECAT00000023880	JL625440	100052907	RNF103	Eca.4400	ring_finger_protein_103	ring_finger_protein_103_[Source_HGNC_Symbol;Acc_12859]_[ENSECAT00000023880]	chr15_14567818-14567877
A_69_P117236	7.87198	9.03182	7.67257	8.95547	0.58082	0.415805	7.1193	8.50389	8.82553	10.0551	-1.15984	8.4519	-9.08353	1.95e-07	0.00476462	7.27889	CX602859	.	.	CX602859	.	.	Eca.20525	.	CT02033B2G06_Equine_Articular_Cartilage_cDNA_Library_Equus_caballus_cDNA_clone_CT02033B2G06,_mRNA_sequence_[CX602859]	chr2_32067809-32067750
CX594727	11.3989	12.5559	11.4536	12.5673	0.260293	0.118724	10.8278	12.3677	11.7357	12.8335	-1.15703	11.9774	-15.5883	1.38e-10	3.38e-06	14.698	CX594727	.	.	CX594727	.	.	Eca.2986	.	CT020009A20G04_Equine_Articular_Cartilage_cDNA_Library_Equus_caballus_cDNA_clone_CT020009A20G04,_mRNA_sequence_[CX594727]	chr8_6721532-6721473
JL641593	11.2614	12.4176	11.2919	12.4225	0.327624	0.157519	10.4263	12.0966	11.689	12.6655	-1.15622	11.8395	-13.5411	9.76e-10	2.38e-05	12.7213	JL641593	.	.	JL641593	.	.	Eca.937	.	TSA__Equus_caballus_contig28035.EqcaPBMC_mRNA_sequence._[JL641593]	chr24_18446293-18446234
CD528266	14.9578	16.1131	14.9727	16.0799	0.344609	0.322653	14.4579	15.3966	15.4024	16.6015	-1.15528	15.5354	-12.0158	4.98e-09	0.0001215	11.0581	XM_005615190	.	.	XM_005615190	100062691	SLC15A4	.	solute_carrier_family_15_(oligopeptide_transporter),_member_4	PREDICTED__Equus_caballus_solute_carrier_family_15_(oligopeptide_transporter),_member_4_(SLC15A4),_mRNA_[XM_005615190]	chr8_26490736-26490677
LOC100052193	6.76665	7.92101	6.77039	7.91148	0.26469	0.392794	6.37694	7.46366	7.20197	8.70585	-1.15436	7.34383	-9.67619	8.7e-08	0.0021237	8.11388	ENSECAT00000008896	.	ENSECAT00000008896	XM_005606525	100052193	HAL	.	histidine_ammonia-lyase	histidine_ammonia-lyase_[Source_HGNC_Symbol;Acc_4806]_[ENSECAT00000008896]	chr28_20757854-20757795
AB331218	13.0994	14.2525	13.0272	14.2329	0.398991	0.208212	12.3482	13.99	13.9699	14.7361	-1.15304	13.6759	-11.2385	1.22e-08	0.000297988	10.1375	AB331218	.	AB331218	AB331218	.	AB331218	Eca.8034	.	Equus_caballus_PICALM_mRNA,_3'UTR,_partial_sequence,_clone__EHL2194-006F12._[AB331218]	chr7_47531063-47531122
A_69_P108978	9.5419	10.6933	9.50293	10.6715	0.410519	0.362253	8.91111	10.1424	10.3108	11.3495	-1.15142	10.1176	-9.65861	8.9e-08	0.00217407	8.08967	XM_001489765	.	.	XM_001489765	100055698	IGF1R	.	insulin-like_growth_factor_1_receptor	PREDICTED__Equus_caballus_insulin-like_growth_factor_1_receptor_(IGF1R),_mRNA_[XM_001489765]	chr1_101320620-101320561
JL620522	9.23392	10.3849	9.2272	10.4068	0.397189	0.165066	8.47194	10.0428	9.91977	10.6804	-1.151	9.80942	-12.2984	3.63e-09	8.87e-05	11.38	JL620522	.	.	JL620522	.	.	.	.	TSA__Equus_caballus_contig04661.EqcaPBMC_mRNA_sequence._[JL620522]	chr28_28293043-28293102
MIP-2BETA	7.4408	8.59034	7.3719	8.67943	0.345576	0.32673	6.97872	7.91811	8.30513	9.15315	-1.14954	8.01557	-9.66254	8.86e-08	0.00216269	8.09509	NM_001143793	.	ENSECAT00000011896	NM_001143793	100056258	MIP-2BETA	Eca.563	CXCL3	Equus_caballus_CXCL3_(MIP-2BETA),_mRNA_[NM_001143793]	chr3_37659696-37660545
ENSECAT00000002936	8.48582	9.63478	8.58502	9.59491	0.650052	0.344249	7.51042	8.98086	9.68991	10.2606	-1.14896	9.0603	-9.39092	1.28e-07	0.00311879	7.71691	ENSECAT00000002936	.	ENSECAT00000002936	.	.	.	.	.	Uncharacterized_protein__[Source_UniProtKB/TrEMBL;Acc_F6Y8K7]_[ENSECAT00000002936]	chr18_044712522-044712581
JL621418	10.3971	11.545	10.4759	11.5491	0.370094	0.323104	9.79398	11.0638	11.0164	12.1439	-1.14783	10.9711	-10.1046	4.96e-08	0.00121124	8.69342	JL621418	.	.	JL621418	.	.	Eca.3427	.	TSA__Equus_caballus_contig05678.EqcaPBMC_mRNA_sequence._[JL621418]	chr13_17107760-17107701
DN510680	10.1677	11.3151	10.3268	11.3215	0.375783	0.239826	9.42758	10.7877	10.5083	11.9108	-1.14737	10.7414	-13.5538	9.64e-10	2.35e-05	12.7344	DN510680	.	.	DN510680	.	.	Eca.12210	.	HL02020A2G03_Equine_placenta_cDNA_Library_Equus_caballus_cDNA_clone_HL02020A2G03,_mRNA_sequence_[DN510680]	chr1_65720532-65720591
ABCB6	9.05073	10.1978	9.07688	10.2515	0.248303	0.384601	8.55008	9.69332	9.42485	11.1226	-1.14705	9.62425	-9.19485	1.67e-07	0.00408197	7.43876	ENSECAT00000017470	.	ENSECAT00000017470	.	100059171	ABCB6	.	ATP-binding_cassette,_sub-family_B_(MDR/TAP),_member_6	ATP-binding_cassette,_sub-family_B_(MDR/TAP),_member_6_[Source_HGNC_Symbol;Acc_47]_[ENSECAT00000017470]	chr6_8758480-8758421
LOC100064249	9.39726	10.5432	9.37057	10.4625	0.48558	0.386219	8.67357	9.90625	10.2683	11.1354	-1.14593	9.97022	-8.58889	3.95e-07	0.00963235	6.55082	ENSECAT00000006498	.	ENSECAT00000006498	JL638795	100064249	MILR1	.	mast_cell_immunoglobulin-like_receptor_1	mast_cell_immunoglobulin-like_receptor_1_[Source_HGNC_Symbol;Acc_27570]_[ENSECAT00000006498]	chr11_13850909-13850435
LOC100070746	10.0199	11.1654	9.99653	11.2283	0.349989	0.290861	9.28083	10.6424	10.5378	11.6247	-1.14546	10.5927	-11.8569	5.95e-09	0.000145377	10.8742	ENSECAT00000019509	.	ENSECAT00000019509	JL619019	100070746	SERINC3	Eca.2530	serine_incorporator_3	serine_incorporator_3_[Source_HGNC_Symbol;Acc_11699]_[ENSECAT00000019509]	chr22_33745005-33744946
LOC100066515	13.6951	14.8402	13.7886	14.9203	0.304241	0.255919	13.0109	14.0962	14.0557	15.1827	-1.14508	14.2677	-12.1599	4.24e-09	0.000103416	11.2232	ENSECAT00000024274	.	ENSECAT00000024274	JL616355	100066515	SNX3	Eca.6443	sorting_nexin_3	sorting_nexin_3_[Source_HGNC_Symbol;Acc_11174]_[ENSECAT00000024274]	chr10_52844027-52843968
A_69_P108977	9.46951	10.6144	9.38651	10.6025	0.409981	0.369211	8.7514	9.99516	10.1983	11.2884	-1.1449	10.042	-9.64191	9.11e-08	0.00222307	8.06665	XM_001489765	.	.	XM_001489765	100055698	IGF1R	.	insulin-like_growth_factor_1_receptor	PREDICTED__Equus_caballus_insulin-like_growth_factor_1_receptor_(IGF1R),_mRNA_[XM_001489765]	chr1_101320619-101320560
LOC100052382	11.6843	12.8288	11.6332	12.9056	0.406108	0.400391	10.9012	12.122	12.51	13.4693	-1.14452	12.2565	-8.66117	3.55e-07	0.00867575	6.65904	ENSECAT00000024078	.	ENSECAT00000024078	JL624667	100052382	PRDX6	Eca.2507	peroxiredoxin_6	peroxiredoxin_6_[Source_HGNC_Symbol;Acc_16753]_[ENSECAT00000024078]	chr5_9288633-9288692
CX601800	10.4302	11.5735	10.433	11.5513	0.394738	0.411886	9.40964	10.7227	10.9777	12.2452	-1.14324	11.0018	-9.86495	6.78e-08	0.00165448	8.37164	CX601800	.	.	CX601800	.	.	Eca.9034	.	CT02030B2D08_Equine_Articular_Cartilage_cDNA_Library_Equus_caballus_cDNA_clone_CT02030B2D08,_mRNA_sequence_[CX601800]	chr3_31115016-31115075
ICA1	7.61608	8.7575	7.54522	8.87257	0.259992	0.307344	7.2892	8.133	8.0397	9.08011	-1.14142	8.18679	-11.2309	1.23e-08	0.000300722	10.1281	ENSECAT00000012053	.	ENSECAT00000012053	XM_001494725	100052438	ICA1	.	islet_cell_autoantigen_1,_69kDa	islet_cell_autoantigen_1,_69kDa_[Source_HGNC_Symbol;Acc_5343]_[ENSECAT00000012053]	chrUn_345550924-345550865
LOC100059247	8.39544	9.53639	8.32795	9.47658	0.331421	0.23583	7.95781	9.21106	9.03909	9.94308	-1.14095	8.96592	-10.1098	4.93e-08	0.00120306	8.70041	ENSECAT00000026214	.	ENSECAT00000026214	HQ889970	100059247	PTPN22	.	protein_tyrosine_phosphatase,_non-receptor_type_22_(lymphoid)	protein_tyrosine_phosphatase,_non-receptor_type_22_(lymphoid)_[Source_HGNC_Symbol;Acc_9652]_[ENSECAT00000026214]	chr5_28884828-28884769
CLK4	9.86864	11.0072	9.96644	10.9806	0.500739	0.236662	9.02927	10.671	10.6213	11.5642	-1.13855	10.4379	-9.38259	1.29e-07	0.0031544	7.70518	ENSECAT00000015128	.	ENSECAT00000015128	JL616656	100058051	CLK4	.	CDC-like_kinase_4	CDC-like_kinase_4_[Source_HGNC_Symbol;Acc_13659]_[ENSECAT00000015128]	chr14_3258098-3258157
JL616963	11.3531	12.4915	11.4885	12.4853	0.597488	0.255221	10.2551	12.0397	12.3434	12.8441	-1.13843	11.9223	-7.71627	1.47e-06	0.0357759	5.19276	JL616963	.	.	JL616963	.	.	.	.	TSA__Equus_caballus_contig00489.EqcaPBMC_mRNA_sequence._[JL616963]	chr9_39054232-39054291
A_69_P116471	13.7537	14.892	13.8753	15.1241	0.61763	0.461067	12.263	13.8245	14.4927	15.4719	-1.1383	14.3229	-9.9904	5.75e-08	0.00140429	8.54085	.	.	.	.	.	.	.	.	.	.
ENSECAT00000016308	7.15553	8.29312	7.17832	8.35576	0.320285	0.321125	6.60402	7.56449	7.85042	8.68968	-1.13759	7.72432	-10.7714	2.14e-08	0.000523538	9.5578	ENSECAT00000016308	.	ENSECAT00000016308	.	.	.	.	.	short_stature_homeobox_2_[Source_HGNC_Symbol;Acc_10854]_[ENSECAT00000016308]	chr19_2669821-2669880
LOC100061108	14.5757	15.7127	14.6995	15.7434	0.648002	0.587849	13.1866	14.7093	15.7699	16.6227	-1.137	15.1442	-12.2521	3.82e-09	9.34e-05	11.3278	ENSECAT00000022380	.	ENSECAT00000022380	XM_001914848	100061108	ALDH1L1	Eca.17987	aldehyde_dehydrogenase_1_family,_member_L1	aldehyde_dehydrogenase_1_family,_member_L1_[Source_HGNC_Symbol;Acc_3978]_[ENSECAT00000022380]	chrUn_266150316-266150375
ABCB10	9.64803	10.7842	9.63879	10.823	0.227686	0.408029	9.32728	10.042	10.0719	11.3739	-1.13614	10.2161	-9.17609	1.72e-07	0.00418934	7.41192	ENSECAT00000018939	ENSECAG00000017883	ENSECAT00000018939	.	.	ABCB10	.	.	.	.
WDFY3	7.82726	8.96211	7.85906	8.92176	0.254743	0.27837	7.44481	8.69512	8.43944	9.75808	-1.13484	8.39468	-12.6334	2.52e-09	6.16e-05	11.7533	ENSECAT00000018302	.	ENSECAT00000018302	XM_005608658	100052494	WDFY3	.	WD_repeat_and_FYVE_domain_containing_3	WD_repeat_and_FYVE_domain_containing_3_[Source_HGNC_Symbol;Acc_20751]_[ENSECAT00000018302]	chr3_46693228-46693169
A_69_P108976	9.79885	10.9335	9.67347	10.8901	0.440527	0.377959	9.0764	10.3834	10.5577	11.674	-1.13465	10.3662	-9.247	1.56e-07	0.00379843	7.51317	XM_001489765	.	.	XM_001489765	100055698	IGF1R	.	insulin-like_growth_factor_1_receptor	PREDICTED__Equus_caballus_insulin-like_growth_factor_1_receptor_(IGF1R),_mRNA_[XM_001489765]	chr1_101320618-101320559
LOC100067191	7.98063	9.11301	7.95728	9.18776	0.188322	0.348975	7.63383	8.36102	8.27429	9.55669	-1.13238	8.54682	-12.809	2.09e-09	5.1e-05	11.9454	ENSECAT00000002683	.	ENSECAT00000002683	.	.	.	.	.	Sp8_transcription_factor_[Source_HGNC_Symbol;Acc_19196]_[ENSECAT00000002683]	chr4_52315184-52315125
CX602836	13.1226	14.2534	13.1731	14.2813	0.251673	0.296265	12.609	13.7159	13.4833	14.7811	-1.13086	13.688	-11.7446	6.77e-09	0.00016524	10.7429	CX602836	.	.	CX602836	.	.	Eca.9405	.	CT02033B2E05_Equine_Articular_Cartilage_cDNA_Library_Equus_caballus_cDNA_clone_CT02033B2E05,_mRNA_sequence_[CX602836]	chr1_89938406-89938465
HNRNPH2	12.3947	13.5231	12.3527	13.5185	0.295483	0.246414	11.9417	13.1397	12.9183	13.9487	-1.12838	12.9589	-12.7715	2.18e-09	5.31e-05	11.9046	ENSECAT00000025227	.	ENSECAT00000025227	JL641443	100057665	HNRNPH2	Eca.20775	heterogeneous_nuclear_ribonucleoprotein_H2_(H')	heterogeneous_nuclear_ribonucleoprotein_H2_(H')_[Source_HGNC_Symbol;Acc_5042]_[ENSECAT00000025227]	chrUn_116490965-116491024
JL621523	10.3127	11.438	10.3815	11.5142	0.381376	0.265038	9.32776	10.8111	10.8624	11.7206	-1.12527	10.8754	-13.9723	6.34e-10	1.55e-05	13.1603	JL621523	.	.	JL621523	.	.	Eca.2891	.	TSA__Equus_caballus_contig05796.EqcaPBMC_mRNA_sequence._[JL621523]	chr9_66441100-66441041
ENSECAT00000002921	8.36801	9.49168	8.42054	9.44216	0.585553	0.307669	7.4003	9.01901	9.36617	9.99396	-1.12367	8.92985	-8.37886	5.37e-07	0.013099	6.23273	ENSECAT00000002921	.	ENSECAT00000002921	.	.	.	.	.	Uncharacterized_protein__[Source_UniProtKB/TrEMBL;Acc_F6XD21]_[ENSECAT00000002921]	chr6_035231498-035231557
ADCY4	6.83009	7.95325	6.82683	8.07093	0.361642	0.629474	6.21593	6.4233	7.46499	8.5885	-1.12317	7.39167	-9.64179	9.11e-08	0.00222341	8.06649	ENSECAT00000014276	.	ENSECAT00000014276	XM_005603253	100054305	ADCY4	.	adenylate_cyclase_4	adenylate_cyclase_4_[Source_HGNC_Symbol;Acc_235]_[ENSECAT00000014276]	chrUn_180518333-180518721
CNOT2	11.9739	13.0968	11.8974	13.0849	0.401449	0.386946	11.5365	12.3402	13.1594	13.6084	-1.1229	12.5354	-8.65949	3.56e-07	0.00869674	6.65654	ENSECAT00000014467	.	ENSECAT00000014467	XM_001914723	100062938	CNOT2	Eca.18037	CCR4-NOT_transcription_complex,_subunit_2	CCR4-NOT_transcription_complex,_subunit_2_[Source_HGNC_Symbol;Acc_7878]_[ENSECAT00000014467]	chrUn_267905888-267905947
ENSECAT00000004363	12.5717	13.6935	12.6091	13.7154	0.781451	0.323177	11.2245	13.0553	13.9225	14.1386	-1.12181	13.1326	-7.51427	2.01e-06	0.0491326	4.86438	JL636720	.	ENSECAT00000004363	JL636720	.	.	.	.	TSA__Equus_caballus_contig21785.EqcaPBMC_mRNA_sequence._[JL636720]	chr16_030912234-030912175
CX601207	14.8905	16.0121	14.8792	16.0379	0.274988	0.378048	14.4301	15.134	15.3714	16.6305	-1.12154	15.4513	-13.0839	1.56e-09	3.82e-05	12.2414	CX601207	.	.	CX601207	.	.	Eca.2492	.	CT02029A1A05_Equine_Articular_Cartilage_cDNA_Library_Equus_caballus_cDNA_clone_CT02029A1A05,_mRNA_sequence_[CX601207]	chr11_20963549-20963490
ENSECAT00000006721	10.6041	11.7253	10.5418	11.8794	0.665457	0.401784	9.60974	10.9535	11.7892	12.2398	-1.12119	11.1647	-8.40719	5.15e-07	0.012563	6.27596	ENSECAT00000006721	.	ENSECAT00000006721	.	.	.	.	.	Uncharacterized_protein__[Source_UniProtKB/TrEMBL;Acc_F6ZJC4]_[ENSECAT00000006721]	chrX_011711333-011711394
CA12	6.51266	7.63357	6.42727	7.72223	0.285251	0.600787	6.31227	6.6532	7.38878	8.67356	-1.1209	7.07312	-9.50394	1.1e-07	0.00267563	7.87526	NM_001099760	.	ENSECAT00000018420	NM_001099760	100054028	CA12	Eca.15907	carbonic_anhydrase_XII	Equus_caballus_carbonic_anhydrase_XII_(CA12),_mRNA_[NM_001099760]	chr1_126056473-126057324
CCPG1	10.3118	11.4323	10.3417	11.4158	0.538941	0.17797	9.40983	11.0896	11.076	11.6685	-1.12044	10.8721	-9.25793	1.53e-07	0.00374169	7.52873	XM_005603036	.	.	XM_005603036	100069165	CCPG1	.	cell_cycle_progression_1	PREDICTED__Equus_caballus_cell_cycle_progression_1_(CCPG1),_transcript_variant_X2,_mRNA_[XM_005603036]	chr1_132900863-132900922
CD469102	11.4301	12.5473	11.2996	12.6212	0.522426	0.440128	10.6747	11.7838	12.5312	13.0615	-1.11721	11.9887	-8.27694	6.24e-07	0.0152349	6.07639	CD465394	.	.	CD465394	.	.	Eca.2300	.	LeukoN1_4_F07.b1_A023_Unstimulated_peripheral_blood_leukocytes_N1_Equus_caballus_cDNA_clone_LeukoN1_4_F07_A023_3',_mRNA_sequence_[CD465394]	chr26_11796992-11796933
JL616764	11.866	12.9826	11.902	13.0605	0.328206	0.210775	11.3417	12.6363	12.5943	13.2541	-1.11658	12.4243	-10.6145	2.6e-08	0.000635412	9.35839	JL616764	.	.	JL616764	.	.	Eca.19378	.	TSA__Equus_caballus_contig00244.EqcaPBMC_mRNA_sequence._[JL616764]	chr25_16201183-16201124
JL616626	10.3124	11.428	10.2887	11.4529	0.459578	0.220125	9.3186	11.0211	11.1492	11.7593	-1.11562	10.8702	-9.82118	7.18e-08	0.00175253	8.31222	JL616626	.	.	JL616626	.	.	.	.	TSA__Equus_caballus_contig00081.EqcaPBMC_mRNA_sequence._[JL616626]	chr17_1945647-1945588
RNF10	12.18	13.2955	12.0786	13.3345	0.3308	0.328955	11.7367	12.7558	12.8806	13.9007	-1.11545	12.7378	-9.61666	9.42e-08	0.0022994	8.03179	ENSECAT00000013662	.	ENSECAT00000013662	CD468028	100050260	RNF10	Eca.619	ring_finger_protein_10	ring_finger_protein_10_[Source_HGNC_Symbol;Acc_10055]_[ENSECAT00000013662]	chr8_13447749-13447690
LOC100069914	13.955	15.0703	14.0656	15.1527	0.402472	0.363046	13.1379	14.3564	14.4442	15.6849	-1.1153	14.5126	-12.1022	4.52e-09	0.000110286	11.1573	ENSECAT00000004978	.	ENSECAT00000004978	XM_005604337	100069914	BASP1	.	brain_abundant,_membrane_attached_signal_protein_1	brain_abundant,_membrane_attached_signal_protein_1_[Source_HGNC_Symbol;Acc_957]_[ENSECAT00000004978]	chr21_39187835-39187776
LOC100059627	11.0232	12.1344	11.0347	12.1533	0.5511	0.218772	9.73388	11.7066	11.9884	12.471	-1.11115	11.5788	-8.23387	6.65e-07	0.0162451	6.00994	ENSECAT00000010069	.	ENSECAT00000010069	JL617065	100059627	LOC100059627	Eca.91	cytochrome_b-c1_complex_subunit_7-like	ubiquinol-cytochrome_c_reductase_binding_protein_[Source_HGNC_Symbol;Acc_12582]_[ENSECAT00000010069]	chr9_37756216-37756157
ENSECAT00000006060	8.07336	9.18181	7.9987	9.09439	0.538693	0.281884	7.24441	8.84751	9.0308	9.70734	-1.10846	8.62759	-7.89818	1.11e-06	0.0270047	5.4839	ENSECAT00000006060	.	ENSECAT00000006060	.	.	.	.	.	Uncharacterized_protein__[Source_UniProtKB/TrEMBL;Acc_F6Z9U0]_[ENSECAT00000006060]	chrX_9603787-9603846
ENSECAT00000004101	9.89459	11.0016	9.84002	11.016	0.594804	0.281882	8.98761	10.4038	10.9347	11.4169	-1.10704	10.4481	-8.71082	3.31e-07	0.00807707	6.73301	ENSECAT00000004101	.	ENSECAT00000004101	.	.	.	.	.	Uncharacterized_protein__[Source_UniProtKB/TrEMBL;Acc_F6WVR3]_[ENSECAT00000004101]	chr29_16864663-16864604
RAPGEF2	7.76905	8.87594	7.71048	8.78374	0.222001	0.318264	7.46349	8.36943	8.31031	9.33809	-1.10689	8.32249	-11.3981	1.01e-08	0.000246857	10.3309	ENSECAT00000007816	.	ENSECAT00000007816	CD468813	100069003	RAPGEF2	Eca.49	Rap_guanine_nucleotide_exchange_factor_(GEF)_2	Rap_guanine_nucleotide_exchange_factor_(GEF)_2_[Source_HGNC_Symbol;Acc_16854]_[ENSECAT00000007816]	chr2_60578979-60578920
ENSECAT00000013280	10.0542	11.1605	9.86558	11.1944	0.592423	0.370141	9.16953	10.5769	11.102	11.739	-1.10635	10.6074	-8.13942	7.67e-07	0.0187163	5.86338	ENSECAT00000013280	.	ENSECAT00000013280	.	.	.	.	.	Uncharacterized_protein__[Source_UniProtKB/TrEMBL;Acc_F6SAG3]_[ENSECAT00000013280]	chr16_68973329-68973388
REV1	10.3113	11.4146	10.2569	11.4361	0.538768	0.316758	9.50415	10.882	11.212	11.9164	-1.10331	10.8629	-9.02574	2.12e-07	0.0051657	7.19532	ENSECAT00000008405	.	ENSECAT00000008405	JL639703	100050347	REV1	.	REV1,_polymerase_(DNA_directed)	REV1,_polymerase_(DNA_directed)_[Source_HGNC_Symbol;Acc_14060]_[ENSECAT00000008405]	chr15_6497613-6497672
LOC100050243	7.89704	9.00022	7.88385	9.15134	0.390781	0.49511	7.25806	7.98702	8.42848	9.74036	-1.10318	8.44863	-9.06833	1.99e-07	0.00486682	7.25695	ENSECAT00000017700	.	ENSECAT00000017700	XM_005608255	100050243	SNX20	.	sorting_nexin_20	sorting_nexin_20_[Source_HGNC_Symbol;Acc_30390]_[ENSECAT00000017700]	chr3_3545265-3543924
LOC100050951	7.70032	8.80277	7.645	8.70733	0.384043	0.493029	7.13772	7.98979	8.55967	9.74721	-1.10244	8.25155	-8.08754	8.29e-07	0.0202396	5.78239	ENSECAT00000014292	.	ENSECAT00000014292	XM_001490018	100050951	PIR	.	pirin_(iron-binding_nuclear_protein)	pirin_(iron-binding_nuclear_protein)_[Source_HGNC_Symbol;Acc_30048]_[ENSECAT00000014292]	chrX_4963115-4963056
ENSECAT00000007014	11.911	13.0115	11.8215	13.0925	0.703119	0.316512	10.8847	12.518	13.1882	13.4043	-1.10052	12.4613	-7.5038	2.05e-06	0.0499547	4.8472	ENSECAT00000007014	.	ENSECAT00000007014	.	.	.	.	.	Uncharacterized_protein__[Source_UniProtKB/TrEMBL;Acc_F7E2Q0]_[ENSECAT00000007014]	chrUn_232905640-232905579
DN503832	15.4608	16.5605	15.4993	16.6026	0.297849	0.273798	14.9451	15.9936	15.9513	16.9036	-1.09971	16.0106	-11.109	1.42e-08	0.000347731	9.97877	DN503832	.	.	DN503832	.	.	Eca.10563	.	HL010001000_PLATE_D06_44_046_Equine_lymphocyte_cDNA_Library_Equus_caballus_cDNA_clone_HL010001000_PLATE_D06_44_046,_mRNA_sequence_[DN503832]	chr10_16131675-16131734
CX602383	6.97213	8.07154	6.94189	8.06861	0.3107	0.355647	6.53508	7.55959	7.61129	8.73509	-1.09941	7.52184	-10.5798	2.72e-08	0.000663394	9.314	.	.	.	.	.	.	.	.	.	chr18_044352880-044352821
DN508592	10.8766	11.9737	10.9098	12.0713	0.566099	0.469577	9.89919	10.8555	11.7886	12.8605	-1.09711	11.4252	-10.7361	2.24e-08	0.000546798	9.51304	DN508592	.	.	DN508592	.	.	Eca.11700	.	HL02013A1C03_Equine_placenta_cDNA_Library_Equus_caballus_cDNA_clone_HL02013A1C03,_mRNA_sequence_[DN508592]	chr22_21739730-21739789
ENSECAT00000002984	9.76621	10.8633	9.72086	10.9416	0.644405	0.372869	8.7878	10.2997	10.7455	11.441	-1.0971	10.3148	-7.66502	1.59e-06	0.0387555	5.10995	ENSECAT00000002984	.	ENSECAT00000002984	.	.	.	.	.	Uncharacterized_protein__[Source_UniProtKB/TrEMBL;Acc_F6Y7G0]_[ENSECAT00000002984]	chr18_047580993-047580934
DN509394	12.3839	13.4806	12.5115	13.5325	0.451438	0.233507	11.6515	13.0413	13.0936	13.9353	-1.09671	12.9322	-9.54455	1.04e-07	0.00253307	7.93182	CX595512	.	.	CX595512	.	.	Eca.1607	.	CT020011B10F01_Equine_Articular_Cartilage_cDNA_Library_Equus_caballus_cDNA_clone_CT020011B10F01,_mRNA_sequence_[CX595512]	chr9_29728820-29728761
ENSECAT00000002605	7.31312	8.40898	7.34076	8.31387	0.400688	0.441283	6.7039	7.91696	7.86468	9.28665	-1.09586	7.86105	-8.17759	7.24e-07	0.017673	5.92275	ENSECAT00000002605	.	ENSECAT00000002605	.	.	.	.	.	chromosome_12_open_reading_frame_55_[Source_HGNC_Symbol;Acc_26456]_[ENSECAT00000002605]	chr28_21220182-21220241
ENSECAT00000021224	8.0748	9.16525	7.97307	9.19887	0.557418	0.345797	7.34671	8.57939	9.29828	9.66463	-1.09045	8.62003	-7.72513	1.45e-06	0.0352858	5.20703	ENSECAT00000021224	.	ENSECAT00000021224	.	.	.	.	.	Uncharacterized_protein__[Source_UniProtKB/TrEMBL;Acc_F7D8H5]_[ENSECAT00000021224]	chrUn_108686194-108686253
LOC100071067	8.33116	9.42058	8.35881	9.37897	0.208188	0.185797	8.00545	9.10787	8.69346	9.70714	-1.08943	8.87587	-18.1603	1.61e-11	3.92e-07	16.8453	ENSECAT00000016734	.	ENSECAT00000016734	JL617989	100071067	PPP1CB	.	protein_phosphatase_1,_catalytic_subunit,_beta_isozyme	protein_phosphatase_1,_catalytic_subunit,_beta_isozyme_[Source_HGNC_Symbol;Acc_9282]_[ENSECAT00000016734]	chr15_64303969-64303910
LIMK2	7.6416	8.73075	7.577	8.72191	0.382224	0.517785	7.1181	7.64752	8.29619	9.68938	-1.08915	8.18617	-9.39931	1.26e-07	0.00308339	7.72871	ENSECAT00000010307	.	ENSECAT00000010307	XM_001497153	100058419	LIMK2	.	LIM_domain_kinase_2	LIM_domain_kinase_2_[Source_HGNC_Symbol;Acc_6614]_[ENSECAT00000010307]	chr8_5582878-5581762
LOC100051016	11.6197	12.7078	11.6085	12.7268	0.481264	0.21473	10.9766	12.3706	12.4176	13.0211	-1.08812	12.1637	-10.0934	5.03e-08	0.00122878	8.67859	CD470904	.	.	CD470904	.	.	Eca.18557	.	LeukoS5_3_F01.b1_A027_Stimulated_peripheral_blood_leukocytes_S5_Equus_caballus_cDNA_clone_LeukoS5_3_F01_A027_3',_mRNA_sequence_[CD470904]	chrUn_169003314-169003373
RANBP3L	7.99974	9.08784	7.99698	9.01092	0.879559	0.755717	6.70875	7.7838	9.54207	10.2095	-1.0881	8.54379	-10.3249	3.74e-08	0.000913905	8.98388	ENSECAT00000017977	.	ENSECAT00000017977	JL629257	100067588	RANBP3L	Eca.19339	RAN_binding_protein_3-like	RAN_binding_protein_3-like_[Source_HGNC_Symbol;Acc_26353]_[ENSECAT00000017977]	chr21_24809729-24809788
LOC100070681	11.5795	12.6671	11.518	12.6561	0.247368	0.230288	11.2151	12.3292	12.174	13.1923	-1.08762	12.1233	-12.8321	2.04e-09	4.98e-05	11.9705	ENSECAT00000011084	.	ENSECAT00000011084	JL620754	100070681	AKIRIN2	.	akirin_2	akirin_2_[Source_HGNC_Symbol;Acc_21407]_[ENSECAT00000011084]	chr10_35114288-35114229
A_69_P122396	6.57516	7.66187	6.55958	7.50722	0.113496	0.559881	6.41518	6.87739	6.8761	8.6978	-1.08671	7.11852	-7.75112	1.39e-06	0.0338881	5.24887	XM_005612517	.	.	XM_005612517	100147553	LOC100147553	.	neuroblastoma_breakpoint_family_member_6-like	PREDICTED__Equus_caballus_neuroblastoma_breakpoint_family_member_6-like_(LOC100147553),_mRNA_[XM_005612517]	chrUn_318392306-318392364
JL637396	13.2322	14.3135	13.2579	14.3086	0.355131	0.206638	12.5265	13.9457	13.9929	14.7345	-1.08133	13.7729	-14.3956	4.19e-10	1.02e-05	13.579	JL637396	.	.	JL637396	.	.	Eca.2102	.	TSA__Equus_caballus_contig22607.EqcaPBMC_mRNA_sequence._[JL637396]	chrUn_110025813-110025754
JL619352	10.7353	11.8163	10.7189	11.8498	0.466681	0.169604	9.91807	11.5342	11.5244	12.0546	-1.08093	11.2758	-8.70555	3.33e-07	0.00813851	6.72517	JL619352	.	.	JL619352	.	.	Eca.9588	.	TSA__Equus_caballus_contig03311.EqcaPBMC_mRNA_sequence._[JL619352]	chr1_68206594-68206535
CX602199	11.2957	12.3758	11.269	12.3339	0.219281	0.297245	10.8706	11.7955	11.6211	12.8609	-1.08014	11.8357	-18.1027	1.68e-11	4.1e-07	16.8007	CX602199	.	.	CX602199	.	.	Eca.7859	.	CT02032A1A11_Equine_Articular_Cartilage_cDNA_Library_Equus_caballus_cDNA_clone_CT02032A1A11,_mRNA_sequence_[CX602199]	chr22_37042577-37042518
A_69_P102041	7.2552	8.33467	7.24303	8.3644	0.20816	0.254341	6.9792	7.86928	7.57229	8.80772	-1.07947	7.79494	-13.4124	1.11e-09	2.72e-05	12.5878	.	.	.	.	.	.	.	.	.	chr15_064302331-064302272
LOC100061752	9.86363	10.9422	9.77885	10.9813	0.303784	0.351157	9.45567	10.2438	10.6362	11.4314	-1.07855	10.4029	-9.31942	1.41e-07	0.00343876	7.61599	ENSECAT00000012110	.	ENSECAT00000012110	JL624090	100061752	IFT57	.	intraflagellar_transport_57_homolog_(Chlamydomonas)	intraflagellar_transport_57_homolog_(Chlamydomonas)_[Source_HGNC_Symbol;Acc_17367]_[ENSECAT00000012110]	chr19_44810516-44810575
ENSECAT00000004644	6.56838	7.64683	6.5403	7.5302	0.218501	0.355525	6.24973	7.03686	6.98603	8.24037	-1.07845	7.1076	-9.74233	7.97e-08	0.00194499	8.20464	ENSECAT00000004644	.	ENSECAT00000004644	.	.	.	.	.	Uncharacterized_protein__[Source_UniProtKB/TrEMBL;Acc_F6QW99]_[ENSECAT00000004644]	chr21_023755335-023755394
JL635018	14.9468	16.0229	15.0056	16.0543	0.28849	0.219166	14.4255	15.5835	15.2913	16.4314	-1.07605	15.4848	-15.3737	1.68e-10	4.1e-06	14.5029	JL635018	.	.	JL635018	100060963	CTSB	Eca.589	cathepsin_B	TSA__Equus_caballus_contig20026.EqcaPBMC_mRNA_sequence._[JL635018]	chr2_45777942-45777883
ENSECAT00000007279	9.59378	10.6671	9.5785	10.6758	0.561312	0.324651	8.70632	10.0612	10.5098	11.3759	-1.07331	10.1304	-8.0857	8.31e-07	0.0202958	5.77952	ENSECAT00000007279	.	ENSECAT00000007279	.	.	.	.	.	Uncharacterized_protein__[Source_UniProtKB/TrEMBL;Acc_F7CGY8]_[ENSECAT00000007279]	chr15_014633799-014633740
RB1CC1	8.41996	9.49217	8.52641	9.5302	0.36104	0.216898	7.7584	9.00533	8.96515	9.77864	-1.07221	8.95606	-12.2002	4.05e-09	9.89e-05	11.269	ENSECAT00000018850	.	ENSECAT00000018850	.	100050327	RB1CC1	.	RB1-inducible_coiled-coil_1	RB1-inducible_coiled-coil_1_[Source_HGNC_Symbol;Acc_15574]_[ENSECAT00000018850]	chr9_34624952-34624893
JL620017	8.01893	9.08851	8.12135	9.07706	0.469942	0.190846	7.05235	8.79786	8.76055	9.55422	-1.06958	8.55372	-10.2458	4.14e-08	0.00101056	8.88023	JL620017	.	.	JL620017	.	.	.	.	TSA__Equus_caballus_contig04073.EqcaPBMC_mRNA_sequence._[JL620017]	chr1_102312613-102312672
LOC100054317	10.5534	11.6207	10.3914	11.7311	0.504557	0.319037	9.81999	11.1508	11.4172	12.0673	-1.06723	11.0871	-7.52219	1.99e-06	0.048521	4.87734	ENSECAT00000006428	.	ENSECAT00000006428	JL638007	100054317	BNIP3L	Eca.7695	BCL2/adenovirus_E1B_19kDa_interacting_protein_3-like	BCL2/adenovirus_E1B_19kDa_interacting_protein_3-like_[Source_HGNC_Symbol;Acc_1085]_[ENSECAT00000006428]	chrUn_48375363-48375422
ENSECAT00000006786	8.44879	9.51356	8.43688	9.56366	0.569878	0.353364	7.67556	8.92635	9.52127	10.0933	-1.06477	8.98118	-8.54594	4.2e-07	0.010253	6.48622	ENSECAT00000006786	.	ENSECAT00000006786	.	.	.	.	.	Uncharacterized_protein__[Source_UniProtKB/TrEMBL;Acc_F7BRZ4]_[ENSECAT00000006786]	chrUn_248316767-248316826
LOC100056307	8.50905	9.57352	8.49064	9.45506	0.24797	0.468436	8.15165	8.92095	8.91085	10.4872	-1.06448	9.04128	-8.56802	4.07e-07	0.00992873	6.51947	ENSECAT00000026968	.	ENSECAT00000026968	JL617032	100056307	ATP6V1C1	.	ATPase,_H+_transporting,_lysosomal_42kDa,_V1_subunit_C1	Uncharacterized_protein;_V-type_proton_ATPase_subunit_C_1-like_protein__[Source_UniProtKB/TrEMBL;Acc_F6RUH5]_[ENSECAT00000026968]	chr9_43601846-43601905
CD469169	14.4151	15.4753	14.4498	15.5027	0.419208	0.318355	13.6483	14.8761	15.2874	16.0746	-1.0602	14.9452	-15.485	1.52e-10	3.71e-06	14.6044	.	.	.	.	.	.	.	.	.	chr2_026194228-026194287
CX604447	11.0733	12.1334	11.1205	12.1361	0.229159	0.268822	10.6462	11.5816	11.4592	12.612	-1.06002	11.6034	-17.7092	2.3e-11	5.6e-07	16.4922	CX604447	.	.	CX604447	.	.	Eca.10004	.	CT02038A2E05_Equine_Articular_Cartilage_cDNA_Library_Equus_caballus_cDNA_clone_CT02038A2E05,_mRNA_sequence_[CX604447]	chr11_46426060-46426001
JL616014	12.4194	13.479	12.5447	13.4215	0.494315	0.208584	11.5339	13.1574	13.0131	13.868	-1.05967	12.9492	-8.04201	8.88e-07	0.0216839	5.71105	JL616014	.	.	JL616014	100057042	PTP4A1	Eca.18655	protein_tyrosine_phosphatase_type_IVA,_member_1	TSA__Equus_caballus_contig24022.EqcaPBMC_mRNA_sequence._[JL616014]	chr20_50048614-50048673
ENSECAT00000026181	10.005	11.0645	9.9816	11.1302	0.487966	0.226997	9.22905	10.6631	11.1506	11.3342	-1.05947	10.5348	-8.30324	6e-07	0.0146507	6.11686	ENSECAT00000026181	.	ENSECAT00000026181	JL637605	.	.	.	.	zinc_finger_protein_281_[Source_HGNC_Symbol;Acc_13075]_[ENSECAT00000026181]	chr30_17787930-17787871
ENSECAT00000008087	8.92787	9.98694	9.00643	10.0082	0.573028	0.29773	8.12365	9.49493	9.91414	10.5876	-1.05907	9.45741	-8.2622	6.38e-07	0.0155731	6.05367	ENSECAT00000008087	.	ENSECAT00000008087	.	.	.	.	.	Uncharacterized_protein__[Source_UniProtKB/TrEMBL;Acc_F6WES3]_[ENSECAT00000008087]	chr11_44662671-44662734
CX602572	12.5951	13.6531	12.6224	13.6696	0.312385	0.26251	11.962	13.0363	13.0662	14.0095	-1.05806	13.1241	-17.0251	4.01e-11	9.78e-07	15.9386	CX602572	.	.	CX602572	.	.	Eca.4935	.	CT02033A1E02_Equine_Articular_Cartilage_cDNA_Library_Equus_caballus_cDNA_clone_CT02033A1E02,_mRNA_sequence_[CX602572]	chr1_91337315-91337256
HQ889926	14.4074	15.4651	14.4171	15.4131	0.27934	0.220582	13.9687	15.1479	14.9636	15.9229	-1.05762	14.9363	-12.21	4.01e-09	9.78e-05	11.28	HQ889926	.	.	HQ889926	.	.	Eca.398	.	Equus_caballus_clone_02g08_BTG1-like_protein_(BTG1)_mRNA,_partial_cds._[HQ889926]	chr28_17665459-17665400
LOC100063080	10.7625	11.8196	10.7353	11.8342	0.232845	0.158853	10.4556	11.5503	11.1493	12.169	-1.05706	11.2911	-14.267	4.75e-10	1.16e-05	13.453	ENSECAT00000014950	.	ENSECAT00000014950	.	100063080	CSNK2A2	.	casein_kinase_2,_alpha_prime_polypeptide	casein_kinase_2,_alpha_prime_polypeptide_[Source_HGNC_Symbol;Acc_2459]_[ENSECAT00000014950]	chr3_10151070-10151011
OMG	11.1018	12.1573	11.1421	12.2437	0.339656	0.455957	10.2909	11.0701	11.7874	12.9049	-1.05554	11.6295	-9.33895	1.37e-07	0.00334806	7.64361	ENSECAT00000017479	.	ENSECAT00000017479	JL630487	100058688	OMG	.	oligodendrocyte_myelin_glycoprotein	oligodendrocyte_myelin_glycoprotein_[Source_HGNC_Symbol;Acc_8135]_[ENSECAT00000017479]	chr11_39786114-39786173
SIPA1L1	11.6198	12.6751	11.6178	12.7586	0.401463	0.3301	10.7892	12.0029	12.3643	13.2556	-1.05533	12.1475	-10.6897	2.37e-08	0.000578976	9.45417	ENSECAT00000026205	.	ENSECAT00000026205	XM_001488305	100049969	SIPA1L1	Eca.18786	signal-induced_proliferation-associated_1_like_1	signal-induced_proliferation-associated_1_like_1_[Source_HGNC_Symbol;Acc_20284]_[ENSECAT00000026205]	chr24_17145093-17145152
A_69_P128766	14.809	15.8639	14.7139	15.8902	0.323867	0.217726	14.4048	15.4702	15.511	16.2315	-1.05499	15.3364	-12.3248	3.53e-09	8.62e-05	11.4099	.	.	.	.	.	.	.	.	.	chr2_057797256-057797197
LOC100057973	8.23158	9.28603	8.19383	9.18068	0.335626	0.311477	7.78079	8.78039	8.94512	9.82196	-1.05445	8.75881	-11.8286	6.15e-09	0.000150129	10.8412	ENSECAT00000010647	.	ENSECAT00000010647	JL618933	100057973	ERLIN2	.	ER_lipid_raft_associated_2	ER_lipid_raft_associated_2_[Source_HGNC_Symbol;Acc_1356]_[ENSECAT00000010647]	chr27_7229067-7229008
LOC100058202	7.14646	8.19994	6.96611	8.10063	0.440938	0.348011	6.72147	7.63619	8.25881	9.05377	-1.05349	7.6732	-13.4619	1.06e-09	2.58e-05	12.6392	ENSECAT00000025781	.	ENSECAT00000025781	XM_001916658	100058202	KCNK9	.	potassium_channel,_subfamily_K,_member_9	potassium_channel,_subfamily_K,_member_9_[Source_HGNC_Symbol;Acc_6283]_[ENSECAT00000025781]	chr9_74054451-74054392
A_69_P115601	7.14101	8.19378	7.0993	8.00265	0.363878	0.601238	6.77739	7.37063	8.1987	9.22554	-1.05278	7.66739	-7.74451	1.4e-06	0.0342382	5.23823	XM_005609083	.	.	XM_005609083	100060638	LOC100060638	.	probable_G-protein_coupled_receptor_141-like	PREDICTED__Equus_caballus_probable_G-protein_coupled_receptor_141-like_(LOC100060638),_mRNA_[XM_005609083]	chr4_8425504-8425563
TRIP12	12.0621	13.1147	11.9933	13.1312	0.208675	0.166283	11.7558	12.8072	12.4061	13.3983	-1.05257	12.5884	-18.3961	1.34e-11	3.27e-07	17.0261	ENSECAT00000000727	.	ENSECAT00000000727	JL621918	100056934	TRIP12	Eca.2720	thyroid_hormone_receptor_interactor_12	thyroid_hormone_receptor_interactor_12_[Source_HGNC_Symbol;Acc_12306]_[ENSECAT00000000727]	chr6_17430406-17430347
ENSECAT00000003409	7.7603	8.81259	7.77936	8.92689	0.248925	0.416901	7.24959	8.13629	8.12544	9.64179	-1.05228	8.28645	-10.7351	2.24e-08	0.000547427	9.51186	ENSECAT00000003409	.	ENSECAT00000003409	XM_005608085	.	.	.	.	H2.0-like_homeobox_[Source_HGNC_Symbol;Acc_4978]_[ENSECAT00000003409]	chr30_1176970-1177832
ENSECAT00000013901	9.35593	10.4074	9.37982	10.4458	0.612936	0.316706	8.31919	9.99436	10.2543	10.9445	-1.05143	9.88164	-7.58621	1.8e-06	0.0438576	4.98193	ENSECAT00000013901	.	ENSECAT00000013901	.	.	.	.	.	Uncharacterized_protein__[Source_UniProtKB/TrEMBL;Acc_F6ZP47]_[ENSECAT00000013901]	chr1_094895030-094894971
JL641492	9.61883	10.67	9.75674	10.6683	0.494342	0.241309	8.83946	10.2202	10.2216	11.1074	-1.05117	10.1444	-8.73321	3.2e-07	0.00782152	6.76627	JL641492	.	.	JL641492	.	.	Eca.2366	.	TSA__Equus_caballus_contig27893.EqcaPBMC_mRNA_sequence._[JL641492]	chr3_40256900-40256959
LOC100060125	9.87648	10.9261	9.83551	10.9013	0.40387	0.279242	9.14896	10.4317	10.6569	11.4222	-1.04964	10.4013	-13.4044	1.12e-09	2.74e-05	12.5795	ENSECAT00000025742	.	ENSECAT00000025742	.	100060125	ZSWIM6	.	zinc_finger,_SWIM-type_containing_6	zinc_finger,_SWIM-type_containing_6_[Source_HGNC_Symbol;Acc_29316]_[ENSECAT00000025742]	chr21_7458727-7458668
BM734796	14.3147	15.363	14.3616	15.3439	0.367048	0.187323	13.5899	15.0187	14.7695	15.641	-1.04832	14.8388	-10.9396	1.75e-08	0.000426456	9.76887	.	.	.	.	.	.	.	.	.	chr2_045777880-045777820
ENSECAT00000003883	6.66957	7.71785	6.58466	7.77056	0.358387	0.420099	6.30343	7.12982	7.38961	8.39344	-1.04828	7.19371	-11.5104	8.87e-09	0.000216516	10.4655	ENSECAT00000003883	.	ENSECAT00000003883	.	.	.	.	.	Uncharacterized_protein__[Source_UniProtKB/TrEMBL;Acc_F6XXK6]_[ENSECAT00000003883]	chr6_039394270-039394211
ENSECAT00000011579	12.6572	13.7054	12.7021	13.7292	0.31224	0.236071	12.1522	13.2234	13.0526	14.026	-1.04824	13.1813	-10.9738	1.68e-08	0.000409144	9.8115	ENSECAT00000011579	.	ENSECAT00000011579	JL616764	.	.	Eca.19378	.	ATPase,_H+_transporting,_lysosomal_13kDa,_V1_subunit_G1_[Source_HGNC_Symbol;Acc_864]_[ENSECAT00000011579]	chr25_16201370-16201311
LOC100064199	13.1335	14.1777	13.3311	14.132	0.618996	0.283652	12.0653	13.6635	13.9984	14.8249	-1.04426	13.6556	-7.69088	1.52e-06	0.0372204	5.15178	ENSECAT00000000916	.	ENSECAT00000000916	JL638013	100064199	EMB	.	embigin	embigin_[Source_HGNC_Symbol;Acc_30465]_[ENSECAT00000000916]	chr21_16905486-16905545
ENSECAT00000008241	8.62404	9.6679	8.59139	9.70981	0.247948	0.162324	8.21608	9.43735	9.08568	9.8696	-1.04386	9.14597	-13.8251	7.33e-10	1.79e-05	13.0119	ENSECAT00000008241	.	ENSECAT00000008241	JL638758	.	.	.	.	bromodomain_adjacent_to_zinc_finger_domain,_1A_[Source_HGNC_Symbol;Acc_960]_[ENSECAT00000008241]	chr1_165410698-165410639
SSH2	10.7642	11.8074	10.9099	11.7864	0.406668	0.30787	9.81617	11.2832	11.2256	12.2495	-1.04314	11.2858	-8.77212	3.03e-07	0.0073975	6.82393	ENSECAT00000015910	.	ENSECAT00000015910	XM_005597635	100072180	SSH2	.	slingshot_protein_phosphatase_2	slingshot_protein_phosphatase_2_[Source_HGNC_Symbol;Acc_30580]_[ENSECAT00000015910]	chr11_42185559-42185500
CX602634	9.24694	10.2901	9.25161	10.2328	0.395176	0.255277	8.63788	9.92001	9.82453	10.6975	-1.04312	9.7685	-10.3184	3.77e-08	0.000921373	8.97549	CX602634	.	.	CX602634	.	.	Eca.9320	.	CT02033A2B08_Equine_Articular_Cartilage_cDNA_Library_Equus_caballus_cDNA_clone_CT02033A2B08,_mRNA_sequence_[CX602634]	chr14_56380103-56380162
LOC100146273	11.3418	12.3843	11.2145	12.4533	0.522333	0.363146	10.4149	11.676	12.3161	12.8857	-1.04253	11.8631	-7.89058	1.12e-06	0.0273219	5.47181	ENSECAT00000007307	.	ENSECAT00000007307	XM_001915522	100146273	GDPD3	Eca.20374	glycerophosphodiester_phosphodiesterase_domain_containing_3	glycerophosphodiester_phosphodiesterase_domain_containing_3_[Source_HGNC_Symbol;Acc_28638]_[ENSECAT00000007307]	chr13_7011619-7009849
CX135763	7.27665	8.31758	7.25335	8.24547	0.196707	0.358498	6.99251	7.8392	7.67596	8.86784	-1.04093	7.79711	-9.16412	1.74e-07	0.00425941	7.39477	.	.	.	.	.	.	.	.	.	chr8_027931846-027931905
LMBRD2	8.82805	9.86869	8.80049	9.94004	0.631632	0.467572	7.86094	8.88925	10.0262	10.4734	-1.04064	9.34837	-9.5858	9.82e-08	0.00239649	7.98907	ENSECAT00000021269	.	ENSECAT00000021269	JL627861	100067733	LMBRD2	.	LMBR1_domain_containing_2	LMBR1_domain_containing_2_[Source_HGNC_Symbol;Acc_25287]_[ENSECAT00000021269]	chr21_24941855-24941914
CD536749	7.27755	8.31805	7.13545	8.24847	0.411191	0.289752	6.54211	7.92906	7.85428	8.85388	-1.0405	7.7978	-8.19048	7.1e-07	0.0173347	5.94276	.	.	.	.	.	.	.	.	.	chr6_013246589-013246648
CX598039	6.56525	7.60558	6.6058	7.57373	0.195194	0.347947	6.2312	7.19468	6.86405	8.47953	-1.04033	7.08542	-12.1043	4.51e-09	0.000110023	11.1597	CX598039	.	.	CX598039	.	.	Eca.7420	.	CT020019B20A11_Equine_Articular_Cartilage_cDNA_Library_Equus_caballus_cDNA_clone_CT020019B20A11,_mRNA_sequence_[CX598039]	chr15_33883155-33883096
CSF2RB	7.05014	8.0903	7.04839	8.10932	0.16095	0.256121	6.67092	7.5177	7.32576	8.41039	-1.04016	7.57022	-22.6588	6.78e-13	1.65e-08	19.9212	ENSECAT00000021519	.	ENSECAT00000021519	XM_001916689	100054613	CSF2RB	.	colony_stimulating_factor_2_receptor,_beta,_low-affinity_(granulocyte-macrophage)	Uncharacterized_protein__[Source_UniProtKB/TrEMBL;Acc_F7DHE0]_[ENSECAT00000021519]	chr28_34171335-34171394
LOC100057703	11.1398	12.1798	11.1478	12.1904	0.171196	0.163028	10.7864	11.9472	11.4187	12.4609	-1.04001	11.6598	-18.2657	1.48e-11	3.61e-07	16.9264	ENSECAT00000026429	.	ENSECAT00000026429	JL619730	100057703	KIAA0196	Eca.6869	KIAA0196_ortholog	KIAA0196_[Source_HGNC_Symbol;Acc_28984]_[ENSECAT00000026429]	chr9_62314524-62314465
ENSECAT00000013768	11.0476	12.0871	11.0686	12.1191	0.476221	0.311356	10.1845	11.4707	11.725	12.8045	-1.03954	11.5674	-7.65328	1.62e-06	0.0394741	5.09093	ENSECAT00000013768	.	ENSECAT00000013768	JL640903	.	.	Eca.20778	.	jumonji_domain_containing_1C_[Source_HGNC_Symbol;Acc_12313]_[ENSECAT00000013768]	chr1_51627313-51627254
LOC100053645	12.4074	13.4457	12.4052	13.5485	0.336835	0.403063	11.7724	12.6918	13.1657	14.0035	-1.03827	12.9266	-8.34085	5.68e-07	0.013856	6.17458	ENSECAT00000007379	.	ENSECAT00000007379	DN509155	100053645	LOC100053645	Eca.2403	histone_H2B_type_1-M-like	histone_cluster_1,_H2bd_[Source_HGNC_Symbol;Acc_4747]_[ENSECAT00000007379]	chr20_23754793-23754852
DN510005	10.2311	11.2657	10.274	11.3104	0.629649	0.335963	8.89751	10.4458	11.234	11.6108	-1.03457	10.7484	-7.81028	1.27e-06	0.0309202	5.34375	DN510005	.	.	DN510005	.	.	Eca.7435	.	HL02018A1A11_Equine_placenta_cDNA_Library_Equus_caballus_cDNA_clone_HL02018A1A11,_mRNA_sequence_[DN510005]	chr14_90455422-90455363
CD467035	15.0555	16.0895	15.0176	16.1179	0.195745	0.260221	14.8159	15.6799	15.4727	16.525	-1.03402	15.5725	-14.6425	3.31e-10	8.09e-06	13.8178	CD467035	.	.	CD467035	.	.	Eca.2611	.	LeukoS1_1_H12.g1_A023_Stimulated_peripheral_blood_leukocytes_S1_Equus_caballus_cDNA_clone_LeukoS1_1_H12_A023_5',_mRNA_sequence_[CD467035]	chr2_39588001-39587942
ENSECAT00000018913	6.63071	7.66337	6.52624	7.64684	0.229433	0.381041	6.37991	7.09027	7.07008	8.44036	-1.03266	7.14704	-11.3143	1.12e-08	0.000272452	10.2295	ENSECAT00000018913	.	ENSECAT00000018913	.	.	.	.	.	Uncharacterized_protein__[Source_UniProtKB/TrEMBL;Acc_F6R3V6]_[ENSECAT00000018913]	chr14_047482118-047480176
LOC100065783	14.5404	15.5724	14.5735	15.5889	0.245024	0.219128	14.0705	15.0885	15.0688	15.9079	-1.03199	15.0564	-13.7129	8.21e-10	2e-05	12.8978	XM_001915196	.	.	XM_001915196	100065783	ATP6V0C	Eca.666	ATPase,_H+_transporting,_lysosomal_16kDa,_V0_subunit_c	PREDICTED__Equus_caballus_v-type_proton_ATPase_16_kDa_proteolipid_subunit-like_(LOC100065783),_mRNA_[XM_001915196]	chrUn_74304229-74304288
JL620395	10.9618	11.9927	11.0192	11.9747	0.287983	0.297512	10.4384	11.3885	11.4583	12.4604	-1.03098	11.4773	-14.8989	2.6e-10	6.35e-06	14.0618	JL620395	.	.	JL620395	.	.	.	.	TSA__Equus_caballus_contig04517.EqcaPBMC_mRNA_sequence._[JL620395]	chr11_4917843-4917902
CBL	8.11004	9.1394	8.01391	9.15659	0.416152	0.311093	7.45346	8.5026	8.795	9.63042	-1.02936	8.62472	-9.63775	9.16e-08	0.00223547	8.06091	ENSECAT00000004914	.	ENSECAT00000004914	XM_005611812	100071403	CBL	.	Cbl_proto-oncogene,_E3_ubiquitin_protein_ligase	Cbl_proto-oncogene,_E3_ubiquitin_protein_ligase_[Source_HGNC_Symbol;Acc_1541]_[ENSECAT00000004914]	chr7_23618306-23618365
LGSN	6.51769	7.5457	6.50228	7.52497	0.190572	0.314854	6.24835	6.9965	6.93689	7.99574	-1.02801	7.03169	-12.6706	2.42e-09	5.92e-05	11.7942	ENSECAT00000023016	.	ENSECAT00000023016	XM_001500030	100070378	LGSN	Eca.8872	lengsin,_lens_protein_with_glutamine_synthetase_domain	lengsin,_lens_protein_with_glutamine_synthetase_domain_[Source_HGNC_Symbol;Acc_21016]_[ENSECAT00000023016]	chr20_49861039-49860980
SDCBP	10.4793	11.5071	10.3718	11.3495	0.358117	0.435514	9.91518	10.7824	11.3313	12.2899	-1.02778	10.9932	-7.75192	1.39e-06	0.0338464	5.25015	ENSECAT00000016077	.	ENSECAT00000016077	JL639909	100052836	SDCBP	.	syndecan_binding_protein_(syntenin)	Equus_caballus_syndecan_binding_protein_(syntenin)_(SDCBP),_mRNA._[Source_RefSeq_mRNA;Acc_NM_001242477]_[ENSECAT00000016077]	chr9_25493587-25493528
ENSECAT00000013183	7.61576	8.64346	7.59516	8.71311	0.446945	0.414758	7.03049	7.78838	8.61373	9.32682	-1.0277	8.12961	-8.4036	5.17e-07	0.0126297	6.27048	ENSECAT00000013183	.	ENSECAT00000013183	.	.	.	.	.	Uncharacterized_protein__[Source_UniProtKB/TrEMBL;Acc_F6PZ85]_[ENSECAT00000013183]	chr23_001024443-001024529
PTPN1	7.81081	8.83566	7.80911	8.84783	0.176967	0.514047	7.38014	7.8057	8.05267	9.69721	-1.02485	8.32323	-8.00683	9.37e-07	0.0228743	5.65573	ENSECAT00000021131	ENSECAG00000019772	ENSECAT00000021131	XM_001488269	100052066	PTPN1	XM_001488269	.	.	.
ENSECAT00000002288	12.9964	14.0203	13.0206	13.9402	0.315304	0.307939	12.43	13.5285	13.4325	14.7215	-1.0239	13.5084	-9.51808	1.08e-07	0.00262505	7.89497	ENSECAT00000002288	.	ENSECAT00000002288	XM_005598521	.	.	.	.	brain_protein_I3_[Source_HGNC_Symbol;Acc_1109]_[ENSECAT00000002288]	chrUn_137833776-137833835
ENSECAT00000003179	8.28045	9.30199	8.21454	9.27594	0.462398	0.291898	7.49284	8.92726	9.09073	9.8556	-1.02154	8.79122	-8.47056	4.69e-07	0.0114464	6.37228	ENSECAT00000003179	.	ENSECAT00000003179	.	.	.	.	.	Uncharacterized_protein__[Source_UniProtKB/TrEMBL;Acc_F6X1P0]_[ENSECAT00000003179]	chr15_045553703-045553644
LOC100630045	10.0296	11.0493	10.0417	10.95	0.285165	0.329089	9.59158	10.5905	10.457	11.6032	-1.01961	10.5394	-8.29547	6.07e-07	0.0148208	6.10492	.	.	.	.	.	.	.	.	.	chr14_036382256-036382197
IFNAR1	11.3446	12.3636	11.3666	12.3748	0.296078	0.291297	10.8895	11.8856	11.9994	12.8674	-1.01902	11.8541	-12.2972	3.64e-09	8.88e-05	11.3787	ENSECAT00000010825	ENSECAG00000010260	ENSECAT00000010825	XM_001494639	100063402	IFNAR1	XM_001494639	.	.	.
LOC100065571	8.02395	9.04066	8.07186	8.98447	0.355553	0.438174	7.54257	8.22817	8.46023	9.59349	-1.0167	8.5323	-11.0892	1.46e-08	0.000356106	9.9543	ENSECAT00000021220	.	ENSECAT00000021220	XM_005609454	100065571	KIAA1147	.	KIAA1147_ortholog	KIAA1147_[Source_HGNC_Symbol;Acc_29472]_[ENSECAT00000021220]	chrUn_52905257-52905316
ENSECAT00000013754	8.98321	9.9972	8.99295	10.0176	0.330978	0.267837	8.45772	9.56458	9.66447	10.5604	-1.01399	9.49021	-10.211	4.33e-08	0.00105653	8.83436	ENSECAT00000013754	.	ENSECAT00000013754	JL637699	.	.	Eca.4134	.	prolyl_4-hydroxylase,_alpha_polypeptide_I_[Source_HGNC_Symbol;Acc_8546]_[ENSECAT00000013754]	chr1_60149347-60149288
LOC100146655	9.83983	10.8504	9.82544	10.9629	0.589644	0.615942	8.74745	9.64464	11.0137	11.7898	-1.01056	10.3451	-7.62034	1.7e-06	0.0415663	5.03748	ENSECAT00000000124	.	ENSECAT00000000124	XM_001915241	100146655	TMEM59L	.	transmembrane_protein_59-like	transmembrane_protein_59-like_[Source_HGNC_Symbol;Acc_13237]_[ENSECAT00000000124]	chrUn_218473718-218474016
VMP1	11.9324	12.9422	11.8298	12.942	0.273778	0.355205	11.5649	12.3745	12.4323	13.4623	-1.00979	12.4373	-16.8394	4.68e-11	1.14e-06	15.7843	ENSECAT00000006373	.	ENSECAT00000006373	JL616777	100057406	VMP1	Eca.3223	vacuole_membrane_protein_1	vacuole_membrane_protein_1_[Source_HGNC_Symbol;Acc_29559]_[ENSECAT00000006373]	chr11_32608388-32608447
LOC100058530	15.7477	16.7569	15.7955	16.7708	0.363019	0.304568	15.0783	16.2688	16.4232	17.2114	-1.00922	16.2523	-7.97231	9.87e-07	0.0241091	5.60131	ENSECAT00000025913	.	ENSECAT00000025913	DN506826	100058530	RAB24	Eca.11283	RAB24,_member_RAS_oncogene_family	RAB24,_member_RAS_oncogene_family_[Source_HGNC_Symbol;Acc_9765]_[ENSECAT00000025913]	chr14_4123136-4123195
RGS1	6.9416	7.94575	6.91931	7.91524	0.189694	0.272211	6.68477	7.59148	7.25462	8.45427	-1.00416	7.44368	-12.5063	2.89e-09	7.07e-05	11.6127	NM_001081939	.	ENSECAT00000005582	NM_001081939	100034151	RGS1	Eca.588	regulator_of_G-protein_signaling_1	Equus_caballus_regulator_of_G-protein_signaling_1_(RGS1),_mRNA_[NM_001081939]	chr30_11362086-11362145
LYN	13.1932	14.1964	13.1525	14.2292	0.48952	0.279879	12.1584	13.537	14.1347	14.6517	-1.00318	13.6948	-9.29593	1.45e-07	0.00355131	7.5827	ENSECAT00000014415	ENSECAG00000012862	ENSECAT00000014415	JL637794	100053129	LYN	XM_001497692	.	.	.
JL620932	10.4222	11.4249	10.4554	11.4137	0.221008	0.123687	9.9824	11.1714	10.8067	11.6457	-1.00278	10.9236	-12.7896	2.13e-09	5.21e-05	11.9243	JL620932	.	.	JL620932	.	.	Eca.2827	.	TSA__Equus_caballus_contig05128.EqcaPBMC_mRNA_sequence._[JL620932]	chr9_18084335-18084394
HQ889942	9.87896	10.8813	9.95284	10.8808	0.356304	0.196055	9.16602	10.6243	10.4586	11.2851	-1.00233	10.3801	-11.7219	6.95e-09	0.000169583	10.7163	HQ889942	.	.	HQ889942	.	.	Eca.9056	.	Equus_caballus_clone_03b05_transmembrane_protein_165-like_protein_(TMEM165)_mRNA,_partial_cds._[HQ889942]	chr3_70633552-70633493
CX601884	11.7074	12.7093	11.6006	12.7297	0.366308	0.257338	11.2288	12.314	12.2967	13.0416	-1.00198	12.2084	-10.8902	1.85e-08	0.000452842	9.7071	CX601884	.	.	CX601884	.	.	Eca.9071	.	CT02031A1D03_Equine_Articular_Cartilage_cDNA_Library_Equus_caballus_cDNA_clone_CT02031A1D03,_mRNA_sequence_[CX601884]	chr18_6992912-6992971
LTA4H	12.625	13.6268	12.5657	13.6441	0.352935	0.124417	11.9788	13.3933	13.3914	13.7925	-1.00181	13.1259	-11.3475	1.07e-08	0.000261991	10.2697	ENSECAT00000009702	.	ENSECAT00000009702	JL618379	100052257	LTA4H	Eca.21431	leukotriene_A4_hydrolase	leukotriene_A4_hydrolase_[Source_HGNC_Symbol;Acc_6710]_[ENSECAT00000009702]	chr28_20786146-20786087
CX604409	8.21466	9.21487	8.15095	9.25932	0.354743	0.262605	7.58628	8.72786	8.78991	9.69428	-1.00021	8.71476	-11.9709	5.23e-09	0.000127788	11.0064	.	.	.	.	.	.	.	.	.	chr6_078084763-078084822
ENSECAT00000021934	8.5746	9.57429	8.38244	9.67816	0.412456	0.312988	8.07499	9.05689	9.45209	9.90827	-0.999688	9.07445	-8.04207	8.88e-07	0.0216817	5.71115	ENSECAT00000021934	.	ENSECAT00000021934	XM_005606719	.	.	.	.	protein_phosphatase_1,_regulatory_subunit_12A_[Source_HGNC_Symbol;Acc_7618]_[ENSECAT00000021934]	chr28_7140161-7140102
LOC100061166	7.48855	8.48809	7.44821	8.44325	0.252883	0.330735	7.0801	7.9746	8.0629	9.08423	-0.999539	7.98832	-9.62669	9.29e-08	0.00226876	8.04564	ENSECAT00000016943	.	ENSECAT00000016943	HQ890034	100061166	HIF1A	Eca.4592	hypoxia_inducible_factor_1,_alpha_subunit_(basic_helix-loop-helix_transcription_factor)	hypoxia_inducible_factor_1,_alpha_subunit_(basic_helix-loop-helix_transcription_factor)_[Source_HGNC_Symbol;Acc_4910]_[ENSECAT00000016943]	chr24_8576989-8577048
CD469174	13.7975	14.7963	13.7448	14.7654	0.305724	0.249727	13.3155	14.4615	14.2784	15.385	-0.998761	14.2969	-9.56868	1e-07	0.0024522	7.96534	XM_001915477	.	.	XM_001915477	100059548	TNFRSF1A	.	tumor_necrosis_factor_receptor_superfamily,_member_1A	PREDICTED__Equus_caballus_tumor_necrosis_factor_receptor_superfamily,_member_1A_(TNFRSF1A),_mRNA_[XM_001915477]	chr6_34134112-34134053
MAP3K6	6.67717	7.67558	6.65434	7.61027	0.211707	0.514194	6.29699	6.89982	7.0112	8.83725	-0.998407	7.17637	-7.70533	1.49e-06	0.0363913	5.1751	ENSECAT00000016330	.	ENSECAT00000016330	XM_001500604	100070933	MAP3K6	.	mitogen-activated_protein_kinase_kinase_kinase_6	mitogen-activated_protein_kinase_kinase_kinase_6_[Source_HGNC_Symbol;Acc_6858]_[ENSECAT00000016330]	chr2_26814271-26814533
LOC100059779	8.39908	9.39626	8.33103	9.30745	0.318699	0.188617	7.97644	9.1328	8.99854	9.78934	-0.997178	8.89767	-9.3276	1.39e-07	0.00340044	7.62757	XM_005605143	.	.	XM_005605143	100059779	KIAA2026	.	KIAA2026_ortholog	PREDICTED__Equus_caballus_KIAA2026_ortholog_(KIAA2026),_mRNA_[XM_005605143]	chr23_17553092-17553033
JL630183	8.03402	9.03074	7.83384	9.05069	0.555681	0.270303	7.30577	8.61548	9.0237	9.44821	-0.996713	8.53238	-8.18708	7.14e-07	0.0174234	5.93747	JL630183	.	.	JL630183	.	.	Eca.10457	.	TSA__Equus_caballus_contig15027.EqcaPBMC_mRNA_sequence._[JL630183]	chr16_39711861-39711802
UGP2	10.3968	11.3933	10.4609	11.3759	0.269528	0.198763	9.75221	10.9848	10.7636	11.6518	-0.99645	10.895	-14.1463	5.34e-10	1.3e-05	13.3338	ENSECAT00000017951	ENSECAG00000016705	ENSECAT00000017951	JL640329	100051543	UGP2	XM_001494166	.	.	.
LOC100062131	7.70891	8.70377	7.61793	8.69176	0.352999	0.293609	7.32151	8.16644	8.4322	9.324	-0.994861	8.20634	-8.78099	2.99e-07	0.00730423	6.83705	ENSECAT00000014862	.	ENSECAT00000014862	JL637987	100062131	VAMP7	Eca.17659	vesicle-associated_membrane_protein_7	vesicle-associated_membrane_protein_7_[Source_HGNC_Symbol;Acc_11486]_[ENSECAT00000014862]	chrUn_278804726-278804667
LOC100061805	6.71343	7.70715	6.76236	7.76354	0.16422	0.268244	6.48671	6.92738	6.97346	8.07269	-0.993715	7.21029	-10.9535	1.72e-08	0.000419335	9.78619	ENSECAT00000023903	.	ENSECAT00000023903	XM_001502498	100061805	LOC100061805	.	cytochrome_P450_26A1-like	cytochrome_P450,_family_26,_subfamily_A,_polypeptide_1_[Source_HGNC_Symbol;Acc_2603]_[ENSECAT00000023903]	chr1_35238831-35238772
CX597824	9.66244	10.6535	9.65486	10.7652	0.522171	0.401006	8.86212	9.75209	10.5623	11.2844	-0.991064	10.158	-8.58114	3.99e-07	0.00974131	6.53918	XM_005598597	.	.	XM_005598597	100056828	FAM20C	.	family_with_sequence_similarity_20,_member_C	PREDICTED__Equus_caballus_family_with_sequence_similarity_20,_member_C_(FAM20C),_mRNA_[XM_005598597]	chrUn_284554620-284554562
JL620900	7.39863	8.38954	7.32315	8.37797	0.256561	0.392479	7.00449	7.87614	7.91644	9.10166	-0.990918	7.89408	-9.51717	1.08e-07	0.00262827	7.89371	JL620900	.	.	JL620900	100064911	ELL2	Eca.7791	elongation_factor,_RNA_polymerase_II,_2	TSA__Equus_caballus_contig05089.EqcaPBMC_mRNA_sequence._[JL620900]	chr14_72132013-72132072
PYGL	8.05104	9.04142	8.04701	9.04314	0.203342	0.263429	7.62531	8.65837	8.41686	9.40797	-0.990387	8.54623	-12.1709	4.18e-09	0.000102161	11.2357	NM_001145889	.	ENSECAT00000013037	NM_001145889	100066726	PYGL	Eca.14969	phosphorylase,_glycogen,_liver	Equus_caballus_phosphorylase,_glycogen,_liver_(PYGL),_mRNA_[NM_001145889]	chr1_178466985-178466926
DN508302	12.0713	13.0603	12.063	12.9985	0.475366	0.416137	11.2058	12.3591	12.9736	13.7334	-0.988981	12.5658	-9.7625	7.76e-08	0.00189373	8.23222	DN508302	.	.	DN508302	.	.	Eca.5880	.	HL020009000_PLATE_D09_68_076_Equine_placenta_cDNA_Library_Equus_caballus_cDNA_clone_HL020009000_PLATE_D09_68_076,_mRNA_sequence_[DN508302]	chr8_6096197-6096138
JL622927	12.1843	13.1707	12.1953	13.2111	0.341421	0.18483	11.3464	12.769	12.6871	13.4105	-0.986356	12.6775	-12.044	4.82e-09	0.000117712	11.0905	JL622927	.	.	JL622927	.	.	Eca.2511	.	TSA__Equus_caballus_contig07334.EqcaPBMC_mRNA_sequence._[JL622927]	chr3_108304691-108304750
ENSECAT00000010097	7.30546	8.28743	7.25593	8.31481	0.53639	0.36862	6.554	7.62691	8.26927	8.96574	-0.981978	7.79644	-7.87323	1.15e-06	0.0280601	5.44422	ENSECAT00000010097	.	ENSECAT00000010097	.	.	.	.	.	Uncharacterized_protein__[Source_UniProtKB/TrEMBL;Acc_F6YZL8]_[ENSECAT00000010097]	chr23_17672960-17672897
SKAP2	13.9678	14.9493	13.8836	14.9027	0.316687	0.268112	13.5175	14.5762	14.6024	15.4416	-0.9815	14.4585	-9.49461	1.11e-07	0.00270957	7.86224	ENSECAT00000021593	.	ENSECAT00000021593	XM_005609268	100054247	SKAP2	.	src_kinase_associated_phosphoprotein_2	src_kinase_associated_phosphoprotein_2_[Source_HGNC_Symbol;Acc_15687]_[ENSECAT00000021593]	chr4_57322203-57322144
DN511312	9.97217	10.9536	10.0845	10.8881	0.335418	0.177256	9.35529	10.707	10.5494	11.2191	-0.98144	10.4629	-10.581	2.71e-08	0.000662483	9.31541	DN511312	.	.	DN511312	.	.	Eca.12331	.	HL02022B2F04_Equine_placenta_cDNA_Library_Equus_caballus_cDNA_clone_HL02022B2F04,_mRNA_sequence_[DN511312]	chr11_34047258-34047199
LOC100058771	9.3537	10.3349	9.40725	10.3678	0.43052	0.441454	8.65327	9.44236	10.2259	11.2251	-0.981234	9.84432	-7.8257	1.24e-06	0.0301919	5.36842	ENSECAT00000021892	.	ENSECAT00000021892	CD528716	100058771	LGALS9C	Eca.2248	lectin,_galactoside-binding,_soluble,_9C	Uncharacterized_protein__[Source_UniProtKB/TrEMBL;Acc_F6VTF3]_[ENSECAT00000021892]	chr11_40334411-40335417
ENSECAT00000024135	11.3861	12.367	11.4084	12.4364	0.675976	0.403638	10.3546	11.7695	12.5867	12.9908	-0.980945	11.8765	-7.71933	1.46e-06	0.0356061	5.19768	ENSECAT00000024135	.	ENSECAT00000024135	.	.	.	.	.	Uncharacterized_protein__[Source_UniProtKB/TrEMBL;Acc_F6ZJB6]_[ENSECAT00000024135]	chr2_036912876-036912941
LOC100062617	9.07172	10.0521	9.14314	10.0131	0.254841	0.256034	8.56773	9.62876	9.4232	10.6095	-0.980431	9.56193	-8.89875	2.53e-07	0.00617765	7.01032	ENSECAT00000013609	.	ENSECAT00000013609	XM_005610341	100062617	LRIF1	.	ligand_dependent_nuclear_receptor_interacting_factor_1	ligand_dependent_nuclear_receptor_interacting_factor_1_[Source_HGNC_Symbol;Acc_30299]_[ENSECAT00000013609]	chr5_26451544-26451485
BI960801	9.26959	10.2499	9.27557	10.1711	0.260253	0.348746	8.8001	9.56553	9.85719	10.8041	-0.980282	9.75974	-7.77194	1.34e-06	0.0328108	5.28231	BI960801	.	.	BI960801	.	.	Eca.418	.	MONO1_1_A06.b1_A005_Monocytes_(MONO1)_Equus_caballus_cDNA,_mRNA_sequence_[BI960801]	chr5_79431-79490
HQ890009	7.66334	8.64353	7.57245	8.53433	0.288495	0.365671	7.31069	8.18868	8.29381	9.24815	-0.980193	8.15344	-8.69659	3.38e-07	0.00824406	6.71184	HQ890009	.	.	HQ890009	.	.	Eca.4989	.	Equus_caballus_clone_04f10_krueppel-like_factor_10-like_protein_(KLF10)_mRNA,_partial_cds._[HQ890009]	chr9_43269847-43269788
LOC100055183	9.30582	10.2859	9.34142	10.3412	0.392596	0.330235	8.31039	9.47756	9.88796	10.6493	-0.980056	9.79584	-11.0111	1.6e-08	0.000391165	9.85773	ENSECAT00000004004	.	ENSECAT00000004004	JL616386	100055183	C1GALT1C1	.	C1GALT1-specific_chaperone_1	C1GALT1-specific_chaperone_1_[Source_HGNC_Symbol;Acc_24338]_[ENSECAT00000004004]	chrUn_41674339-41674398
CX605260	7.47077	8.45067	7.42105	8.47575	0.304016	0.319873	6.95094	7.98771	8.01133	9.03762	-0.979897	7.96072	-12.4846	2.96e-09	7.24e-05	11.5887	XM_001494800	.	.	XM_001494800	100063657	LOC100063657	.	uncharacterized_LOC100063657	PREDICTED__Equus_caballus_uncharacterized_LOC100063657_(LOC100063657),_mRNA_[XM_001494800]	chr18_39290379-39290438
CREBBP	10.2054	11.1839	10.2135	11.1939	0.290129	0.129027	9.69725	10.974	10.8799	11.4561	-0.978488	10.6947	-11.9998	5.07e-09	0.000123694	11.0398	ENSECAT00000026827	.	ENSECAT00000026827	JL625374	100069613	CREBBP	.	CREB_binding_protein	CREB_binding_protein_[Source_HGNC_Symbol;Acc_2348]_[ENSECAT00000026827]	chrUn_75495309-75495250
DN507782	8.87126	9.84878	8.80113	9.85099	0.284044	0.288831	8.44626	9.35585	9.51491	10.4001	-0.97752	9.36002	-9.42897	1.21e-07	0.0029615	7.77039	DN507782	.	.	DN507782	.	.	Eca.11493	.	HL020002000_PLATE_A02_9_005_Equine_placenta_cDNA_Library_Equus_caballus_cDNA_clone_HL020002000_PLATE_A02_9_005,_mRNA_sequence_[DN507782]	chr17_47528270-47528329
FOSL2	8.02954	9.00701	8.00716	9.11997	0.299666	0.456092	7.45916	8.01083	8.50446	9.4929	-0.977476	8.51827	-7.84182	1.21e-06	0.0294507	5.39415	ENSECAT00000018723	.	ENSECAT00000018723	XM_001501994	100071081	FOSL2	Eca.482	FOS-like_antigen_2	FOS-like_antigen_2_[Source_HGNC_Symbol;Acc_3798]_[ENSECAT00000018723]	chr15_64624056-64623997
CX605953	10.7976	11.7732	10.7251	11.8042	0.278159	0.268436	10.4872	11.2631	11.4307	12.0976	-0.975591	11.2854	-13.2922	1.26e-09	3.07e-05	12.462	XR_290358	.	.	XR_290358	100630509	LOC100630509	.	leptin_receptor_gene-related_protein-like	PREDICTED__Equus_caballus_leptin_receptor_gene-related_protein-like_(LOC100630509),_transcript_variant_X3,_misc_RNA_[XR_290358]	chr5_68386764-68386705
ENSECAT00000000276	8.11933	9.09369	8.20456	9.06051	0.561716	0.355606	7.2788	8.46368	9.19978	9.71933	-0.974353	8.60651	-8.25424	6.45e-07	0.0157589	6.0414	ENSECAT00000000276	.	ENSECAT00000000276	.	.	.	.	.	Uncharacterized_protein__[Source_UniProtKB/TrEMBL;Acc_F7DUC7]_[ENSECAT00000000276]	chr21_000051116-000051057
NFKBIZ	8.36916	9.34295	8.29047	9.40553	0.368423	0.244668	7.76532	8.73509	9.16213	9.68051	-0.973792	8.85606	-9.898	6.49e-08	0.00158428	8.41639	ENSECAT00000012155	.	ENSECAT00000012155	AY532631	100034245	NFKBIZ	Eca.10404	nuclear_factor_of_kappa_light_polypeptide_gene_enhancer_in_B-cells_inhibitor,_zeta	nuclear_factor_of_kappa_light_polypeptide_gene_enhancer_in_B-cells_inhibitor,_zeta_[Source_HGNC_Symbol;Acc_29805]_[ENSECAT00000012155]	chr19_49840377-49840318
LOC100072203	8.97466	9.94815	8.9581	9.97705	0.465789	0.285762	8.24734	9.43852	9.6966	10.458	-0.97349	9.4614	-7.96724	9.95e-07	0.0242964	5.59329	ENSECAT00000017975	.	ENSECAT00000017975	DN503805	100072203	NSRP1	Eca.20915	nuclear_speckle_splicing_regulatory_protein_1	nuclear_speckle_splicing_regulatory_protein_1_[Source_HGNC_Symbol;Acc_25305]_[ENSECAT00000017975]	chr11_42628097-42628156
JL621446	12.4448	13.4182	12.4764	13.4172	0.322328	0.239231	11.6303	13.0117	12.8	13.8567	-0.973454	12.9315	-11.5768	8.21e-09	0.000200459	10.5446	JL621446	.	.	JL621446	.	.	Eca.2740	.	TSA__Equus_caballus_contig05710.EqcaPBMC_mRNA_sequence._[JL621446]	chr16_30103030-30102971
DN509305	12.2803	13.2531	12.2724	13.2478	0.308729	0.233837	11.7659	12.8838	12.9942	13.656	-0.972829	12.7667	-11.4083	9.99e-09	0.000243941	10.3431	DN509305	.	.	DN509305	.	.	Eca.11870	.	HL02015B1B09_Equine_placenta_cDNA_Library_Equus_caballus_cDNA_clone_HL02015B1B09,_mRNA_sequence_[DN509305]	chrUn_24979518-24979459
LOC100051258	8.49578	9.46816	8.41343	9.37165	0.39627	0.330814	7.83527	9.12198	9.18028	9.97591	-0.972386	8.98197	-8.23149	6.68e-07	0.016303	6.00627	ENSECAT00000017857	.	ENSECAT00000017857	XM_001492430	100051258	PPARG	.	peroxisome_proliferator-activated_receptor_gamma	peroxisome_proliferator-activated_receptor_gamma_[Source_HGNC_Symbol;Acc_9236]_[ENSECAT00000017857]	chr16_4853703-4853644
ENSECAT00000006149	8.01524	8.98712	8.0013	8.90359	0.279498	0.283915	7.66293	8.58038	8.4844	9.59169	-0.971878	8.50118	-8.66584	3.53e-07	0.0086174	6.66602	ENSECAT00000006149	.	ENSECAT00000006149	XM_005596357	.	.	.	.	complement_component_5a_receptor_2_[Source_HGNC_Symbol;Acc_4527]_[ENSECAT00000006149]	chr10_17519422-17519481
LOC100052833	7.57781	8.54936	7.51268	8.58375	0.39715	0.226401	7.03107	8.0747	8.29455	8.84662	-0.971554	8.06359	-8.80849	2.88e-07	0.00702307	6.87766	ENSECAT00000023925	.	ENSECAT00000023925	JL616240	100052833	GALNT1	.	UDP-N-acetyl-alpha-D-galactosamine_polypeptide_N-acetylgalactosaminyltransferase_1_(GalNAc-T1)	UDP-N-acetyl-alpha-D-galactosamine_polypeptide_N-acetylgalactosaminyltransferase_1_(GalNAc-T1)_[Source_HGNC_Symbol;Acc_4123]_[ENSECAT00000023925]	chr8_49283732-49283791
NR2C2	8.77681	9.74552	8.74054	9.69728	0.358986	0.273472	8.29074	9.04571	9.43581	10.0508	-0.968713	9.26117	-9.25618	1.54e-07	0.00375071	7.52624	ENSECAT00000005581	.	ENSECAT00000005581	XM_001491030	100050658	NR2C2	.	nuclear_receptor_subfamily_2,_group_C,_member_2	nuclear_receptor_subfamily_2,_group_C,_member_2_[Source_HGNC_Symbol;Acc_7972]_[ENSECAT00000005581]	chr16_3864108-3864167
ENSECAT00000017538	7.38688	8.35542	7.28064	8.43633	0.477758	0.423146	6.84236	7.59902	8.1728	9.05866	-0.968533	7.87115	-11.5818	8.16e-09	0.000199307	10.5506	ENSECAT00000017538	.	ENSECAT00000017538	.	.	.	.	.	Uncharacterized_protein__[Source_UniProtKB/TrEMBL;Acc_F6X0X6]_[ENSECAT00000017538]	chrUn_41057322-41057263
ENSECAT00000019927	7.65	8.61802	7.59624	8.65675	0.420588	0.289419	6.97208	8.01988	8.46215	9.10461	-0.968015	8.13401	-8.38293	5.33e-07	0.0130206	6.23894	ENSECAT00000019927	.	ENSECAT00000019927	.	.	.	.	.	Uncharacterized_protein__[Source_UniProtKB/TrEMBL;Acc_F7B1I4]_[ENSECAT00000019927]	chrUn_020330091-020330032
ENSECAT00000013726	8.31661	9.28435	8.14511	9.2879	0.490956	0.428474	7.74193	8.62096	9.35946	10.1398	-0.967736	8.80048	-10.3273	3.73e-08	0.000911115	8.98703	ENSECAT00000013726	.	ENSECAT00000013726	XM_005612657	.	.	.	.	glycosyltransferase_1_domain_containing_1_[Source_HGNC_Symbol;Acc_26483]_[ENSECAT00000013726]	chr8_26553590-26557138
ENSECAT00000021565	7.21633	8.18245	7.17504	8.2264	0.238085	0.46421	6.93183	7.40486	7.75726	9.13231	-0.966113	7.69939	-8.45764	4.78e-07	0.0116653	6.35268	ENSECAT00000021565	.	ENSECAT00000021565	.	.	.	.	.	chromosome_16_open_reading_frame_52_[Source_HGNC_Symbol;Acc_27087]_[ENSECAT00000021565]	chrUn_262515096-262515037
CAMKK1	7.71582	8.68168	7.66112	8.84018	0.3107	0.393118	7.31676	7.84577	8.5219	9.17353	-0.965859	8.19875	-8.51468	4.4e-07	0.0107311	6.43906	ENSECAT00000009371	.	ENSECAT00000009371	XM_005597970	100060657	CAMKK1	.	calcium/calmodulin-dependent_protein_kinase_kinase_1,_alpha	calcium/calmodulin-dependent_protein_kinase_kinase_1,_alpha_[Source_HGNC_Symbol;Acc_1469]_[ENSECAT00000009371]	chr11_46182021-46181737
BI961659	11.7566	12.7212	11.7007	12.6933	0.435691	0.378502	10.8607	12.0934	12.6342	13.2668	-0.96461	12.2389	-8.30845	5.95e-07	0.0145377	6.12487	.	.	.	.	.	.	.	.	.	chr11_032609972-032610032
JL623196	10.2854	11.2498	10.3174	11.215	0.296922	0.233971	9.61933	10.9629	10.75	11.6361	-0.964425	10.7676	-12.1949	4.07e-09	9.95e-05	11.2629	JL623196	.	.	JL623196	100060318	PCYT1A	Eca.12026	phosphate_cytidylyltransferase_1,_choline,_alpha	TSA__Equus_caballus_contig07630.EqcaPBMC_mRNA_sequence._[JL623196]	chr19_29459706-29459765
LOC100051272	7.69757	8.66171	7.72218	8.73741	0.355184	0.356845	7.11232	8.08395	8.55398	9.2556	-0.964136	8.17964	-8.54111	4.23e-07	0.0103254	6.47893	ENSECAT00000007170	.	ENSECAT00000007170	XM_005604238	100051272	ELOVL7	.	ELOVL_fatty_acid_elongase_7	ELOVL_fatty_acid_elongase_7_[Source_HGNC_Symbol;Acc_26292]_[ENSECAT00000007170]	chr21_8119330-8119389
LOC100072656	15.6176	16.5813	15.6714	16.6054	0.268484	0.250052	14.91	16.0976	15.9343	16.971	-0.963721	16.0995	-16.1867	8.16e-11	1.99e-06	15.2281	ENSECAT00000016029	.	ENSECAT00000016029	JL616101	100072656	PGK1	Eca.1389	phosphoglycerate_kinase_1	phosphoglycerate_kinase_1_[Source_HGNC_Symbol;Acc_8896]_[ENSECAT00000016029]	chrUn_16658490-16658431
ENSECAT00000017174	7.15003	8.11232	7.07106	8.12023	0.324496	0.298852	6.74958	7.64408	7.9466	8.75418	-0.96229	7.63117	-9.88465	6.6e-08	0.00161225	8.39834	ENSECAT00000017174	.	ENSECAT00000017174	XM_005603893	.	.	.	.	triggering_receptor_expressed_on_myeloid_cells-like_2_[Source_HGNC_Symbol;Acc_21092]_[ENSECAT00000017174]	chr20_34029187-34029126
BRWD3	7.26231	8.22235	7.24557	8.24873	0.219998	0.288506	6.87058	7.81769	7.60754	8.73743	-0.960042	7.74233	-10.5039	2.99e-08	0.000729375	9.21632	ENSECAT00000007913	.	ENSECAT00000007913	JL627030	100071730	BRWD3	.	bromodomain_and_WD_repeat_domain_containing_3	bromodomain_and_WD_repeat_domain_containing_3_[Source_HGNC_Symbol;Acc_17342]_[ENSECAT00000007913]	chrUn_14154188-14154247
PSME4	10.4194	11.3793	10.3886	11.3826	0.247329	0.232953	10.1097	10.9309	11.033	11.7941	-0.959888	10.8994	-12.4033	3.24e-09	7.91e-05	11.4979	ENSECAT00000014379	.	ENSECAT00000014379	JL637387	100066926	PSME4	.	proteasome_(prosome,_macropain)_activator_subunit_4	proteasome_(prosome,_macropain)_activator_subunit_4_[Source_HGNC_Symbol;Acc_20635]_[ENSECAT00000014379]	chr15_42853537-42853596
SIK3	11.5032	12.4611	11.4812	12.4721	0.213355	0.232963	11.0839	11.9259	11.8399	12.7733	-0.957916	11.9821	-15.5016	1.5e-10	3.65e-06	14.6196	ENSECAT00000010836	.	ENSECAT00000010836	CX593738	100071111	SIK3	Eca.19075	SIK_family_kinase_3	SIK_family_kinase_3_[Source_HGNC_Symbol;Acc_29165]_[ENSECAT00000010836]	chr7_21544548-21544489
HIPK3	9.97745	10.9331	9.93323	10.9676	0.311111	0.30446	9.33363	10.3039	10.4561	11.4382	-0.955642	10.4553	-14.819	2.8e-10	6.84e-06	13.9862	ENSECAT00000021979	.	ENSECAT00000021979	JL630896	100059137	HIPK3	.	homeodomain_interacting_protein_kinase_3	homeodomain_interacting_protein_kinase_3_[Source_HGNC_Symbol;Acc_4915]_[ENSECAT00000021979]	chrUn_251117067-251117008
AHCTF1	8.81203	9.76722	8.82695	9.74149	0.319613	0.275613	8.30578	9.25764	9.43447	10.2271	-0.955188	9.28962	-7.82256	1.24e-06	0.0303389	5.36339	ENSECAT00000011853	.	ENSECAT00000011853	JL619700	100054592	AHCTF1	.	AT_hook_containing_transcription_factor_1	AT_hook_containing_transcription_factor_1_[Source_HGNC_Symbol;Acc_24618]_[ENSECAT00000011853]	chrUn_65704562-65704621
TPMT	9.53938	10.4943	9.55957	10.5165	0.411287	0.258572	8.73479	9.81652	10.5014	10.957	-0.954906	10.0168	-8.14872	7.56e-07	0.0184563	5.87786	NM_001081905	.	ENSECAT00000014717	NM_001081905	100034066	TPMT	Eca.3077	thiopurine_S-methyltransferase	Equus_caballus_thiopurine_S-methyltransferase_(TPMT),_mRNA_[NM_001081905]	chr20_16641894-16641409
SLC40A1	8.8325	9.78658	8.82714	9.82087	0.377215	0.331846	8.18283	9.16756	9.43334	10.3557	-0.954086	9.30954	-12.534	2.81e-09	6.86e-05	11.6435	ENSECAT00000023125	.	ENSECAT00000023125	CX603335	100069190	SLC40A1	Eca.17283	solute_carrier_family_40_(iron-regulated_transporter),_member_1	solute_carrier_family_40_(iron-regulated_transporter),_member_1_[Source_HGNC_Symbol;Acc_10909]_[ENSECAT00000023125]	chr18_54610972-54610913
JL638339	11.2559	12.2098	11.2702	12.2148	0.184805	0.127757	10.9235	12.0306	11.5918	12.5072	-0.95391	11.7329	-16.3388	7.15e-11	1.75e-06	15.3597	JL638339	.	.	JL638339	100063005	ACTR2	Eca.2041	ARP2_actin-related_protein_2_homolog_(yeast)	TSA__Equus_caballus_contig23840.EqcaPBMC_mRNA_sequence._[JL638339]	chr15_33178058-33177999
ENSECAT00000017288	8.08382	9.03636	8.09109	9.10478	0.204633	0.319096	7.65473	8.26752	8.41084	9.47648	-0.952541	8.56009	-12.6825	2.39e-09	5.84e-05	11.8073	ENSECAT00000017288	.	ENSECAT00000017288	CX604589	.	.	Eca.20735	.	phospholipid_scramblase_4_[Source_HGNC_Symbol;Acc_16497]_[ENSECAT00000017288]	chr16_80807838-80807897
ENSECAT00000006769	6.87647	7.82893	6.84366	7.87113	0.343907	0.324858	6.36196	7.29509	7.3007	8.46784	-0.952465	7.3527	-9.16778	1.74e-07	0.00423787	7.40001	ENSECAT00000006769	.	ENSECAT00000006769	.	.	.	.	.	Uncharacterized_protein__[Source_UniProtKB/TrEMBL;Acc_F7BSV7]_[ENSECAT00000006769]	chr6_010122906-010122847
DN509072	10.9059	11.8562	10.8296	11.8187	0.320988	0.387661	10.5436	11.3117	11.7922	12.5608	-0.950204	11.381	-10.1071	4.95e-08	0.00120738	8.69671	DN509072	.	.	DN509072	.	.	Eca.11817	.	HL02014B2A04_Equine_placenta_cDNA_Library_Equus_caballus_cDNA_clone_HL02014B2A04,_mRNA_sequence_[DN509072]	chr11_18238162-18238221
ENSECAT00000014308	7.41388	8.36322	7.39898	8.23388	0.198262	0.392651	7.02082	7.89778	7.80038	9.02641	-0.949341	7.88855	-9.67642	8.7e-08	0.00212303	8.1142	ENSECAT00000014308	.	ENSECAT00000014308	XM_005596924	.	.	.	.	erythrocyte_membrane_protein_band_4.1-like_2_[Source_HGNC_Symbol;Acc_3379]_[ENSECAT00000014308]	chr10_71887687-71883100
LOC100068557	11.5373	12.4866	11.6251	12.6042	0.368626	0.512577	10.9291	11.3323	12.126	13.2075	-0.949336	12.012	-8.46879	4.7e-07	0.0114761	6.3696	XM_001916263	.	.	XM_001916263	100068557	HCK	.	hemopoietic_cell_kinase	PREDICTED__Equus_caballus_hemopoietic_cell_kinase_(HCK),_mRNA_[XM_001916263]	chr22_23039442-23039501
PGK1	14.8043	15.7525	14.8046	15.7522	0.325535	0.274827	13.9515	15.3211	15.2435	16.3237	-0.948201	15.2784	-10.8837	1.87e-08	0.000456418	9.699	ENSECAT00000016029	ENSECAG00000014984	ENSECAT00000016029	JL616101	100072656	PGK1	XM_001502668	.	.	.
MYST3	9.35672	10.304	9.28763	10.2677	0.244206	0.305883	9.08202	9.62343	9.81551	10.8089	-0.947304	9.83037	-9.96722	5.93e-08	0.00144731	8.50971	ENSECAT00000010292	.	ENSECAT00000010292	XM_001914864	100050371	KAT6A	.	K(lysine)_acetyltransferase_6A	K(lysine)_acetyltransferase_6A_[Source_HGNC_Symbol;Acc_13013]_[ENSECAT00000010292]	chr27_2919197-2919256
CORO2A	6.88311	7.8282	6.85417	7.84465	0.233021	0.370241	6.61054	6.80672	7.50995	8.3738	-0.945095	7.35565	-11.647	7.57e-09	0.000184831	10.6279	ENSECAT00000019321	.	ENSECAT00000019321	XM_005605651	100064061	CORO2A	.	coronin,_actin_binding_protein,_2A	coronin,_actin_binding_protein,_2A_[Source_HGNC_Symbol;Acc_2255]_[ENSECAT00000019321]	chr25_30516966-30518028
LOC100053417	11.2525	12.1976	11.3412	12.2254	0.395935	0.352206	10.5911	11.5545	12.1266	12.7678	-0.945087	11.725	-8.13383	7.73e-07	0.0188746	5.85467	ENSECAT00000021808	.	ENSECAT00000021808	XM_001488999	100053417	DDIT3	Eca.5292	DNA-damage-inducible_transcript_3	DNA-damage-inducible_transcript_3_[Source_HGNC_Symbol;Acc_2726]_[ENSECAT00000021808]	chr6_72061757-72061698
NPEPPS	13.4424	14.3874	13.4082	14.3911	0.171652	0.26218	13.1607	13.9844	13.764	14.7851	-0.944963	13.9149	-11.2041	1.27e-08	0.000310438	10.0954	CX602112	.	.	CX602112	.	.	Eca.20430	.	CT02031B2B01_Equine_Articular_Cartilage_cDNA_Library_Equus_caballus_cDNA_clone_CT02031B2B01,_mRNA_sequence_[CX602112]	chr11_22600981-22601040
LOC100054029	12.2175	13.161	12.3972	13.1185	0.685204	0.391815	11.2995	12.6219	13.341	13.864	-0.943558	12.6892	-7.78409	1.32e-06	0.0321986	5.30181	ENSECAT00000010799	.	ENSECAT00000010799	.	100054029	LOC100054029	.	leukocyte_immunoglobulin-like_receptor_subfamily_B_member_4-like	Uncharacterized_protein__[Source_UniProtKB/TrEMBL;Acc_F6QD12]_[ENSECAT00000010799]	chr10_18451382-18452770
A_69_P105111	9.30631	10.2488	9.36538	10.1767	0.355444	0.213881	8.56979	9.86998	9.98764	10.5521	-0.942522	9.77757	-9.75285	7.86e-08	0.00191807	8.21904	.	.	.	.	.	.	.	.	.	chr11_034047476-034047190
IL8	6.505	7.4468	6.46848	7.44259	0.131669	0.35119	6.30331	6.85093	6.76371	8.05286	-0.941802	6.9759	-10.9389	1.75e-08	0.000426844	9.76793	NM_001083951	.	ENSECAT00000016212	NM_001083951	100037400	IL8	Eca.13119	interleukin_8	Equus_caballus_interleukin_8_(IL8),_mRNA_[NM_001083951]	chr3_37422772-37423109
LOC100055368	8.36262	9.30422	8.30419	9.32658	0.184831	0.316348	8.09612	8.60623	8.75984	9.74503	-0.941594	8.83342	-8.41037	5.12e-07	0.0125044	6.2808	ENSECAT00000017277	.	ENSECAT00000017277	JL638379	100055368	ZDHHC20	.	zinc_finger,_DHHC-type_containing_20	zinc_finger,_DHHC-type_containing_20_[Source_HGNC_Symbol;Acc_20749]_[ENSECAT00000017277]	chr17_2185383-2185324
LOC100068154	8.67227	9.61214	8.7337	9.59691	0.36133	0.237038	8.08926	9.19575	9.19483	10.0622	-0.939874	9.14221	-8.24774	6.52e-07	0.0159122	6.03137	ENSECAT00000006352	.	ENSECAT00000006352	JL620524	100068154	KIAA1033	.	KIAA1033_ortholog	KIAA1033_[Source_HGNC_Symbol;Acc_29174]_[ENSECAT00000006352]	chr28_28289242-28289301
LOC100055552	10.6221	11.5607	10.7127	11.5455	0.358829	0.254663	9.7396	11.1153	11.0458	12.1901	-0.938558	11.0914	-11.1079	1.43e-08	0.0003482	9.97738	ENSECAT00000006652	.	ENSECAT00000006652	CD536590	100055552	CXCR2	Eca.18528	chemokine_(C-X-C_motif)_receptor_2	Uncharacterized_protein__[Source_UniProtKB/TrEMBL;Acc_F7ACE5]_[ENSECAT00000006652]	chr6_7862452-7862511
ENSECAT00000025853	9.19536	10.1335	9.07787	10.1638	0.443458	0.240462	8.6198	9.72135	9.80032	10.4086	-0.938133	9.66443	-8.08854	8.28e-07	0.0202088	5.78397	ENSECAT00000025853	.	ENSECAT00000025853	XM_005610076	.	.	.	.	interleukin_6_receptor_[Source_HGNC_Symbol;Acc_6019]_[ENSECAT00000025853]	chrUn_83147617-83152606
JL617449	13.5794	14.5176	13.593	14.5361	0.304235	0.186063	13.1781	14.0823	14.2211	14.8007	-0.938121	14.0485	-11.9977	5.08e-09	0.000123991	11.0373	JL617449	.	.	JL617449	100630367	MAP1LC3B	.	microtubule-associated_protein_1_light_chain_3_beta	TSA__Equus_caballus_contig01082.EqcaPBMC_mRNA_sequence._[JL617449]	chr3_34029774-34029833
ENSECAT00000025627	7.49652	8.43374	7.45069	8.44689	0.269003	0.396855	7.12901	7.83722	8.06501	9.07729	-0.93722	7.96513	-9.38716	1.28e-07	0.00313484	7.71161	ENSECAT00000025627	.	ENSECAT00000025627	XM_005614263	.	.	.	.	Uncharacterized_protein__[Source_UniProtKB/TrEMBL;Acc_F6Y1J6]_[ENSECAT00000025627]	chrUn_283156113-283156172
A_69_P129826	7.07479	8.01088	7.04553	8.03328	0.284792	0.22182	6.68327	7.53861	7.527	8.42316	-0.936096	7.54284	-9.42937	1.21e-07	0.0029599	7.77094	.	.	.	.	.	.	.	.	.	chr14_007913960-007914008
JL617582	12.2644	13.2002	12.263	13.2052	0.198508	0.268078	11.9008	12.7468	12.5723	13.6673	-0.935842	12.7323	-23.0258	5.38e-13	1.31e-08	20.1414	JL617582	.	.	JL617582	.	.	Eca.1319	.	TSA__Equus_caballus_contig01250.EqcaPBMC_mRNA_sequence._[JL617582]	chr28_27623454-27623513
A_69_P105113	9.15338	10.0878	9.14084	10.0291	0.385894	0.237708	8.4321	9.71902	9.98414	10.468	-0.934407	9.62058	-9.37019	1.31e-07	0.00320819	7.68771	.	.	.	.	.	.	.	.	.	chr11_034047478-034047192
JL637794	12.6523	13.5863	12.5872	13.669	0.56789	0.337907	11.7117	12.7706	13.6162	14.0494	-0.933985	13.1193	-8.45386	4.8e-07	0.0117301	6.34695	JL637794	.	.	JL637794	.	.	.	.	TSA__Equus_caballus_contig23123.EqcaPBMC_mRNA_sequence._[JL637794]	chr9_27537084-27537025
LOC100070586	10.4591	11.393	10.3865	11.3654	0.229479	0.137867	10.1139	11.1822	10.8558	11.6785	-0.9339	10.9261	-15.8757	1.07e-10	2.62e-06	14.9551	ENSECAT00000019980	.	ENSECAT00000019980	CD467959	100070586	YIPF4	Eca.2798	Yip1_domain_family,_member_4	Yip1_domain_family,_member_4_[Source_HGNC_Symbol;Acc_28145]_[ENSECAT00000019980]	chr15_61063112-61063053
RAP1B	10.6386	11.5722	10.6408	11.6871	0.346861	0.344849	10.1165	10.9861	11.434	12.0009	-0.933612	11.1054	-8.49909	4.5e-07	0.0109783	6.41549	ENSECAT00000005448	.	ENSECAT00000005448	JL616464	100052025	RAP1B	Eca.533	RAP1B,_member_of_RAS_oncogene_family	Ras-related_protein_Rap-1b-like_protein;_Ras-related_protein_rab-1B-like_protein;_Uncharacterized_protein__[Source_UniProtKB/TrEMBL;Acc_F6SSK7]_[ENSECAT00000005448]	chr6_80732165-80732224
A_69_P105114	9.39948	10.3307	9.41479	10.2513	0.396603	0.241363	8.65414	9.92431	10.1956	10.689	-0.931263	9.86512	-9.25516	1.54e-07	0.00375601	7.52478	.	.	.	.	.	.	.	.	.	chr11_034047479-034047193
OSTM1	7.55409	8.48452	7.54566	8.57216	0.236649	0.297933	7.18788	8.00549	7.99034	8.87097	-0.930439	8.01931	-11.5737	8.24e-09	0.00020118	10.541	ENSECAT00000017746	ENSECAG00000016887	ENSECAT00000017746	.	.	OSTM1	.	.	.	.
LOC100059026	9.38353	10.3139	9.48325	10.2841	0.338428	0.253536	8.74457	9.88895	9.82335	10.7258	-0.930356	9.84871	-8.48324	4.6e-07	0.0112358	6.39149	ENSECAT00000016818	.	ENSECAT00000016818	JL616042	100059026	CXHXorf56	Eca.20362	chromosome_X_open_reading_frame,_human_CXorf56	chromosome_X_open_reading_frame_56_[Source_HGNC_Symbol;Acc_26239]_[ENSECAT00000016818]	chrUn_295623118-295623177
LOC100070532	11.112	12.0413	11.1492	12.0079	0.281197	0.211301	10.4972	11.7714	11.5376	12.4583	-0.929342	11.5767	-12.7122	2.32e-09	5.66e-05	11.8398	ENSECAT00000001865	.	ENSECAT00000001865	JL621781	100070532	TOP1	Eca.21488	topoisomerase_(DNA)_I	topoisomerase_(DNA)_I_[Source_HGNC_Symbol;Acc_11986]_[ENSECAT00000001865]	chr22_30942623-30942682
LOC100630765	6.35008	7.27874	6.28836	7.25637	0.175078	0.36573	6.15631	6.74464	6.79864	8.06883	-0.928661	6.81441	-8.3108	5.93e-07	0.0144871	6.12848	ENSECAT00000022148	.	ENSECAT00000022148	XM_003364840	100630765	LSMEM1	.	leucine-rich_single-pass_membrane_protein_1	leucine-rich_single-pass_membrane_protein_1_[Source_HGNC_Symbol;Acc_22036]_[ENSECAT00000022148]	chr4_69840709-69840768
A_69_P105112	9.56246	10.4902	9.61626	10.4046	0.372145	0.241423	8.84181	10.1386	10.3549	10.8359	-0.927738	10.0263	-9.89776	6.49e-08	0.0015848	8.41606	.	.	.	.	.	.	.	.	.	chr11_034047477-034047191
SESN2	6.82438	7.75062	6.78861	7.6315	0.172403	0.315483	6.57266	7.35416	7.21714	8.44544	-0.926239	7.2875	-11.6345	7.68e-09	0.000187522	10.6131	ENSECAT00000003664	.	ENSECAT00000003664	XM_005607284	100056552	SESN2	.	sestrin_2	sestrin_2_[Source_HGNC_Symbol;Acc_20746]_[ENSECAT00000003664]	chr2_26092271-26089267
RBM27	7.49754	8.42274	7.51806	8.40938	0.181562	0.274814	7.24309	7.92287	7.92566	8.95382	-0.925196	7.96014	-10.8925	1.85e-08	0.000451581	9.70997	ENSECAT00000001501	.	ENSECAT00000001501	JL618840	100061055	RBM27	.	RNA_binding_motif_protein_27	RNA_binding_motif_protein_27_[Source_HGNC_Symbol;Acc_29243]_[ENSECAT00000001501]	chr14_30712119-30712060
TBC1D9	7.05908	7.98416	7.02841	7.86744	0.238099	0.249156	6.77517	7.62024	7.52211	8.49154	-0.925083	7.52162	-13.1212	1.5e-09	3.67e-05	12.2812	ENSECAT00000016709	.	ENSECAT00000016709	JL625030	100071321	TBC1D9	Eca.830	TBC1_domain_family,_member_9_(with_GRAM_domain)	TBC1_domain_family,_member_9_(with_GRAM_domain)_[Source_HGNC_Symbol;Acc_21710]_[ENSECAT00000016709]	chr2_76322680-76322739
ACAA1	12.846	13.771	12.8495	13.7168	0.310374	0.299152	12.2132	13.2159	13.6645	14.3259	-0.924994	13.3085	-11.3001	1.13e-08	0.000277035	10.2124	ENSECAT00000009155	.	ENSECAT00000009155	DN508882	100050082	ACAA1	Eca.11757	acetyl-CoA_acyltransferase_1	acetyl-CoA_acyltransferase_1_[Source_HGNC_Symbol;Acc_82]_[ENSECAT00000009155]	chr16_47121513-47121572
ENSECAT00000018387	7.21911	8.14357	7.23107	8.0321	0.248296	0.320543	6.90598	7.65956	7.72481	8.76134	-0.924459	7.68134	-11.6434	7.6e-09	0.00018561	10.6236	ENSECAT00000018387	.	ENSECAT00000018387	JL629060	.	.	.	.	cubilin_(intrinsic_factor-cobalamin_receptor)_[Source_HGNC_Symbol;Acc_2548]_[ENSECAT00000018387]	chr29_17486047-17486106
CD44	13.2198	14.1438	13.1797	14.169	0.334817	0.294708	12.7974	13.2993	13.9248	14.5843	-0.923977	13.6818	-9.71364	8.28e-08	0.00202048	8.16533	ENSECAT00000011095	ENSECAG00000010267	ENSECAT00000011095	JL622217	.	CD44	.	.	.	.
USP15	9.72989	10.6519	9.77728	10.6539	0.303994	0.211725	9.25437	10.3429	10.0919	10.9665	-0.922039	10.1909	-10.7024	2.33e-08	0.000569948	9.47035	ENSECAT00000024728	.	ENSECAT00000024728	CX604045	100055857	USP15	Eca.643	ubiquitin_specific_peptidase_15	ubiquitin_specific_peptidase_15_[Source_HGNC_Symbol;Acc_12613]_[ENSECAT00000024728]	chr6_75852803-75852862
CD467403	9.65342	10.5754	9.64021	10.638	0.379652	0.235991	9.01005	10.0086	10.2772	10.8591	-0.922018	10.1144	-9.40721	1.25e-07	0.00305041	7.73982	.	.	.	.	.	.	.	.	.	chrUn_014808592-014808651
PDZD8	7.81111	8.73306	7.77765	8.68832	0.343403	0.273569	7.39393	8.35972	8.80839	9.14761	-0.921951	8.27209	-9.09316	1.93e-07	0.00470108	7.29277	ENSECAT00000025154	.	ENSECAT00000025154	HQ889969	100067136	PDZD8	.	PDZ_domain_containing_8	Uncharacterized_protein__[Source_UniProtKB/TrEMBL;Acc_F6USA2]_[ENSECAT00000025154]	chr1_14232428-14232487
A_69_P102971	6.93455	7.85625	6.88778	7.84029	0.301956	0.176536	6.48424	7.51784	7.62691	8.16708	-0.921699	7.3954	-10.9827	1.66e-08	0.000404789	9.82251	.	.	.	.	.	.	.	.	.	chr4_095404298-095404239
ADAM9	8.90048	9.82105	8.95291	9.80042	0.283803	0.31502	8.54442	9.2436	9.62713	10.3757	-0.920571	9.36076	-9.45684	1.17e-07	0.00285164	7.80944	ENSECAT00000007148	.	ENSECAT00000007148	JL638583	100058578	ADAM9	.	ADAM_metallopeptidase_domain_9	ADAM_metallopeptidase_domain_9_[Source_HGNC_Symbol;Acc_216]_[ENSECAT00000007148]	chr27_6060235-6060176
ENSECAT00000022601	7.12054	8.03829	7.0194	8.01679	0.350815	0.338429	6.68974	7.53431	7.78426	8.81881	-0.917753	7.57942	-7.95016	1.02e-06	0.0249385	5.5663	ENSECAT00000022601	.	ENSECAT00000022601	.	.	.	.	.	Uncharacterized_protein__[Source_UniProtKB/TrEMBL;Acc_F6U457]_[ENSECAT00000022601]	chr28_017721927-017721866
LETM2	7.32691	8.24366	7.24954	8.18661	0.381818	0.32842	6.79752	7.82376	8.16091	9.08276	-0.916746	7.78529	-7.91505	1.08e-06	0.0263152	5.51067	ENSECAT00000025506	.	ENSECAT00000025506	XM_001492664	100057651	LETM2	Eca.19605	leucine_zipper-EF-hand_containing_transmembrane_protein_2	leucine_zipper-EF-hand_containing_transmembrane_protein_2_[Source_HGNC_Symbol;Acc_14648]_[ENSECAT00000025506]	chr27_6738567-6737777
IDO2	6.71289	7.62797	6.64861	7.44303	0.289737	0.509932	6.36175	6.96348	7.4959	8.5856	-0.915076	7.17043	-8.07542	8.44e-07	0.0206138	5.76343	ENSECAT00000023086	.	ENSECAT00000023086	XM_005606447	100056686	IDO2	.	indoleamine_2,3-dioxygenase_2	indoleamine_2,3-dioxygenase_2_[Source_HGNC_Symbol;Acc_27269]_[ENSECAT00000023086]	chr27_4560078-4560019
EPC2	9.06826	9.98318	9.06659	9.97817	0.337711	0.136175	8.53487	9.68213	9.78985	10.1974	-0.914916	9.52572	-11.9603	5.3e-09	0.000129317	10.9942	ENSECAT00000011273	.	ENSECAT00000011273	XM_001915715	100049958	EPC2	.	enhancer_of_polycomb_homolog_2_(Drosophila)	enhancer_of_polycomb_homolog_2_(Drosophila)_[Source_HGNC_Symbol;Acc_24543]_[ENSECAT00000011273]	chr18_19777263-19777322
PPP3CA	11.5442	12.4579	11.4455	12.4481	0.310582	0.28748	11.1891	11.9062	12.3632	12.9983	-0.91376	12.001	-8.02594	9.1e-07	0.0222193	5.6858	ENSECAT00000010925	.	ENSECAT00000010925	XM_001497487	100067434	PPP3CA	Eca.2208	protein_phosphatase_3,_catalytic_subunit,_alpha_isozyme	protein_phosphatase_3,_catalytic_subunit,_alpha_isozyme_[Source_HGNC_Symbol;Acc_9314]_[ENSECAT00000010925]	chr3_60705836-60705777
LOC100064680	8.98028	9.89399	8.99102	9.86716	0.293276	0.271912	8.47713	9.34344	9.44569	10.2982	-0.913708	9.43714	-10.6606	2.46e-08	0.000600133	9.41721	ENSECAT00000023291	.	ENSECAT00000023291	XM_005608831	100064680	KLF3	.	Kruppel-like_factor_3_(basic)	Kruppel-like_factor_3_(basic)_[Source_HGNC_Symbol;Acc_16516]_[ENSECAT00000023291]	chr3_81918771-81918712
SLMAP	7.55137	8.4649	7.56467	8.39112	0.201576	0.216783	7.26112	8.20527	7.93261	8.93061	-0.913524	8.00814	-11.2995	1.14e-08	0.000277262	10.2115	ENSECAT00000020552	.	ENSECAT00000020552	JL637704	100050740	SLMAP	.	sarcolemma_associated_protein	sarcolemma_associated_protein_[Source_HGNC_Symbol;Acc_16643]_[ENSECAT00000020552]	chr16_30504679-30504620
CX605495	11.8469	12.7604	11.8272	12.7234	0.419899	0.243871	10.9842	12.2767	12.4892	13.283	-0.913484	12.3037	-9.22584	1.6e-07	0.00391089	7.48301	CX605495	.	.	CX605495	.	.	Eca.5080	.	CT02041B1D11_Equine_Articular_Cartilage_cDNA_Library_Equus_caballus_cDNA_clone_CT02041B1D11,_mRNA_sequence_[CX605495]	chr11_2645990-2646049
CD535226	7.27686	8.18957	7.25037	8.16666	0.171857	0.29101	6.96605	7.63272	7.52615	8.77944	-0.912709	7.73321	-14.8614	2.69e-10	6.58e-06	14.0264	.	.	.	.	.	.	.	.	.	.
THAP9	7.86528	8.77784	7.87995	8.83534	0.308056	0.40288	7.37304	8.18977	8.49211	9.50708	-0.912562	8.32156	-13.9488	6.49e-10	1.58e-05	13.1368	ENSECAT00000017530	.	ENSECAT00000017530	XM_001915481	100052075	THAP9	.	THAP_domain_containing_9	THAP_domain_containing_9_[Source_HGNC_Symbol;Acc_23192]_[ENSECAT00000017530]	chr3_45202616-45202675
PHF21A	8.13454	9.04579	8.13253	9.04684	0.197126	0.242716	7.84475	8.53952	8.44907	9.51779	-0.91125	8.59017	-15.9494	1e-10	2.45e-06	15.0203	XM_005598062	.	.	XM_005598062	100050418	PHF21A	.	PHD_finger_protein_21A	PREDICTED__Equus_caballus_PHD_finger_protein_21A_(PHF21A),_transcript_variant_X5,_mRNA_[XM_005598062]	chr12_7973710-7973651
BLM	8.89937	9.80976	8.90208	9.76596	0.290575	0.371031	8.35182	9.18562	9.32856	10.4331	-0.910385	9.35456	-9.18295	1.7e-07	0.00414972	7.42174	ENSECAT00000011946	.	ENSECAT00000011946	JL638261	100053387	BLM	Eca.21159	Bloom_syndrome,_RecQ_helicase-like	Bloom_syndrome,_RecQ_helicase-like_[Source_HGNC_Symbol;Acc_1058]_[ENSECAT00000011946]	chr1_90201889-90201948
PPP4R1	7.84313	8.75292	7.74837	8.84766	0.32313	0.308496	7.32912	8.10819	8.44487	9.10372	-0.909793	8.29802	-8.23671	6.63e-07	0.0161764	6.01433	ENSECAT00000024896	.	ENSECAT00000024896	XM_001489455	100055125	PPP4R1	Eca.19770	protein_phosphatase_4,_regulatory_subunit_1	protein_phosphatase_4,_regulatory_subunit_1_[Source_HGNC_Symbol;Acc_9320]_[ENSECAT00000024896]	chr8_27636443-27636384
CX592872	6.75337	7.66241	6.69736	7.6458	0.251633	0.322559	6.35504	7.13519	7.31483	8.51179	-0.909041	7.20789	-8.13862	7.68e-07	0.0187387	5.86214	CX592872	.	.	CX592872	.	.	Eca.4487	.	CT020003A20H01_Equine_Articular_Cartilage_cDNA_Library_Equus_caballus_cDNA_clone_CT020003A20H01,_mRNA_sequence_[CX592872]	chrUn_142185194-142185253
ENSECAT00000008542	7.97132	8.87978	7.94637	8.79599	0.493223	0.242338	7.1951	8.64338	8.83532	9.58309	-0.908462	8.42555	-7.53095	1.96e-06	0.0478533	4.89169	ENSECAT00000008542	.	ENSECAT00000008542	.	.	.	.	.	Uncharacterized_protein__[Source_UniProtKB/TrEMBL;Acc_F6UCQ3]_[ENSECAT00000008542]	chr24_018564281-018564222
TMCC1	9.53941	10.4469	9.57981	10.4074	0.364094	0.290942	8.87949	9.79159	10.0562	11.0423	-0.907508	9.99316	-8.28671	6.15e-07	0.0150151	6.09144	ENSECAT00000006825	.	ENSECAT00000006825	JL623288	100050815	TMCC1	.	transmembrane_and_coiled-coil_domain_family_1	Uncharacterized_protein__[Source_UniProtKB/TrEMBL;Acc_F6U1U7]_[ENSECAT00000006825]	chr16_4268005-4268064
CX595413	10.9196	11.8269	10.8926	11.8589	0.345848	0.192698	10.1027	11.401	11.445	12.1351	-0.907341	11.3732	-9.47675	1.14e-07	0.00277576	7.8373	CX601649	.	.	CX601649	.	.	Eca.6042	.	CT02030A2D06_Equine_Articular_Cartilage_cDNA_Library_Equus_caballus_cDNA_clone_CT02030A2D06,_mRNA_sequence_[CX601649]	chr11_42867705-42867764
LOC100059387	9.14852	10.0526	9.26466	10.0783	0.42757	0.407765	8.40556	9.33609	9.83847	10.8885	-0.904085	9.60056	-8.72325	3.25e-07	0.00793406	6.75149	ENSECAT00000002856	.	ENSECAT00000002856	JL616017	100059387	CRYGS	.	crystallin,_gamma_S	crystallin,_gamma_S_[Source_HGNC_Symbol;Acc_2417]_[ENSECAT00000002856]	chr19_20684038-20683979
TTC13	8.75313	9.65721	8.58055	9.65028	0.433639	0.255957	8.32742	9.14372	9.93183	10.0994	-0.904084	9.20517	-7.78996	1.31e-06	0.0319075	5.31121	ENSECAT00000020934	.	ENSECAT00000020934	JL621455	100061024	TTC13	.	tetratricopeptide_repeat_domain_13	tetratricopeptide_repeat_domain_13_[Source_HGNC_Symbol;Acc_26204]_[ENSECAT00000020934]	chr1_77124328-77124387
CX603914	8.96569	9.86961	8.96302	9.90106	0.329689	0.240917	8.48012	9.17127	9.65963	10.2209	-0.903925	9.41765	-9.49321	1.11e-07	0.00271467	7.8603	CX603914	.	.	CX603914	.	.	Eca.9808	.	CT02036B2F01_Equine_Articular_Cartilage_cDNA_Library_Equus_caballus_cDNA_clone_CT02036B2F01,_mRNA_sequence_[CX603914]	chr8_83829833-83829774
MGEA5	9.82013	10.7237	9.86061	10.6756	0.453892	0.192192	8.76995	10.4869	10.4734	11.0774	-0.903545	10.2719	-7.95929	1.01e-06	0.024593	5.58074	ENSECAT00000020029	.	ENSECAT00000020029	JL620146	100060245	MGEA5	.	meningioma_expressed_antigen_5_(hyaluronidase)	meningioma_expressed_antigen_5_(hyaluronidase)_[Source_HGNC_Symbol;Acc_7056]_[ENSECAT00000020029]	chr1_27570911-27570970
LOC100071328	14.4611	15.3644	14.4067	15.3981	0.2453	0.317154	14.125	14.6904	14.8946	15.8287	-0.903248	14.9128	-11.7586	6.66e-09	0.000162606	10.7594	CX605267	.	.	CX605267	.	.	Eca.20816	.	CT02040B2H03_Equine_Articular_Cartilage_cDNA_Library_Equus_caballus_cDNA_clone_CT02040B2H03,_mRNA_sequence_[CX605267]	chr22_37043427-37043368
CX604071	8.98111	9.88332	8.96487	9.86324	0.21207	0.315255	8.59661	9.43804	9.5022	10.517	-0.902206	9.43221	-11.787	6.45e-09	0.000157414	10.7926	CX604071	.	.	CX604071	.	.	Eca.9863	.	CT02037A2C11_Equine_Articular_Cartilage_cDNA_Library_Equus_caballus_cDNA_clone_CT02037A2C11,_mRNA_sequence_[CX604071]	chr24_14952494-14952553
SEC24D	9.31637	10.2173	9.28368	10.1485	0.306009	0.30796	8.80927	9.87393	9.83626	11.1003	-0.900916	9.76683	-8.26039	6.4e-07	0.015615	6.05089	ENSECAT00000020037	.	ENSECAT00000020037	JL616849	100064058	SEC24D	Eca.5445	SEC24_family,_member_D_(S._cerevisiae)	SEC24_family_member_D_[Source_HGNC_Symbol;Acc_10706]_[ENSECAT00000020037]	chr2_94188439-94188498
ENSECAT00000005551	7.48464	8.38468	7.40922	8.32524	0.371715	0.346439	6.96519	7.76674	8.36959	9.02699	-0.900048	7.93466	-7.50575	2.04e-06	0.0498007	4.8504	ENSECAT00000005551	.	ENSECAT00000005551	.	.	.	.	.	Uncharacterized_protein__[Source_UniProtKB/TrEMBL;Acc_F7DAY1]_[ENSECAT00000005551]	chr30_19943808-19943749
CD467434	7.21065	8.11061	7.15411	8.02619	0.178697	0.346585	6.86528	7.65315	7.50692	8.76002	-0.89996	7.66063	-9.26502	1.52e-07	0.00370536	7.53882	CD467434	.	.	CD467434	.	.	Eca.2693	.	LeukoS1_4_D03.g1_A023_Stimulated_peripheral_blood_leukocytes_S1_Equus_caballus_cDNA_clone_LeukoS1_4_D03_A023_5',_mRNA_sequence_[CD467434]	chr20_44061941-44061882
JL621348	13.5693	14.4683	13.6082	14.4669	0.257956	0.24509	13.0349	14.0034	13.9111	14.8361	-0.899084	14.0188	-13.0226	1.67e-09	4.07e-05	12.1759	JL621348	.	.	JL621348	.	.	.	.	TSA__Equus_caballus_contig05598.EqcaPBMC_mRNA_sequence._[JL621348]	chr22_18272530-18272589
CX597158	9.91753	10.8165	9.97813	10.8825	0.384188	0.320716	9.33296	10.1655	10.5342	11.279	-0.89897	10.367	-8.92747	2.43e-07	0.00593177	7.05232	CX593703	.	.	CX593703	.	.	Eca.4434	.	CT020006A10E01_Equine_Articular_Cartilage_cDNA_Library_Equus_caballus_cDNA_clone_CT020006A10E01,_mRNA_sequence_[CX593703]	chrUn_286494613-286494554
LOC100060423	7.10155	8.00017	7.02361	8.06463	0.283471	0.319771	6.66904	7.45132	7.71347	8.48128	-0.898626	7.55086	-9.74615	7.93e-08	0.00193517	8.20987	ENSECAT00000011417	.	ENSECAT00000011417	XM_005599909	100060423	TGFA	.	transforming_growth_factor,_alpha	transforming_growth_factor,_alpha_[Source_HGNC_Symbol;Acc_11765]_[ENSECAT00000011417]	chr15_28725551-28728353
FEM1B	9.02391	9.92252	9.03839	9.97554	0.279778	0.314846	8.62508	9.30302	9.72258	10.5052	-0.898617	9.47322	-11.2707	1.17e-08	0.000286852	10.1766	ENSECAT00000016329	.	ENSECAT00000016329	JL615981	100052688	FEM1B	.	fem-1_homolog_b_(C._elegans)	fem-1_homolog_b_(C._elegans)_[Source_HGNC_Symbol;Acc_3649]_[ENSECAT00000016329]	chr1_121830860-121830801
LOC100051627	9.20484	10.1029	9.20093	10.0324	0.284616	0.257184	8.58328	9.71963	9.68035	10.6097	-0.898058	9.65387	-10.3045	3.84e-08	0.000937871	8.95719	ENSECAT00000023211	.	ENSECAT00000023211	CX601957	100051627	GPBP1	Eca.5934	GC-rich_promoter_binding_protein_1	GC-rich_promoter_binding_protein_1_[Source_HGNC_Symbol;Acc_29520]_[ENSECAT00000023211]	chr21_11138753-11138694
DN509855	10.7112	11.6076	10.7085	11.6241	0.268613	0.174424	10.1771	11.3068	11.1664	11.9446	-0.896442	11.1594	-11.4756	9.24e-09	0.000225481	10.4239	.	.	.	.	.	.	.	.	.	chr14_071087432-071087373
PPM1D	8.35768	9.25337	8.41199	9.25075	0.178243	0.130674	7.88495	9.09771	8.53	9.52226	-0.895691	8.80553	-14.4476	3.99e-10	9.74e-06	13.6296	ENSECAT00000015687	.	ENSECAT00000015687	XM_001917870	100071325	PPM1D	Eca.3593	protein_phosphatase,_Mg2+/Mn2+_dependent,_1D	protein_phosphatase,_Mg2+/Mn2+_dependent,_1D_[Source_HGNC_Symbol;Acc_9277]_[ENSECAT00000015687]	chr11_34047935-34047876
LOC100057445	9.22779	10.1223	9.25402	10.1286	0.311714	0.319969	8.72164	9.42904	9.70457	10.5845	-0.894511	9.67504	-7.92176	1.07e-06	0.0260462	5.52131	ENSECAT00000009602	.	ENSECAT00000009602	JL615893	100057445	C13H16orf72	.	chromosome_13_open_reading_frame,_human_C16orf72	chromosome_16_open_reading_frame_72_[Source_HGNC_Symbol;Acc_30103]_[ENSECAT00000009602]	chr13_17108418-17108359
LOC100063778	11.9101	12.803	11.8745	12.8019	0.266833	0.185817	11.5526	12.3775	12.4377	13.0398	-0.892888	12.3566	-15.4457	1.57e-10	3.84e-06	14.5687	ENSECAT00000008273	.	ENSECAT00000008273	JL622162	100063778	ATF7IP	.	activating_transcription_factor_7_interacting_protein	activating_transcription_factor_7_interacting_protein_[Source_HGNC_Symbol;Acc_20092]_[ENSECAT00000008273]	chr6_42221196-42221255
JL640608	12.4115	13.3009	12.5034	13.2864	0.371105	0.197215	11.481	12.8617	12.8778	13.6553	-0.889455	12.8562	-11.4186	9.87e-09	0.00024102	10.3554	JL640608	.	.	JL640608	.	.	.	.	TSA__Equus_caballus_contig26771.EqcaPBMC_mRNA_sequence._[JL640608]	chr23_12894244-12894303
LOC100072377	8.06574	8.95366	8.06274	8.98541	0.276126	0.434228	7.68135	8.10819	8.58106	9.54852	-0.887928	8.5097	-9.17472	1.72e-07	0.00419727	7.40997	ENSECAT00000019843	.	ENSECAT00000019843	XM_005597651	100072377	SLC43A2	.	solute_carrier_family_43_(amino_acid_system_L_transporter),_member_2	solute_carrier_family_43_(amino_acid_system_L_transporter),_member_2_[Source_HGNC_Symbol;Acc_23087]_[ENSECAT00000019843]	chr11_44059375-44059316
LOC100058152	9.01923	9.90645	8.97429	9.87535	0.355536	0.236402	8.49213	9.53971	9.86014	10.3875	-0.887215	9.46284	-7.97272	9.87e-07	0.024094	5.60196	ENSECAT00000024094	.	ENSECAT00000024094	XM_001916811	100058152	REST	.	RE1-silencing_transcription_factor	RE1-silencing_transcription_factor_[Source_HGNC_Symbol;Acc_9966]_[ENSECAT00000024094]	chr3_69358006-69357947
DN509075	10.687	11.5737	10.6972	11.5909	0.490528	0.353083	9.74972	11.055	11.4487	12.2059	-0.886704	11.1304	-10.0666	5.21e-08	0.0012722	8.64277	DN509075	.	.	DN509075	.	.	Eca.11818	.	HL02014B2A09_Equine_placenta_cDNA_Library_Equus_caballus_cDNA_clone_HL02014B2A09,_mRNA_sequence_[DN509075]	chr5_25006613-25006554
ENSECAT00000001131	7.28824	8.17138	7.21723	8.15021	0.497868	0.366515	6.56654	7.5904	8.32852	8.77287	-0.883143	7.72981	-7.79489	1.3e-06	0.0316646	5.31912	ENSECAT00000001131	.	ENSECAT00000001131	.	.	.	.	.	Uncharacterized_protein__[Source_UniProtKB/TrEMBL;Acc_F7DR04]_[ENSECAT00000001131]	chr3_076926396-076926455
A_69_P129828	7.01976	7.90219	6.98867	7.9131	0.261999	0.227054	6.68327	7.43906	7.53618	8.2658	-0.882429	7.46097	-10.2683	4.02e-08	0.00098196	8.90983	.	.	.	.	.	.	.	.	.	chr14_007913958-007914008
LOC100072800	8.04657	8.92388	8.05747	8.85901	0.273734	0.272009	7.6014	8.51824	8.50263	9.46144	-0.87731	8.48523	-8.43318	4.95e-07	0.0120917	6.31553	ENSECAT00000018296	.	ENSECAT00000018296	JL616295	100072800	ASCC1	.	activating_signal_cointegrator_1_complex_subunit_1	Activating_signal_cointegrator_1_complex_subuni_1-like_protein;_Uncharacterized_protein__[Source_UniProtKB/TrEMBL;Acc_F7AZ56]_[ENSECAT00000018296]	chr1_59325942-59325883
CD466440	16.2946	17.1711	16.3006	17.2462	0.381663	0.34987	15.6663	16.3181	16.9888	17.5101	-0.876533	16.7328	-9.07846	1.97e-07	0.00479845	7.27158	XM_005602446	.	.	XM_005602446	102149832	C1H10orf54	.	chromosome_1_open_reading_frame,_human_C10orf54	PREDICTED__Equus_caballus_chromosome_1_open_reading_frame,_human_C10orf54_(C1H10orf54),_mRNA_[XM_005602446]	chr1_59044870-59044811
TLR2	13.7238	14.6002	13.564	14.6712	0.343776	0.328334	13.329	14.045	14.4275	15.2546	-0.876423	14.162	-12.0679	4.69e-09	0.000114605	11.1179	NM_001081796	.	ENSECAT00000019013	NM_001081796	100009701	TLR2	Eca.12774	toll-like_receptor_2	Equus_caballus_toll-like_receptor_2_(TLR2),_mRNA_[NM_001081796]	chr2_65578109-65578050
ENSECAT00000018911	12.4981	13.3716	12.4526	13.4161	0.371583	0.17094	11.747	13.0505	13.0381	13.5992	-0.873515	12.9349	-10	5.68e-08	0.00138684	8.55375	ENSECAT00000018911	.	ENSECAT00000018911	XM_001917393	.	.	Eca.474	.	Uncharacterized_protein__[Source_UniProtKB/TrEMBL;Acc_F6R3W2]_[ENSECAT00000018911]	chr3_63430185-63430126
ENSECAT00000018729	6.7593	7.63094	6.69658	7.56974	0.276042	0.402117	6.39016	7.13041	7.28355	8.41573	-0.871638	7.19512	-10.1868	4.46e-08	0.00108974	8.80244	ENSECAT00000018729	.	ENSECAT00000018729	.	.	.	.	.	Uncharacterized_protein__[Source_UniProtKB/TrEMBL;Acc_F6QET4]_[ENSECAT00000018729]	chrUn_159394835-159394895
JL616441	10.6242	11.4953	10.7023	11.4616	0.458944	0.21221	9.89854	11.0354	11.3562	11.7747	-0.871118	11.0597	-7.64933	1.63e-06	0.0397189	5.08453	JL616441	.	.	JL616441	100061273	BIRC2	Eca.21282	baculoviral_IAP_repeat_containing_2	TSA__Equus_caballus_contig00830.EqcaPBMC_mRNA_sequence._[JL616441]	chr7_8994719-8994778
JL616416	14.4154	15.2851	14.4302	15.2825	0.236379	0.242561	14.0501	14.9827	14.8264	15.8433	-0.869733	14.8502	-10.3606	3.58e-08	0.000873444	9.03056	JL616416	.	.	JL616416	100054971	STK17B	Eca.2662	serine/threonine_kinase_17b	TSA__Equus_caballus_contig26573.EqcaPBMC_mRNA_sequence._[JL616416]	chr18_60139068-60139009
ALDOA	16.5862	17.4557	16.638	17.4826	0.262991	0.317905	16.0339	16.5318	16.9431	17.7497	-0.869469	17.0209	-8.3873	5.3e-07	0.0129367	6.24562	ENSECAT00000004791	.	ENSECAT00000004791	XM_001501901	100066121	ALDOA	Eca.17797	aldolase_A,_fructose-bisphosphate	aldolase_A,_fructose-bisphosphate_[Source_HGNC_Symbol;Acc_414]_[ENSECAT00000004791]	chr13_6989367-6989426
LOC100051397	9.75046	10.6186	9.7778	10.7844	0.33387	0.473445	9.1208	9.502	10.2948	11.1557	-0.868103	10.1845	-8.10417	8.08e-07	0.0197376	5.80839	ENSECAT00000026339	.	ENSECAT00000026339	JN979559	100051397	SPI1	Eca.18818	spleen_focus_forming_virus_(SFFV)_proviral_integration_oncogene	Uncharacterized_protein__[Source_UniProtKB/TrEMBL;Acc_F6YVX2]_[ENSECAT00000026339]	chr12_9128896-9117318
LOC100061061	9.29249	10.16	9.31903	10.2233	0.308286	0.33378	8.7101	9.55841	9.68035	10.6492	-0.867561	9.72627	-11.376	1.04e-08	0.000253365	10.3041	ENSECAT00000023567	.	ENSECAT00000023567	XM_001489650	100061061	CPT2	.	carnitine_palmitoyltransferase_2	carnitine_palmitoyltransferase_2_[Source_HGNC_Symbol;Acc_2330]_[ENSECAT00000023567]	chr2_4532813-4532754
THBS3	6.58825	7.45562	6.52666	7.47812	0.189277	0.302114	6.36169	7.00834	6.96666	8.00506	-0.867378	7.02194	-9.73588	8.03e-08	0.00196169	8.19582	ENSECAT00000013290	.	ENSECAT00000013290	XM_005610049	100063449	THBS3	.	thrombospondin_3	thrombospondin_3_[Source_HGNC_Symbol;Acc_11787]_[ENSECAT00000013290]	chrUn_83772961-83772902
SPTLC2	7.63222	8.49831	7.63085	8.5441	0.247141	0.248976	7.33375	8.07119	8.18147	8.93	-0.866084	8.06527	-9.90616	6.42e-08	0.00156745	8.42742	ENSECAT00000022659	.	ENSECAT00000022659	XM_005605381	100059392	SPTLC2	.	serine_palmitoyltransferase,_long_chain_base_subunit_2	serine_palmitoyltransferase,_long_chain_base_subunit_2_[Source_HGNC_Symbol;Acc_11278]_[ENSECAT00000022659]	chr24_22298717-22298658
LOC100069822	6.88621	7.7514	6.8704	7.76967	0.178709	0.248343	6.61139	7.29706	7.19311	8.10957	-0.865189	7.3188	-11.2699	1.18e-08	0.000287108	10.1757	ENSECAT00000007756	.	ENSECAT00000007756	XM_005599228	100069822	ERGIC1	.	endoplasmic_reticulum-golgi_intermediate_compartment_(ERGIC)_1	endoplasmic_reticulum-golgi_intermediate_compartment_(ERGIC)_1_[Source_HGNC_Symbol;Acc_29205]_[ENSECAT00000007756]	chr14_7793515-7789370
A_69_P105115	9.61105	10.4728	9.61503	10.3822	0.345866	0.244226	8.8484	10.1131	10.3302	10.8824	-0.861786	10.0419	-9.23753	1.58e-07	0.00384835	7.49968	.	.	.	.	.	.	.	.	.	chr11_034047480-034047194
GPR97	6.89734	7.75901	6.89404	7.8281	0.216783	0.343133	6.59493	7.13261	7.25097	8.44544	-0.86167	7.32818	-10.2618	4.06e-08	0.000990187	8.90123	ENSECAT00000010983	.	ENSECAT00000010983	XM_005608290	100062648	GPR97	.	G_protein-coupled_receptor_97	G_protein-coupled_receptor_97_[Source_HGNC_Symbol;Acc_13728]_[ENSECAT00000010983]	chr3_9805298-9805357
JL641608	11.1643	12.0253	11.2496	12.0405	0.303982	0.27614	10.6291	11.6127	11.7558	12.5391	-0.860936	11.5948	-12.2057	4.03e-09	9.83e-05	11.2753	JL641608	.	.	JL641608	.	.	Eca.10043	.	TSA__Equus_caballus_contig28055.EqcaPBMC_mRNA_sequence._[JL641608]	chr15_25439657-25439598
CX603601	10.0256	10.8865	10.0194	10.9001	0.416816	0.267858	9.24173	10.3825	10.8332	11.2818	-0.860874	10.4561	-9.66735	8.8e-08	0.00214885	8.10172	.	.	.	.	.	.	.	.	.	chrUn_120698966-120699025
UBE2D1	9.00928	9.869	9.01413	9.81881	0.239114	0.27414	8.60409	9.36793	9.44632	10.5001	-0.859717	9.43914	-10.8992	1.83e-08	0.000447918	9.71835	NM_001242449	.	ENSECAT00000009589	NM_001242449	100062598	UBE2D1	Eca.20449	ubiquitin-conjugating_enzyme_E2D_1	Equus_caballus_ubiquitin-conjugating_enzyme_E2D_1_(UBE2D1),_mRNA_[NM_001242449]	chr1_47421392-47421451
LOC100051543	10.9305	11.7876	11.0001	11.8143	0.244365	0.1968	10.463	11.372	11.2432	12.1191	-0.857111	11.3591	-13.4474	1.07e-09	2.62e-05	12.6242	ENSECAT00000017951	.	ENSECAT00000017951	JL640329	100051543	UGP2	Eca.1262	UDP-glucose_pyrophosphorylase_2	UDP-glucose_pyrophosphorylase_2_[Source_HGNC_Symbol;Acc_12527]_[ENSECAT00000017951]	chr15_34371637-34371578
AP3B1	11.7694	12.6256	11.7763	12.5804	0.203201	0.249964	11.3264	12.2013	12.0523	13.0884	-0.856118	12.1975	-17.0852	3.81e-11	9.31e-07	15.9881	ENSECAT00000024967	.	ENSECAT00000024967	JL616670	100065436	AP3B1	.	adaptor-related_protein_complex_3,_beta_1_subunit	adaptor-related_protein_complex_3,_beta_1_subunit_[Source_HGNC_Symbol;Acc_566]_[ENSECAT00000024967]	chr14_86570897-86570956
JL624338	10.2823	11.1384	10.285	11.1279	0.383669	0.204993	9.62496	10.7587	10.9769	11.5182	-0.856034	10.7103	-7.89291	1.12e-06	0.0272244	5.47551	JL624338	.	.	JL624338	.	.	Eca.10391	.	TSA__Equus_caballus_contig08877.EqcaPBMC_mRNA_sequence._[JL624338]	chr5_9623116-9623057
STIM1	7.35066	8.20558	7.30409	8.31567	0.229697	0.388294	7.0277	7.39018	7.77123	8.91387	-0.854915	7.77812	-8.48733	4.57e-07	0.0111687	6.3977	ENSECAT00000024691	.	ENSECAT00000024691	XM_005612076	100053079	STIM1	.	stromal_interaction_molecule_1	stromal_interaction_molecule_1_[Source_HGNC_Symbol;Acc_11386]_[ENSECAT00000024691]	chr7_59824716-59824775
ENSECAT00000022171	7.66486	8.51883	7.64678	8.44607	0.214933	0.357943	7.35143	7.9912	8.20529	9.17563	-0.853965	8.09185	-9.52716	1.06e-07	0.00259312	7.90762	ENSECAT00000022171	.	ENSECAT00000022171	JL624075	.	.	.	.	regulatory_solute_carrier_protein,_family_1,_member_1_[Source_HGNC_Symbol;Acc_10458]_[ENSECAT00000022171]	chr2_35351357-35351298
LOC100066413	10.1351	10.988	10.1802	11.0249	0.306124	0.160637	9.62981	10.662	10.6948	11.2274	-0.852877	10.5616	-10.1845	4.48e-08	0.00109292	8.79944	ENSECAT00000012749	.	ENSECAT00000012749	JL616161	100066413	RAB2A	Eca.3424	RAB2A,_member_RAS_oncogene_family	Uncharacterized_protein__[Source_UniProtKB/TrEMBL;Acc_F6RPZ5]_[ENSECAT00000012749]	chr9_23736420-23736361
CX602409	7.04647	7.89844	7.0447	7.87275	0.229426	0.305503	6.6815	7.4535	7.5157	8.42089	-0.851968	7.47246	-9.28105	1.48e-07	0.0036246	7.56159	CX602409	.	.	CX602409	.	.	Eca.9249	.	CT02032B1E06_Equine_Articular_Cartilage_cDNA_Library_Equus_caballus_cDNA_clone_CT02032B1E06,_mRNA_sequence_[CX602409]	chr11_19023103-19023044
ANKRD11	9.89646	10.7464	9.94203	10.6757	0.359181	0.264589	9.22327	10.1729	10.4414	11.1296	-0.849972	10.3214	-7.90882	1.09e-06	0.0265676	5.50079	XM_001917393	.	.	XM_001917393	100050107	ANKRD11	Eca.474	ankyrin_repeat_domain_11	PREDICTED__Equus_caballus_ankyrin_repeat_domain_11_(ANKRD11),_mRNA_[XM_001917393]	chr3_63429454-63429395
RLF	7.86304	8.71266	7.80115	8.78572	0.316876	0.294145	7.2108	8.29125	8.39039	9.25923	-0.849614	8.28785	-9.1587	1.76e-07	0.00429153	7.387	ENSECAT00000013323	.	ENSECAT00000013323	JL621297	100068262	RLF	.	rearranged_L-myc_fusion	rearranged_L-myc_fusion_[Source_HGNC_Symbol;Acc_10025]_[ENSECAT00000013323]	chr2_16263812-16263753
ENSECAT00000013791	9.80061	10.6499	9.78038	10.6268	0.397476	0.206316	9.24383	10.2456	10.4367	10.994	-0.849334	10.2253	-7.72002	1.46e-06	0.0355676	5.1988	ENSECAT00000013791	.	ENSECAT00000013791	JL638182	.	.	.	.	Uncharacterized_protein__[Source_UniProtKB/TrEMBL;Acc_F6PLN0]_[ENSECAT00000013791]	chrUn_216179706-216179765
MARS	11.5111	12.3601	11.5543	12.345	0.263094	0.314328	11.1481	11.6372	11.919	12.9387	-0.849033	11.9356	-13.021	1.67e-09	4.08e-05	12.1742	ENSECAT00000016356	.	ENSECAT00000016356	JL641386	100053373	MARS	Eca.13726	methionyl-tRNA_synthetase	methionyl-tRNA_synthetase_[Source_HGNC_Symbol;Acc_6898]_[ENSECAT00000016356]	chr6_72061439-72061498
ENSECAT00000017407	11.384	12.2323	11.3817	12.2481	0.459092	0.346152	10.4607	11.6964	12.1399	12.8172	-0.84828	11.8082	-10.26	4.07e-08	0.000992511	8.89881	ENSECAT00000017407	.	ENSECAT00000017407	DN509075	.	.	Eca.11818	.	proline/serine-rich_coiled-coil_1_[Source_HGNC_Symbol;Acc_24472]_[ENSECAT00000017407]	chr5_25006614-25006558
CCDC109A	7.99472	8.84288	7.96367	8.79011	0.234356	0.201918	7.63292	8.56667	8.48156	9.1637	-0.848168	8.4188	-9.56608	1.01e-07	0.00246078	7.96173	ENSECAT00000006365	.	ENSECAT00000006365	XM_005602459	100072824	MCU	.	mitochondrial_calcium_uniporter	mitochondrial_calcium_uniporter_[Source_HGNC_Symbol;Acc_23526]_[ENSECAT00000006365]	chr1_60056644-60058353
CD468788	12.3566	13.203	12.3129	13.1858	0.350145	0.2342	11.8836	12.9206	13.1945	13.6093	-0.846415	12.7798	-9.77702	7.61e-08	0.0018577	8.25205	CD468788	.	.	CD468788	.	.	Eca.2908	.	LeukoS3_7_F06.b1_A025_Stimulated_peripheral_blood_leukocytes_S3_Equus_caballus_cDNA_clone_LeukoS3_7_F06_A025_3',_mRNA_sequence_[CD468788]	chr11_17174686-17174745
AKAP13	11.1262	11.9723	11.1079	11.9735	0.496899	0.363263	10.4358	11.414	12.1978	12.6657	-0.84615	11.5493	-8.57015	4.05e-07	0.00989809	6.52266	ENSECAT00000014176	.	ENSECAT00000014176	XM_005603300	100070242	AKAP13	.	A_kinase_(PRKA)_anchor_protein_13	.	chr1_94370399-94370340
CHD7	9.1539	9.99967	9.28098	9.99485	0.446831	0.279878	8.1289	9.57862	9.75169	10.475	-0.845775	9.57678	-7.56998	1.84e-06	0.0449933	4.95547	ENSECAT00000003445	.	ENSECAT00000003445	JL625109	100052622	CHD7	.	chromodomain_helicase_DNA_binding_protein_7	chromodomain_helicase_DNA_binding_protein_7_[Source_HGNC_Symbol;Acc_20626]_[ENSECAT00000003445]	chr9_23509399-23509340
L3MBTL3	9.65171	10.4972	9.57272	10.4862	0.246962	0.192047	9.251	10.226	10.1083	10.8286	-0.845454	10.0744	-9.42414	1.22e-07	0.002981	7.7636	ENSECAT00000006788	.	ENSECAT00000006788	XM_005596920	100067448	L3MBTL3	.	l(3)mbt-like_3_(Drosophila)	l(3)mbt-like_3_(Drosophila)_[Source_HGNC_Symbol;Acc_23035]_[ENSECAT00000006788]	chr10_71315031-71315090
MED13L	9.02863	9.87376	8.99644	9.86543	0.196959	0.198246	8.73547	9.56377	9.37262	10.1963	-0.84513	9.45119	-14.4274	4.07e-10	9.93e-06	13.61	ENSECAT00000025391	.	ENSECAT00000025391	XM_001489733	100055637	MED13L	Eca.10468	mediator_complex_subunit_13-like	mediator_complex_subunit_13-like_[Source_HGNC_Symbol;Acc_22962]_[ENSECAT00000025391]	chr8_16990565-16990624
F12	6.7669	7.60781	6.76268	7.64319	0.216109	0.376285	6.47918	7.01502	7.33655	8.21747	-0.840905	7.18735	-8.219	6.8e-07	0.0166103	5.98694	ENSECAT00000011292	.	ENSECAT00000011292	XM_005599199	100068589	F12	.	coagulation_factor_XII_(Hageman_factor)	coagulation_factor_XII_(Hageman_factor)_[Source_HGNC_Symbol;Acc_3530]_[ENSECAT00000011292]	chr14_3988546-3988605
CUL2	7.28018	8.12084	7.2983	8.09728	0.206337	0.272644	6.86527	7.6728	7.65703	8.49389	-0.840667	7.70051	-11.8806	5.8e-09	0.000141519	10.9018	ENSECAT00000016792	.	ENSECAT00000016792	JL619635	100054982	CUL2	.	cullin_2	cullin_2_[Source_HGNC_Symbol;Acc_2552]_[ENSECAT00000016792]	chr29_2214908-2214967
LACE1	6.9039	7.74406	6.91536	7.73317	0.202778	0.114516	6.51836	7.60294	7.28079	8.04075	-0.84016	7.32398	-15.7054	1.25e-10	3.04e-06	14.8033	ENSECAT00000025234	.	ENSECAT00000025234	XM_001503984	100066538	LACE1	.	lactation_elevated_1	lactation_elevated_1_[Source_HGNC_Symbol;Acc_16411]_[ENSECAT00000025234]	chr10_53101943-53102002
LOC100054364	10.2469	11.0868	10.2054	11.0803	0.396579	0.296958	9.46453	10.5235	10.8622	11.6482	-0.839939	10.6668	-8.39539	5.24e-07	0.0127835	6.25796	ENSECAT00000021528	.	ENSECAT00000021528	XM_001489008	100054364	RAP2C	.	RAP2C,_member_of_RAS_oncogene_family	Uncharacterized_protein__[Source_UniProtKB/TrEMBL;Acc_F7DH45]_[ENSECAT00000021528]	chrUn_32396068-32396127
LOC100055537	13.0897	13.9291	13.0248	13.9328	0.365958	0.345687	12.3809	13.2321	13.7593	14.5183	-0.839439	13.5094	-7.53245	1.96e-06	0.0477395	4.89415	ENSECAT00000014333	.	ENSECAT00000014333	CX605717	100055537	DHRS3	Eca.20878	dehydrogenase/reductase_(SDR_family)_member_3	dehydrogenase/reductase_(SDR_family)_member_3_[Source_HGNC_Symbol;Acc_17693]_[ENSECAT00000014333]	chr2_37311748-37311807
DN509669	12.0608	12.9	12.0658	12.8577	0.289581	0.216082	11.4654	12.6073	12.5672	13.2411	-0.839149	12.4804	-14.2839	4.67e-10	1.14e-05	13.4696	DN509669	.	.	DN509669	.	.	Eca.8118	.	HL02016B2C07_Equine_placenta_cDNA_Library_Equus_caballus_cDNA_clone_HL02016B2C07,_mRNA_sequence_[DN509669]	chr5_9567976-9567740
LOC100057649	7.35759	8.1962	7.34153	8.14578	0.160561	0.256391	7.08042	7.85643	7.76396	8.59032	-0.838605	7.7769	-10.0228	5.51e-08	0.00134637	8.58431	ENSECAT00000015548	.	ENSECAT00000015548	XM_005605341	100057649	JDP2	.	Jun_dimerization_protein_2	Jun_dimerization_protein_2_[Source_HGNC_Symbol;Acc_17546]_[ENSECAT00000015548]	chr24_20296733-20296792
CX605862	12.2105	13.0475	12.2119	13.1234	0.236501	0.212194	11.8218	12.6742	12.6292	13.3541	-0.836984	12.629	-9.53759	1.05e-07	0.00255694	7.92213	CX605862	.	.	CX605862	.	.	Eca.6232	.	CT02042B1F11_Equine_Articular_Cartilage_cDNA_Library_Equus_caballus_cDNA_clone_CT02042B1F11,_mRNA_sequence_[CX605862]	chrUn_253103070-253103011
ENSECAT00000021223	7.21622	8.05225	7.13079	8.07852	0.439094	0.430401	6.62873	7.45526	8.28586	8.9529	-0.836031	7.63424	-8.14039	7.65e-07	0.0186889	5.8649	ENSECAT00000021223	.	ENSECAT00000021223	.	.	.	.	.	Uncharacterized_protein__[Source_UniProtKB/TrEMBL;Acc_F7D8I0]_[ENSECAT00000021223]	chr1_117910101-117910042
WDR59	7.66588	8.50098	7.56482	8.43858	0.413603	0.473495	7.20294	7.88608	8.54804	9.40087	-0.835093	8.08343	-9.29735	1.45e-07	0.00354439	7.58472	ENSECAT00000024547	.	ENSECAT00000024547	XM_005608431	100055157	WDR59	.	WD_repeat_domain_59	WD_repeat_domain_59_[Source_HGNC_Symbol;Acc_25706]_[ENSECAT00000024547]	chr3_23784188-23776866
IPMK	8.53851	9.37089	8.56081	9.39482	0.289584	0.34225	8.00631	8.78116	9.00663	10.0984	-0.832376	8.9547	-8.03426	8.99e-07	0.0219404	5.69887	ENSECAT00000008137	.	ENSECAT00000008137	XM_005602574	100072153	IPMK	.	inositol_polyphosphate_multikinase	inositol_polyphosphate_multikinase_[Source_HGNC_Symbol;Acc_20739]_[ENSECAT00000008137]	chr1_47291144-47291085
LOC100070044	11.5401	12.3716	11.4675	12.4319	0.362988	0.199038	11.0419	12.0242	12.4241	12.7021	-0.831429	11.9559	-9.50264	1.1e-07	0.00268033	7.87345	ENSECAT00000019963	.	ENSECAT00000019963	JL626566	100070044	KIAA0922	.	KIAA0922_ortholog	KIAA0922_[Source_HGNC_Symbol;Acc_29146]_[ENSECAT00000019963]	chr2_65628022-65627963
DN510498	11.5399	12.3702	11.6036	12.3402	0.18879	0.216794	11.2243	12.0927	11.7451	12.7724	-0.830294	11.955	-11.9473	5.38e-09	0.000131237	10.9791	XM_001503472	.	.	XM_001503472	100056957	CHP1	.	calcineurin-like_EF-hand_protein_1	PREDICTED__Equus_caballus_calcineurin-like_EF-hand_protein_1_(CHP1),_mRNA_[XM_001503472]	chr1_144678414-144678355
TNFRSF1A	7.5787	8.40806	7.50859	8.34648	0.25335	0.372136	7.23336	7.66604	8.21188	8.98446	-0.829363	7.99338	-8.66657	3.53e-07	0.00860831	6.66711	ENSECAT00000017432	ENSECAG00000016330	ENSECAT00000017432	XM_001915477	100059548	TNFRSF1A	XM_001915477	.	.	.
ENSECAT00000009182	7.41546	8.24474	7.19094	8.19645	0.604351	0.484855	6.69533	7.44405	8.60557	9.05182	-0.829276	7.8301	-7.56905	1.85e-06	0.0450589	4.95396	ENSECAT00000009182	.	ENSECAT00000009182	.	.	.	.	.	Uncharacterized_protein__[Source_UniProtKB/TrEMBL;Acc_F6QA82]_[ENSECAT00000009182]	chrX_019822214-019822273
AP2B1	8.74564	9.57239	8.75925	9.57358	0.308828	0.250356	8.09752	9.2373	9.41205	10.0018	-0.826741	9.15902	-9.15616	1.76e-07	0.00430666	7.38337	ENSECAT00000009776	.	ENSECAT00000009776	JL618052	100058050	AP2B1	.	adaptor-related_protein_complex_2,_beta_1_subunit	adaptor-related_protein_complex_2,_beta_1_subunit_[Source_HGNC_Symbol;Acc_563]_[ENSECAT00000009776]	chr11_36211575-36211516
LOC100052549	13.3013	14.128	13.2828	14.1367	0.282459	0.329343	12.9124	13.2664	13.9839	14.5342	-0.826697	13.7147	-7.6083	1.73e-06	0.0423595	5.01791	ENSECAT00000007495	.	ENSECAT00000007495	JL638183	100052549	IL10RB	Eca.13161	interleukin_10_receptor,_beta	Uncharacterized_protein__[Source_UniProtKB/TrEMBL;Acc_F7DD55]_[ENSECAT00000007495]	chr26_11940618-11940559
CLCN4	8.12113	8.94638	8.15066	8.91283	0.257011	0.33756	7.61533	8.4536	8.51591	9.68517	-0.825245	8.53376	-7.93139	1.05e-06	0.0256646	5.53659	ENSECAT00000017683	.	ENSECAT00000017683	XM_001488021	100049933	CLCN4	.	chloride_channel,_voltage-sensitive_4	chloride_channel,_voltage-sensitive_4_[Source_HGNC_Symbol;Acc_2022]_[ENSECAT00000017683]	chrX_471311-478234
ENSECAT00000020032	9.76061	10.5828	9.66514	10.6165	0.484752	0.302984	9.13902	9.95644	10.6823	11.1628	-0.822181	10.1717	-8.10202	8.11e-07	0.0198016	5.80504	ENSECAT00000020032	.	ENSECAT00000020032	.	.	.	.	.	Uncharacterized_protein__[Source_UniProtKB/TrEMBL;Acc_F7A9M1]_[ENSECAT00000020032]	chr4_062598198-062598290
JL629372	10.1947	11.0165	10.2861	11.074	0.307804	0.316937	9.62274	10.2328	10.5638	11.5962	-0.821799	10.6056	-9.09328	1.93e-07	0.0047003	7.29294	JL629372	.	.	JL629372	100630574	GNG12	Eca.6352	guanine_nucleotide_binding_protein_(G_protein),_gamma_12	TSA__Equus_caballus_contig14186.EqcaPBMC_mRNA_sequence._[JL629372]	chr5_66565232-66565291
CD535494	6.93969	7.76099	6.91188	7.65446	0.232779	0.478612	6.63471	7.14692	7.43923	8.74795	-0.8213	7.35034	-7.88193	1.13e-06	0.0276874	5.45806	.	.	.	.	.	.	.	.	.	chr10_057606851-057606910
CX605927	8.57101	9.3915	8.58951	9.37319	0.361727	0.311486	8.01627	8.76828	9.46884	9.80424	-0.820488	8.98126	-7.72796	1.44e-06	0.0351308	5.21159	CX605927	.	.	CX605927	.	.	Eca.10509	.	CT02042B2E01_Equine_Articular_Cartilage_cDNA_Library_Equus_caballus_cDNA_clone_CT02042B2E01,_mRNA_sequence_[CX605927]	chrX_383909-383968
A_69_P117311	11.0264	11.8438	11.0163	11.8208	0.317766	0.170292	10.5333	11.6192	11.4944	12.1799	-0.817431	11.4351	-10.7351	2.24e-08	0.000547423	9.51187	XM_005604345	.	XM_005604345	XM_005604345	100070883	3224016000	.	membrane-associated_ring_finger_(C3HC4)_6,_E3_ubiquitin_protein_ligase	PREDICTED__Equus_caballus_membrane-associated_ring_finger_(C3HC4)_6,_E3_ubiquitin_protein_ligase_(MARCH6),_mRNA_[XM_005604345]	chr21_45048109-45048050
BM735368	13.2502	14.0669	13.3157	14.0206	0.279993	0.244488	12.8111	13.7898	13.5913	14.5504	-0.816737	13.6585	-10.3969	3.42e-08	0.000834312	9.0778	CX599520	.	.	CX599520	.	.	Eca.1351	.	CT020024A10A10_Equine_Articular_Cartilage_cDNA_Library_Equus_caballus_cDNA_clone_CT020024A10A10,_mRNA_sequence_[CX599520]	chr6_66840102-66840043
TMF1	9.84487	10.6605	9.79059	10.6628	0.280641	0.17805	9.46302	10.2745	10.2408	10.8906	-0.815617	10.2527	-8.26294	6.37e-07	0.0155557	6.05482	ENSECAT00000025163	.	ENSECAT00000025163	JL637941	100053441	TMF1	.	TATA_element_modulatory_factor_1	TATA_element_modulatory_factor_1_[Source_HGNC_Symbol;Acc_11870]_[ENSECAT00000025163]	chr16_20930100-20930159
ENSECAT00000012196	10.9191	11.734	10.7738	11.7201	0.321611	0.30338	10.5908	11.0231	11.5707	12.1011	-0.814866	11.3265	-8.05017	8.77e-07	0.0214172	5.72386	ENSECAT00000012196	.	ENSECAT00000012196	XM_005614817	.	.	.	.	Uncharacterized_protein__[Source_UniProtKB/TrEMBL;Acc_F6ZXT8]_[ENSECAT00000012196]	chr22_41068726-41068667
CX600920	13.2759	14.0894	13.2435	14.0727	0.217908	0.244907	12.9391	13.694	13.7005	14.4811	-0.813522	13.6827	-9.69292	8.51e-08	0.00207691	8.13688	CX600920	.	.	CX600920	.	.	Eca.8703	.	CT020028A10G12_Equine_Articular_Cartilage_cDNA_Library_Equus_caballus_cDNA_clone_CT020028A10G12,_mRNA_sequence_[CX600920]	chr10_13663548-13663607
LOC100050367	12.3854	13.1989	12.3885	13.2439	0.528996	0.291382	11.0448	12.3037	13.185	13.4583	-0.813451	12.7921	-7.93117	1.05e-06	0.0256732	5.53624	ENSECAT00000006682	.	ENSECAT00000006682	JL623353	100050367	LGALS3	Eca.83	lectin,_galactoside-binding,_soluble,_3	lectin,_galactoside-binding,_soluble,_3_[Source_HGNC_Symbol;Acc_6563]_[ENSECAT00000006682]	chr24_2936931-2936990
JL638551	10.7653	11.5785	10.7758	11.5681	0.415121	0.279467	9.86566	11.0417	11.3952	11.9976	-0.813144	11.1719	-8.25624	6.44e-07	0.0157119	6.04449	JL638551	.	.	JL638551	.	.	.	.	TSA__Equus_caballus_contig24104.EqcaPBMC_mRNA_sequence._[JL638551]	chr18_28969869-28969928
LOC100056724	8.72802	9.53995	8.69602	9.61623	0.317869	0.38555	8.09056	8.64316	9.24894	10.0901	-0.811929	9.13398	-8.75613	3.1e-07	0.00756866	6.80027	ENSECAT00000015648	.	ENSECAT00000015648	XM_005600202	100056724	FAM49A	.	family_with_sequence_similarity_49,_member_A	family_with_sequence_similarity_49,_member_A_[Source_HGNC_Symbol;Acc_25373]_[ENSECAT00000015648]	chr15_74703172-74703231
ENSECAT00000021199	7.22017	8.02974	7.2216	7.96629	0.291252	0.25301	6.70581	7.67341	7.65866	8.54467	-0.809567	7.62496	-7.94191	1.03e-06	0.025255	5.55324	ENSECAT00000021199	.	ENSECAT00000021199	.	.	.	.	.	Uncharacterized_protein__[Source_UniProtKB/TrEMBL;Acc_F7DDI7]_[ENSECAT00000021199]	chr27_002033353-002033412
JL640627	9.37983	10.1872	9.38586	10.1658	0.384394	0.227035	8.7534	9.83965	10.0395	10.72	-0.80733	9.78349	-8.79805	2.92e-07	0.00712843	6.86225	JL640627	.	.	JL640627	.	.	Eca.1159	.	TSA__Equus_caballus_contig26793.EqcaPBMC_mRNA_sequence._[JL640627]	chr10_24635991-24635932
ENSECAT00000021432	6.9607	7.76622	6.99032	7.72515	0.236393	0.262889	6.54805	7.42755	7.31925	8.29645	-0.805524	7.36346	-7.74414	1.4e-06	0.0342576	5.23764	ENSECAT00000021432	.	ENSECAT00000021432	XM_005610382	.	.	.	.	AKNA_domain_containing_1_[Source_HGNC_Symbol;Acc_28398]_[ENSECAT00000021432]	chr5_24632515-24632456
A_69_P129830	6.85269	7.65614	6.83316	7.66661	0.218897	0.226405	6.51015	7.24925	7.27527	8.0003	-0.803458	7.25442	-9.68202	8.63e-08	0.00210725	8.12191	.	.	.	.	.	.	.	.	.	chr14_007913956-007914008
JL620850	10.5341	11.3373	10.5029	11.457	0.343797	0.391105	10.0385	10.6834	11.0912	11.8667	-0.803127	10.9357	-7.59834	1.76e-06	0.0430285	5.00169	JL620850	.	.	JL620850	.	.	Eca.2216	.	TSA__Equus_caballus_contig05037.EqcaPBMC_mRNA_sequence._[JL620850]	chr22_33743020-33742961
TBC1D15	9.19555	9.99762	9.22207	10.0397	0.307968	0.280315	8.60985	9.38491	9.66908	10.3302	-0.802064	9.59658	-9.78146	7.56e-08	0.00184682	8.25812	ENSECAT00000007472	.	ENSECAT00000007472	JL618408	100056891	TBC1D15	.	TBC1_domain_family,_member_15	TBC1_domain_family,_member_15_[Source_HGNC_Symbol;Acc_25694]_[ENSECAT00000007472]	chr28_387655-387714
DN509230	8.78819	9.58975	8.77537	9.76893	0.31588	0.45623	8.33289	8.4219	9.36525	10.2112	-0.801554	9.18897	-7.68606	1.54e-06	0.0375018	5.14399	DN509230	.	.	DN509230	.	.	Eca.11856	.	HL02015A2C04_Equine_placenta_cDNA_Library_Equus_caballus_cDNA_clone_HL02015A2C04,_mRNA_sequence_[DN509230]	chr7_69051212-69051271
ENSECAT00000027020	7.33541	8.13592	7.28214	8.16286	0.326898	0.242388	6.90426	7.70591	7.96064	8.5761	-0.800503	7.73566	-8.85061	2.71e-07	0.00661431	6.93968	ENSECAT00000027020	.	ENSECAT00000027020	.	.	.	.	.	Uncharacterized_protein__[Source_UniProtKB/TrEMBL;Acc_F6QUB7]_[ENSECAT00000027020]	chr2_7570793-7570857
DN511086	8.01083	8.81038	8.08177	8.79101	0.329117	0.473647	7.45984	8.20995	8.60471	10.045	-0.799554	8.4106	-8.48002	4.62e-07	0.0112889	6.38662	DN511086	.	.	DN511086	.	.	Eca.12305	.	HL02021B2G10_Equine_placenta_cDNA_Library_Equus_caballus_cDNA_clone_HL02021B2G10,_mRNA_sequence_[DN511086]	chr3_46675149-46675208
ZFP36	8.21732	9.01683	8.16499	9.02474	0.279297	0.354952	7.79299	8.40979	8.81229	9.69854	-0.799516	8.61708	-10.9296	1.77e-08	0.000431642	9.75643	ENSECAG00000017795	ENSECAG00000017795	ENSECAT00000018766	XM_005615052	.	ZFP36	XM_005615052	.	.	.
SORT1	9.45563	10.2547	9.40437	10.2773	0.422725	0.352948	8.69621	9.71719	10.3432	10.8488	-0.799022	9.85514	-8.74972	3.13e-07	0.00763854	6.79076	ENSECAT00000016625	.	ENSECAT00000016625	DN508721	100061385	SORT1	Eca.21401	sortilin_1	sortilin_1_[Source_HGNC_Symbol;Acc_11186]_[ENSECAT00000016625]	chr5_25034606-25034547
SOD2	13.52	14.3176	13.5611	14.2605	0.625544	0.526679	12.5544	13.4061	14.6298	15.3337	-0.797637	13.9188	-9.80782	7.31e-08	0.00178366	8.29404	ENSECAT00000012435	ENSECAG00000011797	ENSECAT00000012435	NM_001082517	.	SOD2	NM_001082517	.	.	.
ENSECAT00000009935	7.10651	7.90378	7.18326	7.87973	0.315681	0.295021	6.46276	7.45192	7.49385	8.57724	-0.797271	7.50515	-9.95862	5.99e-08	0.00146362	8.49815	ENSECAT00000009935	.	ENSECAT00000009935	.	.	.	.	.	Uncharacterized_protein__[Source_UniProtKB/TrEMBL;Acc_F6WIJ9]_[ENSECAT00000009935]	chr1_077853291-077854041
DN507767	8.15398	8.95091	8.10006	8.96591	0.424702	0.278511	7.44512	8.50764	8.93243	9.4341	-0.796928	8.55244	-8.16834	7.34e-07	0.0179201	5.90838	DN507767	.	.	DN507767	.	.	Eca.11487	.	HL020001000_PLATE_G04_31_024_Equine_placenta_cDNA_Library_Equus_caballus_cDNA_clone_HL020001000_PLATE_G04_31_024,_mRNA_sequence_[DN507767]	chrUn_329566312-329566253
XM_001504718	12.637	13.4338	12.6175	13.3785	0.246334	0.173669	12.1837	13.1668	13.1045	13.7279	-0.796774	13.0354	-9.98579	5.79e-08	0.00141274	8.53466	BI961038	.	.	BI961038	.	.	Eca.749	.	MONO1_5_C09.b1_A005_Monocytes_(MONO1)_Equus_caballus_cDNA,_mRNA_sequence_[BI961038]	chr6_70465617-70467008
FCER1G	15.3351	16.1309	15.1958	16.1234	0.330667	0.203668	14.9624	15.8452	16.0011	16.4539	-0.795756	15.733	-7.96279	1e-06	0.0244621	5.58626	ENSECAT00000009725	.	ENSECAT00000009725	AJ318334	100034137	FCER1G	Eca.1440	Fc_fragment_of_IgE,_high_affinity_I,_receptor_for;_gamma_polypeptide	Fc_fragment_of_IgE,_high_affinity_I,_receptor_for;_gamma_polypeptide_[Source_HGNC_Symbol;Acc_3611]_[ENSECAT00000009725]	chrUn_308854308-308854251
LOC100066828	7.26296	8.0587	7.29456	8.03404	0.218324	0.32523	6.80696	7.49395	7.57802	8.72457	-0.795745	7.66083	-12.2859	3.68e-09	8.99e-05	11.366	ENSECAT00000020810	.	ENSECAT00000020810	XM_005596447	100066828	LOC100066828	.	myeloid_cell_surface_antigen_CD33-like	Uncharacterized_protein__[Source_UniProtKB/TrEMBL;Acc_F7DJ66]_[ENSECAT00000020810]	chrUn_213410943-213410653
VAV1	12.8137	13.6093	12.776	13.6222	0.430616	0.278069	11.8401	13.2349	13.417	14.1814	-0.795616	13.2115	-7.53632	1.94e-06	0.0474487	4.90047	ENSECAT00000016365	ENSECAG00000014896	ENSECAT00000016365	.	.	VAV1	.	.	.	.
ENSECAT00000004225	6.60707	7.40244	6.48552	7.44001	0.233275	0.288274	6.33911	6.84323	7.0601	7.77711	-0.795371	7.00475	-11.4907	9.07e-09	0.000221549	10.4419	ENSECAT00000004225	.	ENSECAT00000004225	.	.	.	.	.	Uncharacterized_protein__[Source_UniProtKB/TrEMBL;Acc_F7A6P3]_[ENSECAT00000004225]	chr6_053500429-053500370
ANKFY1	7.61033	8.40536	7.64357	8.41924	0.244303	0.344195	7.20923	7.75567	8.08937	9.17731	-0.795027	8.00785	-8.79508	2.93e-07	0.00715867	6.85787	ENSECAT00000023510	.	ENSECAT00000023510	JL625661	100072709	ANKFY1	.	ankyrin_repeat_and_FYVE_domain_containing_1	ankyrin_repeat_and_FYVE_domain_containing_1_[Source_HGNC_Symbol;Acc_20763]_[ENSECAT00000023510]	chr11_46429975-46429916
HBP1	12.9233	13.7179	12.9818	13.7913	0.260822	0.184134	12.5097	13.3457	13.3545	13.9167	-0.794539	13.3206	-8.97236	2.28e-07	0.00556795	7.11778	ENSECAT00000022557	.	ENSECAT00000022557	CX602659	100050609	HBP1	Eca.20490	HMG-box_transcription_factor_1	HMG-box_transcription_factor_1_[Source_HGNC_Symbol;Acc_23200]_[ENSECAT00000022557]	chr4_7217269-7217328
JL619078	10.9827	11.7756	10.9448	11.7383	0.256273	0.227707	10.5878	11.2592	11.5627	12.1327	-0.792906	11.3792	-9.02805	2.11e-07	0.005149	7.19867	JL619078	.	.	JL619078	.	.	Eca.3630	.	TSA__Equus_caballus_contig02998.EqcaPBMC_mRNA_sequence._[JL619078]	chr11_11204352-11204293
ENSECAT00000015748	15.1573	15.9492	15.105	15.9291	0.239555	0.208945	14.8003	15.6649	15.6605	16.4156	-0.791979	15.5532	-8.86963	2.64e-07	0.00643798	6.96763	ENSECAT00000015748	.	ENSECAT00000015748	XM_005614716	.	.	.	.	gasdermin_D_[Source_HGNC_Symbol;Acc_25697]_[ENSECAT00000015748]	chrUn_227723833-227723774
CX605808	9.7326	10.5242	9.72127	10.4968	0.228169	0.217369	9.18578	10.2076	9.98946	10.9384	-0.79156	10.1284	-11.2576	1.19e-08	0.000291329	10.1607	CX605808	.	.	CX605808	.	.	Eca.10471	.	CT02042B1B01_Equine_Articular_Cartilage_cDNA_Library_Equus_caballus_cDNA_clone_CT02042B1B01,_mRNA_sequence_[CX605808]	chr14_8675217-8675276
JL634625	11.5033	12.2942	11.571	12.3108	0.328723	0.125354	10.8774	12.0883	11.962	12.4742	-0.790866	11.8988	-8.74261	3.16e-07	0.00771674	6.78022	JL634625	.	.	JL634625	.	.	.	.	TSA__Equus_caballus_contig19620.EqcaPBMC_mRNA_sequence._[JL634625]	chr31_17270420-17270361
NIPBL	7.68148	8.47208	7.62238	8.47943	0.318636	0.108486	7.19101	8.28956	8.17505	8.64338	-0.790595	8.07678	-10.8545	1.94e-08	0.000472963	9.66236	ENSECAT00000020680	.	ENSECAT00000020680	JL619068	100053547	NIPBL	.	Nipped-B_homolog_(Drosophila)	Nipped-B_homolog_(Drosophila)_[Source_HGNC_Symbol;Acc_28862]_[ENSECAT00000020680]	chr21_24096302-24096243
ENSECAT00000009408	8.00802	8.79817	7.95437	8.8135	0.163797	0.249818	7.77927	8.43213	8.29456	9.19888	-0.79015	8.4031	-10.2249	4.25e-08	0.00103794	8.85266	ENSECAT00000009408	.	ENSECAT00000009408	JL619165	.	.	.	.	alkylglycerone_phosphate_synthase_[Source_HGNC_Symbol;Acc_327]_[ENSECAT00000009408]	chr18_44341941-44342000
JL640376	10.3385	11.1282	10.3207	11.1339	0.324455	0.193393	9.61157	10.7259	10.8011	11.5602	-0.789709	10.7333	-9.79191	7.46e-08	0.00182151	8.27237	JL640376	.	.	JL640376	.	.	Eca.2259	.	TSA__Equus_caballus_contig26479.EqcaPBMC_mRNA_sequence._[JL640376]	chrUn_269818637-269818578
JL637050	13.0967	13.8864	12.9661	13.8718	0.430542	0.213574	12.471	13.432	13.7674	14.1762	-0.789626	13.4915	-8.28141	6.2e-07	0.0151338	6.08329	JL637050	.	.	JL637050	100058727	WSB1	Eca.18563	WD_repeat_and_SOCS_box_containing_1	TSA__Equus_caballus_contig22178.EqcaPBMC_mRNA_sequence._[JL637050]	chr11_40077017-40077076
LOC100072238	6.48767	7.27672	6.46528	7.31576	0.161498	0.288995	6.27773	6.8276	6.78463	7.75482	-0.789051	6.8822	-9.47556	1.14e-07	0.00278024	7.83564	ENSECAT00000015226	.	ENSECAT00000015226	XM_001502124	100072238	PPIL6	.	peptidylprolyl_isomerase_(cyclophilin)-like_6	peptidylprolyl_isomerase_(cyclophilin)-like_6_[Source_HGNC_Symbol;Acc_21557]_[ENSECAT00000015226]	chr10_53891219-53887243
CUL3	12.5399	13.3287	12.545	13.3274	0.168866	0.135233	12.2646	13.1058	12.8018	13.4995	-0.788782	12.9343	-13.7373	8.01e-10	1.96e-05	12.9227	ENSECAT00000012128	.	ENSECAT00000012128	JL616694	100061420	CUL3	Eca.1872	cullin_3	cullin_3_[Source_HGNC_Symbol;Acc_2553]_[ENSECAT00000012128]	chr6_13179882-13179823
A_69_P129829	6.86074	7.64871	6.76731	7.61957	0.234002	0.206601	6.57876	7.31346	7.34047	7.98412	-0.787961	7.25472	-8.64627	3.63e-07	0.00886434	6.63679	.	.	.	.	.	.	.	.	.	chr14_007913957-007914008
LOC100064893	11.1272	11.9138	11.1492	11.9028	0.297378	0.235094	10.4178	11.4348	11.481	12.284	-0.786637	11.5205	-11.2077	1.27e-08	0.000309103	10.0998	ENSECAT00000009746	.	ENSECAT00000009746	JL619537	100064893	PGM2	.	phosphoglucomutase_2	phosphoglucomutase_2_[Source_HGNC_Symbol;Acc_8906]_[ENSECAT00000009746]	chr3_82606677-82606618
CD536518	7.21651	8.00315	7.23047	7.9594	0.212885	0.282065	6.7374	7.59114	7.47458	8.56939	-0.786637	7.60983	-9.39157	1.28e-07	0.00311606	7.71782	.	.	.	.	.	.	.	.	.	chr2_004537610-004537551
ENSECAT00000007625	8.49144	9.27797	8.46341	9.21785	0.448599	0.267411	7.82745	8.96801	9.24096	9.85808	-0.786529	8.8847	-7.96114	1e-06	0.0245238	5.58365	ENSECAT00000007625	.	ENSECAT00000007625	.	.	.	.	.	Uncharacterized_protein__[Source_UniProtKB/TrEMBL;Acc_F7CFV5]_[ENSECAT00000007625]	chrUn_071706863-071706804
ENSECAT00000011891	6.72207	7.50817	6.60953	7.56325	0.291691	0.400663	6.43629	6.70133	7.44924	8.195	-0.786096	7.11512	-9.68437	8.6e-08	0.00210067	8.12514	ENSECAT00000011891	.	ENSECAT00000011891	.	.	.	.	.	Uncharacterized_protein__[Source_UniProtKB/TrEMBL;Acc_F6ZSU0]_[ENSECAT00000011891]	chr1_082538845-082538781
LOC100630509	8.27371	9.05783	8.29705	9.02863	0.204069	0.196494	7.90105	8.81925	8.6457	9.54167	-0.784127	8.66577	-10.6386	2.53e-08	0.000616737	9.38911	ENSECAT00000017208	.	ENSECAT00000017208	CX602122	100630509	LOC100630509	Eca.20433	leptin_receptor_gene-related_protein-like	leptin_receptor_overlapping_transcript_[Source_HGNC_Symbol;Acc_29477]_[ENSECAT00000017208]	chr5_68387767-68387708
PFKFB2	6.346	7.1299	6.33437	7.12869	0.0969829	0.200705	6.1882	6.78596	6.53611	7.46742	-0.783901	6.73795	-11.5584	8.39e-09	0.000204767	10.5228	ENSECAT00000010579	.	ENSECAT00000010579	XM_005609612	100051146	PFKFB2	.	6-phosphofructo-2-kinase/fructose-2,6-biphosphatase_2	6-phosphofructo-2-kinase/fructose-2,6-biphosphatase_2_[Source_HGNC_Symbol;Acc_8873]_[ENSECAT00000010579]	chr5_3296520-3296579
LOC100065302	6.76705	7.55018	6.74967	7.6105	0.239966	0.309742	6.44761	6.93611	7.28098	8.00707	-0.78313	7.15862	-11.0715	1.49e-08	0.000363714	9.93256	ENSECAT00000021516	.	ENSECAT00000021516	XM_005599587	100065302	XRCC4	.	X-ray_repair_complementing_defective_repair_in_Chinese_hamster_cells_4	X-ray_repair_complementing_defective_repair_in_Chinese_hamster_cells_4_[Source_HGNC_Symbol;Acc_12831]_[ENSECAT00000021516]	chr14_82492992-82492933
VIM	15.9637	16.7459	15.9218	16.7458	0.258108	0.281214	15.4591	16.3836	16.4369	17.3271	-0.782191	16.3548	-9.40623	1.25e-07	0.00305447	7.73845	NM_001243145	.	ENSECAT00000006522	NM_001243145	100056088	VIM	Eca.13250	vimentin	Equus_caballus_vimentin_(VIM),_mRNA_[NM_001243145]	chr29_17125248-17125189
SESTD1	7.57496	8.35666	7.59071	8.19313	0.41161	0.44237	6.95478	7.82083	8.33218	9.33426	-0.781693	7.96581	-7.95259	1.02e-06	0.024846	5.57014	ENSECAT00000012633	.	ENSECAT00000012633	JL641151	100067450	SESTD1	.	SEC14_and_spectrin_domains_1	SEC14_and_spectrin_domains_1_[Source_HGNC_Symbol;Acc_18379]_[ENSECAT00000012633]	chr18_45729999-45729940
JL640619	13.9377	14.7188	13.9616	14.6955	0.26598	0.246596	13.486	14.2365	14.3893	15.1728	-0.78103	14.3282	-7.69981	1.5e-06	0.0367059	5.16619	JL640619	.	.	JL640619	.	.	.	.	TSA__Equus_caballus_contig26784.EqcaPBMC_mRNA_sequence._[JL640619]	chr16_4717118-4717177
LOC100068568	9.6298	10.4101	9.66732	10.4164	0.303201	0.267914	9.19749	9.92151	10.0578	10.8696	-0.780353	10.02	-8.86062	2.67e-07	0.00652092	6.95439	ENSECAT00000026029	.	ENSECAT00000026029	JL638468	100068568	MKLN1	.	muskelin_1,_intracellular_mediator_containing_kelch_motifs	muskelin_1,_intracellular_mediator_containing_kelch_motifs_[Source_HGNC_Symbol;Acc_7109]_[ENSECAT00000026029]	chrUn_61558594-61558535
ENTPD3	7.22619	8.00639	7.17089	7.97438	0.347919	0.332554	6.79912	7.39317	8.09348	8.62232	-0.780199	7.61629	-7.78279	1.32e-06	0.0322639	5.29971	ENSECAT00000018886	.	ENSECAT00000018886	XM_005600810	100068004	ENTPD3	.	ectonucleoside_triphosphate_diphosphohydrolase_3	ectonucleoside_triphosphate_diphosphohydrolase_3_[Source_HGNC_Symbol;Acc_3365]_[ENSECAT00000018886]	chr16_45201570-45199246
LOC100063217	8.33323	9.11339	8.35483	9.13853	0.341573	0.236471	7.70123	8.53645	8.93852	9.47841	-0.780168	8.72331	-8.99389	2.21e-07	0.00540187	7.1491	ENSECAT00000019645	.	ENSECAT00000019645	.	100063217	PAK1	.	p21_protein_(Cdc42/Rac)-activated_kinase_1	p21_protein_(Cdc42/Rac)-activated_kinase_1_[Source_HGNC_Symbol;Acc_8590]_[ENSECAT00000019645]	chr7_54804724-54804783
ERG	6.42125	7.20087	6.4083	7.13125	0.158327	0.327599	6.23566	6.83857	6.83238	8.08793	-0.77962	6.81106	-8.41772	5.07e-07	0.0123699	6.29199	ENSECAT00000011300	.	ENSECAT00000011300	XM_003364202	100051563	ERG	.	v-ets_avian_erythroblastosis_virus_E26_oncogene_homolog	v-ets_avian_erythroblastosis_virus_E26_oncogene_homolog_[Source_HGNC_Symbol;Acc_3446]_[ENSECAT00000011300]	chr26_7357841-7357900
LOC100070253	9.49025	10.2696	9.53982	10.2937	0.255526	0.331475	8.81416	9.47264	9.77324	10.6647	-0.779316	9.8799	-9.83718	7.03e-08	0.001716	8.33396	ENSECAT00000003805	.	ENSECAT00000003805	CX601979	100070253	LOC100070253	Eca.2286	biogenesis_of_lysosome-related_organelles_complex_1_subunit_4-like	biogenesis_of_lysosomal_organelles_complex-1,_subunit_4,_cappuccino_[Source_HGNC_Symbol;Acc_24206]_[ENSECAT00000003805]	chr3_108043568-108043627
JL641500	14.3594	15.1364	14.3665	15.0664	0.228385	0.210845	14.0624	14.8476	14.7071	15.5741	-0.776994	14.7479	-9.37222	1.31e-07	0.00319933	7.69057	JL641500	.	.	JL641500	100054440	PPP2R5A	Eca.5499	protein_phosphatase_2,_regulatory_subunit_B',_alpha	TSA__Equus_caballus_contig27901.EqcaPBMC_mRNA_sequence._[JL641500]	chr5_17498614-17498555
LOC100067195	7.6747	8.45151	7.64196	8.44611	0.294101	0.255991	7.17486	7.86724	8.14117	8.93129	-0.776818	8.06311	-9.90155	6.46e-08	0.00157694	8.42119	ENSECAT00000027148	.	ENSECAT00000027148	.	100067195	BMPR2	.	bone_morphogenetic_protein_receptor,_type_II_(serine/threonine_kinase)	bone_morphogenetic_protein_receptor,_type_II_(serine/threonine_kinase)_[Source_HGNC_Symbol;Acc_1078]_[ENSECAT00000027148]	chrUn_99848779-99848838
CX604287	6.6251	7.39986	6.65011	7.33352	0.115937	0.392932	6.39898	6.96062	6.80758	8.43668	-0.774764	7.01248	-8.06448	8.58e-07	0.020958	5.74629	CX604287	.	.	CX604287	.	.	Eca.9943	.	CT02037B2F12_Equine_Articular_Cartilage_cDNA_Library_Equus_caballus_cDNA_clone_CT02037B2F12,_mRNA_sequence_[CX604287]	chr4_51762420-51762479
GNAI3	8.32273	9.09655	8.32839	9.06577	0.32021	0.243441	7.91354	8.54733	8.89715	9.46144	-0.773828	8.70964	-8.14639	7.59e-07	0.0185209	5.87425	ENSECAT00000010348	.	ENSECAT00000010348	HQ890262	100058238	GNAI3	Eca.19765	guanine_nucleotide_binding_protein_(G_protein),_alpha_inhibiting_activity_polypeptide_3	guanine_nucleotide_binding_protein_(G_protein),_alpha_inhibiting_activity_polypeptide_3_[Source_HGNC_Symbol;Acc_4387]_[ENSECAT00000010348]	chr5_25259153-25259212
MFAP1	9.11592	9.88812	9.14284	9.85164	0.256491	0.212324	8.61145	9.61269	9.48517	10.2856	-0.772209	9.50202	-8.92175	2.45e-07	0.00597995	7.04396	ENSECAT00000014277	.	ENSECAT00000014277	JL616329	100070739	MFAP1	Eca.21334	microfibrillar-associated_protein_1	Microfibrillar-associated_protein_1-like_protein;_Uncharacterized_protein__[Source_UniProtKB/TrEMBL;Acc_F7BNW9]_[ENSECAT00000014277]	chr1_142549999-142550058
A_69_P129686	8.92159	9.69313	8.8793	9.75129	0.235539	0.338337	8.54638	9.14896	9.32166	10.221	-0.77154	9.30736	-11.6461	7.58e-09	0.000185027	10.6269	.	.	.	.	.	.	.	.	.	chrUn_093496876-093496935
CNOT4	8.69604	9.46755	8.78183	9.4909	0.29991	0.226198	8.23382	8.93908	9.1467	9.81759	-0.771513	9.0818	-9.3513	1.35e-07	0.00329202	7.66106	ENSECAT00000021792	.	ENSECAT00000021792	JL634864	100065026	CNOT4	.	CCR4-NOT_transcription_complex,_subunit_4	CCR4-NOT_transcription_complex,_subunit_4_[Source_HGNC_Symbol;Acc_7880]_[ENSECAT00000021792]	chrUn_57832159-57832218
KLHL24	10.0096	10.7797	9.98054	10.8238	0.1731	0.270488	9.76024	10.1845	10.3628	11.2095	-0.770112	10.3946	-9.2671	1.51e-07	0.00369481	7.54176	ENSECAT00000022513	.	ENSECAT00000022513	XM_005601838	100058815	KLHL24	.	kelch-like_family_member_24	kelch-like_family_member_24_[Source_HGNC_Symbol;Acc_25947]_[ENSECAT00000022513]	chr19_18162189-18162248
KDM3A	8.41191	9.18083	8.42931	9.18325	0.374349	0.180872	7.56749	8.84651	8.98004	9.43821	-0.76892	8.79637	-8.09614	8.18e-07	0.0199783	5.79584	ENSECAT00000007979	.	ENSECAT00000007979	JL620389	100066939	KDM3A	.	lysine_(K)-specific_demethylase_3A	lysine_(K)-specific_demethylase_3A_[Source_HGNC_Symbol;Acc_20815]_[ENSECAT00000007979]	chr15_14680899-14680840
JL620389	10.8668	11.635	10.899	11.639	0.353031	0.149662	10.0886	11.3445	11.3001	11.9152	-0.768165	11.2509	-7.75441	1.38e-06	0.0337156	5.25415	JL620389	.	.	JL620389	.	.	.	.	TSA__Equus_caballus_contig04510.EqcaPBMC_mRNA_sequence._[JL620389]	chr15_14680519-14680460
LOC100050855	7.75386	8.52103	7.74601	8.52758	0.252032	0.304475	7.31985	8.05891	8.11354	9.15513	-0.76717	8.13744	-8.59383	3.92e-07	0.00956355	6.55824	ENSECAT00000018670	.	ENSECAT00000018670	XM_005612370	100050855	CRKL	.	v-crk_avian_sarcoma_virus_CT10_oncogene_homolog-like	v-crk_avian_sarcoma_virus_CT10_oncogene_homolog-like_[Source_HGNC_Symbol;Acc_2363]_[ENSECAT00000018670]	chr8_2874652-2874593
DTX2	7.45872	8.22385	7.50439	8.24272	0.209207	0.41952	7.09722	7.32492	7.74362	8.77067	-0.765133	7.84128	-7.77472	1.34e-06	0.0326699	5.28677	ENSECAT00000019705	.	ENSECAT00000019705	XM_005598672	100060906	DTX2	.	deltex_homolog_2_(Drosophila)	deltex_homolog_2_(Drosophila)_[Source_HGNC_Symbol;Acc_15973]_[ENSECAT00000019705]	chrUn_174191969-174190528
AY246804	7.44735	8.20918	7.43657	8.16825	0.194262	0.22759	7.13353	7.75553	7.94266	8.674	-0.761834	7.82827	-10.2404	4.17e-08	0.00101758	8.87309	AY246804	.	AY246804	AY246804	.	AY246804	.	.	Equus_caballus_subtracted_library_fragment_40._[AY246804]	chr19_24118976-24119035
JL617185	10.3629	11.1242	10.3911	11.1559	0.253082	0.142266	9.87616	10.9055	10.765	11.3778	-0.761338	10.7435	-11.0879	1.46e-08	0.000356624	9.9528	JL617185	.	.	JL617185	.	.	Eca.2160	.	TSA__Equus_caballus_contig00766.EqcaPBMC_mRNA_sequence._[JL617185]	chr14_7624991-7624932
ENSECAT00000020738	9.06723	9.82765	8.96845	9.86655	0.351407	0.175312	8.46771	9.43047	9.81617	10.1206	-0.760424	9.44744	-9.20756	1.64e-07	0.00401086	7.45693	ENSECAT00000020738	.	ENSECAT00000020738	.	.	.	.	.	zinc_finger_protein_655_[Source_HGNC_Symbol;Acc_30899]_[ENSECAT00000020738]	chrUn_228776540-228776599
JL625351	16.447	17.2054	16.4306	17.2048	0.311669	0.220605	15.9903	16.7951	17.0504	17.624	-0.758448	16.8262	-8.72133	3.26e-07	0.00795603	6.74863	JL625351	.	.	JL625351	.	.	.	.	TSA__Equus_caballus_contig09953.EqcaPBMC_mRNA_sequence._[JL625351]	chrUn_308998328-308998387
A_69_P116101	6.83793	7.59611	6.81459	7.76287	0.242195	0.411054	6.51662	6.82794	7.36141	8.00497	-0.758175	7.21702	-8.56425	4.09e-07	0.00998328	6.5138	.	.	.	.	.	.	.	.	.	chr11_005049012-005049072
CX603998	10.5385	11.2964	10.6083	11.3195	0.202267	0.187737	10.1692	11.0161	10.7964	11.5834	-0.75798	10.9175	-10.7923	2.09e-08	0.000510327	9.5841	XM_001502841	.	.	XM_001502841	100062986	UBE4A	.	ubiquitination_factor_E4A	PREDICTED__Equus_caballus_ubiquitination_factor_E4A_(UBE4A),_mRNA_[XM_001502841]	chr7_22902527-22902586
JL625682	10.395	11.1528	10.3673	11.2161	0.258794	0.216234	10.1062	10.7486	10.8651	11.4023	-0.75776	10.7739	-7.82193	1.24e-06	0.0303686	5.36238	JL625682	.	.	JL625682	100055748	TMEM43	Eca.4004	transmembrane_protein_43	TSA__Equus_caballus_contig10306.EqcaPBMC_mRNA_sequence._[JL625682]	chr16_3014954-3015013
IL1R1	6.58618	7.34315	6.59789	7.28211	0.178971	0.337	6.24773	6.7931	7.03085	7.89672	-0.756972	6.96466	-7.65368	1.62e-06	0.0394493	5.09158	ENSECAT00000017645	ENSECAG00000016394	ENSECAT00000017645	NM_001081794	100009699	IL1R1	NM_001081794	.	.	.
JL619618	12.0862	12.8426	12.0843	12.8877	0.314921	0.165848	11.5739	12.4551	12.646	13.0404	-0.756345	12.4644	-8.88238	2.59e-07	0.00632264	6.98633	JL619618	.	.	JL619618	.	.	Eca.8	.	TSA__Equus_caballus_contig03611.EqcaPBMC_mRNA_sequence._[JL619618]	chrUn_208341496-208341555
ARID5B	7.93762	8.69346	7.92149	8.67466	0.168713	0.18914	7.57756	8.42552	8.27328	9.21662	-0.755844	8.31554	-14.9694	2.44e-10	5.95e-06	14.1281	ENSECAT00000021091	.	ENSECAT00000021091	XM_005602398	100072374	ARID5B	.	AT_rich_interactive_domain_5B_(MRF1-like)	AT_rich_interactive_domain_5B_(MRF1-like)_[Source_HGNC_Symbol;Acc_17362]_[ENSECAT00000021091]	chr1_50726431-50726490
LOC100054503	8.21144	8.96704	8.21586	9.05175	0.378606	0.31526	7.5177	8.25475	9.03335	9.40836	-0.7556	8.58924	-7.99475	9.54e-07	0.0232987	5.6367	ENSECAT00000024841	.	ENSECAT00000024841	XM_005614495	100054503	SLC25A14	.	solute_carrier_family_25_(mitochondrial_carrier,_brain),_member_14	solute_carrier_family_25_(mitochondrial_carrier,_brain),_member_14_[Source_HGNC_Symbol;Acc_10984]_[ENSECAT00000024841]	chrUn_33839096-33839037
MDM4	8.98289	9.73847	9.02361	9.6888	0.322366	0.19262	8.32594	9.52129	9.48422	10.2362	-0.755583	9.36068	-8.13187	7.75e-07	0.0189302	5.85162	ENSECAT00000005839	.	ENSECAT00000005839	JL626013	100050113	MDM4	.	Mdm4_p53_binding_protein_homolog_(mouse)	Mdm4_p53_binding_protein_homolog_(mouse)_[Source_HGNC_Symbol;Acc_6974]_[ENSECAT00000005839]	chr5_1125559-1125618
NCOA6	10.4851	11.2383	10.5028	11.2209	0.247529	0.201813	9.90392	10.9075	10.7331	11.5545	-0.753235	10.8617	-9.27464	1.5e-07	0.0036567	7.55248	ENSECAT00000011813	.	ENSECAT00000011813	XM_001501293	100054476	NCOA6	.	nuclear_receptor_coactivator_6	nuclear_receptor_coactivator_6_[Source_HGNC_Symbol;Acc_15936]_[ENSECAT00000011813]	chr22_25605166-25605107
MACF1	9.62398	10.3764	9.61464	10.3874	0.300478	0.282887	8.96218	9.91339	10.1897	11.0565	-0.752454	10.0002	-10.227	4.24e-08	0.00103513	8.85547	ENSECAT00000017611	.	ENSECAT00000017611	JL622178	100068727	MACF1	Eca.868	microtubule-actin_crosslinking_factor_1	microtubule-actin_crosslinking_factor_1_[Source_HGNC_Symbol;Acc_13664]_[ENSECAT00000017611]	chr2_16893588-16893529
CX594619	6.74954	7.501	6.72378	7.48075	0.188622	0.341693	6.47982	6.95978	7.12973	8.12899	-0.751452	7.12527	-8.17461	7.27e-07	0.0177522	5.91812	CX594619	.	.	CX594619	.	.	Eca.4334	.	CT020009A10E04_Equine_Articular_Cartilage_cDNA_Library_Equus_caballus_cDNA_clone_CT020009A10E04,_mRNA_sequence_[CX594619]	chr5_68558735-68558676
CD535521	6.949	7.69986	6.93637	7.62151	0.210822	0.255545	6.61734	7.41167	7.41533	8.15483	-0.750851	7.32443	-9.01148	2.16e-07	0.00527008	7.17464	CD535521	.	.	CD535521	.	.	Eca.13351	.	LeukoN5_4_A01.g1_A027_Unstimulated_peripheral_blood_leukocytes_N5_Equus_caballus_cDNA_clone_LeukoN5_4_A01_A027_5',_mRNA_sequence_[CD535521]	chr4_57319865-57319924
CPEB4	8.50218	9.25286	8.42377	9.24856	0.242454	0.254332	8.17968	8.81653	8.90231	9.63845	-0.750676	8.87752	-8.57722	4.01e-07	0.00979688	6.5333	ENSECAT00000018020	.	ENSECAT00000018020	XM_005599224	100058918	CPEB4	.	cytoplasmic_polyadenylation_element_binding_protein_4	cytoplasmic_polyadenylation_element_binding_protein_4_[Source_HGNC_Symbol;Acc_21747]_[ENSECAT00000018020]	chr14_6898620-6898561
PGM2	9.32041	10.0706	9.31153	10.0689	0.339838	0.243509	8.74965	9.57614	9.91215	10.4052	-0.750218	9.69552	-8.38468	5.32e-07	0.0129868	6.24162	ENSECAT00000009746	ENSECAG00000009090	ENSECAT00000009746	XM_001495658	100064893	PGM2	XM_001495658	.	.	.
JL620571	10.0617	10.8114	10.0926	10.9135	0.128862	0.267317	9.85719	10.2734	10.299	11.218	-0.749676	10.4366	-9.09393	1.92e-07	0.00469601	7.29389	JL620571	.	.	JL620571	100052764	TIAM1	.	T-cell_lymphoma_invasion_and_metastasis_1	TSA__Equus_caballus_contig04716.EqcaPBMC_mRNA_sequence._[JL620571]	chr26_13755238-13755297
BPGM	8.04686	8.79642	8.12296	8.79834	0.337283	0.29392	7.46542	8.24765	8.54402	9.14505	-0.749563	8.42164	-7.96675	9.96e-07	0.0243147	5.59252	ENSECAT00000000557	ENSECAG00000000655	ENSECAT00000000557	JL624204	100065115	BPGM	XM_001500706	.	.	.
LOC100068610	10.6993	11.4483	10.6659	11.4942	0.424329	0.372316	10.0116	10.5904	11.6017	11.993	-0.748973	11.0738	-8.08894	8.27e-07	0.0201967	5.78459	ENSECAT00000014480	.	ENSECAT00000014480	JL620875	100068610	SNX10	Eca.13219	sorting_nexin_10	sorting_nexin_10_[Source_HGNC_Symbol;Acc_14974]_[ENSECAT00000014480]	chr4_57050619-57050678
JL623353	12.5832	13.3311	12.6041	13.3758	0.466698	0.287106	11.3611	12.439	13.4105	13.6185	-0.747901	12.9572	-8.15622	7.47e-07	0.0182495	5.88953	JL623353	.	.	JL623353	102150966	LOC102150966	Eca.6548	uncharacterized_LOC102150966	TSA__Equus_caballus_contig07807.EqcaPBMC_mRNA_sequence._[JL623353]	chrUn_256141524-256141583
LOC100057749	11.1208	11.8685	11.0934	11.811	0.148526	0.24262	10.8243	11.5716	11.3411	12.2691	-0.747624	11.4947	-10.87	1.9e-08	0.000464073	9.68189	ENSECAT00000001525	.	ENSECAT00000001525	HQ889956	100057749	ARMCX3	Eca.17655	armadillo_repeat_containing,_X-linked_3	Uncharacterized_protein__[Source_UniProtKB/TrEMBL;Acc_F6TMP3]_[ENSECAT00000001525]	chrUn_116661597-116661656
EIF4G3	10.3326	11.0802	10.253	10.9966	0.354502	0.328799	9.68342	10.477	10.9848	11.5709	-0.747589	10.7064	-7.61641	1.71e-06	0.0418236	5.03109	NM_001081762	.	ENSECAT00000012388	NM_001081762	791239	EIF4G3	Eca.12767	eukaryotic_translation_initiation_factor_4_gamma,_3	Equus_caballus_eukaryotic_translation_initiation_factor_4_gamma,_3_(EIF4G3),_mRNA_[NM_001081762]	chr2_31911223-31911282
AIFM3	10.3325	11.079	10.2869	11.0673	0.460234	0.365844	9.34137	10.2296	11.1454	11.6741	-0.746553	10.7058	-9.5364	1.05e-07	0.00256103	7.92048	XM_005612372	.	.	XM_005612372	100056937	AIFM3	.	apoptosis-inducing_factor,_mitochondrion-associated,_3	PREDICTED__Equus_caballus_apoptosis-inducing_factor,_mitochondrion-associated,_3_(AIFM3),_transcript_variant_X3,_mRNA_[XM_005612372]	chr8_2849246-2849187
CX603777	6.35672	7.10255	6.35485	7.12683	0.109299	0.277248	6.19101	6.6584	6.54988	7.45984	-0.745822	6.72964	-10.0298	5.46e-08	0.00133424	8.59365	CX603777	.	.	CX603777	.	.	Eca.9753	.	CT02036B1B01_Equine_Articular_Cartilage_cDNA_Library_Equus_caballus_cDNA_clone_CT02036B1B01,_mRNA_sequence_[CX603777]	chr26_7358784-7358843
LOC100073275	6.84701	7.59227	6.83485	7.57849	0.233122	0.330743	6.4806	7.10673	7.2246	8.31678	-0.745261	7.21964	-9.09131	1.93e-07	0.00471319	7.29011	ENSECAT00000019236	.	ENSECAT00000019236	JL627773	.	.	.	.	corticotropin_releasing_hormone_binding_protein_[Source_HGNC_Symbol;Acc_2356]_[ENSECAT00000019236]	chr14_87421053-87420994
RBPJ	10.4826	11.2271	10.4898	11.2239	0.251193	0.205198	9.97393	10.8223	10.9289	11.6004	-0.744492	10.8549	-10.89	1.86e-08	0.000452965	9.70682	ENSECAT00000020717	.	ENSECAT00000020717	JL616431	100055547	RBPJ	.	recombination_signal_binding_protein_for_immunoglobulin_kappa_J_region	recombination_signal_binding_protein_for_immunoglobulin_kappa_J_region_[Source_HGNC_Symbol;Acc_5724]_[ENSECAT00000020717]	chr3_92097316-92097257
ENSECAT00000008354	12.0382	12.7826	11.9622	12.7019	0.327117	0.231974	11.5654	12.4608	12.7613	13.1275	-0.744387	12.4104	-8.14364	7.62e-07	0.0185979	5.86995	ENSECAT00000008354	.	ENSECAT00000008354	XM_001504136	.	.	.	.	ADP-ribosylation_factor_3_[Source_HGNC_Symbol;Acc_654]_[ENSECAT00000008354]	chr6_66842685-66842626
USP48	8.19463	8.93749	8.16635	8.97865	0.24661	0.181965	7.88248	8.60132	8.74487	9.18942	-0.742854	8.56606	-9.52279	1.07e-07	0.00260843	7.90154	ENSECAT00000006222	.	ENSECAT00000006222	XM_005598952	100068897	USP31	.	ubiquitin_specific_peptidase_31	ubiquitin_specific_peptidase_31_[Source_HGNC_Symbol;Acc_20060]_[ENSECAT00000006222]	chrUn_215041359-215041300
LOC100060045	10.8704	11.6133	10.7995	11.6444	0.336236	0.223837	10.3962	11.2462	11.5	11.9172	-0.742848	11.2419	-8.96441	2.31e-07	0.00563057	7.10622	ENSECAT00000020626	.	ENSECAT00000020626	JL615940	100060045	ACOT9	Eca.19957	acyl-CoA_thioesterase_9	acyl-CoA_thioesterase_9_[Source_HGNC_Symbol;Acc_17152]_[ENSECAT00000020626]	chrX_12136417-12136358
A_69_P104411	15.4751	16.2177	15.6093	16.1265	0.318411	0.312258	14.8977	15.5453	15.8205	16.7585	-0.742576	15.8464	-10.3596	3.58e-08	0.000874593	9.0292	.	.	.	.	.	.	.	.	.	.
NCOA2	7.44488	8.18726	7.47484	8.28473	0.185366	0.333552	7.04614	7.58939	7.70181	8.78175	-0.742375	7.81607	-7.97505	9.83e-07	0.0240085	5.60563	XM_001493237	.	.	XM_001493237	100051656	NCOA2	.	nuclear_receptor_coactivator_2	PREDICTED__Equus_caballus_nuclear_receptor_coactivator_2_(NCOA2),_transcript_variant_X1,_mRNA_[XM_001493237]	chr9_15678687-15678746
ENSECAT00000005571	6.49581	7.23655	6.45865	7.20618	0.15629	0.290274	6.26498	6.86571	6.72334	7.78335	-0.740733	6.86618	-9.99163	5.74e-08	0.00140205	8.54249	ENSECAT00000005571	.	ENSECAT00000005571	.	.	.	.	.	Uncharacterized_protein__[Source_UniProtKB/TrEMBL;Acc_F7DAN2]_[ENSECAT00000005571]	chrUn_91431591-91431532
ENSECAT00000009067	12.3983	13.139	12.4116	13.0827	0.351364	0.19342	11.8831	12.8347	12.927	13.4952	-0.740671	12.7686	-7.59566	1.77e-06	0.0432102	4.99733	ENSECAT00000009067	.	ENSECAT00000009067	JL637457	.	.	.	.	VAMP_(vesicle-associated_membrane_protein)-associated_protein_A,_33kDa_[Source_HGNC_Symbol;Acc_12648]_[ENSECAT00000009067]	chr8_28018839-28018898
ENSECAT00000021898	7.69402	8.43454	7.72429	8.43176	0.276243	0.331412	7.17203	7.62991	8.23072	8.91111	-0.740525	8.06428	-8.69516	3.38e-07	0.00826099	6.70972	ENSECAT00000021898	.	ENSECAT00000021898	XM_005610233	.	.	.	.	myocyte_enhancer_factor_2D_[Source_HGNC_Symbol;Acc_6997]_[ENSECAT00000021898]	chrUn_84712021-84711629
UBR1	7.19618	7.93669	7.14126	7.96816	0.268137	0.3371	6.91506	7.43891	7.79193	8.41093	-0.74051	7.56644	-8.19703	7.03e-07	0.0171653	5.95292	ENSECAT00000013490	.	ENSECAT00000013490	JL632207	100056497	UBR1	.	ubiquitin_protein_ligase_E3_component_n-recognin_1	ubiquitin_protein_ligase_E3_component_n-recognin_1_[Source_HGNC_Symbol;Acc_16808]_[ENSECAT00000013490]	chr1_143267035-143267094
ARID4A	10.6349	11.3737	10.6471	11.4533	0.411538	0.275178	9.84536	10.7841	11.4318	11.7874	-0.738836	11.0043	-8.75418	3.11e-07	0.00758986	6.79737	ENSECAT00000020848	.	ENSECAT00000020848	JL620147	100051059	ARID4A	.	AT_rich_interactive_domain_4A_(RBP1-like)	AT_rich_interactive_domain_4A_(RBP1-like)_[Source_HGNC_Symbol;Acc_9885]_[ENSECAT00000020848]	chr24_5648397-5648456
LOC100055155	11.0154	11.753	11.081	11.8037	0.388495	0.262054	10.3997	11.2214	11.7863	12.1209	-0.737601	11.3842	-10.119	4.87e-08	0.00118893	8.7126	ENSECAT00000023450	.	ENSECAT00000023450	CX600208	100055155	CSNK1E	Eca.20142	casein_kinase_1,_epsilon	casein_kinase_1,_epsilon_[Source_HGNC_Symbol;Acc_2453]_[ENSECAT00000023450]	chr28_35299291-35299232
A_69_P102042	6.70897	7.44539	6.65643	7.44462	0.155376	0.190868	6.49654	7.08762	7.00481	7.814	-0.736427	7.07718	-11.3615	1.06e-08	0.00025771	10.2867	.	.	.	.	.	.	.	.	.	chr15_064302391-064302332
CX604562	11.3157	12.0493	11.2721	12.0083	0.236251	0.27558	10.9492	11.6338	11.6945	12.7737	-0.733571	11.6825	-10.2366	4.19e-08	0.00102252	8.8681	CX604562	.	.	CX604562	.	.	Eca.10049	.	CT02038B1G11_Equine_Articular_Cartilage_cDNA_Library_Equus_caballus_cDNA_clone_CT02038B1G11,_mRNA_sequence_[CX604562]	chr13_12305172-12305231
CD469362	6.72074	7.45422	6.71264	7.35108	0.26155	0.291089	6.33342	7.1522	7.24304	8.04793	-0.733481	7.08748	-8.32901	5.78e-07	0.0141011	6.15643	CD469362	.	.	CD469362	.	.	Eca.2458	.	LeukoS2_3_F08.g1_A024_Stimulated_peripheral_blood_leukocytes_S2_Equus_caballus_cDNA_clone_LeukoS2_3_F08_A024_5',_mRNA_sequence_[CD469362]	chr2_60590071-60590012
ENSECAT00000017662	7.32947	8.06087	7.34506	8.14145	0.174075	0.286401	7.06719	7.5645	7.73658	8.53087	-0.731394	7.69517	-10.6555	2.47e-08	0.00060397	9.41065	ENSECAT00000017662	.	ENSECAT00000017662	XM_005599688	.	.	.	.	serine/threonine_kinase_10_[Source_HGNC_Symbol;Acc_11388]_[ENSECAT00000017662]	chr14_8517370-8517429
LOC100147678	8.60283	9.33296	8.57859	9.32543	0.259565	0.231041	8.31588	8.86107	9.18517	9.65526	-0.730136	8.96789	-8.30254	6.01e-07	0.014666	6.11578	ENSECAT00000021371	.	ENSECAT00000021371	XM_005600295	100147678	MEMO1	.	mediator_of_cell_motility_1	mediator_of_cell_motility_1_[Source_HGNC_Symbol;Acc_14014]_[ENSECAT00000021371]	chrUn_344820873-344820930
TENC1	10.8335	11.5617	10.775	11.6019	0.227799	0.203363	10.4715	11.1021	11.2753	11.9358	-0.728134	11.1976	-9.62427	9.32e-08	0.00227611	8.0423	XM_005611399	.	.	XM_005611399	100146672	TENC1	.	tensin_like_C1_domain_containing_phosphatase_(tensin_2)	PREDICTED__Equus_caballus_tensin_like_C1_domain_containing_phosphatase_(tensin_2)_(TENC1),_mRNA_[XM_005611399]	chr6_70173784-70173843
LOC100063751	7.12248	7.85004	7.04655	7.8438	0.285977	0.232907	6.83652	7.46002	7.98944	8.25245	-0.727561	7.48626	-9.44058	1.19e-07	0.0029152	7.78667	ENSECAT00000016587	.	ENSECAT00000016587	JL639769	100063751	RIT1	.	Ras-like_without_CAAX_1	Ras-like_without_CAAX_1_[Source_HGNC_Symbol;Acc_10023]_[ENSECAT00000016587]	chrUn_84246372-84246313
LOC100059030	7.33119	8.0583	7.25214	8.0212	0.261264	0.273756	7.00154	7.47986	7.99918	8.46103	-0.727116	7.69474	-9.38289	1.29e-07	0.00315313	7.7056	ENSECAT00000011092	.	ENSECAT00000011092	XM_001495540	100059030	C1H10orf118	.	chromosome_1_open_reading_frame,_human_C10orf118	chromosome_10_open_reading_frame_118_[Source_HGNC_Symbol;Acc_24349]_[ENSECAT00000011092]	chr1_16998980-16999039
ENSECAT00000014255	9.53415	10.2608	9.48146	10.2729	0.291125	0.255051	9.1919	9.84782	10.2924	10.5825	-0.726686	9.89749	-8.40375	5.17e-07	0.0126268	6.27071	ENSECAT00000014255	.	ENSECAT00000014255	JL625056	.	.	.	.	GTPase_activating_protein_and_VPS9_domains_1_[Source_HGNC_Symbol;Acc_23375]_[ENSECAT00000014255]	chr25_9518798-9516632
JL638169	11.1308	11.8546	11.2036	11.8971	0.332665	0.185292	10.3637	11.5134	11.6607	12.1213	-0.723867	11.4927	-10.5404	2.85e-08	0.000696791	9.2634	JL638169	.	.	JL638169	.	.	Eca.3457	.	TSA__Equus_caballus_contig23612.EqcaPBMC_mRNA_sequence._[JL638169]	chr1_12024304-12024363
ENSECAT00000000972	10.4058	11.1295	10.3514	11.0584	0.252898	0.231366	10.0487	10.8785	10.7856	11.5774	-0.723669	10.7676	-7.85161	1.19e-06	0.0290095	5.40977	ENSECAT00000000972	.	ENSECAT00000000972	JL619115	.	.	.	.	DDB1_and_CUL4_associated_factor_6_[Source_HGNC_Symbol;Acc_30002]_[ENSECAT00000000972]	chr5_4618126-4618185
USP32	10.8371	11.5596	10.7168	11.5906	0.45545	0.295541	10.0595	10.7725	11.4826	11.9928	-0.722432	11.1984	-7.64626	1.63e-06	0.0399102	5.07956	ENSECAT00000020154	.	ENSECAT00000020154	XM_001503781	100071369	USP32	.	ubiquitin_specific_peptidase_32	Ubiquitin_carboxyl-terminal_hydrolase__[Source_UniProtKB/TrEMBL;Acc_F6ZE61]_[ENSECAT00000020154]	chr11_34463199-34463258
ENSECAT00000014284	9.45783	10.1789	9.42791	10.1607	0.313719	0.18829	8.91225	9.79324	10.0122	10.4213	-0.72107	9.81836	-8.87824	2.6e-07	0.00635981	6.98026	ENSECAT00000014284	.	ENSECAT00000014284	JL641417	.	.	Eca.657	.	ring_finger_and_WD_repeat_domain_2,_E3_ubiquitin_protein_ligase_[Source_HGNC_Symbol;Acc_17440]_[ENSECAT00000014284]	chr5_11335937-11335878
USP3	9.79481	10.5158	9.76054	10.4707	0.277121	0.237628	9.39911	10.1279	10.4086	10.8553	-0.720944	10.1553	-7.85619	1.18e-06	0.0288056	5.41707	NM_001099759	.	ENSECAT00000018219	NM_001099759	100067159	USP3	Eca.15905	ubiquitin_specific_peptidase_3	Equus_caballus_ubiquitin_specific_peptidase_3_(USP3),_mRNA_[NM_001099759]	chr1_125811728-125811669
DN510129	9.69664	10.4174	9.75509	10.3817	0.173727	0.185885	9.30009	10.0454	9.909	10.7334	-0.720745	10.057	-11.2559	1.2e-08	0.000291937	10.1585	DN510129	.	.	DN510129	.	.	Eca.12074	.	HL02018A2H07_Equine_placenta_cDNA_Library_Equus_caballus_cDNA_clone_HL02018A2H07,_mRNA_sequence_[DN510129]	chr1_51618614-51618673
MINPP1	7.87647	8.59623	7.91914	8.56406	0.242044	0.259265	7.47033	8.23165	8.3019	9.00389	-0.719757	8.23635	-8.09596	8.18e-07	0.0199835	5.79557	ENSECAT00000013532	.	ENSECAT00000013532	JL623343	100062448	MINPP1	Eca.20222	multiple_inositol-polyphosphate_phosphatase_1	multiple_inositol-polyphosphate_phosphatase_1_[Source_HGNC_Symbol;Acc_7102]_[ENSECAT00000013532]	chr1_40202181-40202122
LOC100062680	9.06577	9.785	9.08769	9.83964	0.202065	0.2333	8.66859	9.31013	9.35542	10.1616	-0.719229	9.42539	-16.7089	5.22e-11	1.27e-06	15.6748	CX601244	.	.	CX601244	.	.	Eca.20315	.	CT02029A1D11_Equine_Articular_Cartilage_cDNA_Library_Equus_caballus_cDNA_clone_CT02029A1D11,_mRNA_sequence_[CX601244]	chr23_2691613-2691554
DENND5A	12.5887	13.3067	12.6879	13.3435	0.295985	0.3194	12.0349	12.6172	12.9126	13.7873	-0.717996	12.9477	-9.74706	7.92e-08	0.00193283	8.21112	ENSECAT00000013955	.	ENSECAT00000013955	XM_001500797	100071112	DENND5A	Eca.1967	DENN/MADD_domain_containing_5A	DENN/MADD_domain_containing_5A_[Source_HGNC_Symbol;Acc_19344]_[ENSECAT00000013955]	chr7_66272275-66272216
ENSECAT00000008912	10.0592	10.7759	10.0051	10.7111	0.324317	0.212997	9.62827	10.456	10.685	11.1387	-0.716725	10.4175	-7.60221	1.75e-06	0.0427675	5.00799	ENSECAT00000008912	.	ENSECAT00000008912	HQ890282	.	.	.	.	transducin_(beta)-like_1_X-linked_receptor_1_[Source_HGNC_Symbol;Acc_29529]_[ENSECAT00000008912]	chr19_12655077-12655018
CD528873	6.49201	7.20843	6.47909	7.15215	0.116999	0.211924	6.33403	6.93174	6.76192	7.63293	-0.716421	6.85022	-10.2711	4.01e-08	0.000978557	8.91341	CD528873	.	.	CD528873	.	.	Eca.3479	.	LeukoN3_5_D01.g1_A025_Unstimulated_peripheral_blood_leukocytes_N3_Equus_caballus_cDNA_clone_LeukoN3_5_D01_A025_5',_mRNA_sequence_[CD528873]	chr11_42219877-42219936
LOC100059147	13.1152	13.8313	13.1152	13.8031	0.267373	0.248818	12.4216	13.3628	13.6311	14.1745	-0.716185	13.4732	-8.41939	5.05e-07	0.0123394	6.29454	XM_001916562	.	.	XM_001916562	.	.	Eca.3601	.	PREDICTED__Equus_caballus_interferon_regulatory_factor_2-binding_protein_2-like_(LOC100059147),_mRNA_[XM_001916562]	chr1_73838607-73838666
CX596620	14.7879	15.5031	14.8302	15.5478	0.214509	0.243491	14.4048	14.917	15.0666	15.7998	-0.715132	15.1455	-11.7208	6.95e-09	0.000169805	10.7149	CX596620	.	.	CX596620	.	.	Eca.6675	.	CT020014B20D11_Equine_Articular_Cartilage_cDNA_Library_Equus_caballus_cDNA_clone_CT020014B20D11,_mRNA_sequence_[CX596620]	chr7_58825582-58825641
JL638184	7.44215	8.15729	7.36144	8.0776	0.318029	0.402025	7.0221	7.23954	8.02553	8.89019	-0.715131	7.79972	-8.26805	6.32e-07	0.0154379	6.06269	JL638184	.	.	JL638184	.	.	Eca.9366	.	TSA__Equus_caballus_contig23629.EqcaPBMC_mRNA_sequence._[JL638184]	chr23_28827525-28827466
ENSECAT00000013160	6.87305	7.58733	6.80373	7.56813	0.344989	0.355948	6.4231	7.07201	7.61994	8.26766	-0.714282	7.23019	-8.70888	3.32e-07	0.00809956	6.73013	ENSECAT00000013160	.	ENSECAT00000013160	.	.	.	.	.	Uncharacterized_protein__[Source_UniProtKB/TrEMBL;Acc_F6Q7J7]_[ENSECAT00000013160]	chr6_063478670-063478611
STEAP3	7.17455	7.8866	7.17027	7.86691	0.202414	0.329068	6.91127	7.36518	7.55329	8.62699	-0.712051	7.53058	-7.53095	1.96e-06	0.0478532	4.89169	ENSECAT00000006653	.	ENSECAT00000006653	XM_001488280	100052119	STEAP3	Eca.17915	STEAP_family_member_3,_metalloreductase	STEAP_family_member_3,_metalloreductase_[Source_HGNC_Symbol;Acc_24592]_[ENSECAT00000006653]	chr18_326161-326102
JL637557	8.50929	9.22048	8.46058	9.25058	0.22208	0.141797	8.17359	8.95457	8.92979	9.40751	-0.711187	8.86488	-9.88211	6.63e-08	0.00161764	8.39489	JL637557	.	.	JL637557	.	.	Eca.1177	.	TSA__Equus_caballus_contig22812.EqcaPBMC_mRNA_sequence._[JL637557]	chr14_40821985-40822044
APAF1	8.56799	9.27829	8.62039	9.30466	0.309685	0.26459	8.07766	8.71966	9.0072	9.75383	-0.710295	8.92314	-7.62089	1.7e-06	0.04153	5.03838	ENSECAT00000026768	.	ENSECAT00000026768	.	100052552	APAF1	.	apoptotic_peptidase_activating_factor_1	Uncharacterized_protein__[Source_UniProtKB/TrEMBL;Acc_F6R500]_[ENSECAT00000026768]	chr28_23003313-23003372
IL17RA	8.52217	9.23241	8.48533	9.35387	0.341512	0.378142	8.11637	8.57124	9.29076	9.94415	-0.710246	8.87729	-8.25339	6.46e-07	0.0157788	6.04009	ENSECAT00000018017	.	ENSECAT00000018017	XM_001489654	100055511	IL17RA	.	interleukin_17_receptor_A	interleukin_17_receptor_A_[Source_HGNC_Symbol;Acc_5985]_[ENSECAT00000018017]	chr6_28224499-28224440
ENSECAT00000002474	6.74887	7.45802	6.76183	7.48489	0.340103	0.208841	6.27992	7.11855	7.54331	7.83025	-0.709146	7.10345	-9.00876	2.17e-07	0.00529024	7.17069	ENSECAT00000002474	.	ENSECAT00000002474	.	.	.	.	.	Uncharacterized_protein__[Source_UniProtKB/TrEMBL;Acc_F6V908]_[ENSECAT00000002474]	chrUn_222001954-222002013
JL622509	10.1631	10.8696	10.1704	10.9084	0.238045	0.254565	9.70734	10.5241	10.6446	11.3505	-0.706474	10.5164	-8.52357	4.34e-07	0.0105928	6.45248	JL622509	.	.	JL622509	.	.	Eca.10474	.	TSA__Equus_caballus_contig06887.EqcaPBMC_mRNA_sequence._[JL622509]	chr11_36677995-36678054
LOC100067057	7.34035	8.04306	7.29511	8.02855	0.175842	0.223984	7.01045	7.69118	7.66305	8.35899	-0.702712	7.69171	-13.4436	1.08e-09	2.63e-05	12.6202	ENSECAT00000008979	.	ENSECAT00000008979	XM_001497185	100067057	DRAM1	.	DNA-damage_regulated_autophagy_modulator_1	DNA-damage_regulated_autophagy_modulator_1_[Source_HGNC_Symbol;Acc_25645]_[ENSECAT00000008979]	chr28_25654119-25657371
FBXO30	7.80591	8.505	7.76385	8.5224	0.267136	0.255029	7.34211	8.11521	8.34457	8.90244	-0.699084	8.15546	-9.69956	8.43e-08	0.00205866	8.146	ENSECAT00000017954	.	ENSECAT00000017954	JL623308	100066297	FBXO30	.	F-box_protein_30	F-box_protein_30_[Source_HGNC_Symbol;Acc_15600]_[ENSECAT00000017954]	chr31_20412926-20412985
LOC100054052	9.45065	10.1484	9.45798	10.1403	0.328635	0.260843	8.86798	9.75915	9.95947	10.6654	-0.697732	9.79952	-7.66736	1.58e-06	0.0386142	5.11373	ENSECAT00000014743	.	ENSECAT00000014743	CD470390	100054052	CHIC2	Eca.18519	cysteine-rich_hydrophobic_domain_2	cysteine-rich_hydrophobic_domain_2_[Source_HGNC_Symbol;Acc_1935]_[ENSECAT00000014743]	chr3_71756702-71756761
LOC100051031	7.94651	8.64391	7.92455	8.56182	0.252567	0.223989	7.52657	8.3407	8.39723	9.09388	-0.6974	8.29521	-8.47182	4.68e-07	0.0114253	6.37419	ENSECAT00000012263	.	ENSECAT00000012263	JL638096	100051031	TRAPPC6B	.	trafficking_protein_particle_complex_6B	trafficking_protein_particle_complex_6B_[Source_HGNC_Symbol;Acc_23066]_[ENSECAT00000012263]	chr1_168894799-168893744
DN508297	9.62468	10.3212	9.59642	10.3473	0.181238	0.268228	9.29883	9.81488	9.87884	10.9042	-0.69649	9.97293	-9.72045	8.2e-08	0.00200229	8.17466	DN508297	.	.	DN508297	.	.	Eca.11628	.	HL020009000_PLATE_D03_20_028_Equine_placenta_cDNA_Library_Equus_caballus_cDNA_clone_HL020009000_PLATE_D03_20_028,_mRNA_sequence_[DN508297]	chr3_10152730-10152671
LOC100057332	9.66428	10.3604	9.69084	10.3618	0.305361	0.30989	9.23587	9.7067	10.1681	11.0143	-0.696148	10.0124	-7.85002	1.19e-06	0.0290805	5.40724	ENSECAT00000017128	.	ENSECAT00000017128	JL616481	100057332	RCHY1	.	ring_finger_and_CHY_zinc_finger_domain_containing_1,_E3_ubiquitin_protein_ligase	ring_finger_and_CHY_zinc_finger_domain_containing_1,_E3_ubiquitin_protein_ligase_[Source_HGNC_Symbol;Acc_17479]_[ENSECAT00000017128]	chr3_38751640-38751581
ENSECAT00000010525	8.28134	8.97694	8.23047	9.06556	0.296501	0.343718	7.85676	8.29481	8.85241	9.47893	-0.695603	8.62914	-7.98689	9.66e-07	0.0235792	5.62431	ENSECAT00000010525	.	ENSECAT00000010525	JL620362	.	.	.	.	CAP-GLY_domain_containing_linker_protein_1_[Source_HGNC_Symbol;Acc_10461]_[ENSECAT00000010525]	chr8_22370699-22370640
LOC100051827	7.34786	8.04343	7.30884	8.01925	0.220486	0.219092	7.01188	7.69597	7.82033	8.44529	-0.695565	7.69564	-10.3065	3.83e-08	0.00093543	8.95988	ENSECAT00000008769	.	ENSECAT00000008769	XM_005605362	100051827	GPATCH2L	.	G_patch_domain_containing_2-like	G_patch_domain_containing_2-like_[Source_HGNC_Symbol;Acc_20210]_[ENSECAT00000008769]	chr24_21192560-21192619
CD528116	13.4566	14.1518	13.4841	14.1491	0.202206	0.141827	13.0662	13.933	13.8048	14.4411	-0.695165	13.8042	-12.85	2e-09	4.89e-05	11.9899	CX601423	.	.	CX601423	.	.	Eca.3343	.	CT02029B1E06_Equine_Articular_Cartilage_cDNA_Library_Equus_caballus_cDNA_clone_CT02029B1E06,_mRNA_sequence_[CX601423]	chr3_21902263-21902204
LOC100056817	8.82217	9.51704	8.84732	9.4344	0.266708	0.363986	8.27906	8.97426	9.13599	10.1332	-0.694872	9.1696	-7.79216	1.3e-06	0.031799	5.31474	ENSECAT00000025918	.	ENSECAT00000025918	XM_001915543	100056817	CREG1	.	cellular_repressor_of_E1A-stimulated_genes_1	cellular_repressor_of_E1A-stimulated_genes_1_[Source_HGNC_Symbol;Acc_2351]_[ENSECAT00000025918]	chr5_4153020-4152961
ENSECAT00000023638	9.71422	10.4089	9.72085	10.3831	0.301755	0.332933	9.31949	9.93735	10.1349	11.0839	-0.694676	10.0616	-8.98531	2.24e-07	0.00546739	7.13663	ENSECAT00000023638	.	ENSECAT00000023638	XM_005609609	.	.	.	.	mitogen-activated_protein_kinase-activated_protein_kinase_2_[Source_HGNC_Symbol;Acc_6887]_[ENSECAT00000023638]	chr5_2965974-2966033
FOXO3	8.39632	9.09034	8.34527	9.16777	0.276523	0.232813	7.94469	8.65173	9.01236	9.44384	-0.694012	8.74333	-10.0021	5.67e-08	0.00138311	8.55653	ENSECAT00000026356	.	ENSECAT00000026356	XM_005596864	100066558	FOXO3	.	forkhead_box_O3	forkhead_box_O3_[Source_HGNC_Symbol;Acc_3821]_[ENSECAT00000026356]	chr10_53239977-53240036
TMEM131	10.847	11.5407	10.859	11.5562	0.315554	0.283309	10.24	11.0666	11.3543	12.0523	-0.693693	11.1938	-7.74981	1.39e-06	0.0339572	5.24676	ENSECAT00000008072	.	ENSECAT00000008072	JL637378	100061749	TMEM131	Eca.9851	transmembrane_protein_131	transmembrane_protein_131_[Source_HGNC_Symbol;Acc_30366]_[ENSECAT00000008072]	chr15_8063163-8063222
ENSECAT00000015447	6.84424	7.53766	6.75372	7.51807	0.194129	0.239952	6.57163	7.21013	7.17115	7.97284	-0.693423	7.19095	-8.32685	5.79e-07	0.0141463	6.15312	ENSECAT00000015447	.	ENSECAT00000015447	.	.	.	.	.	Uncharacterized_protein__[Source_UniProtKB/TrEMBL;Acc_F7CAX3]_[ENSECAT00000015447]	chr1_117998509-117998839
DN509322	8.21004	8.90174	8.16838	8.87564	0.330732	0.343585	7.6389	8.16169	8.78459	9.37616	-0.691697	8.55589	-10.0642	5.23e-08	0.00127607	8.63963	DN509322	.	.	DN509322	.	.	Eca.11873	.	HL02015B1D08_Equine_placenta_cDNA_Library_Equus_caballus_cDNA_clone_HL02015B1D08,_mRNA_sequence_[DN509322]	chr4_20465315-20465256
LOC100052460	11.6996	12.3904	11.7529	12.4462	0.202699	0.193651	11.2675	12.0765	11.9585	12.7563	-0.690796	12.045	-9.48506	1.12e-07	0.00274474	7.84891	ENSECAT00000020038	.	ENSECAT00000020038	JL641547	100052460	LOC100052460	Eca.20904	oxysterol-binding_protein-related_protein_9-like	Oxysterol-binding_protein__[Source_UniProtKB/TrEMBL;Acc_F7A9A2]_[ENSECAT00000020038]	chr2_5849275-5849216
LOC100065764	8.59526	9.28565	8.6037	9.28406	0.234752	0.252146	8.11897	8.88705	9.00053	9.81633	-0.690382	8.94045	-8.586	3.96e-07	0.00967279	6.54649	JL618776	.	ENSECAT00000012455	JL618776	100065764	DNAAF2	.	dynein,_axonemal,_assembly_factor_2	TSA__Equus_caballus_contig02645.EqcaPBMC_mRNA_sequence._[JL618776]	chr1_177486364-177486305
ICA1L	6.88549	7.57428	6.87457	7.5938	0.217366	0.335305	6.55606	7.11429	7.38697	8.19308	-0.688785	7.22988	-8.51204	4.41e-07	0.0107725	6.43507	ENSECAT00000009557	.	ENSECAT00000009557	XM_005601693	100067369	ICA1L	.	islet_cell_autoantigen_1,69kDa-like	islet_cell_autoantigen_1,69kDa-like_[Source_HGNC_Symbol;Acc_14442]_[ENSECAT00000009557]	chrUn_99981802-99978189
MAP3K5	11.248	11.9365	11.2503	11.9094	0.22721	0.151374	10.8702	11.7319	11.6616	12.2151	-0.688424	11.5922	-10.9153	1.8e-08	0.000439227	9.73851	ENSECAT00000026898	.	ENSECAT00000026898	XM_005596944	100073186	MAP3K5	.	mitogen-activated_protein_kinase_kinase_kinase_5	mitogen-activated_protein_kinase_kinase_kinase_5_[Source_HGNC_Symbol;Acc_6857]_[ENSECAT00000026898]	chr10_76803730-76803671
KIF1B	9.50181	10.1887	9.41111	10.1442	0.486654	0.499604	8.83532	9.34461	10.5642	11.1568	-0.686865	9.84524	-8.26119	6.39e-07	0.0155964	6.05212	ENSECAT00000023788	.	ENSECAT00000023788	CD468079	100057126	KIF1B	Eca.2820	kinesin_family_member_1B	kinesin_family_member_1B_[Source_HGNC_Symbol;Acc_16636]_[ENSECAT00000023788]	chr2_39069926-39069338
CD468000	10.144	10.8308	10.1897	10.8554	0.380991	0.194449	9.4847	10.4665	10.7071	11.2767	-0.686728	10.4874	-10.0091	5.61e-08	0.0013706	8.5659	CD467960	.	.	CD467960	.	.	Eca.2799	.	LeukoS1_8_D05.b1_A023_Stimulated_peripheral_blood_leukocytes_S1_Equus_caballus_cDNA_clone_LeukoS1_8_D05_A023_3',_mRNA_sequence_[CD467960]	chrUn_105590587-105590646
ZC3H7B	7.15348	7.83875	7.09308	7.86621	0.215674	0.237337	6.82726	7.36189	7.54835	8.22924	-0.685277	7.49611	-7.56549	1.86e-06	0.0453128	4.94815	ENSECAT00000010582	.	ENSECAT00000010582	XM_005606670	100070641	ZC3H7B	.	zinc_finger_CCCH-type_containing_7B	zinc_finger_CCCH-type_containing_7B_[Source_HGNC_Symbol;Acc_30869]_[ENSECAT00000010582]	chr28_37737202-37737488
DN509998	11.5034	12.1858	11.5513	12.1681	0.171023	0.183238	11.1049	11.9305	11.7766	12.6401	-0.682419	11.8446	-12.6903	2.37e-09	5.79e-05	11.8158	DN509998	.	.	DN509998	.	.	Eca.12038	.	HL02018A1A04_Equine_placenta_cDNA_Library_Equus_caballus_cDNA_clone_HL02018A1A04,_mRNA_sequence_[DN509998]	chrUn_288703998-288703939
NBR1	8.80914	9.4871	8.77397	9.46454	0.289003	0.260863	8.40108	8.94048	9.2443	9.92658	-0.677959	9.14812	-12.4227	3.17e-09	7.74e-05	11.5197	ENSECAT00000007802	.	ENSECAT00000007802	XM_003362546	100051928	NBR1	.	neighbor_of_BRCA1_gene_1	neighbor_of_BRCA1_gene_1_[Source_HGNC_Symbol;Acc_6746]_[ENSECAT00000007802]	chr11_18805882-18805823
JL624916	10.1465	10.8242	10.1592	10.8773	0.22865	0.183336	9.78577	10.4362	10.5335	11.0351	-0.677684	10.4854	-9.22144	1.61e-07	0.00393467	7.47675	JL624916	.	.	JL624916	.	.	Eca.10045	.	TSA__Equus_caballus_contig09492.EqcaPBMC_mRNA_sequence._[JL624916]	chr1_121826349-121826290
LOC100054440	12.6156	13.2931	12.6081	13.2323	0.196495	0.246792	12.2215	12.9735	12.887	13.809	-0.677496	12.9543	-7.91672	1.08e-06	0.0262478	5.51333	ENSECAT00000007987	.	ENSECAT00000007987	XM_001489103	100054440	PPP2R5A	Eca.5499	protein_phosphatase_2,_regulatory_subunit_B',_alpha	Uncharacterized_protein__[Source_UniProtKB/TrEMBL;Acc_F7C305]_[ENSECAT00000007987]	chr5_17501819-17499691
ENSECAT00000013220	7.08895	7.76466	7.06073	7.74845	0.219338	0.267449	6.7569	7.26401	7.69625	8.15078	-0.675708	7.42681	-7.87039	1.15e-06	0.0281828	5.4397	ENSECAT00000013220	.	ENSECAT00000013220	CD536144	.	.	Eca.18779	.	Rho_GTPase_activating_protein_26_[Source_HGNC_Symbol;Acc_17073]_[ENSECAT00000013220]	chr14_33297830-33297771
DMXL1	9.01346	9.68821	8.99356	9.71443	0.231543	0.212026	8.66462	9.34277	9.61849	10.0833	-0.674745	9.35083	-8.96536	2.3e-07	0.00562306	7.1076	ENSECAT00000025411	.	ENSECAT00000025411	JL621884	100064119	DMXL1	.	Dmx-like_1	Dmx-like_1_[Source_HGNC_Symbol;Acc_2937]_[ENSECAT00000025411]	chr14_53205263-53205204
LOC100056811	8.55266	9.22594	8.50996	9.27654	0.285252	0.201578	8.24403	8.79157	9.24014	9.45477	-0.673283	8.8893	-8.23678	6.62e-07	0.0161748	6.01443	ENSECAT00000006425	.	ENSECAT00000006425	JL616024	100056811	RAB21	Eca.16404	RAB21,_member_RAS_oncogene_family	RAB21,_member_RAS_oncogene_family_[Source_HGNC_Symbol;Acc_18263]_[ENSECAT00000006425]	chr28_290602-290661
IGF1R	7.33982	8.01232	7.27109	8.01917	0.202456	0.232382	7.01472	7.60097	7.75893	8.5302	-0.672496	7.67607	-10.1244	4.84e-08	0.00118066	8.71979	ENSECAT00000023425	ENSECAG00000021238	ENSECAT00000023425	AF097585	100055698	IGF1R	XM_001489765	.	.	.
LOC100064247	7.08749	7.75904	7.09	7.78176	0.128997	0.243136	6.87484	7.29296	7.31166	8.14878	-0.671558	7.42327	-12.6681	2.43e-09	5.93e-05	11.7915	ENSECAT00000023708	.	ENSECAT00000023708	XM_001497041	100064247	RASGRP4	.	RAS_guanyl_releasing_protein_4	RAS_guanyl_releasing_protein_4_[Source_HGNC_Symbol;Acc_18958]_[ENSECAT00000023708]	chr10_9480475-9480416
STAT6	8.05753	8.72752	8.1168	8.70536	0.220095	0.293688	7.71	8.18026	8.50202	9.24222	-0.66999	8.39252	-10.3127	3.8e-08	0.000928151	8.96793	ENSECAT00000009359	ENSECAG00000008705	ENSECAT00000009359	XM_003365270	100050053	STAT6	XM_003365270	.	.	.
JL619701	9.71375	10.3825	9.7185	10.378	0.237851	0.136656	9.34641	10.1621	10.1861	10.6042	-0.668725	10.0481	-10.262	4.05e-08	0.00098998	8.90145	JL619701	.	.	JL619701	.	.	Eca.4491	.	TSA__Equus_caballus_contig03705.EqcaPBMC_mRNA_sequence._[JL619701]	chr14_49484923-49484864
ROCK1	9.12024	9.78787	9.1063	9.8009	0.324481	0.215576	8.58058	9.39745	9.86758	10.1692	-0.667631	9.45405	-7.64879	1.63e-06	0.0397523	5.08366	NM_001163985	.	ENSECAT00000023282	NM_001163985	100034056	ROCK1	Eca.1728	Rho-associated,_coiled-coil_containing_protein_kinase_1	Equus_caballus_Rho-associated,_coiled-coil_containing_protein_kinase_1_(ROCK1),_mRNA_[NM_001163985]	chr8_33869401-33869460
LOC100053785	7.9172	8.58482	7.94629	8.54425	0.24031	0.393543	7.47203	7.9807	8.3533	9.34848	-0.667624	8.25101	-7.75693	1.38e-06	0.0335841	5.2582	ENSECAT00000007866	.	ENSECAT00000007866	XM_001488819	100053785	MGLL	.	monoglyceride_lipase	monoglyceride_lipase_[Source_HGNC_Symbol;Acc_17038]_[ENSECAT00000007866]	chr16_268759-265247
GNB1	12.7425	13.4099	12.7208	13.3476	0.244841	0.208219	12.3771	13.1464	13.2952	13.8318	-0.667414	13.0762	-8.28188	6.19e-07	0.0151234	6.084	ENSECAT00000023439	.	ENSECAT00000023439	XM_005607584	100061395	GNB1	.	guanine_nucleotide_binding_protein_(G_protein),_beta_polypeptide_1	guanine_nucleotide_binding_protein_(G_protein),_beta_polypeptide_1_[Source_HGNC_Symbol;Acc_4396]_[ENSECAT00000023439]	chrUn_253533188-253533247
LOC100051606	12.608	13.2746	12.6614	13.2827	0.223473	0.214164	12.0856	12.807	12.9247	13.5568	-0.666666	12.9413	-11.2492	1.21e-08	0.000294259	10.1504	XM_001495060	.	.	XM_001495060	100051606	LOC100051606	Eca.13572	histone_H3.3-like	PREDICTED__Equus_caballus_histone_H3.3-like,_transcript_variant_1_(LOC100051606),_mRNA_[XM_001495060]	chr11_5052357-5052416
LOC100066909	6.8215	7.4873	6.80479	7.52465	0.173878	0.294069	6.5164	7.03143	7.19542	7.91332	-0.665796	7.1544	-8.78956	2.96e-07	0.00721536	6.84972	ENSECAT00000000548	.	ENSECAT00000000548	XM_001915852	100066909	PLAGL1	Eca.17764	pleiomorphic_adenoma_gene-like_1	pleiomorphic_adenoma_gene-like_1_[Source_HGNC_Symbol;Acc_9046]_[ENSECAT00000000548]	chr31_21952791-21952850
FOXO4	8.66408	9.32878	8.68394	9.35377	0.328573	0.230709	8.24459	8.84596	9.25644	9.79372	-0.6647	8.99643	-8.00981	9.33e-07	0.0227706	5.66043	ENSECAT00000015942	.	ENSECAT00000015942	XM_005614247	100055869	FOXO4	.	forkhead_box_O4	forkhead_box_O4_[Source_HGNC_Symbol;Acc_7139]_[ENSECAT00000015942]	chrUn_261576397-261576456
ENSECAT00000026957	8.68983	9.35429	8.69024	9.32478	0.138383	0.191304	8.44758	9.05104	8.99416	9.6577	-0.664461	9.02206	-12.6305	2.53e-09	6.18e-05	11.7501	ENSECAT00000026957	.	ENSECAT00000026957	.	.	.	.	.	dual-specificity_tyrosine-(Y)-phosphorylation_regulated_kinase_1A_[Source_HGNC_Symbol;Acc_3091]_[ENSECAT00000026957]	chr26_8126824-8126765
AY246811	8.26107	8.92434	8.25942	8.92869	0.376791	0.247324	7.73003	8.4425	8.91416	9.32177	-0.663265	8.59271	-7.88312	1.13e-06	0.0276366	5.45996	AY246811	.	AY246811	AY246811	.	AY246811	.	.	Equus_caballus_subtracted_library_fragment_47._[AY246811]	chrUn_236775031-236774972
DN505901	11.6807	12.3439	11.6221	12.3616	0.230597	0.206333	11.3847	11.8831	12.1144	12.6572	-0.663195	12.0123	-8.1622	7.41e-07	0.018086	5.89884	DN505901	.	.	DN505901	.	.	Eca.11061	.	HL01016B1E05_Equine_lymphocyte_cDNA_Library_Equus_caballus_cDNA_clone_HL01016B1E05,_mRNA_sequence_[DN505901]	.
HEATR6	8.15552	8.81863	8.13919	8.80581	0.205833	0.135392	7.83756	8.6077	8.56933	9.06377	-0.66311	8.48707	-11.3457	1.08e-08	0.000262553	10.2675	ENSECAT00000020639	.	ENSECAT00000020639	XM_001918303	100071508	LOC100071508	.	HEAT_repeat-containing_protein_6-like	HEAT_repeat_containing_6_[Source_HGNC_Symbol;Acc_24076]_[ENSECAT00000020639]	chr11_35696611-35696552
CDC73	7.92503	8.5879	7.8874	8.59273	0.212303	0.256748	7.62768	8.12522	8.42544	8.98328	-0.662867	8.25647	-7.97893	9.78e-07	0.0238668	5.61176	ENSECAT00000016219	.	ENSECAT00000016219	XM_005608032	100059715	CDC73	.	cell_division_cycle_73	cell_division_cycle_73_[Source_HGNC_Symbol;Acc_16783]_[ENSECAT00000016219]	chr30_11945714-11946745
JL620408	9.43869	10.1002	9.42785	10.0494	0.247998	0.340675	9.05642	9.37963	9.84297	10.7269	-0.661551	9.76946	-7.8054	1.28e-06	0.0311539	5.33595	JL620408	.	.	JL620408	100064123	C20H6orf89	Eca.1125	chromosome_20_open_reading_frame,_human_C6orf89	TSA__Equus_caballus_contig04531.EqcaPBMC_mRNA_sequence._[JL620408]	chr20_30209981-30210039
LOC100066275	7.44972	8.11101	7.45768	8.11991	0.248126	0.267184	6.99218	7.53466	7.91864	8.64214	-0.661286	7.78037	-11.4226	9.82e-09	0.000239873	10.3603	ENSECAT00000000280	.	ENSECAT00000000280	XM_001504869	100066275	YIPF6	.	Yip1_domain_family,_member_6	Yip1_domain_family,_member_6_[Source_HGNC_Symbol;Acc_28304]_[ENSECAT00000000280]	chrUn_151547960-151548019
ENSECAT00000016977	10.0157	10.6769	10.0871	10.7239	0.439696	0.459029	9.13531	9.78859	10.9181	11.2919	-0.66121	10.3463	-8.05756	8.67e-07	0.0211788	5.73544	ENSECAT00000016977	.	ENSECAT00000016977	XM_001915437	.	.	.	.	RAB11_family_interacting_protein_1_(class_I)_[Source_HGNC_Symbol;Acc_30265]_[ENSECAT00000016977]	chr27_7142963-7143022
CLCN3	7.45971	8.11969	7.44241	8.10525	0.187088	0.255276	7.12609	7.72977	7.80642	8.7837	-0.659982	7.7897	-9.53692	1.05e-07	0.00255924	7.9212	ENSECAT00000015823	.	ENSECAT00000015823	XM_001499056	100061225	CLCN3	.	chloride_channel,_voltage-sensitive_3	chloride_channel,_voltage-sensitive_3_[Source_HGNC_Symbol;Acc_2021]_[ENSECAT00000015823]	chr2_51297596-51297537
ENSECAT00000017390	6.77092	7.4304	6.73312	7.47225	0.107732	0.272622	6.63238	6.88136	6.9427	8.02794	-0.659473	7.10066	-9.15094	1.78e-07	0.00433797	7.37588	ENSECAT00000017390	.	ENSECAT00000017390	XM_005611045	.	.	.	.	dual_specificity_phosphatase_16_[Source_HGNC_Symbol;Acc_17909]_[ENSECAT00000017390]	chr6_40535249-40535190
LOC100054514	9.43701	10.0951	9.50705	10.1803	0.31768	0.270461	8.69547	9.47721	9.85427	10.4686	-0.658127	9.76607	-8.99327	2.21e-07	0.00540657	7.1482	ENSECAT00000010851	.	ENSECAT00000010851	JL622259	100054514	SPAST	.	spastin	spastin_[Source_HGNC_Symbol;Acc_11233]_[ENSECAT00000010851]	chr15_61210033-61209974
ENSECAT00000002495	7.82645	8.48405	7.8439	8.62499	0.212414	0.306336	7.52946	7.93086	8.26552	8.85788	-0.657596	8.15525	-8.29535	6.07e-07	0.0148234	6.10473	ENSECAT00000002495	.	ENSECAT00000002495	XM_001916706	.	.	.	.	Uncharacterized_protein__[Source_UniProtKB/TrEMBL;Acc_F6V8B9]_[ENSECAT00000002495]	chrX_20267559-20267618
RMND5A	10.9028	11.5598	10.8717	11.5504	0.26589	0.27031	10.4244	11.0509	11.3748	12.0696	-0.657002	11.2313	-9.12418	1.84e-07	0.00450232	7.33744	ENSECAT00000021214	.	ENSECAT00000021214	JL616298	100066793	RMND5A	.	required_for_meiotic_nuclear_division_5_homolog_A_(S._cerevisiae)	required_for_meiotic_nuclear_division_5_homolog_A_(S._cerevisiae)_[Source_HGNC_Symbol;Acc_25850]_[ENSECAT00000021214]	chr15_14402163-14402104
A_69_P121356	6.35245	7.0072	6.3408	7.05855	0.0912423	0.337407	6.20269	6.50124	6.49428	7.78563	-0.654747	6.67983	-8.10526	8.07e-07	0.0197049	5.81011	.	.	.	.	.	.	.	.	.	chr10_016803619-016803560
RNF19B	13.3419	13.9954	13.3628	14.0018	0.223578	0.222246	12.9904	13.6553	13.8815	14.4664	-0.653471	13.6687	-7.89885	1.1e-06	0.026977	5.48496	ENSECAT00000012794	.	ENSECAT00000012794	JL638196	100070073	RNF19B	Eca.2648	ring_finger_protein_19B	ring_finger_protein_19B_[Source_HGNC_Symbol;Acc_26886]_[ENSECAT00000012794]	chr2_22444912-22444971
SQRDL	14.2586	14.9116	14.2633	14.9324	0.228028	0.255794	13.8937	14.4063	14.661	15.4525	-0.653033	14.5851	-7.97161	9.89e-07	0.0241351	5.60019	ENSECAT00000009265	.	ENSECAT00000009265	XM_001500135	100070480	SQRDL	.	sulfide_quinone_reductase-like_(yeast)	Uncharacterized_protein__[Source_UniProtKB/TrEMBL;Acc_F6Y205]_[ENSECAT00000009265]	chr1_141117492-141117433
BIRC2	11.9082	12.5581	11.8941	12.5667	0.242094	0.198346	11.5681	12.2697	12.3502	12.9149	-0.649938	12.2331	-9.5255	1.06e-07	0.00259893	7.90531	ENSECAT00000000750	.	ENSECAT00000000750	HQ890264	100061273	BIRC2	Eca.3995	baculoviral_IAP_repeat_containing_2	baculoviral_IAP_repeat_containing_2_[Source_HGNC_Symbol;Acc_590]_[ENSECAT00000000750]	chr7_8994203-8994262
LOC100070096	11.0254	11.6747	10.9847	11.6892	0.260463	0.217095	10.5645	11.3236	11.5017	12.084	-0.649293	11.35	-7.89678	1.11e-06	0.0270629	5.48167	ENSECAT00000023955	.	ENSECAT00000023955	JL640559	100070096	MBD2	Eca.20794	methyl-CpG_binding_domain_protein_2	methyl-CpG_binding_domain_protein_2_[Source_HGNC_Symbol;Acc_6917]_[ENSECAT00000023955]	chr8_65255728-65255669
CLK2	12.5984	13.2474	12.6238	13.3134	0.24321	0.20975	12.0676	12.769	12.879	13.536	-0.649033	12.9229	-11.8377	6.09e-09	0.000148592	10.8518	ENSECAT00000023161	.	ENSECAT00000023161	XM_005610042	100063546	CLK2	.	CDC-like_kinase_2	CDC-like_kinase_2_[Source_HGNC_Symbol;Acc_2069]_[ENSECAT00000023161]	chrUn_83821800-83821741
A_69_P128957	6.97174	7.61892	6.94952	7.58433	0.126393	0.299177	6.7764	6.97363	7.22055	8.08154	-0.647178	7.29533	-7.77615	1.34e-06	0.0325976	5.28906	.	.	.	.	.	.	.	.	.	chrUn_143016659-143016600
TLR1	9.80968	10.4567	9.76201	10.4806	0.263493	0.143503	9.47182	10.2197	10.3083	10.6999	-0.647035	10.1332	-8.89503	2.54e-07	0.00621028	7.00487	NM_001256899	.	ENSECAT00000002340	NM_001256899	100049577	TLR1	Eca.3679	toll-like_receptor_1	Equus_caballus_toll-like_receptor_1_(TLR1),_mRNA_[NM_001256899]	chr3_81846490-81846549
ARNTL2	6.27831	6.9242	6.26084	6.92551	0.0846582	0.288554	6.11881	6.42016	6.39448	7.42089	-0.645884	6.60125	-9.42644	1.22e-07	0.00297169	7.76683	ENSECAT00000010436	.	ENSECAT00000010436	XM_005610994	100069111	ARNTL2	.	aryl_hydrocarbon_receptor_nuclear_translocator-like_2	aryl_hydrocarbon_receptor_nuclear_translocator-like_2_[Source_HGNC_Symbol;Acc_18984]_[ENSECAT00000010436]	chr6_52919245-52919304
A_69_P119166	9.59737	10.242	9.58459	10.1479	0.306356	0.372974	9.25454	9.77839	10.1673	11.1831	-0.644625	9.91968	-9.47683	1.14e-07	0.00277548	7.83741	XM_005615080	.	.	XM_005615080	102149828	CHMP1B	.	charged_multivesicular_body_protein_1B	PREDICTED__Equus_caballus_charged_multivesicular_body_protein_1B_(CHMP1B),_mRNA_[XM_005615080]	chr8_31388150-31388091
LOC100056958	9.42828	10.0704	9.39821	10.0726	0.254129	0.0871364	9.00218	9.89941	9.96683	10.1871	-0.642146	9.74935	-9.60901	9.51e-08	0.00232308	8.0212	ENSECAT00000017249	.	ENSECAT00000017249	JL640598	100056958	LSM14A	.	LSM14A,_SCD6_homolog_A_(S._cerevisiae)	LSM14A,_SCD6_homolog_A_(S._cerevisiae)_[Source_HGNC_Symbol;Acc_24489]_[ENSECAT00000017249]	chr10_5320397-5320456
ENSECAT00000015368	9.90787	10.5492	9.8764	10.6129	0.219076	0.209038	9.57619	10.1492	10.3389	10.8495	-0.641354	10.2286	-8.51785	4.38e-07	0.0106816	6.44384	ENSECAT00000015368	.	ENSECAT00000015368	XM_003363168	.	.	.	.	armadillo_repeat_containing_8_[Source_HGNC_Symbol;Acc_24999]_[ENSECAT00000015368]	chr16_73023740-73023799
ENSECAT00000017103	6.90191	7.54275	6.90756	7.53316	0.144929	0.200071	6.65712	7.24685	7.18973	7.86909	-0.640839	7.22233	-11.8474	6.02e-09	0.000146958	10.8631	ENSECAT00000017103	.	ENSECAT00000017103	.	.	.	.	.	MANSC_domain_containing_1_[Source_HGNC_Symbol;Acc_25505]_[ENSECAT00000017103]	chr6_40430817-40427130
E2F2	7.33845	7.97871	7.27319	8.047	0.329625	0.290193	6.90269	7.50637	8.08008	8.47256	-0.640259	7.65858	-7.50965	2.03e-06	0.0494941	4.85679	ENSECAT00000025703	.	ENSECAT00000025703	XM_001504222	100057866	E2F2	.	E2F_transcription_factor_2	E2F_transcription_factor_2_[Source_HGNC_Symbol;Acc_3114]_[ENSECAT00000025703]	chr2_29769805-29769864
A_69_P121386	10.7437	11.3837	10.8507	11.4396	0.23865	0.167294	10.3696	10.9663	11.0822	11.5658	-0.639938	11.0637	-9.50348	1.1e-07	0.00267729	7.87462	.	.	.	.	.	.	.	.	.	chr5_029119146-029119205
ENSECAT00000021995	6.52538	7.16472	6.48707	7.11368	0.170828	0.25205	6.26983	6.8193	6.81335	7.86658	-0.639342	6.84505	-10.9241	1.78e-08	0.000434555	9.74951	ENSECAT00000021995	.	ENSECAT00000021995	.	.	.	.	.	Uncharacterized_protein__[Source_UniProtKB/TrEMBL;Acc_F6UG21]_[ENSECAT00000021995]	chr29_005804472-005804532
LOC100630548	6.67483	7.3141	6.6684	7.29025	0.153158	0.25133	6.39715	6.82802	7.01053	7.70784	-0.639264	6.99447	-8.72065	3.26e-07	0.00796382	6.74762	ENSECAT00000020491	.	ENSECAT00000020491	XM_003362734	100630548	MPV17L	.	MPV17_mitochondrial_membrane_protein-like	Uncharacterized_protein__[Source_UniProtKB/TrEMBL;Acc_F7BST8]_[ENSECAT00000020491]	chr13_12466027-12462332
LOC100053211	7.0452	7.68366	6.98364	7.65684	0.167957	0.232741	6.86382	7.4052	7.49813	8.20135	-0.63846	7.36443	-7.97755	9.8e-07	0.0239173	5.60958	ENSECAT00000012144	.	ENSECAT00000012144	XM_001500444	100053211	KIAA0247	.	KIAA0247_ortholog	KIAA0247_[Source_HGNC_Symbol;Acc_19956]_[ENSECAT00000012144]	chr24_15347351-15349360
DDX59	8.7509	9.38736	8.83775	9.39902	0.235327	0.221642	8.30685	8.89221	9.07981	9.82661	-0.636458	9.06913	-11.1671	1.33e-08	0.000324408	10.0501	ENSECAT00000007179	.	ENSECAT00000007179	JL638833	100051772	DDX59	.	DEAD_(Asp-Glu-Ala-Asp)_box_polypeptide_59	DEAD_(Asp-Glu-Ala-Asp)_box_polypeptide_59_[Source_HGNC_Symbol;Acc_25360]_[ENSECAT00000007179]	chr30_17974822-17974763
CX605265	12.3089	12.9445	12.3424	12.8767	0.234425	0.221107	11.8305	12.6898	12.7608	13.4444	-0.635575	12.6267	-10.4015	3.4e-08	0.00082949	9.08378	CX605265	.	.	CX605265	.	.	Eca.8477	.	CT02040B2H01_Equine_Articular_Cartilage_cDNA_Library_Equus_caballus_cDNA_clone_CT02040B2H01,_mRNA_sequence_[CX605265]	chr20_30214002-30214061
LOC100066771	7.89927	8.53455	7.9006	8.53413	0.211567	0.244869	7.61267	8.08479	8.23562	8.90834	-0.635279	8.21691	-8.82034	2.83e-07	0.00690542	6.89513	ENSECAT00000026460	.	ENSECAT00000026460	JL621568	100066771	CDC40	.	cell_division_cycle_40	cell_division_cycle_40_[Source_HGNC_Symbol;Acc_17350]_[ENSECAT00000026460]	chr10_54553345-54553404
IGF2R	6.97235	7.60738	6.94276	7.62354	0.124156	0.328888	6.81647	7.08721	7.2475	8.11332	-0.635023	7.28987	-8.11457	7.96e-07	0.0194301	5.82464	ENSECAT00000022438	.	ENSECAT00000022438	XM_005608119	100058539	IGF2R	.	insulin-like_growth_factor_2_receptor	insulin-like_growth_factor_2_receptor_[Source_HGNC_Symbol;Acc_5467]_[ENSECAT00000022438]	chr31_8218264-8218205
CX603557	7.39248	8.02585	7.40822	7.97806	0.239415	0.32927	6.9889	7.55233	7.81591	8.67024	-0.633361	7.70916	-8.67887	3.46e-07	0.00845706	6.68545	.	.	.	.	.	.	.	.	.	chr29_001608505-001608564
CX601238	9.01593	9.6484	9.00434	9.67163	0.167301	0.172681	8.73499	9.21255	9.32426	9.90254	-0.632469	9.33216	-9.01523	2.15e-07	0.00524241	7.18008	XM_001497336	.	.	XM_001497336	100067238	DNAJB6	.	DnaJ_(Hsp40)_homolog,_subfamily_B,_member_6	PREDICTED__Equus_caballus_DnaJ_(Hsp40)_homolog,_subfamily_B,_member_6_(DNAJB6),_transcript_variant_X1,_mRNA_[XM_001497336]	chr4_96771950-96772009
PAPSS1	11.3188	11.9512	11.3566	12.027	0.256955	0.226654	10.7667	11.4979	11.8146	12.2484	-0.632397	11.635	-12.2487	3.84e-09	9.37e-05	11.324	ENSECAT00000023500	.	ENSECAT00000023500	JL639788	100072985	PAPSS1	Eca.19734	3'-phosphoadenosine_5'-phosphosulfate_synthase_1	3'-phosphoadenosine_5'-phosphosulfate_synthase_1_[Source_HGNC_Symbol;Acc_8603]_[ENSECAT00000023500]	chr2_103160050-103160109
DN506650	9.89223	10.5245	9.94329	10.5954	0.359638	0.269516	9.24513	9.95389	10.5772	10.874	-0.632223	10.2083	-8.05487	8.71e-07	0.0212652	5.73123	DN506650	.	.	DN506650	.	.	Eca.11240	.	HL01018B2D06_Equine_lymphocyte_cDNA_Library_Equus_caballus_cDNA_clone_HL01018B2D06,_mRNA_sequence_[DN506650]	chr2_51295556-51295497
LOC100066860	6.35532	6.98676	6.35996	6.95383	0.073894	0.248931	6.2324	6.64401	6.4637	7.69996	-0.631443	6.67104	-9.36877	1.32e-07	0.00321441	7.68571	ENSECAT00000013512	.	ENSECAT00000013512	XM_005606991	100066860	SPAG6	.	sperm_associated_antigen_6	sperm_associated_antigen_6_[Source_HGNC_Symbol;Acc_11215]_[ENSECAT00000013512]	chr29_12714674-12708849
SOCS6	6.97594	7.60607	6.93697	7.54032	0.254762	0.177011	6.68399	7.38933	7.64458	7.93315	-0.630135	7.29101	-7.58118	1.81e-06	0.0442064	4.97374	NM_001256934	.	ENSECAT00000001123	NM_001256934	100052089	SOCS6	.	suppressor_of_cytokine_signaling_6	Equus_caballus_suppressor_of_cytokine_signaling_6_(SOCS6),_mRNA_[NM_001256934]	chr8_78960474-78960533
PPARD	7.6075	8.23595	7.64219	8.28641	0.299009	0.427135	7.17181	7.48079	7.99749	8.79855	-0.628448	7.92173	-9.00572	2.18e-07	0.00531285	7.16628	ENSECAT00000008669	ENSECAG00000008227	ENSECAT00000008669	.	100053404	PPARD	.	.	.	.
CX603562	9.86678	10.4949	9.86617	10.4841	0.305944	0.140933	9.14184	10.2655	10.3157	10.7465	-0.628124	10.1808	-8.68579	3.43e-07	0.00837322	6.69576	CD528783	.	.	CD528783	.	.	Eca.3459	.	LeukoN3_7_H02.b2_A025_Unstimulated_peripheral_blood_leukocytes_N3_Equus_caballus_cDNA_clone_LeukoN3_7_H02_A025_3',_mRNA_sequence_[CD528783]	chr5_1133261-1133320
ENSECAT00000020301	7.84584	8.47353	7.79787	8.26005	0.480174	0.53196	7.15503	7.82214	8.79723	9.23264	-0.627687	8.15968	-9.16867	1.73e-07	0.00423261	7.4013	ENSECAT00000020301	.	ENSECAT00000020301	XM_005600250	.	.	.	.	major_facilitator_superfamily_domain_containing_9_[Source_HGNC_Symbol;Acc_28158]_[ENSECAT00000020301]	chr15_3500645-3500703
WAPAL	12.2958	12.9232	12.3104	12.9541	0.15032	0.145775	11.9664	12.5939	12.5678	13.1097	-0.627428	12.6095	-10.1808	4.5e-08	0.00109813	8.79454	ENSECAT00000017845	.	ENSECAT00000017845	JL621939	100052524	WAPAL	Eca.21514	wings_apart-like_homolog_(Drosophila)	wings_apart-like_homolog_(Drosophila)_[Source_HGNC_Symbol;Acc_23293]_[ENSECAT00000017845]	chr1_81163183-81163242
STRN3	10.3166	10.9439	10.3385	10.9418	0.24329	0.191098	9.85338	10.6277	10.6507	11.2662	-0.627365	10.6302	-8.50852	4.44e-07	0.0108281	6.42974	NM_001163829	.	ENSECAT00000011294	NM_001163829	100050070	STRN3	Eca.2636	striatin,_calmodulin_binding_protein_3	Equus_caballus_striatin,_calmodulin_binding_protein_3_(STRN3),_mRNA_[NM_001163829]	chr1_162180434-162180375
ABHD5	11.4778	12.1042	11.5581	12.115	0.273204	0.302124	11.0311	11.375	11.7971	12.5808	-0.626389	11.791	-7.84018	1.21e-06	0.0295252	5.39153	ENSECAT00000023610	.	ENSECAT00000023610	JL616200	100066775	ABHD5	.	abhydrolase_domain_containing_5	abhydrolase_domain_containing_5_[Source_HGNC_Symbol;Acc_21396]_[ENSECAT00000023610]	chr16_42622229-42622170
ENSECAT00000017746	8.38184	9.00759	8.39386	8.95013	0.264376	0.335902	7.96369	8.56164	8.88007	9.63699	-0.625751	8.69471	-9.08446	1.95e-07	0.00475842	7.28024	ENSECAT00000017746	.	ENSECAT00000017746	JL622719	.	.	.	.	osteopetrosis_associated_transmembrane_protein_1_[Source_HGNC_Symbol;Acc_21652]_[ENSECAT00000017746]	chr10_52694262-52694203
LOC100069673	7.37978	8.00489	7.40851	8.09189	0.24976	0.281907	7.03785	7.49836	7.82281	8.38283	-0.625103	7.69233	-7.6421	1.65e-06	0.0401712	5.07281	ENSECAT00000011885	.	ENSECAT00000011885	XM_003362326	100069673	LOC100069673	.	protein_capicua_homolog	capicua_transcriptional_repressor_[Source_HGNC_Symbol;Acc_14214]_[ENSECAT00000011885]	chr10_13607663-13607604
CD535152	15.8038	16.4275	15.8879	16.5093	0.25738	0.271902	15.4252	15.9441	16.2071	16.7545	-0.623706	16.1156	-10.4401	3.24e-08	0.00079011	9.1339	CD464609	.	.	CD464609	.	.	Eca.2161	.	LeukoN4_1_H08.b1_A026_Unstimulated_peripheral_blood_leukocytes_N4_Equus_caballus_cDNA_clone_LeukoN4_1_H08_A026_3',_mRNA_sequence_[CD464609]	chr8_013690754-013690813
DN506622	12.3009	12.923	12.3009	12.9281	0.233801	0.123586	11.9138	12.6949	12.6232	13.1026	-0.622059	12.6119	-12.8278	2.05e-09	5e-05	11.9659	.	.	.	.	.	.	.	.	.	chr15_025886188-025886129
LOC100054853	6.65294	7.27496	6.65018	7.27082	0.138935	0.231077	6.40736	6.89459	6.90692	7.65123	-0.622022	6.96395	-8.17406	7.28e-07	0.017767	5.91726	ENSECAT00000021820	.	ENSECAT00000021820	XM_001489914	100054853	RAB3D	.	RAB3D,_member_RAS_oncogene_family	RAB3D,_member_RAS_oncogene_family_[Source_HGNC_Symbol;Acc_9779]_[ENSECAT00000021820]	chrUn_144378449-144378508
JL618178	8.84578	9.46535	8.89682	9.45691	0.248636	0.156203	8.39247	9.15452	9.19592	9.70691	-0.619565	9.15557	-8.81708	2.84e-07	0.00693753	6.89033	JL618178	.	.	JL618178	100056558	PRPF18	Eca.6404	pre-mRNA_processing_factor_18	TSA__Equus_caballus_contig01951.EqcaPBMC_mRNA_sequence._[JL618178]	chr29_20095582-20095523
CX600187	9.70431	10.3232	9.69792	10.2703	0.217247	0.248359	9.34587	10.0161	10.2519	10.7915	-0.618937	10.0138	-9.26386	1.52e-07	0.00371128	7.53716	CX600187	.	.	CX600187	.	.	Eca.8374	.	CT020026A10A01_Equine_Articular_Cartilage_cDNA_Library_Equus_caballus_cDNA_clone_CT020026A10A01,_mRNA_sequence_[CX600187]	chr3_22060348-22060407
LOC100071051	9.92085	10.5396	9.91473	10.6492	0.282178	0.246822	9.28855	10.1253	10.3239	10.8564	-0.618768	10.2302	-7.8476	1.2e-06	0.0291895	5.40337	ENSECAT00000008965	.	ENSECAT00000008965	JL637984	100071051	LOC100071051	Eca.19355	transmembrane_protein_9B-like	TMEM9_domain_family,_member_B_[Source_HGNC_Symbol;Acc_1168]_[ENSECAT00000008965]	chr7_66116424-66116365
AY246713	7.52297	8.14151	7.51872	7.99377	0.245282	0.313387	7.12088	7.70682	8.05441	8.70102	-0.61854	7.83224	-7.63825	1.66e-06	0.0404148	5.06655	AY246713	.	AY246713	AY246713	.	AY246713	.	.	Equus_caballus_serine-threonine_kinase_mRNA,_3'_UTR_and_partial_sequence._[AY246713]	chr9_39679296-39679237
A_69_P126051	7.21261	7.82932	7.22688	7.8032	0.110421	0.219407	7.02082	7.49055	7.41009	8.29913	-0.616712	7.52096	-9.88522	6.6e-08	0.00161105	8.3991	.	.	.	.	.	.	.	.	.	chr1_085881507-085881448
ACTR2	8.34545	8.96033	8.26658	8.98013	0.229572	0.253862	7.91144	8.45111	8.82425	9.35103	-0.614873	8.65289	-8.56493	4.09e-07	0.00997355	6.51481	ENSECAT00000009381	.	ENSECAT00000009381	JL638339	100063005	ACTR2	.	ARP2_actin-related_protein_2_homolog_(yeast)	ARP2_actin-related_protein_2_homolog_(yeast)_[Source_HGNC_Symbol;Acc_169]_[ENSECAT00000009381]	chr15_33180049-33179990
LOC100068475	8.94266	9.55732	8.99388	9.59931	0.320542	0.316625	8.4943	8.84155	9.63397	9.95703	-0.614662	9.24999	-7.61197	1.73e-06	0.042116	5.02388	ENSECAT00000008147	.	ENSECAT00000008147	HQ889932	100068475	PDE8A	.	phosphodiesterase_8A	Uncharacterized_protein__[Source_UniProtKB/TrEMBL;Acc_F6W026]_[ENSECAT00000008147]	chr1_89331955-89331896
LOC100069386	6.81576	7.42978	6.84243	7.45978	0.127512	0.356583	6.55465	6.85164	7.00122	8.09882	-0.614017	7.12277	-7.57579	1.83e-06	0.0445829	4.96496	ENSECAT00000011977	.	ENSECAT00000011977	XM_001499152	100069386	HOXB1	.	homeobox_B1	homeobox_B1_[Source_HGNC_Symbol;Acc_5111]_[ENSECAT00000011977]	chr11_23358401-23358342
CD93	7.11774	7.73167	7.10607	7.71373	0.171008	0.257073	6.78227	7.16055	7.35162	8.08435	-0.613928	7.4247	-9.92773	6.24e-08	0.00152384	8.45654	ENSECAT00000017144	.	ENSECAT00000017144	XM_001488842	100059201	CD93	.	CD93_molecule	CD93_molecule_[Source_HGNC_Symbol;Acc_15855]_[ENSECAT00000017144]	chr22_2332941-2333000
ENSECAT00000026662	6.67239	7.28519	6.61973	7.29665	0.141411	0.213302	6.50996	6.94467	6.88562	7.76544	-0.612795	6.97879	-9.67038	8.77e-08	0.00214019	8.10589	ENSECAT00000026662	.	ENSECAT00000026662	XM_005614779	.	.	.	.	goosecoid_homeobox_[Source_HGNC_Symbol;Acc_4612]_[ENSECAT00000026662]	chr24_36874997-36874620
ENSECAT00000022034	6.67318	7.28556	6.68541	7.30216	0.0849646	0.18881	6.50095	6.93208	6.78326	7.58003	-0.612383	6.97937	-10.9226	1.78e-08	0.000435358	9.74761	ENSECAT00000022034	.	ENSECAT00000022034	XM_005597660	.	.	.	.	RAP1_GTPase_activating_protein_2_[Source_HGNC_Symbol;Acc_29176]_[ENSECAT00000022034]	chr11_45248003-45248062
JL640480	11.8298	12.4401	11.8888	12.483	0.43863	0.249097	11.1378	11.9345	12.777	12.9046	-0.610352	12.1349	-8.33116	5.76e-07	0.0140563	6.15973	JL640480	.	.	JL640480	.	.	.	.	TSA__Equus_caballus_contig26614.EqcaPBMC_mRNA_sequence._[JL640480]	chr5_21485552-21485493
CD528231	11.7588	12.3686	11.7564	12.3428	0.332284	0.296965	11.236	11.8676	12.2445	12.8214	-0.609741	12.0637	-8.89906	2.53e-07	0.00617494	7.01077	CD528231	.	.	CD528231	.	.	Eca.18645	.	LeukoN3_4_G06.g1_A025_Unstimulated_peripheral_blood_leukocytes_N3_Equus_caballus_cDNA_clone_LeukoN3_4_G06_A025_5',_mRNA_sequence_[CD528231]	chr28_41069030-41069089
IL10	7.08123	7.68581	7.03329	7.72305	0.212873	0.199428	6.85267	7.14558	7.56325	7.9238	-0.604581	7.38352	-11.0002	1.62e-08	0.000396314	9.84428	NM_001082490	.	ENSECAT00000009338	NM_001082490	100034187	IL10	Eca.13090	interleukin_10	Equus_caballus_interleukin_10_(IL10),_mRNA_[NM_001082490]	chr5_2996362-2996303
JL616356	12.9256	13.5293	12.9435	13.5592	0.221035	0.222021	12.5789	13.0648	13.4366	13.8247	-0.603776	13.2275	-10.1685	4.57e-08	0.00111562	8.77823	JL616356	.	.	JL616356	.	.	Eca.13572	.	TSA__Equus_caballus_contig27678.EqcaPBMC_mRNA_sequence._[JL616356]	chr11_5052349-5052406
RBM6	10.3723	10.9759	10.3174	10.9491	0.251819	0.123	10.0042	10.8116	10.9645	11.2532	-0.60355	10.6741	-8.79038	2.95e-07	0.00720695	6.85092	ENSECAT00000016324	.	ENSECAT00000016324	JL626760	100052591	RBM6	.	RNA_binding_motif_protein_6	RNA_binding_motif_protein_6_[Source_HGNC_Symbol;Acc_9903]_[ENSECAT00000016324]	chr16_37165294-37165235
LOC100061936	8.83668	9.44022	8.8221	9.42632	0.243457	0.167965	8.44806	9.19915	9.19924	9.68581	-0.603541	9.13845	-7.76985	1.35e-06	0.0329175	5.27895	JL616425	.	ENSECAT00000018949	JL616425	.	.	.	.	TSA__Equus_caballus_contig04682.EqcaPBMC_mRNA_sequence._[JL616425]	chr13_1107912-1107971
LOC100073006	6.66616	7.26864	6.62866	7.27672	0.164539	0.164825	6.42812	7.04968	7.02006	7.51688	-0.602477	6.9674	-10.0405	5.39e-08	0.00131591	8.60791	ENSECAT00000010921	.	ENSECAT00000010921	JL638380	100073006	RNF217	.	ring_finger_protein_217	ring_finger_protein_217_[Source_HGNC_Symbol;Acc_21487]_[ENSECAT00000010921]	chr10_66887911-66887970
LOC100050288	15.3496	15.9515	15.3805	15.934	0.258734	0.18862	14.8817	15.601	15.8732	16.3079	-0.601983	15.6505	-7.52365	1.98e-06	0.0484086	4.87974	ENSECAT00000013746	.	ENSECAT00000013746	JL641533	100050288	ITM2B	Eca.1859	integral_membrane_protein_2B	integral_membrane_protein_2B_[Source_HGNC_Symbol;Acc_6174]_[ENSECAT00000013746]	chr17_21609660-21609601
LOC100069195	8.51089	9.1127	8.51767	9.08405	0.278679	0.28544	8.05648	8.60359	9.05556	9.6255	-0.601811	8.81179	-9.9644	5.95e-08	0.00145265	8.50591	ENSECAT00000020968	.	ENSECAT00000020968	XM_001918037	100069195	LOC100069195	.	UDP-N-acetylglucosamine/UDP-glucose/GDP-mannose_transporter-like	solute_carrier_family_35_(UDP-GlcA/UDP-GalNAc_transporter),_member_D1_[Source_HGNC_Symbol;Acc_20800]_[ENSECAT00000020968]	chr5_67097343-67111558
MVP	14.9146	15.5159	14.9421	15.5425	0.240243	0.245234	14.4684	15.041	15.4669	16.0132	-0.601279	15.2153	-11.5808	8.17e-09	0.000199533	10.5494	ENSECAT00000027087	.	ENSECAT00000027087	CD466302	100063984	MVP	Eca.2487	major_vault_protein	major_vault_protein_[Source_HGNC_Symbol;Acc_7531]_[ENSECAT00000027087]	chr13_6817284-6817343
LOC100630070	12.9253	13.5265	12.8867	13.5206	0.249047	0.124418	12.5505	13.322	13.4338	13.6861	-0.601123	13.2259	-7.69453	1.52e-06	0.0370093	5.15767	ENSECAT00000003374	.	ENSECAT00000003374	JL617591	100630070	PNRC1	.	proline-rich_nuclear_receptor_coactivator_1	proline-rich_nuclear_receptor_coactivator_1_[Source_HGNC_Symbol;Acc_17278]_[ENSECAT00000003374]	chr10_36255354-36255413
PLAA	8.79976	9.4008	8.771	9.35077	0.256703	0.136408	8.38194	9.24635	9.23189	9.6825	-0.601042	9.10028	-8.06003	8.64e-07	0.0210994	5.73933	ENSECAT00000021340	.	ENSECAT00000021340	JL616552	100053453	PLAA	Eca.21415	phospholipase_A2-activating_protein	phospholipase_A2-activating_protein_[Source_HGNC_Symbol;Acc_9043]_[ENSECAT00000021340]	chr23_35159570-35159511
PPM1H	7.09859	7.69777	7.15527	7.70374	0.202101	0.220133	6.77267	7.23336	7.44924	8.01351	-0.599178	7.39818	-12.0989	4.53e-09	0.000110698	11.1535	ENSECAT00000009257	.	ENSECAT00000009257	XM_001491473	100056057	PPM1H	.	protein_phosphatase,_Mg2+/Mn2+_dependent,_1H	protein_phosphatase,_Mg2+/Mn2+_dependent,_1H_[Source_HGNC_Symbol;Acc_18583]_[ENSECAT00000009257]	chr6_76048315-76048256
HECTD1	9.83286	10.4289	9.81802	10.4648	0.21536	0.179038	9.39126	10.0779	10.2426	10.6549	-0.596	10.1309	-8.94894	2.36e-07	0.00575469	7.08367	ENSECAT00000025538	.	ENSECAT00000025538	JL641216	100050203	HECTD1	.	HECT_domain_containing_E3_ubiquitin_protein_ligase_1	HECT_domain_containing_E3_ubiquitin_protein_ligase_1_[Source_HGNC_Symbol;Acc_20157]_[ENSECAT00000025538]	chr1_162320353-162320294
JL641416	13.7133	14.3082	13.7093	14.3122	0.240828	0.168095	13.4212	13.9978	14.2436	14.5411	-0.594992	14.0108	-10.2474	4.13e-08	0.00100848	8.88236	JL641416	.	.	JL641416	.	.	.	.	TSA__Equus_caballus_contig27790.EqcaPBMC_mRNA_sequence._[JL641416]	chrUn_108613199-108613140
CX602251	13.1521	13.7468	13.1184	13.7815	0.207316	0.235328	12.7922	13.3913	13.4492	14.1597	-0.594707	13.4494	-8.85305	2.7e-07	0.00659141	6.94327	CX602251	.	.	CX602251	.	.	Eca.9190	.	CT02032A1F06_Equine_Articular_Cartilage_cDNA_Library_Equus_caballus_cDNA_clone_CT02032A1F06,_mRNA_sequence_[CX602251]	chr22_49642565-49642624
LOC100629287	15.6018	16.1964	15.5534	16.2178	0.177892	0.198125	15.4211	15.7728	16.0082	16.4748	-0.594577	15.8991	-9.2327	1.59e-07	0.00387404	7.4928	ENSECAT00000013091	.	ENSECAT00000013091	JL622775	100629287	EIF1	Eca.514	eukaryotic_translation_initiation_factor_1	eukaryotic_translation_initiation_factor_1_[Source_HGNC_Symbol;Acc_3249]_[ENSECAT00000013091]	chr11_19883042-19882983
ZFHX2	6.61494	7.20927	6.56051	7.23853	0.16322	0.224355	6.3874	6.78448	6.88176	7.61617	-0.594333	6.91211	-10.9099	1.81e-08	0.000442089	9.73183	ENSECAT00000014530	.	ENSECAT00000014530	XM_003363554	100052278	ZFHX2	.	zinc_finger_homeobox_2	zinc_finger_homeobox_2_[Source_HGNC_Symbol;Acc_20152]_[ENSECAT00000014530]	chrUn_181131727-181131786
JL620696	12.1587	12.7519	12.2392	12.7386	0.269983	0.208752	11.6713	12.3906	12.5498	13.0578	-0.593188	12.4553	-7.91841	1.07e-06	0.0261801	5.516	JL620696	.	.	JL620696	.	.	Eca.4756	.	TSA__Equus_caballus_contig04860.EqcaPBMC_mRNA_sequence._[JL620696]	chr3_82604286-82604227
CX605810	10.0443	10.6372	10.0778	10.6504	0.153528	0.15447	9.74312	10.2706	10.2095	10.9256	-0.59288	10.3407	-13.2687	1.29e-09	3.15e-05	12.4373	CX605810	.	.	CX605810	.	.	Eca.3471	.	CT02042B1B03_Equine_Articular_Cartilage_cDNA_Library_Equus_caballus_cDNA_clone_CT02042B1B03,_mRNA_sequence_[CX605810]	chr12_17907956-17907897
LOC100055323	9.60575	10.1965	9.60732	10.1778	0.202073	0.124011	9.27175	10.006	9.97228	10.4583	-0.590801	9.90115	-10.7029	2.33e-08	0.000569599	9.47098	ENSECAT00000009321	.	ENSECAT00000009321	JL640007	100055323	UBXN4	Eca.20223	UBX_domain_protein_4	UBX_domain_protein_4_[Source_HGNC_Symbol;Acc_14860]_[ENSECAT00000009321]	chr18_8106650-8106709
A_69_P119167	9.89713	10.487	9.87606	10.4627	0.333917	0.314017	9.46517	9.84782	10.6418	10.9505	-0.589854	10.1921	-8.35582	5.55e-07	0.0135525	6.1975	XM_005615080	.	.	XM_005615080	102149828	CHMP1B	.	charged_multivesicular_body_protein_1B	PREDICTED__Equus_caballus_charged_multivesicular_body_protein_1B_(CHMP1B),_mRNA_[XM_005615080]	chr8_31388220-31388161
PDCD6IP	10.4284	11.013	10.4955	11.0476	0.183299	0.17792	10.0639	10.7317	10.6329	11.267	-0.584625	10.7207	-9.51076	1.09e-07	0.00265112	7.88477	ENSECAT00000006481	.	ENSECAT00000006481	CX596344	100050741	PDCD6IP	Eca.18456	programmed_cell_death_6_interacting_protein	programmed_cell_death_6_interacting_protein_[Source_HGNC_Symbol;Acc_8766]_[ENSECAT00000006481]	chr16_50550737-50550678
RCBTB1	6.85458	7.43646	6.81236	7.46403	0.198594	0.179816	6.59176	7.02663	7.45494	7.73049	-0.581882	7.14552	-10.0026	5.66e-08	0.00138215	8.55725	ENSECAT00000023524	.	ENSECAT00000023524	XM_005601206	100056005	RCBTB1	.	regulator_of_chromosome_condensation_(RCC1)_and_BTB_(POZ)_domain_containing_protein_1	regulator_of_chromosome_condensation_(RCC1)_and_BTB_(POZ)_domain_containing_protein_1_[Source_HGNC_Symbol;Acc_18243]_[ENSECAT00000023524]	chr17_20425618-20425677
CX605785	12.9122	13.4937	12.889	13.5173	0.293653	0.303159	12.4461	13.0322	13.3485	14.0836	-0.581506	13.203	-8.28237	6.19e-07	0.0151124	6.08475	CX605785	.	.	CX605785	.	.	Eca.10466	.	CT02042A2G09_Equine_Articular_Cartilage_cDNA_Library_Equus_caballus_cDNA_clone_CT02042A2G09,_mRNA_sequence_[CX605785]	chrUn_294040405-294040464
ENSECAT00000022517	7.4042	7.98569	7.38879	8.01024	0.251761	0.205482	7.02048	7.67341	8.06589	8.41116	-0.58149	7.69494	-9.09728	1.91e-07	0.00467413	7.29872	ENSECAT00000022517	.	ENSECAT00000022517	XM_001502969	.	.	.	.	ganglioside_induced_differentiation_associated_protein_1-like_1_[Source_HGNC_Symbol;Acc_4213]_[ENSECAT00000022517]	chr22_33580278-33580337
MBD5	7.79191	8.37175	7.81813	8.43857	0.22324	0.189353	7.42738	8.02937	8.13611	8.71238	-0.579836	8.08183	-7.62361	1.69e-06	0.0413536	5.04278	ENSECAT00000026798	.	ENSECAT00000026798	XM_005601477	100049894	MBD5	.	methyl-CpG_binding_domain_protein_5	methyl-CpG_binding_domain_protein_5_[Source_HGNC_Symbol;Acc_20444]_[ENSECAT00000026798]	chr18_19499051-19499110
LOC100066360	7.01884	7.59815	7.04571	7.57922	0.220471	0.249842	6.66691	7.07348	7.53437	7.90821	-0.579306	7.3085	-8.658	3.57e-07	0.00871543	6.65432	ENSECAT00000012702	.	ENSECAT00000012702	JL622830	100066360	KLF7	.	Kruppel-like_factor_7_(ubiquitous)	Kruppel-like_factor_7_(ubiquitous)_[Source_HGNC_Symbol;Acc_6350]_[ENSECAT00000012702]	chrUn_103597514-103590585
WDR33	9.31168	9.88966	9.32366	9.8142	0.16733	0.187355	8.96294	9.57806	9.60012	10.3076	-0.577972	9.60067	-8.08142	8.37e-07	0.0204277	5.77282	ENSECAT00000001765	.	ENSECAT00000001765	XM_001504935	100067505	WDR33	.	WD_repeat_domain_33	WD_repeat_domain_33_[Source_HGNC_Symbol;Acc_25651]_[ENSECAT00000001765]	chrUn_192752586-192752645
LOC100062920	9.71038	10.287	9.72688	10.2816	0.180754	0.146552	9.41921	10.0094	9.95161	10.4679	-0.576594	9.99867	-8.3489	5.61e-07	0.013692	6.1869	XM_001504396	.	.	XM_001504396	100062920	UBE2B	Eca.877	ubiquitin-conjugating_enzyme_E2B	PREDICTED__Equus_caballus_ubiquitin-conjugating_enzyme_E2_B-like,_transcript_variant_1_(LOC100062920),_mRNA_[XM_001504396]	chr14_40675397-40675338
CX605585	6.65031	7.22675	6.61493	7.18628	0.118588	0.229523	6.48023	6.8309	6.91786	7.73961	-0.576441	6.93853	-9.974	5.88e-08	0.00143458	8.51883	CX605585	.	.	CX605585	.	.	Eca.10393	.	CT02041B2E05_Equine_Articular_Cartilage_cDNA_Library_Equus_caballus_cDNA_clone_CT02041B2E05,_mRNA_sequence_[CX605585]	chr23_10743102-10743043
AY246722	15.7695	16.3438	15.754	16.3234	0.362042	0.336899	15.2601	15.5862	16.342	16.8974	-0.574342	16.0566	-8.84397	2.73e-07	0.00667698	6.92993	AY246722	.	AY246722	AY246722	.	AY246722	Eca.13572	.	Equus_caballus_histone_H3.3B_mRNA,_3'_UTR._[AY246722]	chr11_005050485-005050543
LOC100050780	8.42348	8.99661	8.33233	8.93611	0.15994	0.200238	8.24563	8.75667	8.77774	9.34792	-0.573133	8.71004	-9.9549	6.02e-08	0.00147074	8.49314	ENSECAT00000009551	.	ENSECAT00000009551	JL617085	100050780	RIOK3	.	RIO_kinase_3	RIO_kinase_3_[Source_HGNC_Symbol;Acc_11451]_[ENSECAT00000009551]	chr8_31785042-31784195
JL641388	7.28868	7.86153	7.27057	7.88974	0.185802	0.241661	6.87956	7.52513	7.56675	8.24963	-0.572849	7.57511	-8.24038	6.59e-07	0.0160881	6.02	JL641388	.	.	JL641388	100630746	LOC100630746	.	uncharacterized_LOC100630746	TSA__Equus_caballus_contig27759.EqcaPBMC_mRNA_sequence._[JL641388]	chr5_9570239-9570180
UBA1	13.1809	13.7537	13.1953	13.7997	0.280632	0.218994	12.7396	13.2492	13.7873	14.0228	-0.572748	13.4673	-10.0583	5.27e-08	0.00128583	8.63177	ENSECAT00000015462	.	ENSECAT00000015462	XM_005614089	100060792	UBA1	.	ubiquitin-like_modifier_activating_enzyme_1	ubiquitin-like_modifier_activating_enzyme_1_[Source_HGNC_Symbol;Acc_12469]_[ENSECAT00000015462]	chrX_28433794-28433853
CX600949	14.4878	15.0586	14.5112	15.1366	0.25325	0.27264	13.9125	14.6603	14.9058	15.526	-0.570888	14.7732	-7.68274	1.54e-06	0.0376965	5.13863	CX600949	.	.	CX600949	.	.	Eca.8713	.	CT020028A20B08_Equine_Articular_Cartilage_cDNA_Library_Equus_caballus_cDNA_clone_CT020028A20B08,_mRNA_sequence_[CX600949]	chr2_19493738-19493797
LOC100630743	6.97633	7.54664	6.93608	7.56046	0.20127	0.19141	6.72422	7.26039	7.39633	7.94289	-0.570311	7.26148	-8.49315	4.54e-07	0.0110741	6.4065	ENSECAT00000007412	.	ENSECAT00000007412	XM_005599481	100630743	SNX24	.	sorting_nexin_24	sorting_nexin_24_[Source_HGNC_Symbol;Acc_21533]_[ENSECAT00000007412]	chr14_50036040-50035981
ENSECAT00000025927	6.45102	7.02001	6.40138	6.99167	0.134319	0.260515	6.25189	6.66213	6.6955	7.45899	-0.568989	6.73551	-7.91546	1.08e-06	0.0262986	5.51133	ENSECAT00000025927	.	ENSECAT00000025927	.	.	.	.	.	Uncharacterized_protein__[Source_UniProtKB/TrEMBL;Acc_F6XUD4]_[ENSECAT00000025927]	chr6_058673640-058673698
RBMS1	12.7817	13.35	12.7989	13.3676	0.12881	0.139707	12.5853	13.1445	12.9835	13.6752	-0.568344	13.0659	-10.0082	5.62e-08	0.00137224	8.56467	ENSECAT00000021603	.	ENSECAT00000021603	CX602871	100060392	RBMS1	Eca.20527	RNA_binding_motif,_single_stranded_interacting_protein_1	RNA_binding_motif,_single_stranded_interacting_protein_1_[Source_HGNC_Symbol;Acc_9907]_[ENSECAT00000021603]	chr18_29414139-29414080
JL622350	9.62463	10.1896	9.65995	10.2108	0.134705	0.150137	9.36005	9.91909	9.88894	10.4373	-0.565002	9.90713	-9.53053	1.06e-07	0.00258137	7.91231	JL622350	.	.	JL622350	.	.	Eca.12039	.	TSA__Equus_caballus_contig06714.EqcaPBMC_mRNA_sequence._[JL622350]	chr24_14742282-14742223
CX595154	6.4013	6.96617	6.38699	6.9371	0.112256	0.220088	6.21733	6.68097	6.67498	7.26271	-0.564877	6.68374	-10.4965	3.02e-08	0.000736135	9.20681	CX595154	.	.	CX595154	.	.	Eca.5885	.	CT020010A20H05_Equine_Articular_Cartilage_cDNA_Library_Equus_caballus_cDNA_clone_CT020010A20H05,_mRNA_sequence_[CX595154]	chr19_2671395-2671454
ENSECAT00000010936	10.0545	10.6172	10.1181	10.6489	0.290635	0.257862	9.19468	10.2339	10.3722	11.1917	-0.56263	10.3358	-7.69019	1.53e-06	0.0372607	5.15066	ENSECAT00000010936	.	ENSECAT00000010936	XM_005604230	.	.	.	.	SREK1-interacting_protein_1_[Source_HGNC_Symbol;Acc_26716]_[ENSECAT00000010936]	chr21_4618528-4618587
DN506652	13.3196	13.8809	13.3532	13.9083	0.165909	0.171503	13.1036	13.6126	13.6462	14.0785	-0.561285	13.6003	-9.38787	1.28e-07	0.0031318	7.71261	DN506652	.	.	DN506652	.	.	Eca.11241	.	HL01018B2D08_Equine_lymphocyte_cDNA_Library_Equus_caballus_cDNA_clone_HL01018B2D08,_mRNA_sequence_[DN506652]	chr26_11903881-11903822
JL621349	7.12995	7.69084	7.11878	7.68037	0.153038	0.190778	6.90743	7.35576	7.39078	8.01585	-0.560889	7.41039	-10.7027	2.33e-08	0.000569741	9.47073	JL621349	.	.	JL621349	.	.	.	.	TSA__Equus_caballus_contig05599.EqcaPBMC_mRNA_sequence._[JL621349]	chr3_92094761-92094702
ITGA6	7.05737	7.61769	7.03209	7.47296	0.226543	0.414257	6.7374	7.00396	7.54485	8.33522	-0.560321	7.33753	-7.82248	1.24e-06	0.0303426	5.36327	ENSECAT00000006140	.	ENSECAT00000006140	XM_005601729	100064056	ITGA6	.	integrin,_alpha_6	integrin,_alpha_6_[Source_HGNC_Symbol;Acc_6142]_[ENSECAT00000006140]	chr18_40085027-40085086
SPTLC3	6.61011	7.16802	6.64649	7.12969	0.124471	0.186757	6.37638	6.80593	6.76358	7.53521	-0.557907	6.88906	-10.9498	1.73e-08	0.000421218	9.78158	ENSECAT00000012562	.	ENSECAT00000012562	XM_001492503	100051200	SPTLC3	.	serine_palmitoyltransferase,_long_chain_base_subunit_3	serine_palmitoyltransferase,_long_chain_base_subunit_3_[Source_HGNC_Symbol;Acc_16253]_[ENSECAT00000012562]	chr22_10993035-10988774
LOC100066506	11.8483	12.4054	11.9008	12.4083	0.201273	0.187331	11.4666	12.1195	12.1869	12.8085	-0.557037	12.1269	-9.58428	9.84e-08	0.00240139	7.98696	.	.	.	.	.	.	.	.	.	chrUn_243475517-243475576
LOC100052676	10.1501	10.7057	10.0844	10.6384	0.322521	0.319181	9.45306	10.2627	10.734	11.1849	-0.555576	10.4279	-7.919	1.07e-06	0.0261563	5.51694	ENSECAT00000007660	.	ENSECAT00000007660	JL628073	100052676	SPPL3	Eca.20782	signal_peptide_peptidase_like_3	signal_peptide_peptidase_like_3_[Source_HGNC_Symbol;Acc_30424]_[ENSECAT00000007660]	chr8_13257946-13258005
ASAP1	7.12654	7.68195	7.10633	7.7027	0.123443	0.215647	6.93341	7.32234	7.366	8.11717	-0.555415	7.40425	-9.67984	8.66e-08	0.00211339	8.11891	ENSECAT00000017553	.	ENSECAT00000017553	XM_005613280	100068654	ASAP1	.	ArfGAP_with_SH3_domain,_ankyrin_repeat_and_PH_domain_1	ArfGAP_with_SH3_domain,_ankyrin_repeat_and_PH_domain_1_[Source_HGNC_Symbol;Acc_2720]_[ENSECAT00000017553]	chr9_66454640-66447050
DN509118	7.48956	8.04493	7.4642	8.01851	0.153988	0.173751	7.28711	7.75922	7.9367	8.35927	-0.555361	7.76725	-8.43658	4.93e-07	0.0120315	6.3207	DN509118	.	.	DN509118	.	.	Eca.11829	.	HL02014B2F04_Equine_placenta_cDNA_Library_Equus_caballus_cDNA_clone_HL02014B2F04,_mRNA_sequence_[DN509118]	chr6_70438752-70438811
LOC100146898	10.7904	11.3456	10.84	11.3283	0.163337	0.255479	10.4734	10.9469	11.0694	11.7259	-0.555143	11.068	-7.87623	1.14e-06	0.0279307	5.449	ENSECAT00000000165	.	ENSECAT00000000165	CX603225	100146898	NOL7	Eca.9551	nucleolar_protein_7,_27kDa	nucleolar_protein_7,_27kDa_[Source_HGNC_Symbol;Acc_21040]_[ENSECAT00000000165]	chr20_12886173-12886232
DEDD	8.55326	9.10791	8.53125	9.1141	0.155831	0.168427	8.27182	8.76685	8.82298	9.32883	-0.554654	8.83059	-13.0228	1.67e-09	4.07e-05	12.1762	ENSECAT00000011667	.	ENSECAT00000011667	BI961227	100066256	DEDD	Eca.663	death_effector_domain_containing	death_effector_domain_containing_[Source_HGNC_Symbol;Acc_2755]_[ENSECAT00000011667]	chrUn_308936951-308937010
ENSECAT00000017401	6.57276	7.1273	6.53917	7.10644	0.157639	0.229616	6.38948	6.77934	6.85699	7.54526	-0.554534	6.85003	-8.61846	3.78e-07	0.00922818	6.59517	ENSECAT00000017401	.	ENSECAT00000017401	.	.	.	.	.	Uncharacterized_protein__[Source_UniProtKB/TrEMBL;Acc_F6XQ32]_[ENSECAT00000017401]	chr2_69149735-69149796
LOC100629650	6.64495	7.19738	6.61261	7.22837	0.110714	0.29529	6.486	6.7101	6.86411	7.69779	-0.552432	6.92116	-8.07138	8.49e-07	0.02074	5.75711	ENSECAT00000013168	.	ENSECAT00000013168	XM_005604907	100629650	LOC100629650	.	uncharacterized_LOC100629650	chromosome_9_open_reading_frame_153_[Source_HGNC_Symbol;Acc_31456]_[ENSECAT00000013168]	chrUn_120731328-120731387
LOC100057157	6.49708	7.0492	6.46014	7.0633	0.163818	0.173603	6.31356	6.60862	6.8555	7.25793	-0.552115	6.77314	-7.89645	1.11e-06	0.0270768	5.48114	XM_001916829	.	.	XM_001916829	.	.	Eca.3154	.	PREDICTED__Equus_caballus_brain_protein_44-like_protein_2-like_(LOC100057157),_mRNA_[XM_001916829]	chrX_23025526-23025585
LOC100054765	13.5098	14.0589	13.503	14.0525	0.244613	0.218179	13.1946	13.656	13.886	14.4703	-0.549096	13.7843	-8.01197	9.3e-07	0.0226959	5.66383	ENSECAT00000019974	.	ENSECAT00000019974	JL622806	100054765	MCL1	Eca.2401	myeloid_cell_leukemia_sequence_1_(BCL2-related)	myeloid_cell_leukemia_sequence_1_(BCL2-related)_[Source_HGNC_Symbol;Acc_6943]_[ENSECAT00000019974]	chrUn_79930650-79930591
PAPD4	7.96648	8.51157	7.98131	8.50928	0.194324	0.226228	7.63846	8.13134	8.45362	8.82626	-0.545096	8.23902	-7.81895	1.25e-06	0.0305085	5.35762	ENSECAT00000013349	.	ENSECAT00000013349	JL620384	100065390	PAPD4	.	PAP_associated_domain_containing_4	PAP_associated_domain_containing_4_[Source_HGNC_Symbol;Acc_26776]_[ENSECAT00000013349]	chr14_85187677-85187618
ENSECAT00000025956	7.8298	8.37448	7.74749	8.24872	0.377069	0.451319	7.24765	7.40749	8.60204	8.99911	-0.544684	8.10214	-11.7005	7.12e-09	0.00017381	10.691	ENSECAT00000025956	.	ENSECAT00000025956	.	.	.	.	.	transcription_factor_7-like_2_(T-cell_specific,_HMG-box)_[Source_HGNC_Symbol;Acc_11641]_[ENSECAT00000025956]	chr1_17837536-17837477
INTS3	8.87854	9.42319	8.8726	9.35409	0.135435	0.211236	8.60642	9.12334	9.11993	9.81447	-0.544648	9.15087	-8.42263	5.03e-07	0.0122808	6.29947	CX594987	.	.	CX594987	.	.	Eca.19275	.	CT020009B20H04_Equine_Articular_Cartilage_cDNA_Library_Equus_caballus_cDNA_clone_CT020009B20H04,_mRNA_sequence_[CX594987]	chrUn_82676035-82676094
LINS	6.87367	7.41725	6.81207	7.40927	0.18878	0.140989	6.5902	7.08073	7.23107	7.63633	-0.543583	7.14546	-9.38405	1.29e-07	0.00314815	7.70723	ENSECAT00000020050	.	ENSECAT00000020050	JL626169	100056717	LINS	.	lines_homolog_(Drosophila)	lines_homolog_(Drosophila)_[Source_HGNC_Symbol;Acc_30922]_[ENSECAT00000020050]	chr1_102970826-102970767
LOC100055169	11.8089	12.3516	11.8045	12.3587	0.182242	0.122542	11.4229	12.1488	12.2377	12.5316	-0.542767	12.0802	-8.03759	8.94e-07	0.0218299	5.7041	ENSECAT00000013685	.	ENSECAT00000013685	JL620679	100055169	KIAA1429	Eca.4449	KIAA1429_ortholog	KIAA1429_[Source_HGNC_Symbol;Acc_24500]_[ENSECAT00000013685]	chr9_36107000-36106941
KDM2A	8.02268	8.56502	8.00973	8.55084	0.130082	0.130451	7.76065	8.3623	8.27185	8.79617	-0.542334	8.29385	-8.97021	2.29e-07	0.00558481	7.11465	ENSECAT00000027084	.	ENSECAT00000027084	XM_001497095	100052955	KDM2A	.	lysine_(K)-specific_demethylase_2A	lysine_(K)-specific_demethylase_2A_[Source_HGNC_Symbol;Acc_13606]_[ENSECAT00000027084]	chr12_17435988-17436047
A_69_P117757	10.5079	11.0501	10.4529	11.0058	0.213953	0.14725	10.1936	10.8386	11.0169	11.3242	-0.542177	10.779	-9.37339	1.31e-07	0.00319424	7.69221	.	.	.	.	.	.	.	.	.	chr11_016355853-016355912
ENSECAT00000022156	7.8666	8.40798	7.83896	8.40756	0.183562	0.219015	7.48697	8.02622	8.13411	8.71613	-0.541389	8.13729	-8.54048	4.23e-07	0.0103348	6.47799	ENSECAT00000022156	.	ENSECAT00000022156	XM_005612244	.	.	.	.	tyrosine_kinase_2_[Source_HGNC_Symbol;Acc_12440]_[ENSECAT00000022156]	chrUn_145070782-145070841
LOC100054274	7.02648	7.56684	7.02372	7.6369	0.119746	0.191334	6.83636	7.23302	7.31562	7.80943	-0.540364	7.29666	-11.7204	6.96e-09	0.000169876	10.7145	ENSECAT00000025307	.	ENSECAT00000025307	XM_005597433	100054274	RARA	.	retinoic_acid_receptor,_alpha	retinoic_acid_receptor,_alpha_[Source_HGNC_Symbol;Acc_9864]_[ENSECAT00000025307]	chr11_20964281-20964222
ARIH2	7.47803	8.01824	7.51813	7.97781	0.174088	0.262954	7.11783	7.68177	7.81278	8.82553	-0.540212	7.74813	-7.54762	1.91e-06	0.0466088	4.91896	ENSECAT00000011507	.	ENSECAT00000011507	JL629935	100053691	ARIH2	.	ariadne_homolog_2_(Drosophila)	ariadne_RBR_E3_ubiquitin_protein_ligase_2_[Source_HGNC_Symbol;Acc_690]_[ENSECAT00000011507]	chr16_38054595-38054536
CX604221	11.0609	11.5958	11.0954	11.6299	0.223185	0.146424	10.6884	11.2189	11.3979	11.7749	-0.534904	11.3284	-8.6561	3.58e-07	0.0087394	6.65148	.	.	.	.	.	.	.	.	.	chr1_072226541-072226482
SHOC2	9.7508	10.2855	9.72512	10.261	0.248738	0.160968	9.38113	10.0806	10.2186	10.5731	-0.534694	10.0181	-8.36211	5.5e-07	0.0134271	6.20712	ENSECAT00000013173	.	ENSECAT00000013173	XM_005602234	100059268	SHOC2	.	soc-2_suppressor_of_clear_homolog_(C._elegans)	soc-2_suppressor_of_clear_homolog_(C._elegans)_[Source_HGNC_Symbol;Acc_15454]_[ENSECAT00000013173]	chr1_19698157-19698098
CD466287	11.1671	11.7004	11.2087	11.6799	0.212966	0.131441	10.6946	11.5376	11.438	11.9703	-0.533335	11.4337	-7.63365	1.67e-06	0.0407071	5.0591	CD466287	.	.	CD466287	.	.	Eca.653	.	LeukoN2_3_E12.b1_A024_Unstimulated_peripheral_blood_leukocytes_N2_Equus_caballus_cDNA_clone_LeukoN2_3_E12_A024_3',_mRNA_sequence_[CD466287]	chr8_5634839-5634780
LOC100051793	12.9975	13.529	13.0327	13.5452	0.223666	0.21314	12.5291	13.1908	13.4306	13.8005	-0.531498	13.2632	-11.4408	9.62e-09	0.000234832	10.3822	CX604876	.	.	CX604876	.	.	Eca.10151	.	CT02039B2D04_Equine_Articular_Cartilage_cDNA_Library_Equus_caballus_cDNA_clone_CT02039B2D04,_mRNA_sequence_[CX604876]	chrUn_245561458-245561517
LOC100068465	8.62005	9.15138	8.59444	9.19189	0.218973	0.257158	8.34797	8.71523	9.04652	9.5252	-0.531331	8.88572	-7.67373	1.57e-06	0.0382311	5.12405	ENSECAT00000014460	.	ENSECAT00000014460	JL618941	100068465	TRDMT1	.	tRNA_aspartic_acid_methyltransferase_1	tRNA_aspartic_acid_methyltransferase_1_[Source_HGNC_Symbol;Acc_2977]_[ENSECAT00000014460]	chr29_17203446-17209984
CD464216	7.46302	7.99062	7.57585	8.03806	0.370233	0.381161	6.85412	7.31816	7.88036	8.54152	-0.527602	7.72682	-8.51423	4.4e-07	0.0107381	6.43838	.	.	.	.	.	.	.	.	.	chr11_050546569-050546628
PROS1	6.9311	7.45869	6.85847	7.45325	0.262299	0.331838	6.57266	6.84383	7.39395	8.02005	-0.527582	7.1949	-7.84495	1.2e-06	0.0293087	5.39915	ENSECAT00000017865	.	ENSECAT00000017865	CX597937	100072912	PROS1	Eca.7374	protein_S_(alpha)	protein_S_(alpha)_[Source_HGNC_Symbol;Acc_9456]_[ENSECAT00000017865]	chr19_56087602-56087661
EPC1	10.3617	10.8878	10.3167	10.9103	0.17354	0.141432	10.1676	10.5506	10.7262	11.0986	-0.526168	10.6248	-12.2327	3.91e-09	9.54e-05	11.3059	ENSECAT00000026604	.	ENSECAT00000026604	JL617247	100060812	EPC1	.	enhancer_of_polycomb_homolog_1_(Drosophila)	enhancer_of_polycomb_homolog_1_(Drosophila)_[Source_HGNC_Symbol;Acc_19876]_[ENSECAT00000026604]	chr29_4638997-4639056
JL635506	14.6771	15.1999	14.6573	15.2084	0.20156	0.285395	14.3849	14.6531	15.0683	15.6108	-0.522737	14.9385	-7.83005	1.23e-06	0.0299899	5.37537	JL635506	.	.	JL635506	.	.	Eca.11172	.	TSA__Equus_caballus_contig20525.EqcaPBMC_mRNA_sequence._[JL635506]	chrUn_145072303-145072359
CX603614	6.46119	6.98157	6.45958	6.96048	0.0710451	0.161801	6.36664	6.7481	6.63698	7.28878	-0.520377	6.72138	-10.6944	2.36e-08	0.000575567	9.46025	CX603614	.	.	CX603614	.	.	Eca.9692	.	CT02036A1C09_Equine_Articular_Cartilage_cDNA_Library_Equus_caballus_cDNA_clone_CT02036A1C09,_mRNA_sequence_[CX603614]	chrUn_82846705-82846645
BI961150	13.0188	13.5376	13.0306	13.4625	0.174355	0.198125	12.6949	13.2631	13.2634	13.9557	-0.518848	13.2782	-13.2302	1.34e-09	3.28e-05	12.3966	.	.	.	.	.	.	.	.	.	chr2_026773615-026773674
JL638762	11.1795	11.6958	11.1909	11.6255	0.177664	0.24789	10.9225	11.438	11.4542	12.3559	-0.516258	11.4376	-8.91992	2.46e-07	0.00599536	7.0413	JL638762	.	.	JL638762	100056924	STAU1	Eca.4678	staufen_double-stranded_RNA_binding_protein_1	TSA__Equus_caballus_contig24376.EqcaPBMC_mRNA_sequence._[JL638762]	chr22_37466302-37466243
LOC100050031	12.2334	12.7491	12.2301	12.7414	0.17298	0.189279	11.8134	12.37	12.4783	13.0004	-0.515709	12.4913	-8.55309	4.16e-07	0.0101468	6.49699	ENSECAT00000025518	.	ENSECAT00000025518	JL641488	100050031	ZFAND5	Eca.21137	zinc_finger,_AN1-type_domain_5	zinc_finger,_AN1-type_domain_5_[Source_HGNC_Symbol;Acc_13008]_[ENSECAT00000025518]	chr23_9056269-9056328
MSH5	8.64886	9.16149	8.58401	9.16522	0.174562	0.191776	8.40877	8.78757	8.9509	9.51886	-0.512634	8.90517	-9.55819	1.02e-07	0.00248702	7.95077	ENSECAT00000022079	.	ENSECAT00000022079	XM_005603744	100050672	MSH5	.	mutS_homolog_5	Uncharacterized_protein__[Source_UniProtKB/TrEMBL;Acc_F6TBS7]_[ENSECAT00000022079]	chr20_24858818-24858877
JL618722	7.75909	8.27095	7.72409	8.21797	0.25185	0.180894	7.26798	8.0024	8.22906	8.52499	-0.511856	8.01502	-7.73486	1.42e-06	0.0347553	5.22271	JL618722	.	.	JL618722	.	.	.	.	TSA__Equus_caballus_contig02581.EqcaPBMC_mRNA_sequence._[JL618722]	chr11_22077799-22077858
PIAS3	9.10948	9.62002	9.0576	9.61231	0.160601	0.182533	8.92897	9.1816	9.5334	9.89218	-0.510542	9.36475	-9.04408	2.06e-07	0.00503467	7.22189	XM_001499333	.	.	XM_001499333	100065141	PIAS3	Eca.18865	protein_inhibitor_of_activated_STAT,_3	PREDICTED__Equus_caballus_protein_inhibitor_of_activated_STAT,_3,_transcript_variant_1_(PIAS3),_mRNA_[XM_001499333]	chrUn_269910647-269910588
ENSECAT00000021536	6.66331	7.17323	6.62933	7.18473	0.124363	0.142087	6.51662	6.94735	6.89062	7.38648	-0.509919	6.91827	-9.80598	7.32e-08	0.001788	8.29153	ENSECAT00000021536	.	ENSECAT00000021536	XM_005604055	.	.	.	.	ankyrin_repeat_and_sterile_alpha_motif_domain_containing_1A_[Source_HGNC_Symbol;Acc_20961]_[ENSECAT00000021536]	chr20_28654232-28655956
A_69_P116537	11.2079	11.7172	11.1887	11.6745	0.173243	0.197115	10.9341	11.3415	11.5645	12.013	-0.509354	11.4626	-10.2594	4.07e-08	0.000993156	8.89814	XM_001504849	.	.	XM_001504849	100052682	BAZ2A	.	bromodomain_adjacent_to_zinc_finger_domain,_2A	PREDICTED__Equus_caballus_bromodomain_adjacent_to_zinc_finger_domain,_2A_(BAZ2A),_transcript_variant_X1,_mRNA_[XM_001504849]	chrUn_195688813-195688754
JL628926	8.96623	9.47454	8.94336	9.51841	0.279933	0.171284	8.46796	9.12512	9.43635	9.70179	-0.508308	9.22038	-8.07074	8.5e-07	0.0207603	5.7561	JL628926	.	.	JL628926	.	.	.	.	TSA__Equus_caballus_contig13723.EqcaPBMC_mRNA_sequence._[JL628926]	chrUn_38940836-38940777
KLHDC10	8.15895	8.66567	8.15734	8.6644	0.193488	0.18685	7.89868	8.29393	8.57964	8.98315	-0.506722	8.41231	-8.09265	8.23e-07	0.0200837	5.7904	ENSECAT00000008071	.	ENSECAT00000008071	XM_001502956	100057051	KLHDC10	.	kelch_domain_containing_10	kelch_domain_containing_10_[Source_HGNC_Symbol;Acc_22194]_[ENSECAT00000008071]	chr4_84094011-84094070
DN506349	14.7056	15.2108	14.6024	15.2296	0.255136	0.274299	14.4021	14.7004	15.2306	15.5343	-0.505266	14.9582	-7.53282	1.95e-06	0.0477114	4.89476	DN506349	.	.	DN506349	.	.	Eca.11172	.	HL01017B2G05_Equine_lymphocyte_cDNA_Library_Equus_caballus_cDNA_clone_HL01017B2G05,_mRNA_sequence_[DN506349]	chrUn_145072304-145072363
YOD1	6.65104	7.15417	6.63338	7.13846	0.1516	0.129239	6.41341	6.98671	7.05643	7.35544	-0.503135	6.9026	-10.0961	5.02e-08	0.00122454	8.68215	ENSECAT00000009946	.	ENSECAT00000009946	JL638085	100055976	YOD1	.	YOD1_deubiquitinase	YOD1_deubiquitinase_[Source_HGNC_Symbol;Acc_25035]_[ENSECAT00000009946]	chr5_3276697-3276638
IRAK4	7.02845	7.52873	7.01963	7.52568	0.154638	0.183985	6.76201	7.14739	7.41869	7.86928	-0.500282	7.27859	-9.89995	6.47e-08	0.00158025	8.41902	ENSECAT00000015858	.	ENSECAT00000015858	JL620330	100054848	IRAK4	.	interleukin-1_receptor-associated_kinase_4	interleukin-1_receptor-associated_kinase_4_[Source_HGNC_Symbol;Acc_17967]_[ENSECAT00000015858]	chr6_62374230-62374289
ENSECAT00000014260	6.48462	6.98181	6.46203	6.94248	0.157736	0.182882	6.29627	6.71326	6.7829	7.40901	-0.497198	6.73322	-8.2516	6.48e-07	0.015821	6.03733	ENSECAT00000014260	.	ENSECAT00000014260	.	.	.	.	.	Uncharacterized_protein__[Source_UniProtKB/TrEMBL;Acc_F6ZMF5]_[ENSECAT00000014260]	chr3_040456896-040456837
KDM6A	6.96546	7.46224	6.96691	7.46716	0.320601	0.267269	6.44338	7.14494	7.63114	8.00281	-0.496779	7.21385	-10.1669	4.58e-08	0.00111789	8.77614	ENSECAT00000008684	.	ENSECAT00000008684	.	100059800	KDM6A	.	lysine_(K)-specific_demethylase_6A	Uncharacterized_protein__[Source_UniProtKB/TrEMBL;Acc_F6W4F6]_[ENSECAT00000008684]	chrX_26723967-26724026
SOCS5	7.22242	7.71797	7.26678	7.77698	0.17341	0.175662	6.91635	7.44844	7.5301	7.99302	-0.495552	7.4702	-9.25729	1.53e-07	0.00374501	7.52781	ENSECAT00000003297	.	ENSECAT00000003297	XM_005600001	100053252	SOCS5	.	suppressor_of_cytokine_signaling_5	suppressor_of_cytokine_signaling_5_[Source_HGNC_Symbol;Acc_16852]_[ENSECAT00000003297]	chr15_48817091-48817032
A_69_P120066	6.58848	7.08029	6.58886	7.07374	0.102225	0.225913	6.47412	6.61376	6.85816	7.50983	-0.491808	6.83439	-8.71227	3.3e-07	0.00806017	6.73518	XM_005604508	.	.	XM_005604508	100066461	ATRN	.	attractin	PREDICTED__Equus_caballus_attractin_(ATRN),_mRNA_[XM_005604508]	chr22_19202656-19202597
LOC100063998	6.38463	6.87563	6.33875	6.87514	0.119403	0.176415	6.22228	6.64969	6.59913	7.20033	-0.491006	6.63013	-9.11702	1.86e-07	0.00454739	7.32714	ENSECAT00000020704	.	ENSECAT00000020704	XM_005608625	100063998	FAM13A	.	family_with_sequence_similarity_13,_member_A	family_with_sequence_similarity_13,_member_A_[Source_HGNC_Symbol;Acc_19367]_[ENSECAT00000020704]	chr3_50116485-50116426
LOC100050015	12.248	12.7381	12.2947	12.7866	0.196528	0.202556	11.9261	12.3978	12.5596	13.0245	-0.490116	12.4931	-9.17011	1.73e-07	0.00422419	7.40335	ENSECAT00000013142	.	ENSECAT00000013142	XM_001488301	100050015	RAB7A	Eca.4338	RAB7A,_member_RAS_oncogene_family	RAB7A,_member_RAS_oncogene_family_[Source_HGNC_Symbol;Acc_9788]_[ENSECAT00000013142]	chr16_1392391-1392450
NUP210L	6.64988	7.13725	6.62509	7.12278	0.201156	0.207801	6.39308	6.85521	7.23506	7.48731	-0.487374	6.89357	-8.01812	9.21e-07	0.0224848	5.67351	ENSECAT00000004485	.	ENSECAT00000004485	XM_001495921	100056659	NUP210L	Eca.18159	nucleoporin_210kDa-like	nucleoporin_210kDa-like_[Source_HGNC_Symbol;Acc_29915]_[ENSECAT00000004485]	chrUn_82857504-82857359
ENSECAT00000009922	6.53592	7.02061	6.53408	6.98747	0.0978493	0.223323	6.36018	6.66674	6.73864	7.39729	-0.484683	6.77827	-7.8688	1.16e-06	0.0282517	5.43717	ENSECAT00000009922	.	ENSECAT00000009922	XM_005605547	.	.	.	.	Ras_and_Rab_interactor_3_[Source_HGNC_Symbol;Acc_18751]_[ENSECAT00000009922]	chr24_35061050-35069057
LOC100054387	7.21185	7.69585	7.17509	7.75215	0.152549	0.256149	7.0223	7.19468	7.52252	8.04674	-0.483995	7.45385	-8.36718	5.46e-07	0.0133267	6.21488	ENSECAT00000008614	.	ENSECAT00000008614	XM_005608396	100054387	ZNF821	.	zinc_finger_protein_821	zinc_finger_protein_821_[Source_HGNC_Symbol;Acc_28043]_[ENSECAT00000008614]	chr3_21953890-21954723
LOC100059379	7.46528	7.94882	7.40627	7.9961	0.174018	0.229196	7.14668	7.55261	7.80038	8.30352	-0.483545	7.70705	-8.73056	3.22e-07	0.00785131	6.76234	ENSECAT00000024076	.	ENSECAT00000024076	XM_005597148	100059379	WBP2	.	WW_domain_binding_protein_2	WW_domain_binding_protein_2_[Source_HGNC_Symbol;Acc_12738]_[ENSECAT00000024076]	chr11_4987457-4987516
JL629327	10.0483	10.5302	10.0936	10.4867	0.137491	0.15061	9.73206	10.3361	10.259	10.7965	-0.481853	10.2892	-10.3149	3.79e-08	0.000925533	8.97085	JL629327	.	.	JL629327	.	.	Eca.7597	.	TSA__Equus_caballus_contig14139.EqcaPBMC_mRNA_sequence._[JL629327]	chr13_12542593-12542652
PERP	6.87374	7.35458	6.84487	7.33202	0.107392	0.185049	6.74332	7.03857	7.05687	7.67443	-0.480835	7.11416	-11.3305	1.09e-08	0.000267281	10.2492	ENSECAT00000010558	.	ENSECAT00000010558	XM_001504417	100067837	PERP	.	PERP,_TP53_apoptosis_effector	PERP,_TP53_apoptosis_effector_[Source_HGNC_Symbol;Acc_17637]_[ENSECAT00000010558]	chr10_77995599-77992514
CSNK1G3	7.38687	7.86747	7.35185	7.86982	0.152909	0.155401	7.23313	7.63727	7.71506	8.09916	-0.4806	7.62717	-10.3884	3.45e-08	0.000843293	9.06677	ENSECAT00000020982	.	ENSECAT00000020982	XM_005599469	100063886	CSNK1G3	.	casein_kinase_1,_gamma_3	casein_kinase_1,_gamma_3_[Source_HGNC_Symbol;Acc_2456]_[ENSECAT00000020982]	chr14_49496016-49487194
ENSECAT00000011755	7.2559	7.73535	7.22773	7.72909	0.263691	0.194007	6.84991	7.4944	7.8225	8.14442	-0.479448	7.49563	-9.51478	1.08e-07	0.00263677	7.89037	ENSECAT00000011755	.	ENSECAT00000011755	.	.	.	.	.	Uncharacterized_protein__[Source_UniProtKB/TrEMBL;Acc_F7AQD3]_[ENSECAT00000011755]	chr6_069940642-069940703
CX605849	6.22813	6.70604	6.22985	6.69964	0.0682419	0.241642	6.10628	6.32014	6.36165	7.23793	-0.477919	6.46709	-8.02891	9.06e-07	0.0221192	5.69047	CX605849	.	.	CX605849	.	.	Eca.10482	.	CT02042B1E09_Equine_Articular_Cartilage_cDNA_Library_Equus_caballus_cDNA_clone_CT02042B1E09,_mRNA_sequence_[CX605849]	chr21_7693747-7693806
LOC100067480	7.96758	8.44194	7.9646	8.43688	0.167841	0.209716	7.70495	8.04617	8.32455	8.9836	-0.474365	8.20476	-7.81544	1.26e-06	0.0306742	5.35202	ENSECAT00000018714	.	ENSECAT00000018714	XM_005612931	100067480	MOCOS	.	molybdenum_cofactor_sulfurase	molybdenum_cofactor_sulfurase_[Source_HGNC_Symbol;Acc_18234]_[ENSECAT00000018714]	chr8_49718823-49718882
KDM5B	10.1166	10.5908	10.0716	10.5794	0.189765	0.167133	9.83644	10.3511	10.4801	10.8941	-0.474154	10.3537	-7.9672	9.95e-07	0.0242979	5.59323	XM_005608070	.	.	XM_005608070	100064707	KDM5B	.	lysine_(K)-specific_demethylase_5B	PREDICTED__Equus_caballus_lysine_(K)-specific_demethylase_5B_(KDM5B),_transcript_variant_X1,_mRNA_[XM_005608070]	chr30_19718032-19717973
AY246767	6.43268	6.90191	6.41359	6.87789	0.144193	0.124699	6.22659	6.72985	6.81528	7.17677	-0.469227	6.6673	-10.9215	1.79e-08	0.000435931	9.74626	AY246767	.	AY246767	AY246767	.	AY246767	.	.	Equus_caballus_subtracted_library_fragment_3._[AY246767]	chr5_21450859-21450918
MAP3K15	6.71231	7.18143	6.7334	7.1964	0.18169	0.137925	6.44029	6.8939	7.13007	7.44413	-0.469117	6.94687	-9.64239	9.1e-08	0.00222164	8.06732	ENSECAT00000024162	.	ENSECAT00000024162	XM_001491401	100058434	MAP3K15	.	mitogen-activated_protein_kinase_kinase_kinase_15	mitogen-activated_protein_kinase_kinase_kinase_15_[Source_HGNC_Symbol;Acc_31689]_[ENSECAT00000024162]	chrX_8333886-8333236
LOC100070883	11.0474	11.5165	11.0546	11.477	0.163418	0.204062	10.762	11.2411	11.3332	11.9052	-0.469055	11.282	-9.00059	2.19e-07	0.00535124	7.15883	ENSECAT00000012487	.	ENSECAT00000012487	.	100070883	3224016000	.	membrane-associated_ring_finger_(C3HC4)_6,_E3_ubiquitin_protein_ligase	membrane-associated_ring_finger_(C3HC4)_6,_E3_ubiquitin_protein_ligase_[Source_HGNC_Symbol;Acc_30550]_[ENSECAT00000012487]	chr21_45049821-45049762
RNF40	7.00046	7.46708	6.99406	7.40669	0.125207	0.230127	6.79027	7.09888	7.20888	7.9385	-0.466615	7.23377	-8.96764	2.3e-07	0.00560501	7.11092	ENSECAT00000011634	.	ENSECAT00000011634	XM_001495870	100065215	RNF40	.	ring_finger_protein_40,_E3_ubiquitin_protein_ligase	ring_finger_protein_40,_E3_ubiquitin_protein_ligase_[Source_HGNC_Symbol;Acc_16867]_[ENSECAT00000011634]	chr13_6354442-6354383
UBQLN1	11.2316	11.6974	11.2216	11.7039	0.177833	0.0886105	10.94	11.5662	11.5994	11.8432	-0.465739	11.4645	-8.6532	3.59e-07	0.00877609	6.64714	ENSECAT00000020517	.	ENSECAT00000020517	XM_001916233	100052573	UBQLN1	.	ubiquilin_1	ubiquilin_1_[Source_HGNC_Symbol;Acc_12508]_[ENSECAT00000020517]	chrUn_259497669-259497610
JL631809	6.76369	7.22936	6.73103	7.11989	0.272219	0.318101	6.39898	6.76974	7.36949	7.92767	-0.465668	6.99652	-7.84041	1.21e-06	0.0295147	5.3919	JL631809	.	.	JL631809	100068260	NCKAP1	Eca.21356	NCK-associated_protein_1	TSA__Equus_caballus_contig16724.EqcaPBMC_mRNA_sequence._[JL631809]	chr18_49043372-49043313
NRD1	9.79661	10.2597	9.81293	10.3096	0.198649	0.189691	9.48883	9.87808	10.1368	10.5087	-0.463132	10.0282	-8.87149	2.63e-07	0.00642102	6.97036	ENSECAT00000023926	.	ENSECAT00000023926	JL640664	100050978	NRD1	Eca.1277	nardilysin_(N-arginine_dibasic_convertase)	nardilysin_(N-arginine_dibasic_convertase)_[Source_HGNC_Symbol;Acc_7995]_[ENSECAT00000023926]	chr2_5848492-5848551
LOC100070377	8.07185	8.53449	8.02558	8.51633	0.228697	0.176156	7.79094	8.32277	8.52613	8.88362	-0.462647	8.30317	-7.64914	1.63e-06	0.039731	5.08422	ENSECAT00000006035	.	ENSECAT00000006035	XM_001500028	100070377	KPNA6	.	karyopherin_alpha_6_(importin_alpha_7)	karyopherin_alpha_6_(importin_alpha_7)_[Source_HGNC_Symbol;Acc_6399]_[ENSECAT00000006035]	chr2_22985521-22985462
MEP1B	6.53324	6.99335	6.51907	6.96093	0.0972988	0.244512	6.40119	6.66605	6.76922	7.65311	-0.460113	6.76329	-8.07854	8.4e-07	0.0205166	5.76832	ENSECAT00000009630	.	ENSECAT00000009630	XM_001916253	100052389	MEP1B	.	meprin_A,_beta	meprin_A,_beta_[Source_HGNC_Symbol;Acc_7020]_[ENSECAT00000009630]	chr8_46295822-46295881
CD528352	6.27402	6.7339	6.2665	6.68739	0.123027	0.191706	6.06892	6.44029	6.46526	7.0548	-0.45988	6.50396	-10.4573	3.17e-08	0.000773238	9.15614	CD528352	.	.	CD528352	.	.	Eca.3374	.	LeukoN3_1_E07.g1_A025_Unstimulated_peripheral_blood_leukocytes_N3_Equus_caballus_cDNA_clone_LeukoN3_1_E07_A025_5',_mRNA_sequence_[CD528352]	chr1_72917314-72917255
ENSECAT00000003560	6.96011	7.41848	6.99216	7.42726	0.250747	0.156639	6.54896	7.15946	7.40763	7.68891	-0.458372	7.18929	-7.61033	1.73e-06	0.042225	5.0212	ENSECAT00000003560	.	ENSECAT00000003560	.	.	.	.	.	Uncharacterized_protein__[Source_UniProtKB/TrEMBL;Acc_F6WK09]_[ENSECAT00000003560]	chrUn_015588052-015588111
LOC100056125	6.2558	6.71078	6.23812	6.6893	0.144202	0.280697	6.08355	6.26324	6.62185	7.28605	-0.454975	6.48329	-7.90054	1.1e-06	0.0269074	5.48764	ENSECAT00000014936	.	ENSECAT00000014936	BM734843	100056125	PI3	Eca.17918	peptidase_inhibitor_3,_skin-derived	peptidase_inhibitor_3,_skin-derived_[Source_HGNC_Symbol;Acc_8947]_[ENSECAT00000014936]	chr22_34298897-34298956
ENSECAT00000018342	10.0741	10.5287	10.0731	10.5035	0.132864	0.131636	9.82824	10.2617	10.372	10.7833	-0.454557	10.3014	-9.79592	7.42e-08	0.00181189	8.27783	ENSECAT00000018342	.	ENSECAT00000018342	CX593209	.	.	Eca.4727	.	cyclin-dependent_kinase_13_[Source_HGNC_Symbol;Acc_1733]_[ENSECAT00000018342]	chr4_11409021-11409080
ENSECAT00000009690	6.52645	6.98004	6.52045	6.94747	0.0837268	0.157585	6.37225	6.75768	6.72744	7.22062	-0.453588	6.75324	-8.63033	3.72e-07	0.00907099	6.61295	ENSECAT00000009690	.	ENSECAT00000009690	.	.	.	.	.	.	chr20_15545046-15544987
ENSECAT00000026960	7.35831	7.81007	7.374	7.82004	0.249808	0.164892	6.98276	7.51439	7.79809	8.03948	-0.451759	7.58419	-8.18646	7.14e-07	0.0174395	5.93652	ENSECAT00000026960	.	ENSECAT00000026960	.	.	.	.	.	Uncharacterized_protein__[Source_UniProtKB/TrEMBL;Acc_F6S1N2]_[ENSECAT00000026960]	chr20_019451632-019451573
TNFRSF1B	14.2383	14.6889	14.3031	14.6284	0.190722	0.236978	13.6725	14.2145	14.4591	15.1243	-0.450565	14.4636	-8.74316	3.16e-07	0.00771068	6.78104	ENSECAT00000013231	ENSECAG00000012481	ENSECAT00000013231	XM_001489844	100055840	TNFRSF1B	XM_001489844	.	.	.
TRIM8	11.6923	12.142	11.7036	12.1353	0.126186	0.140587	11.4397	11.9172	11.8713	12.4195	-0.44971	11.9172	-9.29265	1.46e-07	0.00356731	7.57806	CX605161	.	.	CX605161	.	.	Eca.10258	.	CT02040B1F08_Equine_Articular_Cartilage_cDNA_Library_Equus_caballus_cDNA_clone_CT02040B1F08,_mRNA_sequence_[CX605161]	chr1_26863713-26863654
ENSECAT00000001623	6.69673	7.14644	6.71025	7.12028	0.224009	0.176654	6.37596	6.8193	7.1181	7.53828	-0.449704	6.92158	-8.13607	7.7e-07	0.018811	5.85816	ENSECAT00000001623	.	ENSECAT00000001623	.	.	.	.	.	Uncharacterized_protein__[Source_UniProtKB/TrEMBL;Acc_F6VKX3]_[ENSECAT00000001623]	chrX_014866807-014866866
LOC100052142	6.87712	7.32486	6.83835	7.30836	0.176146	0.208839	6.66393	7.05027	7.29485	7.76544	-0.447738	7.10099	-8.60064	3.88e-07	0.00946947	6.56847	ENSECAT00000023236	.	ENSECAT00000023236	XM_001504227	100052142	FAIM2	.	Fas_apoptotic_inhibitory_molecule_2	Fas_apoptotic_inhibitory_molecule_2_[Source_HGNC_Symbol;Acc_17067]_[ENSECAT00000023236]	chr6_67589203-67589144
CTNNB1	11.8017	12.2459	11.8786	12.2275	0.270345	0.180152	11.2461	11.8645	12.2266	12.5123	-0.44416	12.0238	-7.61972	1.7e-06	0.0416069	5.03646	ENSECAT00000007477	.	ENSECAT00000007477	XM_005600485	100055241	CTNNB1	.	catenin_(cadherin-associated_protein),_beta_1,_88kDa	Equus_caballus_catenin_(cadherin-associated_protein),_beta_1,_88kDa_(CTNNB1),_mRNA._[Source_RefSeq_mRNA;Acc_NM_001122762]_[ENSECAT00000007477]	chr16_44552263-44552204
LOC100052887	7.07536	7.50768	7.05336	7.49062	0.225044	0.191438	6.81864	7.26226	7.60791	7.83218	-0.432317	7.29152	-8.49213	4.54e-07	0.0110906	6.40496	ENSECAT00000001010	.	ENSECAT00000001010	XM_001497089	100052887	RPRD1A	.	regulation_of_nuclear_pre-mRNA_domain_containing_1A	regulation_of_nuclear_pre-mRNA_domain_containing_1A_[Source_HGNC_Symbol;Acc_25560]_[ENSECAT00000001010]	chr8_49524356-49483869
ENSECAT00000017762	6.66194	7.09325	6.62606	7.03753	0.147314	0.250758	6.44917	6.59989	6.94072	7.55793	-0.431311	6.87759	-8.73176	3.21e-07	0.00783778	6.76412	ENSECAT00000017762	.	ENSECAT00000017762	XM_005596532	.	.	.	.	Uncharacterized_protein__[Source_UniProtKB/TrEMBL;Acc_F6XBG9]_[ENSECAT00000017762]	chr10_18928409-18928350
JL620028	10.5878	11.0188	10.6288	11.0225	0.228217	0.124745	10.1441	10.8478	10.9721	11.2132	-0.430995	10.8033	-7.79201	1.3e-06	0.0318064	5.31449	JL620028	.	.	JL620028	100050665	RAB3GAP1	Eca.11777	RAB3_GTPase_activating_protein_subunit_1_(catalytic)	TSA__Equus_caballus_contig04085.EqcaPBMC_mRNA_sequence._[JL620028]	chr18_7609710-7609769
TTC32	11.9611	12.3896	11.9966	12.4208	0.268509	0.158224	11.3151	12.0802	12.343	12.5803	-0.428528	12.1754	-8.16386	7.39e-07	0.0180411	5.90141	ENSECAT00000013525	.	ENSECAT00000013525	XM_001503379	100056502	TTC32	.	tetratricopeptide_repeat_domain_32	tetratricopeptide_repeat_domain_32_[Source_HGNC_Symbol;Acc_32954]_[ENSECAT00000013525]	chr15_71865112-71865171
PAFAH1B1	9.92383	10.3523	9.9178	10.2914	0.105763	0.159728	9.77543	10.1331	10.1417	10.6036	-0.428463	10.1381	-8.6307	3.71e-07	0.0090661	6.61351	ENSECAT00000015329	.	ENSECAT00000015329	JL637855	100072490	PAFAH1B1	Eca.2750	platelet-activating_factor_acetylhydrolase_1b,_regulatory_subunit_1_(45kDa)	platelet-activating_factor_acetylhydrolase_1b,_regulatory_subunit_1_(45kDa)_[Source_HGNC_Symbol;Acc_8574]_[ENSECAT00000015329]	chr11_44980999-44981058
ANXA2	15.1039	15.5316	15.0965	15.6101	0.23971	0.241801	14.5436	15.0183	15.5286	15.8667	-0.427703	15.3177	-9.22455	1.6e-07	0.00391786	7.48118	NM_001123380	.	.	NM_001123380	100054320	ANXA2	Eca.122	annexin_A2	Equus_caballus_annexin_A2_(ANXA2),_mRNA_[NM_001123380]	chr1_128723567-128723625
LOC100070476	7.18484	7.60796	7.20553	7.67648	0.167676	0.243974	6.88258	7.07327	7.43714	7.90525	-0.423126	7.3964	-8.14124	7.64e-07	0.0186652	5.86621	ENSECAT00000014819	.	ENSECAT00000014819	XM_005606656	100070476	MKL1	.	megakaryoblastic_leukemia_(translocation)_1	megakaryoblastic_leukemia_(translocation)_1_[Source_HGNC_Symbol;Acc_14334]_[ENSECAT00000014819]	chr28_36950151-36946554
RFX3	6.89258	7.31314	6.89254	7.28481	0.115382	0.172547	6.72555	7.1217	7.11702	7.74738	-0.420558	7.10286	-7.55753	1.88e-06	0.0458855	4.93515	ENSECAT00000011715	.	ENSECAT00000011715	JL622655	100051128	RFX3	.	regulatory_factor_X,_3_(influences_HLA_class_II_expression)	regulatory_factor_X,_3_(influences_HLA_class_II_expression)_[Source_HGNC_Symbol;Acc_9984]_[ENSECAT00000011715]	chr23_15255933-15255874
ENSECAT00000005165	6.37401	6.79427	6.36943	6.75856	0.0819854	0.19501	6.21242	6.49549	6.51998	7.14831	-0.42026	6.58414	-8.85626	2.69e-07	0.0065614	6.94799	ENSECAT00000005165	.	ENSECAT00000005165	.	.	.	.	.	Uncharacterized_protein__[Source_UniProtKB/TrEMBL;Acc_F6S793]_[ENSECAT00000005165]	chr16_56448220-56448161
EXOC1	7.28891	7.70811	7.28979	7.65211	0.173415	0.17198	7.02411	7.48502	7.53243	8.02379	-0.419201	7.49851	-9.58963	9.77e-08	0.00238421	7.99438	ENSECAT00000025747	.	ENSECAT00000025747	JL618938	100059087	EXOC1	.	exocyst_complex_component_1	exocyst_complex_component_1_[Source_HGNC_Symbol;Acc_30380]_[ENSECAT00000025747]	chr3_70200445-70200386
ULK2	9.38359	9.79724	9.34593	9.82498	0.222352	0.246119	9.10777	9.44279	9.82937	10.3228	-0.413652	9.59041	-7.97817	9.79e-07	0.0238945	5.61056	ENSECAT00000009563	.	ENSECAT00000009563	XM_001503491	100073154	ULK2	.	unc-51_like_autophagy_activating_kinase_2	unc-51_like_autophagy_activating_kinase_2_[Source_HGNC_Symbol;Acc_13480]_[ENSECAT00000009563]	chr11_57538829-57539752
TMEM135	6.79716	7.20591	6.80301	7.1586	0.131223	0.144148	6.60969	6.95528	7.01919	7.48704	-0.408754	7.00153	-7.5859	1.8e-06	0.0438788	4.98143	ENSECAT00000007695	.	ENSECAT00000007695	HQ889964	100060782	TMEM135	.	transmembrane_protein_135	Uncharacterized_protein__[Source_UniProtKB/TrEMBL;Acc_F6ZHL1]_[ENSECAT00000007695]	chr7_46375859-46375800
A_69_P119579	6.31	6.71752	6.28033	6.63699	0.145873	0.223552	6.17675	6.49089	6.78451	7.24745	-0.407518	6.51376	-8.25737	6.42e-07	0.0156855	6.04622	.	.	.	.	.	.	.	.	.	chr17_052743517-052743458
COPB2	12.4036	12.8074	12.4726	12.9107	0.275723	0.28496	11.5365	11.9861	12.6455	13.1438	-0.403843	12.6055	-7.84544	1.2e-06	0.0292865	5.39993	ENSECAT00000016465	.	ENSECAT00000016465	JL618063	100063990	COPB2	Eca.19596	coatomer_protein_complex,_subunit_beta_2_(beta_prime)	coatomer_protein_complex,_subunit_beta_2_(beta_prime)_[Source_HGNC_Symbol;Acc_2232]_[ENSECAT00000016465]	chr16_86540708-86540767
CUL4A	7.68395	8.08099	7.66552	8.04956	0.128861	0.14743	7.53484	7.8654	8.01175	8.31176	-0.397042	7.88247	-7.94175	1.03e-06	0.025261	5.55299	ENSECAT00000020697	.	ENSECAT00000020697	HQ890137	100033930	CUL4A	Eca.18069	cullin_4A	Uncharacterized_protein__[Source_UniProtKB/TrEMBL;Acc_F6VM50]_[ENSECAT00000020697]	chr17_78887711-78887770
LOC100056172	15.4028	15.7919	15.3901	15.8287	0.138782	0.219287	15.125	15.4926	15.7251	16.1104	-0.38905	15.5973	-8.73613	3.19e-07	0.00778875	6.77061	ENSECAT00000020175	.	ENSECAT00000020175	XM_005609006	100056172	WDR1	.	WD_repeat_domain_1	WD_repeat_domain_1_[Source_HGNC_Symbol;Acc_12754]_[ENSECAT00000020175]	chr3_105626644-105626703
LOC100069096	7.70845	8.096	7.75676	8.14478	0.239811	0.247661	7.28564	7.5497	8.0004	8.48111	-0.387553	7.90223	-7.9772	9.8e-07	0.0239302	5.60902	ENSECAT00000021079	.	ENSECAT00000021079	XM_005605923	100069096	RXRA	.	retinoid_X_receptor,_alpha	retinoid_X_receptor,_alpha_[Source_HGNC_Symbol;Acc_10477]_[ENSECAT00000021079]	chr25_2228691-2228632
JL636819	9.12261	9.50871	9.09131	9.48762	0.206518	0.119172	8.78089	9.3875	9.47493	9.79097	-0.386098	9.31566	-8.06789	8.54e-07	0.0208501	5.75164	JL636819	.	.	JL636819	100059771	GOSR1	.	golgi_SNAP_receptor_complex_member_1	TSA__Equus_caballus_contig21905.EqcaPBMC_mRNA_sequence._[JL636819]	chr11_42928570-42928629
CEP120	6.57465	6.95809	6.59361	6.92042	0.11806	0.163637	6.41061	6.69441	6.78982	7.21956	-0.383436	6.76637	-7.62736	1.68e-06	0.0411105	5.04889	ENSECAT00000023631	.	ENSECAT00000023631	XM_001504520	100063918	CEP120	Eca.13421	centrosomal_protein_120kDa	centrosomal_protein_120kDa_[Source_HGNC_Symbol;Acc_26690]_[ENSECAT00000023631]	chr14_49741308-49741367
2008-03-01	7.7777	8.15846	7.7412	8.14499	0.206546	0.205985	7.48286	7.87193	8.15996	8.54408	-0.38076	7.96808	-7.60998	1.73e-06	0.0422482	5.02063	ENSECAT00000002899	.	ENSECAT00000002899	XM_005602708	100062110	3287174400	.	membrane-associated_ring_finger_(C3HC4)_8,_E3_ubiquitin_protein_ligase	membrane-associated_ring_finger_(C3HC4)_8,_E3_ubiquitin_protein_ligase_[Source_HGNC_Symbol;Acc_23356]_[ENSECAT00000002899]	chr1_77653915-77653856
LOC100070301	7.32012	7.69534	7.32182	7.719	0.176211	0.207797	6.91093	7.31346	7.60476	8.06525	-0.375219	7.50773	-8.61347	3.81e-07	0.00929502	6.58771	ENSECAT00000016628	.	ENSECAT00000016628	XM_001499956	100070301	KIAA0513	.	KIAA0513_ortholog	KIAA0513_[Source_HGNC_Symbol;Acc_29058]_[ENSECAT00000016628]	chr3_32134672-32135801
ENSECAT00000008436	6.58649	6.95818	6.56161	6.9658	0.176306	0.152491	6.39016	6.77608	7.01254	7.3297	-0.371695	6.77233	-8.01243	9.29e-07	0.02268	5.66456	ENSECAT00000008436	.	ENSECAT00000008436	.	.	.	.	.	Uncharacterized_protein__[Source_UniProtKB/TrEMBL;Acc_F6VQM4]_[ENSECAT00000008436]	chr28_000676384-000676325
LOC100066525	6.97382	7.33379	6.95644	7.34153	0.126487	0.160499	6.79033	7.06856	7.30032	7.55233	-0.359975	7.1538	-7.54026	1.93e-06	0.0471541	4.90692	ENSECAT00000018294	.	ENSECAT00000018294	XM_005611785	100066525	STXBP2	.	syntaxin_binding_protein_2	syntaxin_binding_protein_2_[Source_HGNC_Symbol;Acc_11445]_[ENSECAT00000018294]	chr7_1608270-1608426
LOC100070922	6.31017	6.66591	6.31922	6.68195	0.0730013	0.112192	6.20834	6.46995	6.447	6.82915	-0.35574	6.48804	-9.65116	8.99e-08	0.00219579	8.07941	ENSECAT00000024129	.	ENSECAT00000024129	.	100070922	FAM179A	.	family_with_sequence_similarity_179,_member_A	family_with_sequence_similarity_179,_member_A_[Source_HGNC_Symbol;Acc_33715]_[ENSECAT00000024129]	chr15_64104528-64104469
ENSECAT00000020648	12.5212	12.8743	12.536	12.8954	0.204414	0.198192	12.1504	12.4256	12.9287	13.2022	-0.35305	12.6977	-9.13217	1.82e-07	0.00445255	7.34893	ENSECAT00000020648	.	ENSECAT00000020648	XM_005614802	.	.	.	.	sirtuin_7_[Source_HGNC_Symbol;Acc_14935]_[ENSECAT00000020648]	chr11_111491-111550
LOC100068636	6.75556	7.10838	6.77759	7.14585	0.108372	0.113834	6.51818	6.87672	6.89887	7.27344	-0.352814	6.93197	-7.58314	1.81e-06	0.0440697	4.97694	ENSECAT00000007261	.	ENSECAT00000007261	XM_001498456	100068636	HEYL	.	hairy/enhancer-of-split_related_with_YRPW_motif-like	hes-related_family_bHLH_transcription_factor_with_YRPW_motif-like_[Source_HGNC_Symbol;Acc_4882]_[ENSECAT00000007261]	chr2_16781746-16781805
AFF4	6.6408	6.98857	6.60082	6.95193	0.100684	0.119915	6.49933	6.81823	6.8018	7.19337	-0.347769	6.81469	-8.3477	5.62e-07	0.0137162	6.18507	XM_001504421	.	.	XM_001504421	100063038	AFF4	.	AF4/FMR2_family,_member_4	PREDICTED__Equus_caballus_AF4/FMR2_family,_member_4_(AFF4),_mRNA_[XM_001504421]	chr14_42001249-42001308
ENSECAT00000025748	6.64859	6.98545	6.63424	6.9601	0.1293	0.162286	6.44338	6.70776	6.98353	7.2273	-0.336853	6.81702	-7.79642	1.29e-06	0.0315899	5.32157	ENSECAT00000025748	.	ENSECAT00000025748	XM_005597914	.	.	.	.	WNK_lysine_deficient_protein_kinase_4_[Source_HGNC_Symbol;Acc_14544]_[ENSECAT00000025748]	chr11_19073031-19072972
LOC100066529	6.88569	7.21561	6.83058	7.23071	0.15218	0.18837	6.63552	6.96589	7.19378	7.60891	-0.329922	7.05065	-8.00836	9.35e-07	0.0228208	5.65815	ENSECAT00000008554	.	ENSECAT00000008554	XM_005601684	100066529	ALS2CR12	.	amyotrophic_lateral_sclerosis_2_(juvenile)_chromosome_region,_candidate_12	amyotrophic_lateral_sclerosis_2_(juvenile)_chromosome_region,_candidate_12_[Source_HGNC_Symbol;Acc_14439]_[ENSECAT00000008554]	chrUn_98749454-98748711
NUMB	6.59743	6.91857	6.58397	6.91074	0.0769777	0.134505	6.49395	6.67963	6.72624	7.14849	-0.321143	6.758	-7.58731	1.79e-06	0.0437818	4.98373	ENSECAT00000017886	.	ENSECAT00000017886	XM_001489361	100050235	NUMB	Eca.937	numb_homolog_(Drosophila)	numb_homolog_(Drosophila)_[Source_HGNC_Symbol;Acc_8060]_[ENSECAT00000017886]	chr24_18453390-18451844
CLOCK	7.06519	7.35913	7.04543	7.34583	0.122045	0.100059	6.90222	7.23976	7.28972	7.60714	-0.29394	7.21216	-8.35316	5.57e-07	0.0136058	6.19344	ENSECAT00000007476	.	ENSECAT00000007476	JL622492	100034166	CLOCK	.	clock_homolog_(mouse)	Uncharacterized_protein__[Source_UniProtKB/TrEMBL;Acc_F7DDS7]_[ENSECAT00000007476]	chr3_70621956-70624457
PIGV	6.62046	6.88565	6.62855	6.8678	0.108968	0.125725	6.42106	6.74641	6.78702	7.10889	-0.265185	6.75305	-8.63747	3.68e-07	0.00897774	6.62364	ENSECAT00000017998	.	ENSECAT00000017998	XM_005607470	100057125	PIGV	.	phosphatidylinositol_glycan_anchor_biosynthesis,_class_V	phosphatidylinositol_glycan_anchor_biosynthesis,_class_V_[Source_HGNC_Symbol;Acc_26031]_[ENSECAT00000017998]	chr2_27208678-27208619
LOC100073079	6.26516	6.52533	6.25895	6.52344	0.0598886	0.0982906	6.15355	6.39331	6.38126	6.6968	-0.260179	6.39524	-7.77546	1.34e-06	0.0326322	5.28796	ENSECAT00000020081	.	ENSECAT00000020081	XM_001503254	100073079	RCVRN	.	recoverin	recoverin_[Source_HGNC_Symbol;Acc_9937]_[ENSECAT00000020081]	chr11_51300802-51300743
LOC100063969	6.75159	6.54143	6.72845	6.55751	0.0807479	0.0531414	6.61857	6.4463	6.93861	6.62316	0.210162	6.64651	8.71148	3.31e-07	0.00806935	6.734	ENSECAT00000006262	.	ENSECAT00000006262	JL616051	100063969	GPR55	.	G_protein-coupled_receptor_55	G_protein-coupled_receptor_55_[Source_HGNC_Symbol;Acc_4511]_[ENSECAT00000006262]	chr6_18335587-18335528
LOC100050518	6.49816	6.28785	6.47686	6.29034	0.0899045	0.0404838	6.39073	6.20991	6.69031	6.38764	0.210317	6.39301	7.73117	1.43e-06	0.0349556	5.21677	ENSECAT00000001814	.	ENSECAT00000001814	XM_001490566	100050518	RBBP9	.	retinoblastoma_binding_protein_9	retinoblastoma_binding_protein_9_[Source_HGNC_Symbol;Acc_9892]_[ENSECAT00000001814]	chr22_6374683-6374742
TDG	6.76492	6.54937	6.75667	6.54607	0.057538	0.0809078	6.66701	6.40795	6.84683	6.67122	0.215553	6.65715	7.87838	1.14e-06	0.0278389	5.45241	ENSECAT00000002670	.	ENSECAT00000002670	JL635140	100053458	TDG	.	thymine-DNA_glycosylase	thymine-DNA_glycosylase_[Source_HGNC_Symbol;Acc_11700]_[ENSECAT00000002670]	chr28_27335450-27335509
GPRIN3	6.8087	6.59105	6.79703	6.56912	0.103198	0.0936416	6.6825	6.43112	7.01393	6.78289	0.217652	6.69988	8.28154	6.2e-07	0.0151311	6.08347	NM_001257132	.	ENSECAT00000019371	NM_001257132	100064151	GPRIN3	.	GPRIN_family_member_3	Equus_caballus_GPRIN_family_member_3_(GPRIN3),_mRNA_[NM_001257132]	chr3_50559899-50559840
LOC100147229	6.58704	6.35445	6.57711	6.35718	0.0965693	0.0878694	6.36625	6.19046	6.7999	6.50862	0.232584	6.47074	7.59009	1.79e-06	0.0435904	4.98826	ENSECAT00000009058	.	ENSECAT00000009058	XM_005597958	100147229	TP53I13	.	tumor_protein_p53_inducible_protein_13	tumor_protein_p53_inducible_protein_13_[Source_HGNC_Symbol;Acc_25102]_[ENSECAT00000009058]	chr11_42131622-42131683
LOC100068130	7.11141	6.87515	7.11386	6.87124	0.0788538	0.0629482	6.97912	6.77744	7.24826	7.00018	0.236263	6.99328	8.22816	6.71e-07	0.0163844	6.00111	ENSECAT00000016980	.	ENSECAT00000016980	XM_001498010	100068130	SLC17A5	.	solute_carrier_family_17_(acidic_sugar_transporter),_member_5	solute_carrier_family_17_(acidic_sugar_transporter),_member_5_[Source_HGNC_Symbol;Acc_10933]_[ENSECAT00000016980]	chr10_23161375-23161316
NUSAP1	6.77446	6.53336	6.7734	6.5183	0.109339	0.0739018	6.59331	6.44781	6.92996	6.70108	0.241099	6.65391	8.03174	9.02e-07	0.0220243	5.69492	ENSECAT00000017388	.	ENSECAT00000017388	XM_005603130	100071174	NUSAP1	.	nucleolar_and_spindle_associated_protein_1	nucleolar_and_spindle_associated_protein_1_[Source_HGNC_Symbol;Acc_18538]_[ENSECAT00000017388]	chr1_144610641-144610582
ENSECAT00000002682	6.97878	6.72087	6.96738	6.73851	0.151537	0.129197	6.70581	6.5243	7.26018	6.98151	0.257903	6.84983	9.69242	8.51e-08	0.00207829	8.1362	ENSECAT00000002682	.	ENSECAT00000002682	XM_005597803	.	.	.	.	Uncharacterized_protein__[Source_UniProtKB/TrEMBL;Acc_F6W9Q0]_[ENSECAT00000002682]	chr11_56323931-56323872
CALCRL	6.55124	6.28046	6.54485	6.26086	0.11556	0.0857859	6.29567	6.18611	6.73401	6.54903	0.270779	6.41585	8.04628	8.82e-07	0.0215438	5.71776	ENSECAT00000013998	.	ENSECAT00000013998	XM_001501668	100054281	CALCRL	.	calcitonin_receptor-like	calcitonin_receptor-like_[Source_HGNC_Symbol;Acc_16709]_[ENSECAT00000013998]	chr18_52633790-52633731
CX600158	6.63431	6.36119	6.64722	6.36925	0.11373	0.0914244	6.42835	6.20198	6.7999	6.49524	0.273124	6.49775	7.95789	1.01e-06	0.0246455	5.57853	CX596665	.	.	CX596665	.	.	Eca.6332	.	CT020015A10A09_Equine_Articular_Cartilage_cDNA_Library_Equus_caballus_cDNA_clone_CT020015A10A09,_mRNA_sequence_[CX596665]	chr1_117098499-117098440
LOC100058648	13.0262	12.7434	13.0193	12.7496	0.132878	0.119375	12.7559	12.5553	13.288	12.9667	0.282769	12.8848	8.02422	9.12e-07	0.0222774	5.6831	ENSECAT00000011265	.	ENSECAT00000011265	CX604101	100058648	TMEM55B	Eca.9874	transmembrane_protein_55B	transmembrane_protein_55B_[Source_HGNC_Symbol;Acc_19299]_[ENSECAT00000011265]	chr1_154534675-154534616
CD465653	6.48939	6.19958	6.49398	6.20699	0.104654	0.047543	6.28488	6.12206	6.66811	6.25706	0.289805	6.34448	7.80001	1.29e-06	0.0314147	5.32732	CD465653	.	.	CD465653	.	.	Eca.2342	.	LeukoN1_6_A05.b1_A023_Unstimulated_peripheral_blood_leukocytes_N1_Equus_caballus_cDNA_clone_LeukoN1_6_A05_A023_3',_mRNA_sequence_[CD465653]	chr8_73564988-73565047
ENSECAT00000025826	6.88208	6.58879	6.86831	6.60699	0.133786	0.0931002	6.6641	6.43158	7.17116	6.78596	0.293296	6.73543	10.0188	5.54e-08	0.00135338	8.57895	ENSECAT00000025826	.	ENSECAT00000025826	JL639837	.	.	Eca.20282	.	KDEL_(Lys-Asp-Glu-Leu)_containing_2_[Source_HGNC_Symbol;Acc_28496]_[ENSECAT00000025826]	chr7_14180433-14180374
LOC100068017	6.70081	6.40699	6.70568	6.39778	0.0952611	0.0763764	6.50754	6.24703	6.92334	6.55685	0.293825	6.5539	7.53762	1.94e-06	0.0473509	4.90261	ENSECAT00000025915	.	ENSECAT00000025915	XM_005614970	100068017	ZPBP2	.	zona_pellucida_binding_protein_2	zona_pellucida_binding_protein_2_[Source_HGNC_Symbol;Acc_20678]_[ENSECAT00000025915]	chr11_21317211-21317152
ENSECAT00000016972	6.69307	6.39298	6.72471	6.3668	0.119131	0.0771622	6.53267	6.27498	6.86462	6.5756	0.300085	6.54302	8.57846	4.01e-07	0.00977933	6.53515	ENSECAT00000016972	.	ENSECAT00000016972	XM_005614249	.	.	.	.	chromosome_X_open_reading_frame_65_[Source_HGNC_Symbol;Acc_33713]_[ENSECAT00000016972]	chrUn_261578972-261578913
BCAT2	6.98544	6.68409	6.97522	6.70145	0.144737	0.0978185	6.62185	6.45915	7.17832	6.83495	0.301355	6.83477	7.72927	1.44e-06	0.0350592	5.2137	ENSECAT00000012050	.	ENSECAT00000012050	XM_005596384	100051237	BCAT2	.	branched_chain_amino-acid_transaminase_2,_mitochondrial	branched_chain_amino-acid_transaminase_2,_mitochondrial_[Source_HGNC_Symbol;Acc_977]_[ENSECAT00000012050]	chrUn_233944535-233943412
A_69_P119498	7.09986	6.79624	7.02164	6.79743	0.240933	0.196189	6.77608	6.5809	7.71109	7.35207	0.303619	6.94805	7.51622	2.01e-06	0.0489814	4.86757	.	.	.	.	.	.	.	.	.	chr8_003794023-003794082
CX601604	11.0033	10.6963	11.0114	10.6807	0.101925	0.116213	10.7136	10.4885	11.1979	10.9579	0.307001	10.8498	8.17042	7.32e-07	0.0178643	5.9116	CX601604	.	.	CX601604	.	.	Eca.8965	.	CT02030A1H05_Equine_Articular_Cartilage_cDNA_Library_Equus_caballus_cDNA_clone_CT02030A1H05,_mRNA_sequence_[CX601604]	chrUn_253840807-253840866
LOC100057565	6.95446	6.64595	6.94412	6.63779	0.114931	0.127881	6.81102	6.40863	7.18079	6.86092	0.308504	6.80021	9.42653	1.22e-07	0.00297133	7.76696	ENSECAT00000000462	.	ENSECAT00000000462	XM_005601484	100057565	RBM43	.	RNA_binding_motif_protein_43	RNA_binding_motif_protein_43_[Source_HGNC_Symbol;Acc_24790]_[ENSECAT00000000462]	chr18_21871681-21871622
ME3	7.35344	7.04448	7.35922	7.03967	0.09688	0.0918034	7.14885	6.91014	7.52844	7.18473	0.30896	7.19896	9.45304	1.17e-07	0.00286636	7.80412	ENSECAT00000008696	.	ENSECAT00000008696	.	100061008	ME3	.	malic_enzyme_3,_NADP(+)-dependent,_mitochondrial	malic_enzyme_3,_NADP(+)-dependent,_mitochondrial_[Source_HGNC_Symbol;Acc_6985]_[ENSECAT00000008696]	chr7_47098571-47098630
JL619513	7.75013	7.43688	7.73987	7.4228	0.193882	0.146187	7.42118	7.23949	8.12978	7.66879	0.313249	7.5935	8.37909	5.36e-07	0.0130945	6.23307	JL619513	.	.	JL619513	100630817	CNEP1R1	.	CTD_nuclear_envelope_phosphatase_1_regulatory_subunit_1	TSA__Equus_caballus_contig03493.EqcaPBMC_mRNA_sequence._[JL619513]	chr3_3018898-3023379
LOC100071798	7.40794	7.0888	7.47648	7.12986	0.247895	0.200936	6.97387	6.79998	7.76532	7.34722	0.319142	7.24837	7.54893	1.91e-06	0.0465128	4.92109	ENSECAT00000010245	.	ENSECAT00000010245	HQ890067	100071798	PBDC1	Eca.17977	polysaccharide_biosynthesis_domain_containing_1	polysaccharide_biosynthesis_domain_containing_1_[Source_HGNC_Symbol;Acc_28790]_[ENSECAT00000010245]	chrUn_17780238-17780179
SHCBP1	6.74326	6.42344	6.75012	6.45239	0.142971	0.103184	6.48166	6.26797	6.94725	6.59569	0.31982	6.58335	7.94107	1.04e-06	0.0252875	5.55191	ENSECAT00000000344	.	ENSECAT00000000344	JL620275	100056338	SHCBP1	.	SHC_SH2-domain_binding_protein_1	SHC_SH2-domain_binding_protein_1_[Source_HGNC_Symbol;Acc_29547]_[ENSECAT00000000344]	chr3_30893-30834
LOC100054901	6.74109	6.42087	6.70871	6.43508	0.101687	0.0969955	6.58692	6.27399	6.93887	6.59039	0.320223	6.58098	12.1229	4.41e-09	0.000107765	11.181	ENSECAT00000018470	.	ENSECAT00000018470	XM_005611936	100054901	SPC24	.	SPC24,_NDC80_kinetochore_complex_component	SPC24,_NDC80_kinetochore_complex_component_[Source_HGNC_Symbol;Acc_26913]_[ENSECAT00000018470]	chrUn_144497809-144497868
DNAJC11	6.92444	6.6016	6.94223	6.60949	0.080451	0.0888632	6.75525	6.45915	7.04217	6.80397	0.322835	6.76302	9.55064	1.03e-07	0.00251243	7.94027	ENSECAT00000007404	.	ENSECAT00000007404	XM_001491742	100058962	DNAJC11	.	DnaJ_(Hsp40)_homolog,_subfamily_C,_member_11	DnaJ_(Hsp40)_homolog,_subfamily_C,_member_11_[Source_HGNC_Symbol;Acc_25570]_[ENSECAT00000007404]	chr2_42107232-42107291
LOC100067023	7.52232	7.19099	7.51871	7.16964	0.0920801	0.119823	7.34245	6.99279	7.67309	7.3687	0.331329	7.35666	9.92067	6.3e-08	0.00153798	8.44701	ENSECAT00000013894	.	ENSECAT00000013894	CX594436	100067023	LOC100067023	Eca.19192	transcription_elongation_factor_A_protein-like_4-like	Uncharacterized_protein__[Source_UniProtKB/TrEMBL;Acc_F6ZPP8]_[ENSECAT00000013894]	chrUn_309137696-309137637
LOC100054988	7.9973	7.66262	7.97666	7.67299	0.141893	0.140819	7.64765	7.4827	8.20182	7.92298	0.334671	7.82996	8.2776	6.23e-07	0.01522	6.07741	ENSECAT00000006654	.	ENSECAT00000006654	XM_005610818	100054988	BID	.	BH3_interacting_domain_death_agonist	BH3_interacting_domain_death_agonist_[Source_HGNC_Symbol;Acc_1050]_[ENSECAT00000006654]	chr6_27722088-27722147
LOC100054072	7.48613	7.15017	7.47137	7.11794	0.16038	0.118659	7.29089	7.01531	7.76786	7.38591	0.33596	7.31815	8.71323	3.3e-07	0.00804917	6.73659	ENSECAT00000007778	.	ENSECAT00000007778	XM_001916648	100054072	MRPL46	Eca.18055	mitochondrial_ribosomal_protein_L46	mitochondrial_ribosomal_protein_L46_[Source_HGNC_Symbol;Acc_1192]_[ENSECAT00000007778]	chr1_91900096-91900155
LOC100062649	7.54841	7.21241	7.52627	7.21051	0.21672	0.172783	7.22023	6.95297	7.88764	7.62757	0.335991	7.38041	7.80814	1.27e-06	0.0310225	5.34033	ENSECAT00000012013	.	ENSECAT00000012013	JL621154	100062649	FBXO5	.	F-box_protein_5	F-box_protein_5_[Source_HGNC_Symbol;Acc_13584]_[ENSECAT00000012013]	chr31_14264469-14264528
SERTAD4	6.72599	6.38844	6.72456	6.35878	0.197055	0.098021	6.39742	6.24333	7.18623	6.58653	0.337547	6.55721	9.03992	2.07e-07	0.00506411	7.21586	XM_001490616	.	.	XM_001490616	100051364	SERTAD4	Eca.146	SERTA_domain_containing_4	PREDICTED__Equus_caballus_SERTA_domain_containing_4_(SERTAD4),_mRNA_[XM_001490616]	chr5_19233306-19233247
FANCA	7.46388	7.12441	7.50572	7.14584	0.160039	0.117062	7.19083	6.86991	7.68862	7.28288	0.339471	7.29415	9.17146	1.73e-07	0.00421629	7.40529	ENSECAT00000026162	.	ENSECAT00000026162	XM_001488373	100052495	FANCA	.	Fanconi_anemia,_complementation_group_A	Fanconi_anemia,_complementation_group_A_[Source_HGNC_Symbol;Acc_3582]_[ENSECAT00000026162]	chr3_63828907-63828608
LOC100049937	8.22758	7.888	8.1746	7.84835	0.184064	0.135883	7.95301	7.69554	8.5614	8.21414	0.33958	8.05779	7.92694	1.06e-06	0.0258403	5.52953	XM_001488590	.	.	XM_001488590	100049937	LOC100049937	.	SPRY_domain-containing_protein_7-like	PREDICTED__Equus_caballus_SPRY_domain-containing_protein_7-like_(LOC100049937),_transcript_variant_X1,_mRNA_[XM_001488590]	chr1_101211940-101211881
SCGB1A1	6.74999	6.4045	6.75213	6.40684	0.131528	0.0768325	6.40184	6.28448	6.94386	6.58639	0.345485	6.57724	11.705	7.08e-09	0.000172909	10.6963	NM_001081858	.	ENSECAT00000011008	NM_001081858	100033916	SCGB1A1	Eca.12709	secretoglobin,_family_1A,_member_1_(uteroglobin)	Equus_caballus_secretoglobin,_family_1A,_member_1_(uteroglobin)_(SCGB1A1),_mRNA_[NM_001081858]	chr12_12604783-12604420
ENSECAT00000000665	8.34197	7.99253	8.11853	7.76768	0.629728	0.641483	7.57798	7.16008	9.28426	8.95996	0.349441	8.16725	8.77399	3.02e-07	0.00737772	6.8267	ENSECAT00000012058	.	ENSECAT00000012058	JL631323	100063420	GABRA3	.	gamma-aminobutyric_acid_(GABA)_A_receptor,_alpha_3	gamma-aminobutyric_acid_(GABA)_A_receptor,_alpha_3_[Source_HGNC_Symbol;Acc_4077]_[ENSECAT00000012058]	chrUn_298178064-298178005
[truncated: 1,254 more rows]
