# Supplementary material for: Integrated mRNA and miRNA expression profiling in blood reveals candidate biomarkers associated with endurance exercise in the horse
Source: Sci Rep. 2016 Mar 10;6:22932. doi: 10.1038/srep22932 (PMC4785432; doi:10.1038/srep22932)
Supplement: Supplementary Table S4 [file srep22932-s5.xls]

## Sheet: TableSX_expressedmiRNA.txt
Table S4. Expressed miRNAs in blood of horses following exercise
miRNA	T0_Mean	T0_SD	T1_Mean	T1_SD	2_T0	2_T1	9_T0	9_T1	20_T0	20_T1	27_T0	27_T1	32_T0	32_T1	33_T0	33_T1	35_T0	35_T1	37_T0	37_T1	41_T0	41_T1	49_T0	49_T1	51_T0	51_T1	58_T0	58_T1	59_T0	59_T1	64_T0	64_T1
eca-let-7a	8.67459	0.555188	9.8247	0.441426	9.38107	9.54378	8.9229	9.88024	8.34462	10.2518	8.95393	10.3731	9.02184	8.8264	8.40295	9.0883	8.87061	10.0834	9.95012	10.2283	8.33423	10.0549	8.4803	9.86532	8.08421	10.1624	7.99049	9.76846	8.68754	9.73174	8.01938	9.68761
eca-miR-106b	8.00009	0.187862	7.94444	0.201138	7.97625	7.75934	8.09958	7.93874	8.21459	8.11901	8.09617	8.28705	7.92313	7.64935	7.86853	7.80627	7.88037	7.97288	8.30704	7.6733	8.32423	8.01251	7.78622	8.10428	8.03669	8.28177	7.91361	7.9074	7.86236	7.88655	7.71249	7.82365
eca-miR-1180	6.51482	0.275691	6.90155	0.220449	6.5046	6.90717	6.91396	7.25186	6.09005	6.71962	6.30171	7.03112	6.43585	6.45953	6.48861	6.97362	6.48117	6.74915	7.01603	6.98802	6.35419	6.71384	6.8414	7.23306	6.42533	7.08481	6.12571	6.68711	6.74058	6.87297	6.48829	6.94988
eca-miR-1271a	8.05969	0.174348	7.99248	0.244466	7.94155	7.98895	8.13669	8.00592	8.17959	7.87897	7.74353	8.36222	8.15696	8.15464	8.09755	8.14997	8.12109	7.80091	8.24763	7.49226	8.18382	7.82817	7.95911	8.23687	8.1236	7.87098	7.76264	8.38768	8.30442	7.84901	7.87743	7.88824
eca-miR-1301	5.92764	0.156565	5.88793	0.113349	6.10108	6.00524	5.82713	5.68291	5.82637	5.93228	6.06734	5.96171	6.12147	5.78605	5.83232	5.72736	5.9866	6.05427	6.25906	5.95126	5.82269	5.78052	5.77747	6.01847	5.7519	5.83681	5.83675	5.94018	5.96889	5.84684	5.80795	5.90714
eca-miR-151-5p	5.84035	0.148135	6.14515	0.206189	5.83748	6.26346	6.03581	6.12964	5.73531	6.1295	5.89176	5.95723	5.76216	6.09344	5.82328	6.1361	6.18363	6.34626	5.99665	6.54581	5.79868	5.9303	5.63996	6.36076	5.73983	6.34658	5.69389	5.97435	5.88312	6.02246	5.74327	5.79628
eca-miR-193b	5.24208	0.0525828	5.42565	0.0993261	5.30018	5.64893	5.2765	5.37806	5.13329	5.49189	5.20834	5.41831	5.24768	5.3762	5.15234	5.43611	5.25301	5.42162	5.26191	5.4061	5.21749	5.45886	5.2063	5.43225	5.25856	5.56558	5.28236	5.35808	5.30816	5.32263	5.28294	5.24445
eca-miR-195	7.33459	0.227991	6.81693	0.23115	7.707	6.80437	7.22488	6.92574	7.38667	6.88439	7.03707	6.83418	7.30019	7.18605	7.49195	6.82935	7.18569	6.51529	7.28917	6.64633	7.4116	6.8021	7.83507	6.63501	7.09263	6.64771	7.13399	6.71665	7.40633	6.63168	7.18205	7.37811
eca-miR-197	7.67221	0.316233	7.28857	0.202014	7.42465	7.39805	7.25694	7.41613	8.08579	7.1004	7.84242	7.29507	7.69204	7.46872	7.52799	7.37499	7.25965	7.13174	7.35609	6.78175	7.74245	7.3712	7.68558	7.20862	8.36158	7.40609	7.56269	7.11667	7.65394	7.40946	7.95909	7.56104
eca-miR-26a	5.57946	0.153438	5.76464	0.157047	5.65145	5.772	5.64374	5.51276	5.41094	5.63796	5.51415	5.93286	5.54604	5.6002	5.67038	5.72885	5.85766	6.08741	5.77921	5.90201	5.65825	5.62478	5.53574	5.84747	5.44937	5.78423	5.42862	5.83864	5.6721	5.8292	5.29481	5.60663
eca-mir-2887	5.65191	0.082656	5.58707	0.0431285	5.60806	5.61479	5.61693	5.56982	5.58541	5.67527	5.56266	5.56508	5.88594	5.5684	5.66422	5.60318	5.666	5.62008	5.71044	5.57539	5.61522	5.56846	5.62165	5.55546	5.7377	5.50842	5.59471	5.62922	5.6091	5.53986	5.64868	5.62557
eca-miR-296	5.71063	0.0812659	5.70895	0.0705126	5.57912	5.55735	5.74525	5.75029	5.56566	5.69714	5.83025	5.7283	5.63273	5.78321	5.66801	5.79765	5.72419	5.73546	5.68282	5.67348	5.70862	5.61864	5.74011	5.76173	5.70262	5.69284	5.74439	5.71631	5.79902	5.62639	5.82597	5.78652
eca-mir-3154	5.80202	0.130778	5.72255	0.0706233	5.89066	5.68101	5.76951	5.67694	5.82054	5.713	5.87667	5.7413	5.64567	5.80995	5.8576	5.74307	5.84802	5.66092	5.544	5.69977	5.71602	5.72702	6.10877	5.66209	5.71611	5.63099	5.77415	5.67693	5.82613	5.80511	5.83446	5.88765
eca-miR-345-5p	6.50292	0.40109	6.15189	0.259961	6.6146	5.96144	6.44736	6.18209	6.06952	6.35515	6.6636	6.1848	6.34509	6.94659	6.61373	6.13455	6.63813	5.92584	5.82611	6.05944	6.84082	6.11488	6.46955	5.96948	5.97804	6.02775	7.45366	5.91857	6.70017	6.20526	6.38043	6.14056
eca-miR-350	5.31139	0.0587213	5.40533	0.091436	5.30946	5.30783	5.44247	5.31145	5.21676	5.30189	5.31108	5.41959	5.2841	5.37154	5.2609	5.38414	5.33879	5.44677	5.33566	5.51292	5.39779	5.34957	5.24949	5.48058	5.28918	5.49521	5.27834	5.59815	5.3014	5.39144	5.34411	5.30354
eca-miR-361-3p	7.12731	0.215	6.91426	0.244458	6.85696	7.06688	7.07911	7.12561	7.14954	6.99815	6.93496	6.82024	7.30487	6.94668	6.88578	7.1379	7.29154	6.75969	7.50812	6.81426	7.28463	6.57589	6.71432	7.29236	7.27469	7.187	7.1839	6.97526	7.20267	6.49077	7.11126	6.60901
eca-miR-378	5.8093	0.201197	5.87724	0.122943	5.99058	5.94873	5.72202	5.6676	5.43387	5.97693	5.75158	5.78614	5.88487	5.79176	5.89385	5.83574	5.94823	6.00584	5.8941	5.86797	5.72828	5.72037	6.12263	6.06557	5.50304	5.82108	5.66574	5.89872	6.08019	6.06993	5.71124	5.82504
eca-miR-425	5.53739	0.100479	5.53638	0.0783702	5.58253	5.44521	5.55233	5.4451	5.40271	5.55995	5.45928	5.68799	5.52423	5.45602	5.64788	5.6154	5.65247	5.63159	5.61759	5.44332	5.66455	5.52463	5.5616	5.59084	5.34843	5.56574	5.43776	5.56408	5.60783	5.48124	5.46428	5.49821
eca-miR-451	7.04385	0.290441	7.4733	0.505791	7.29875	7.42725	7.43798	6.97311	6.51757	7.01428	6.91191	7.31706	7.15877	7.38674	7.17101	6.94673	7.05129	8.11992	6.95354	8.08921	7.41858	7.4402	6.81772	7.14155	7.24059	7.25933	6.83374	8.26291	7.23975	8.30594	6.56264	6.94192
eca-miR-486-5p	6.25359	0.140503	6.10253	0.132511	6.09745	6.04957	6.01665	6.24143	6.32229	6.00941	6.35957	6.14771	6.33927	6.32517	6.19414	6.05063	6.10084	5.96106	6.17627	5.91142	6.30032	6.01591	6.43247	6.08612	6.15985	6.14191	6.24322	6.12652	6.52981	6.00622	6.27814	6.36231
eca-miR-9036	6.06618	0.157919	5.87678	0.0855214	5.80709	5.92475	5.93574	6.06321	6.27233	5.84768	6.12759	5.93991	6.28302	5.79974	6.05368	5.84218	5.86486	5.85938	6.17329	5.74223	6.11396	5.78419	5.85876	5.87176	6.21819	5.90674	5.94753	6.00021	6.09922	5.82317	6.1712	5.86979
hsa-let-7a-5p	10.3239	0.495518	11.3507	0.455199	11.165	11.0396	10.3863	11.4375	10.0784	11.9125	10.6203	11.8716	10.6071	10.2731	9.95527	10.7407	10.4542	11.7088	11.3601	11.4533	9.91126	11.461	10.4006	11.3073	9.92884	11.7769	9.71855	11.0858	10.178	11.2553	9.77107	11.5859
hsa-let-7b-5p	11.446	0.676478	12.5667	0.696756	12.1066	11.6157	11.5949	12.8454	10.9207	13.7351	12.316	12.6734	12.0091	11.4515	11.209	12.3793	10.9293	12.3122	12.6424	12.1562	10.3653	12.6764	11.9733	11.9674	11.32	13.2362	10.9742	12.1894	11.2514	12.988	10.6312	13.7074
hsa-let-7c	9.46234	0.562055	10.5884	0.62706	10.1086	9.76356	9.49339	10.8693	8.79978	11.7696	10.2041	10.6798	9.80742	9.74215	9.39446	10.2797	9.16436	10.2558	10.5827	10.4484	8.71743	10.7289	9.53228	10.114	9.21635	11.1793	9.36566	9.96267	9.39666	10.8917	8.68952	11.5525
hsa-let-7d-3p	8.15413	0.340596	7.43652	0.228902	7.86771	7.7307	7.67578	7.6387	8.56838	7.5022	8.10919	7.3665	8.65546	7.49124	8.08175	7.58727	7.89155	7.08171	8.03641	6.90333	8.49135	7.413	7.52142	7.45948	8.35366	7.67693	8.19283	7.51198	8.20251	7.23946	8.50984	7.50874
hsa-let-7d-5p	9.65734	0.447545	10.6561	0.379365	10.1117	10.6815	9.66324	10.2479	9.52455	10.8688	9.80996	11.2733	9.95193	9.83012	9.63965	10.2255	9.86481	11.03	10.5244	10.3722	9.49451	10.8466	9.55822	10.7929	9.60127	10.6626	9.06127	10.5549	9.77271	10.9535	8.62464	10.845
hsa-let-7f-5p	8.65599	0.547779	9.81999	0.447693	9.37013	9.582	8.87768	9.8543	8.37459	10.2318	8.93494	10.4083	9.00957	8.79921	8.44529	9.08568	8.84	10.0487	9.88656	10.2573	8.26843	10.0462	8.45484	9.86662	8.06895	10.16	7.97709	9.72483	8.70428	9.75222	7.97148	9.66268
hsa-let-7g-5p	7.47287	0.649204	8.8583	0.530861	8.01856	8.76685	7.41191	8.60872	6.86333	8.95127	8.43789	8.54562	7.72028	8.29078	7.3349	8.12162	7.7268	9.71293	8.78511	9.84063	7.11717	9.136	7.46419	8.98555	6.61253	9.268	6.69407	8.5624	7.66588	9.09101	6.76755	8.13476
hsa-let-7i-5p	8.30874	0.687087	9.8561	0.389388	8.84589	9.51186	8.51861	9.35326	7.47401	10.0887	9.1594	10.3204	8.64354	9.44726	8.08988	9.45827	8.71438	10.3186	9.42105	10.2469	7.88479	9.70077	8.72725	10.2246	7.5009	10.2921	7.30762	9.4314	8.58455	10.0196	7.45047	9.57169
hsa-miR-101-3p	5.44011	0.122783	5.89069	0.348888	5.35534	5.49529	5.56942	5.60992	5.36291	6.0685	5.58523	5.84861	5.4063	5.58897	5.24137	5.71852	5.4631	6.3638	5.67758	6.69694	5.53529	5.66619	5.35583	5.69628	5.41585	5.77692	5.5264	6.2309	5.35002	6.07777	5.3169	5.63108
hsa-miR-103a-3p	7.67975	0.59787	8.99685	0.547189	8.34165	9.14752	8.70353	8.41629	7.19232	8.85976	7.53393	9.06563	8.48678	8.6127	8.20507	7.89771	7.46202	9.03905	8.00883	10.4152	7.33983	9.22422	7.51009	9.00668	7.62847	8.91695	7.00764	8.98314	7.50772	9.2576	6.58865	9.11338
hsa-miR-106b-3p	5.6578	0.116509	5.69523	0.110012	5.61163	5.42307	5.67918	5.75293	5.511	5.84175	5.8222	5.88771	5.62002	5.57967	5.62716	5.63763	5.76519	5.7123	5.82104	5.69354	5.7185	5.64415	5.77956	5.71718	5.42594	5.70654	5.58488	5.69674	5.66902	5.72008	5.57389	5.71992
hsa-miR-106b-5p	7.01058	0.358276	8.45511	0.475102	6.75566	7.86548	7.39539	7.88345	6.59084	8.70212	7.77485	8.20113	7.05142	8.39846	6.56453	8.04049	7.31202	9.03228	7.13988	9.47979	7.44402	8.13893	6.85953	8.3905	6.77072	8.91379	6.94642	8.57914	6.78602	8.71413	6.75685	8.03181
hsa-miR-107	7.36106	0.552256	8.70487	0.611348	7.95861	8.78646	8.33939	8.25976	6.96469	8.62477	7.33549	8.70051	7.97825	8.22573	7.80439	7.41565	7.10777	8.77463	7.80446	10.3026	7.05419	9.05326	6.92382	8.66308	7.55827	8.73402	6.77239	8.69818	7.02539	8.973	6.42767	8.65649
hsa-miR-10a-5p	5.84518	0.227288	6.1568	0.242388	5.90969	6.41749	6.14148	5.81288	5.77915	5.98091	5.61184	6.11396	6.30955	6.23198	5.89197	6.06196	6.01647	6.47001	5.98135	6.09623	5.77342	5.97223	5.52665	6.37355	5.83956	6.19056	5.60244	6.59254	5.89822	6.11747	5.55068	5.76343
hsa-miR-1181	6.02763	0.364148	5.87909	0.122562	6.09013	5.75784	5.9108	5.82013	5.63323	5.84081	5.98835	5.90374	5.97996	6.04152	6.09587	5.93905	6.32649	5.83952	5.95506	5.83203	5.87161	5.79324	7.11787	5.819	5.59305	5.83464	5.90414	5.8002	6.06385	5.85767	5.85646	6.22784
hsa-miR-1184	5.83754	0.164129	5.78916	0.0942862	5.78362	5.62336	5.74841	5.79731	5.71279	5.80027	6.01421	5.84781	5.69359	5.87888	5.92253	5.85523	5.89874	5.77682	5.63189	5.68242	5.79245	5.82016	6.27911	5.69181	5.69729	5.67275	5.87846	5.83092	5.82578	5.79496	5.84677	5.9755
hsa-miR-1202	6.35941	0.182524	6.17704	0.0826268	6.60852	6.16558	6.23426	6.27544	6.19315	6.14156	6.36755	6.21141	6.61944	6.30349	6.38031	6.19475	6.2676	6.062	6.25938	6.14317	6.24492	6.0862	6.79003	6.1403	6.34138	6.12714	6.23325	6.10473	6.2278	6.17696	6.26414	6.34584
hsa-miR-1207-5p	6.26551	0.180346	6.08386	0.0717503	6.68345	6.07327	6.24216	5.99598	6.05651	6.16914	6.27047	6.14662	6.37897	6.19685	6.19687	6.08093	6.25048	6.03723	6.29346	6.11395	6.2761	6.0368	6.58033	6.02375	6.14714	6.08566	6.14903	5.9701	6.07272	6.04987	6.11945	6.19383
hsa-miR-122-5p	5.25295	0.0381268	5.47329	0.239509	5.30401	5.77132	5.32903	5.28483	5.20481	5.45602	5.23673	5.32334	5.21863	5.41478	5.25273	5.4524	5.23248	5.81344	5.19199	5.27109	5.25941	6.0429	5.24713	5.53343	5.29628	5.35842	5.26585	5.26098	5.26662	5.37535	5.23556	5.26778
hsa-miR-1224-5p	6.0094	0.203571	5.90593	0.136338	6.03117	5.63339	5.98542	5.9993	5.97862	5.98915	6.1514	5.97172	5.7548	5.98791	6.10658	5.99832	5.91382	5.82561	5.63047	5.83228	5.98709	5.92338	6.47876	5.78776	5.96743	5.78343	6.10818	5.88891	5.84999	5.8586	6.1879	6.20335
hsa-miR-1225-3p	5.66359	0.0415472	5.5993	0.0520062	5.6188	5.61384	5.64886	5.6376	5.58432	5.61207	5.64905	5.58435	5.72981	5.5944	5.64172	5.64273	5.67728	5.63628	5.69647	5.56607	5.6578	5.60187	5.6676	5.54909	5.73884	5.45755	5.62614	5.66879	5.68473	5.59161	5.66888	5.634
hsa-miR-1225-5p	7.74795	0.343482	7.31601	0.331964	8.14177	6.99965	7.67078	7.6554	7.5738	7.354	7.92309	7.4838	7.52648	7.89945	8.07444	7.45005	7.76076	6.86278	7.19914	7.22828	7.81976	7.1529	8.52315	6.98924	7.33257	7.3095	7.62179	7.03757	7.79621	7.09028	7.50752	7.91127
hsa-miR-1228-3p	5.86265	0.0898274	5.73239	0.0933848	5.7666	5.92971	5.8932	5.72508	5.92054	5.80687	5.74714	5.68265	6.02238	5.69625	5.88991	5.75919	5.79934	5.77431	5.93293	5.64494	5.78161	5.70407	5.78159	5.71969	6.01411	5.53914	5.86421	5.81714	5.78252	5.65869	5.88097	5.79571
hsa-miR-1234-3p	5.80841	0.0763429	5.71009	0.0903062	5.78292	5.9288	5.77189	5.6521	5.77662	5.79751	5.72068	5.69101	5.96302	5.68943	5.83802	5.74731	5.77611	5.74523	5.92699	5.61425	5.79503	5.70745	5.72943	5.68773	5.90545	5.56338	5.84267	5.76621	5.74199	5.61627	5.74699	5.73456
hsa-miR-1238-3p	5.70506	0.07218	5.65121	0.0590139	5.66929	5.77108	5.72325	5.64257	5.61376	5.70009	5.59271	5.63746	5.84367	5.59201	5.71402	5.67964	5.6952	5.69679	5.81236	5.58124	5.68733	5.63624	5.65991	5.69468	5.77105	5.59852	5.6804	5.65084	5.64504	5.5477	5.76283	5.68811
hsa-miR-1246	6.00366	0.160682	6.40047	0.156367	6.00538	6.52056	5.86421	6.08532	5.8778	6.38095	5.80033	6.38189	5.91778	6.63639	5.96098	6.38389	6.26339	6.23987	6.2832	6.67012	5.88032	6.31204	6.2222	6.44405	5.91835	6.54839	6.1439	6.36801	5.88641	6.2818	6.02702	6.35336
hsa-miR-1249-3p	6.00688	0.195106	5.88828	0.133162	5.76044	5.69228	5.88454	5.92161	6.08758	5.78328	6.23973	5.98853	6.14252	6.05888	5.92525	5.76226	5.87707	5.91312	5.77913	5.82313	5.88692	5.76941	6.09373	5.85181	6.39205	5.88833	5.83097	5.84613	6.25107	6.20609	5.9453	5.93103
hsa-miR-125a-3p	5.5155	0.160293	5.495	0.0856169	5.60837	5.39289	5.57944	5.547	5.40635	5.60226	5.63262	5.53706	5.29497	5.53179	5.60042	5.61445	5.66382	5.51929	5.2932	5.46116	5.47903	5.48464	5.88158	5.40975	5.39904	5.37863	5.44009	5.3793	5.53793	5.45254	5.40009	5.61921
hsa-miR-125b-5p	5.5966	0.147505	5.79113	0.140405	5.35022	5.85314	5.69351	5.74955	5.47264	5.66427	5.66216	5.82779	5.47004	5.62128	5.70908	6.03534	5.6756	5.84952	5.92286	5.90313	5.52512	5.68007	5.46405	5.8739	5.46511	5.58453	5.69358	6.01686	5.60368	5.74183	5.64471	5.67461
hsa-miR-1260a	7.64058	0.369208	6.99441	0.162113	7.43987	7.16563	7.45573	7.28305	7.78927	6.92099	7.6275	7.01622	7.46461	6.99985	7.52537	6.96776	7.22982	6.68472	7.4905	6.85256	8.18515	7.16236	7.00025	7.00837	8.00139	7.16285	8.14776	6.86869	7.42371	6.81192	8.18725	7.01678
hsa-miR-1260b	6.52254	0.20772	6.16113	0.102488	6.46264	6.19998	6.36793	6.41104	6.57429	6.04421	6.47519	6.14088	6.50682	6.15912	6.4767	6.16071	6.35471	6.10016	6.30308	6.02766	6.9619	6.21308	6.13635	6.19529	6.7057	6.25259	6.68955	6.0141	6.56802	6.20731	6.73264	6.12972
hsa-miR-1266-3p	7.80374	0.507673	7.1624	0.399989	8.35694	7.01938	8.13869	7.40619	8.35083	7.15021	7.4515	7.65577	7.27085	6.76547	8.43276	7.11212	8.09739	7.05145	7.31589	7.13079	7.45838	7.41629	8.18806	6.94355	7.29862	6.22911	7.44423	7.00181	8.37256	7.64552	7.07565	7.7459
hsa-miR-1268a	6.62602	0.20475	6.50957	0.138782	6.94997	6.54974	6.55636	6.49449	6.36485	6.49884	6.74365	6.62219	6.77357	6.63393	6.60582	6.4541	6.46526	6.42805	6.34704	6.49063	6.59584	6.52306	7.02188	6.40867	6.66375	6.40388	6.50925	6.30235	6.42382	6.43923	6.74319	6.88477
hsa-miR-1268b	5.88622	0.151079	5.86088	0.0960357	6.26751	5.74066	5.99326	5.76818	5.90368	6.01034	5.86829	5.97656	5.9249	5.93583	5.74422	5.88064	5.77976	5.81891	5.58327	5.87747	5.86674	5.79724	5.93001	5.76863	5.9641	5.95453	5.88131	5.70413	5.80833	5.87472	5.89177	5.94453
hsa-miR-1273g-3p	8.80632	0.257304	8.66534	0.317884	8.91261	9.3097	8.94262	9.06181	8.43838	8.33638	8.48838	8.51606	8.99057	9.00743	9.12575	8.85613	8.92984	8.52579	8.82454	8.5035	8.70547	8.48645	8.29601	8.49035	8.94045	8.78551	8.71009	8.52026	8.7969	8.12056	9.18688	8.79482
hsa-miR-1275	6.24395	0.240382	5.99215	0.179532	6.32888	5.86203	5.96136	5.90759	6.01105	6.0439	6.4543	5.93768	6.23928	6.4989	6.34228	6.05865	6.35067	5.95048	5.83775	5.85137	6.13663	5.94628	6.56262	5.85453	5.93148	5.84933	6.64243	5.91713	6.27845	5.97676	6.33808	6.23547
hsa-miR-128-3p	10.4277	0.429946	10.4536	0.28816	10.1653	10.5476	10.977	10.4087	10.7622	10.2356	9.67362	10.7445	10.5049	10.3851	10.2888	10.4399	10.6625	10.3836	10.6644	10.0274	10.8572	10.3169	9.7927	10.9523	10.8588	10.4335	9.82466	11.0532	10.6692	10.202	10.2861	10.2204
hsa-miR-1280_v18.0	5.99	0.154082	5.8159	0.068042	5.8476	5.79923	5.93941	5.89466	6.17982	5.87996	5.90763	5.83006	5.85283	5.86833	5.91378	5.83071	5.86468	5.80351	5.89951	5.71123	6.06479	5.75132	5.84623	5.87338	6.28481	5.85779	6.1995	5.80156	5.89889	5.66109	6.16056	5.85975
hsa-miR-1281	5.63406	0.0858068	5.56807	0.0497032	5.65385	5.5027	5.56843	5.62045	5.39651	5.60762	5.64967	5.62522	5.68895	5.60682	5.68025	5.58109	5.6783	5.61088	5.73872	5.47655	5.72931	5.60433	5.57456	5.50853	5.58871	5.52199	5.6645	5.53631	5.61401	5.56308	5.65113	5.58736
hsa-miR-129-1-3p	6.2118	0.308065	6.88889	0.29386	6.0724	7.48392	6.4882	6.64868	5.95433	6.60358	5.91438	7.03028	6.36384	6.74742	6.08918	7.26984	6.3029	6.76689	6.81625	6.82074	6.38286	6.72594	5.67238	7.18815	6.47142	7.21819	5.80843	6.69835	6.31633	6.51957	6.31222	6.72297
hsa-miR-129-2-3p	5.62831	0.130987	5.87106	0.117783	5.6368	6.04849	5.75284	5.7826	5.50425	5.73791	5.44806	5.89295	5.68952	5.74026	5.57426	6.02379	5.762	5.93339	5.85158	5.84838	5.71106	5.85248	5.42206	5.97035	5.7017	6.05642	5.46403	5.7816	5.67912	5.79572	5.59908	5.73051
hsa-miR-1290	5.43536	0.0796936	5.97171	0.164485	5.4315	6.33005	5.47837	5.67091	5.31318	6.04055	5.45658	5.97205	5.41111	5.88257	5.47808	6.04546	5.47796	5.80906	5.58211	6.14041	5.41078	6.01269	5.56947	5.98268	5.32463	6.06366	5.42041	5.75103	5.3654	5.95341	5.37545	5.94936
hsa-miR-1296-3p	6.305	0.213335	6.18874	0.175055	5.77541	5.9094	6.23662	6.35407	6.11439	6.11095	6.49353	6.10363	6.2013	6.26814	6.27593	6.49576	6.33611	6.03102	6.34431	6.19871	6.3772	6.01961	6.62032	6.36417	6.16883	6.36699	6.37771	6.27589	6.34214	5.95333	6.60612	6.19068
hsa-miR-1304-3p	5.65418	0.0744082	5.59723	0.059098	5.63296	5.71726	5.66889	5.56711	5.53121	5.64496	5.53332	5.59241	5.77094	5.58448	5.67273	5.60439	5.65177	5.62406	5.74784	5.55252	5.61129	5.61396	5.64265	5.58633	5.76659	5.50165	5.69329	5.62994	5.61727	5.49084	5.61779	5.65137
hsa-miR-1306-3p	5.51043	0.104252	5.5901	0.0969143	5.72101	5.52879	5.56906	5.37753	5.328	5.7459	5.62874	5.62052	5.42553	5.50199	5.4627	5.60389	5.52705	5.57318	5.56599	5.65243	5.56677	5.55464	5.56766	5.5192	5.37545	5.61873	5.50475	5.55448	5.48141	5.72775	5.42189	5.68235
hsa-miR-1306-5p	9.36129	0.395233	8.87789	0.363773	9.30303	9.2198	8.79795	8.97973	9.88867	8.651	9.67481	8.80166	9.47824	9.29608	9.34469	9.455	9.13287	8.79326	8.52694	8.21107	9.23537	8.5508	9.87504	9.12667	9.77486	8.51046	9.19704	8.50289	9.62384	8.96131	9.20468	9.23077
hsa-miR-1307-3p	5.51444	0.0843319	5.57346	0.0902515	5.68099	5.40055	5.52898	5.52214	5.38997	5.60917	5.64036	5.65376	5.40527	5.5684	5.50103	5.60837	5.48035	5.60563	5.57723	5.69846	5.51222	5.51197	5.58693	5.63104	5.45974	5.65936	5.53104	5.45268	5.46211	5.64799	5.44598	5.45896
hsa-miR-130b-3p	5.33313	0.0997737	5.48463	0.136581	5.31971	5.36832	5.54908	5.35501	5.25665	5.48569	5.21059	5.51608	5.29041	5.30398	5.3633	5.40047	5.47955	5.74465	5.34517	5.49546	5.40498	5.56636	5.26521	5.44313	5.28691	5.45359	5.2607	5.52873	5.41487	5.76236	5.21664	5.36096
hsa-miR-133a-3p	5.23887	0.0409159	5.53863	0.247209	5.24349	5.72821	5.2535	5.44416	5.25191	6.25147	5.17538	5.31367	5.16449	5.67245	5.22368	5.65745	5.23497	5.38	5.22774	5.58531	5.23934	5.46162	5.27274	5.55201	5.31804	5.47139	5.19834	5.33331	5.28435	5.38738	5.25614	5.30236
hsa-miR-133b	5.23979	0.0605901	6.13725	0.618138	5.18591	6.68462	5.30712	5.75989	5.19874	7.86482	5.20806	5.63107	5.3363	6.51146	5.17913	6.23828	5.18648	5.93583	5.29817	6.17519	5.22096	5.92053	5.21377	6.2848	5.29987	6.23857	5.19875	5.63837	5.18759	5.52345	5.33623	5.51466
hsa-miR-135a-3p	5.55471	0.111575	5.50757	0.100219	5.55586	5.44346	5.52392	5.4797	5.43984	5.56155	5.60442	5.52842	5.49943	5.76332	5.64098	5.58534	5.58412	5.45217	5.45387	5.45546	5.50664	5.49974	5.73407	5.4361	5.39067	5.37308	5.79845	5.43959	5.52036	5.45871	5.51336	5.62934
hsa-miR-138-5p	5.9443	0.0640147	5.81634	0.0679547	5.92985	5.94129	5.98171	5.90639	6.07671	5.84473	5.84544	5.78271	5.90272	5.71923	6.01554	5.82829	5.94417	5.90102	5.94658	5.80455	5.94062	5.78136	5.8771	5.83917	5.9063	5.83454	5.8785	5.71923	6.02941	5.77565	5.94554	5.75055
hsa-miR-140-3p	10.1983	0.204893	10.3439	0.162597	9.82071	10.474	10.4822	10.3023	10.4714	10.3038	10.0018	10.5676	10.0308	10.4059	9.97667	10.4615	10.3407	10.2543	10.3645	10.182	10.2786	10.3539	10.1551	10.5967	10.3246	10.4388	10.061	10.308	10.0954	10.0091	10.3732	10.1567
hsa-miR-142-3p	6.80375	0.739498	7.49015	0.682315	6.09269	6.9346	7.6789	7.29242	7.13053	7.95861	6.18304	7.23515	7.09283	6.91304	5.92477	7.27266	6.53592	7.82638	7.36665	8.94012	7.35253	7.38199	5.69065	7.36643	8.17296	7.58694	7.14754	8.55149	6.0508	7.39771	6.83266	6.20453
hsa-miR-142-5p	5.70914	0.179272	5.81024	0.245888	5.59069	5.66099	5.79811	5.64227	5.34706	6.44823	5.87347	5.73366	5.93989	5.56435	5.5127	6.01773	5.77979	6.09352	5.71587	5.84691	5.86091	5.64507	5.50753	5.82884	5.72771	5.80453	5.96093	5.58197	5.59362	5.89122	5.71971	5.584
hsa-miR-144-3p	6.00028	0.392985	6.71504	0.654703	5.77841	5.99048	6.16665	6.37175	5.41643	8.19337	6.21011	6.17461	6.49395	6.10515	5.37905	7.02486	6.13255	7.16345	6.23207	7.44722	5.74617	6.3447	5.72705	6.43429	6.617	7.22318	6.48668	6.5484	5.72061	7.06364	5.89711	5.92552
hsa-miR-144-5p	5.2875	0.0811783	5.66478	0.289569	5.21083	5.36684	5.43986	5.44343	5.16887	5.54714	5.36086	5.73101	5.2091	5.3574	5.27065	5.43477	5.33506	6.14545	5.39776	6.19642	5.26154	5.64742	5.30374	5.51392	5.24617	5.51994	5.29675	5.97725	5.34012	5.96465	5.18371	5.46132
hsa-miR-145-5p	5.2383	0.0448818	5.58025	0.262786	5.24981	5.69728	5.30876	5.43575	5.19266	5.22348	5.22337	5.69143	5.20598	5.98743	5.24694	5.59082	5.28788	5.50599	5.15302	5.41943	5.23768	5.50382	5.29623	5.48877	5.28731	5.3816	5.21668	5.53309	5.1974	6.24658	5.23243	5.41797
hsa-miR-148a-3p	5.65439	0.194901	6.35449	0.423032	5.56229	6.19902	5.99382	5.83013	5.44481	6.12219	5.65025	6.28377	5.64642	5.98614	5.52392	6.04651	5.88004	6.96463	6.0276	7.13842	5.77666	6.24453	5.59535	6.56746	5.50748	6.10763	5.54604	6.97336	5.60712	6.58683	5.39962	5.91221
hsa-miR-148b-3p	7.20936	0.328784	7.41333	0.238648	7.342	7.08101	7.40848	7.28331	7.04493	7.67172	7.38948	7.63678	7.3776	7.05344	6.87375	7.27683	7.38979	7.59611	7.81695	7.4399	7.47212	7.33395	7.07857	7.64288	6.57514	7.75914	6.80498	7.44491	7.39325	7.50766	6.96403	7.05892
hsa-miR-150-5p	12.5832	0.635633	11.3256	0.545771	13.3077	11.7902	13.4597	12.4172	12.6786	10.7707	11.8944	11.1611	13.2503	11.1246	13.3213	11.481	12.403	10.7746	12.7811	11.0621	11.9039	11.7048	12.2679	11.0931	11.9987	10.3554	12.3282	12.0406	13.0817	11.2631	11.4885	11.5201
hsa-miR-151a-3p	6.25424	0.273733	6.47423	0.184467	6.01141	6.59564	6.71068	6.37651	6.42162	6.50483	5.93188	6.53376	6.39705	6.35493	6.21466	6.45784	6.59397	6.65672	6.53618	6.55053	6.30003	6.21763	5.82245	6.75395	6.35493	6.62296	5.90024	6.58606	6.29076	6.3651	6.07355	6.06271
hsa-miR-151a-5p	6.69592	0.24724	7.25072	0.346528	6.60697	7.19083	7.09179	7.39162	6.74695	7.42863	6.66159	6.93328	6.81062	7.37298	6.58712	7.18629	7.16635	7.46396	7.02925	7.88119	6.51073	6.79993	6.30415	7.53641	6.55202	7.69492	6.5303	6.96883	6.60767	6.95013	6.53737	6.71111
hsa-miR-151b	6.09112	0.188801	6.47178	0.234501	6.05145	6.59618	6.36281	6.50742	5.99371	6.51625	6.0872	6.22409	6.17738	6.50209	6.03146	6.41614	6.47903	6.68241	6.32705	6.93077	6.06313	6.20329	5.80028	6.60599	5.97122	6.69148	5.9048	6.36341	6.09885	6.35364	5.92729	6.01169
hsa-miR-155-5p	5.85147	0.275153	5.91303	0.203621	6.07338	6.0999	6.0004	5.76666	5.53153	5.64123	5.73854	6.18194	5.92497	5.65476	5.94095	5.85219	6.22183	6.24114	6.02863	5.83361	5.6807	5.7268	5.99283	6.10485	5.64656	5.80503	5.48408	5.84874	6.2688	6.16265	5.3873	5.86292
hsa-miR-1587	6.12365	0.138257	6.04101	0.173982	6.36983	5.85498	6.10011	5.97513	6.03417	6.25901	6.07096	6.11103	6.1504	6.38314	6.24187	5.99364	6.1778	5.95252	5.94637	5.98654	6.0924	5.97765	6.41684	5.88899	5.97544	5.89101	6.08438	5.84694	6.06185	6.13811	6.00861	6.31545
hsa-miR-15a-5p	8.10507	0.584828	9.56161	0.518578	8.31463	9.05745	8.97866	8.77347	7.3601	9.52566	8.08636	9.70475	8.6839	8.94702	7.83783	8.96046	8.50569	10.5295	8.44961	9.98256	8.19349	9.56679	8.0065	9.46435	8.59455	9.49483	7.19035	10.0532	8.29113	10.2615	6.97823	9.54102
hsa-miR-15b-3p	5.55916	0.141696	5.64261	0.139069	5.57362	5.81789	5.79596	5.55414	5.46975	5.48688	5.27534	5.66204	5.62425	5.62546	5.57167	5.59967	5.57128	5.67165	5.66026	5.64434	5.64807	5.52398	5.41814	5.85818	5.67593	5.45459	5.41048	5.91296	5.70416	5.66728	5.42931	5.51745
hsa-miR-15b-5p	15.1715	0.473393	14.9477	0.579505	15.2194	14.3461	15.3576	14.3719	15.5003	15.4398	15.3666	16.1099	15.2992	13.8974	15.0439	14.5953	14.8773	15.1868	16.1112	14.3114	15.3988	15.0648	14.9777	15.123	15.2581	15.4375	14.3082	15.2017	15.4191	15.0934	14.2633	15.0894
hsa-miR-16-5p	11.4303	0.587675	12.6663	0.591803	11.6887	12.1877	12.5509	11.8186	10.9407	12.2726	10.9694	13.4327	11.5838	11.9731	11.1203	11.888	11.5524	13.4441	11.9547	12.8961	11.5815	13.0627	11.5497	12.4933	11.9458	12.7464	10.5698	13.1956	11.6816	13.4455	10.3353	12.4715
hsa-miR-17-3p	5.29967	0.0454037	5.47145	0.154417	5.2788	5.37173	5.34791	5.30685	5.26756	5.50773	5.27757	5.49926	5.31053	5.33746	5.21437	5.34327	5.29625	5.69901	5.40554	5.83646	5.2662	5.42288	5.32686	5.40607	5.2778	5.49408	5.28309	5.54839	5.33452	5.53947	5.30834	5.2877
hsa-miR-17-5p	6.48075	0.389172	7.82707	0.476384	6.39108	7.11517	6.97729	7.29748	5.83582	7.88232	6.95761	7.77396	6.61345	7.59604	6.23624	7.33315	6.83697	8.40235	6.8707	8.86698	6.42349	7.65011	6.85439	7.96686	6.34953	8.19554	6.07087	7.96818	6.45338	8.10693	5.85963	7.42389
hsa-miR-181a-2-3p	5.39776	0.100188	5.43945	0.0594114	5.38615	5.37399	5.53563	5.38981	5.29291	5.40533	5.3493	5.52914	5.41474	5.40566	5.36068	5.49423	5.5022	5.42785	5.56481	5.4436	5.32219	5.36639	5.28547	5.47096	5.21821	5.49241	5.45511	5.54639	5.44147	5.4382	5.4398	5.36831
hsa-miR-181a-5p	6.95059	0.559012	7.71689	0.349471	6.8697	6.95677	6.74614	7.71715	6.31666	8.38197	8.01225	7.67624	6.82584	7.59108	6.40455	7.82711	7.20138	7.59288	7.13923	7.8491	6.42601	7.48972	7.895	7.7345	6.088	8.20132	7.33983	7.30481	7.01458	7.78798	7.02902	7.92579
hsa-miR-181b-5p	5.82708	0.141675	6.03626	0.102146	6.08515	5.89434	5.84443	5.92192	5.65531	6.11587	6.01226	6.07604	5.8213	5.88882	5.68672	6.01231	5.81896	6.06994	5.98016	6.09428	5.72515	5.92642	5.97948	6.21124	5.60898	6.04479	5.81313	6.03574	5.77476	6.19357	5.77332	6.02235
hsa-miR-181d-3p	5.54705	0.149176	5.5611	0.0985234	5.98199	5.3689	5.68768	5.522	5.4104	5.64015	5.62786	5.72837	5.44794	5.61206	5.4409	5.58638	5.48801	5.54313	5.43383	5.63569	5.48064	5.47465	5.59361	5.57896	5.48704	5.61055	5.58884	5.3894	5.48087	5.62576	5.50909	5.53945
hsa-miR-1825	5.62669	0.0461203	5.58277	0.0507181	5.58762	5.53566	5.69451	5.62495	5.53375	5.65778	5.61963	5.57391	5.60638	5.53382	5.67381	5.66524	5.66322	5.62797	5.65804	5.536	5.66811	5.61718	5.59576	5.54497	5.66224	5.53691	5.63803	5.5438	5.56963	5.53523	5.60287	5.62535
hsa-miR-185-5p	9.52334	0.283496	10.2504	0.237578	9.34174	10.2304	9.7861	9.92453	9.50658	10.1062	9.67611	10.62	9.77707	10.3698	9.44851	10.0382	9.48991	10.4467	9.54841	10.1884	10.1741	10.2417	9.23697	10.6008	8.95034	9.87451	9.48211	10.319	9.41939	10.4942	9.48945	10.0508
hsa-miR-186-5p	8.85177	0.438528	9.30311	0.383324	8.40264	9.33068	9.46642	9.06208	8.88048	8.91558	8.32327	9.26578	8.92473	9.574	8.55549	9.05127	8.70387	9.32732	9.48942	9.71175	9.43732	9.15731	8.23084	9.5263	9.40367	9.71416	8.78635	10.0157	8.5969	9.05344	8.72333	8.53813
hsa-miR-188-5p	5.88126	0.16559	5.79287	0.107247	6.00147	5.54142	5.85378	5.77522	5.75991	5.87851	5.90528	5.85093	5.68953	5.93927	5.88037	5.82513	5.88124	5.76196	5.64845	5.73452	5.89768	5.77464	6.35751	5.7084	5.83811	5.70519	5.92851	5.79392	5.81969	5.84274	5.87614	5.96838
hsa-miR-18a-3p	5.85029	0.159658	5.85304	0.0783293	5.79436	5.82428	5.9247	5.74616	5.74526	5.83028	5.95567	6.04508	5.71162	5.86593	5.77192	5.93554	6.13761	5.86446	5.76621	5.76373	5.76408	5.83521	6.02252	5.8848	5.67537	5.8097	5.74904	5.86727	6.15559	5.90919	5.73017	5.76098
hsa-miR-18a-5p	5.26185	0.0752647	5.66943	0.253442	5.17274	5.4379	5.26603	5.45307	5.37024	5.58723	5.39266	5.60569	5.3222	5.51669	5.2144	5.52411	5.25594	6.05446	5.31702	6.30872	5.16731	5.53749	5.17631	5.6288	5.33408	5.637	5.26603	5.80924	5.20501	5.83639	5.20588	5.43519
hsa-miR-18b-5p	5.25753	0.0465114	5.45347	0.114131	5.16482	5.45875	5.21639	5.39407	5.27817	5.40389	5.32516	5.42296	5.24673	5.3925	5.17165	5.32095	5.27853	5.65214	5.24438	5.75029	5.30515	5.36953	5.27909	5.45158	5.28832	5.38352	5.25659	5.43256	5.28974	5.48153	5.26072	5.43429
hsa-miR-191-3p	5.63911	0.0661637	5.57275	0.055099	5.64063	5.5939	5.6519	5.59165	5.51528	5.62897	5.54782	5.56953	5.71988	5.53643	5.63338	5.60731	5.65389	5.64269	5.7601	5.53859	5.62281	5.58829	5.61074	5.53768	5.73189	5.45662	5.63128	5.55054	5.63211	5.51397	5.59585	5.66227
hsa-miR-191-5p	6.35204	0.367555	6.50645	0.205098	6.52712	6.41116	6.66576	6.37061	6.04911	6.25984	6.0611	6.82864	6.20562	6.48345	6.84759	6.81028	6.89374	6.45416	6.18656	6.28316	6.20349	6.48295	6.77423	6.729	5.94631	6.2023	5.88607	6.5112	6.71554	6.49909	5.96635	6.76448
hsa-miR-1915-3p	6.203	0.242983	5.86406	0.0704985	6.45745	5.83317	5.90391	5.91898	6.00842	5.86698	6.14175	5.9194	6.20833	5.93808	6.13377	5.9368	6.26588	5.80768	6.29971	5.863	6.08312	5.78413	6.9084	5.82536	6.06885	5.74664	6.08602	5.82356	6.11031	5.83046	6.16603	6.00253
hsa-miR-192-5p	5.49408	0.138377	5.71233	0.207845	5.36283	5.53474	5.76038	5.5524	5.29021	5.47745	5.40093	5.66661	5.61753	5.62963	5.42473	5.56679	5.60659	5.99401	5.63516	5.9593	5.59076	5.63262	5.47113	6.09423	5.44601	5.73263	5.37185	5.93809	5.59111	5.75307	5.34783	5.441
hsa-miR-194-5p	5.54045	0.148414	5.78395	0.15355	5.41564	5.73033	5.76615	5.65024	5.3922	5.64284	5.43705	5.70851	5.67025	5.83794	5.51196	5.72727	5.75739	5.99629	5.48584	5.87343	5.65849	5.66463	5.56474	6.12012	5.5193	5.73386	5.37582	5.87401	5.69934	5.86841	5.31211	5.54746
hsa-miR-195-5p	5.35947	0.0922478	5.58408	0.119726	5.35315	5.5769	5.54488	5.44668	5.31402	5.41316	5.3729	5.62938	5.29525	5.45988	5.26986	5.46215	5.36126	5.72662	5.43147	5.80289	5.48453	5.62926	5.33701	5.56383	5.45933	5.53559	5.29668	5.7283	5.30705	5.67697	5.20516	5.5255
hsa-miR-196b-5p	6.12303	0.339346	6.92448	0.344607	6.57063	6.73735	6.54697	6.71735	5.93835	7.19103	5.93127	7.27144	6.37136	6.23288	6.05934	6.5952	6.08162	7.04734	6.79698	7.12533	5.83015	6.6969	6.01822	7.08462	6.08845	7.62974	5.722	6.92169	6.15823	6.99608	5.60882	6.69574
hsa-miR-197-3p	12.2799	0.642707	11.5065	0.327789	11.6429	11.4334	11.3906	11.7668	13.2957	11.2468	12.6194	11.5766	12.601	11.593	11.7066	11.6098	11.2997	11.1833	11.955	10.7409	12.3708	11.6781	12.7548	11.3528	13.2859	11.67	11.986	11.4403	12.2876	11.6271	12.7224	12.1727
hsa-miR-197-5p	8.49299	0.535559	8.50036	0.409119	8.48881	8.51502	8.38131	8.69945	9.33445	9.34415	8.56354	8.43799	7.82071	8.5322	8.60837	8.73836	8.52104	7.76166	7.51463	8.11551	8.48268	8.58218	9.51497	8.12667	8.81551	8.80204	8.56882	8.32128	8.44454	8.06766	7.8424	8.9609
hsa-miR-1973	5.56473	0.206782	5.46901	0.135841	5.76209	5.25229	5.59199	5.3602	5.35528	5.49463	5.54136	5.64642	5.35314	5.51157	5.73548	5.47896	5.85699	5.56716	5.46151	5.43526	5.38073	5.55166	5.93452	5.34063	5.31059	5.24523	5.52438	5.40704	5.72859	5.60403	5.36955	5.67101
hsa-miR-19a-3p	5.63741	0.150585	5.86173	0.396398	5.485	5.43554	5.62795	5.5022	5.45111	6.02374	5.7181	5.71307	5.80191	5.53029	5.51599	5.73204	5.64511	6.32769	5.64143	6.75269	5.91995	5.68715	5.4219	5.74496	5.59246	5.63116	5.84541	6.35951	5.53743	6.12504	5.71994	5.49914
hsa-miR-19b-3p	6.91855	0.389474	7.3483	0.674742	6.52413	6.89644	6.97049	6.66015	6.64952	7.22407	6.88845	7.00067	7.25498	7.03395	6.63241	7.0398	6.92819	8.14752	6.75865	8.73029	7.7581	6.924	6.26611	7.43341	6.79283	7.13394	7.41759	8.36427	6.77681	7.85548	7.24142	6.43216
hsa-miR-205-5p	5.24403	0.0630932	5.93062	0.32989	5.27041	6.43053	5.25091	6.08548	5.20741	5.57571	5.28124	6.28377	5.24818	5.92718	5.20325	5.60783	5.1878	5.58305	5.17392	5.67505	5.24092	6.17814	5.17644	5.91755	5.40914	6.30568	5.2487	6.30927	5.31479	5.55173	5.20336	5.59773
hsa-miR-20a-5p	6.31946	0.373032	8.33649	0.631144	6.22338	7.41406	6.99666	7.81086	5.94996	8.5066	6.63009	8.1566	6.49666	7.97978	5.94996	7.62079	6.54508	9.0884	6.9626	9.75604	6.10259	8.16419	6.40932	8.37799	6.25685	8.79335	5.98141	8.59579	6.18043	8.69062	5.78746	7.75575
hsa-miR-20b-5p	5.59744	0.202165	6.77595	0.479831	5.63147	6.2419	5.93665	6.3387	5.34926	6.78314	5.81555	6.72846	5.47549	6.58438	5.41032	6.2252	5.73222	7.33245	5.96471	7.91925	5.51375	6.55769	5.56728	6.67828	5.61893	7.12603	5.48794	6.93944	5.54591	7.11697	5.31464	6.29141
hsa-miR-21-5p	6.08975	0.285551	7.20067	0.629302	5.94177	6.63398	6.6693	6.56354	5.97601	7.16902	5.91401	7.08471	6.34555	6.80049	5.82767	6.48926	6.17056	8.07187	6.51473	8.33977	6.26358	6.94173	5.7314	7.0181	6.25938	7.37052	5.92894	8.13206	5.94455	7.67415	5.76911	6.52019
hsa-miR-215-3p	5.42354	0.121632	5.62829	0.183019	5.28826	5.48829	5.67355	5.51841	5.26333	5.33224	5.28016	5.5619	5.4122	5.61552	5.39369	5.49886	5.58452	5.83264	5.42615	5.8611	5.56333	5.60347	5.42516	5.92925	5.47191	5.56486	5.36242	5.85287	5.46595	5.71993	5.31895	5.41664
hsa-miR-22-3p	7.80443	0.680561	8.40075	0.42263	8.26341	8.93966	8.60363	7.90915	6.30064	7.51964	7.27324	8.37953	8.5644	8.79375	7.78411	8.07903	8.41828	8.74488	7.9265	8.59778	8.28368	8.32395	7.6746	8.57172	7.37679	8.33254	7.21831	8.57214	8.45241	8.93706	7.12201	7.9097
hsa-miR-221-3p	5.46206	0.105763	5.74653	0.147981	5.548	5.65527	5.56275	5.50007	5.25548	5.92718	5.49028	5.7419	5.4822	5.57697	5.3725	5.65919	5.58434	5.94394	5.4215	5.77751	5.59498	5.68525	5.48116	5.70031	5.32639	5.82397	5.44473	5.77545	5.55827	6.03665	5.3463	5.64782
hsa-miR-222-3p	5.3787	0.0877855	5.45119	0.080229	5.46177	5.36154	5.36613	5.355	5.21881	5.52495	5.40236	5.52125	5.30983	5.43431	5.34747	5.31352	5.49196	5.55274	5.40724	5.47444	5.47175	5.40569	5.3978	5.46426	5.22675	5.46628	5.42987	5.53658	5.46513	5.54301	5.30499	5.36311
hsa-miR-223-3p	12.617	0.636883	13.6821	0.518404	12.6682	13.7853	13.2859	13.1928	12.9256	13.4742	11.3691	13.9165	12.7594	13.2767	12.1832	13.848	12.3976	13.7873	13.6941	13.7986	13.2168	13.3988	12.1021	14.4463	13.2657	14.4804	11.9046	14.288	12.691	13.1762	12.1754	12.6799
hsa-miR-2276-3p	5.63218	0.112892	5.55784	0.0701983	5.73991	5.46995	5.67257	5.48634	5.46066	5.5643	5.62595	5.60742	5.75873	5.57224	5.61363	5.63085	5.75494	5.62053	5.63285	5.63065	5.69241	5.58285	5.7696	5.60633	5.42819	5.43528	5.65902	5.45961	5.5526	5.5173	5.48943	5.62614
hsa-miR-2392	5.72693	0.100557	5.67907	0.0896275	5.87745	5.55495	5.79448	5.69988	5.52111	5.74662	5.8836	5.73212	5.81179	5.77733	5.69341	5.66419	5.69189	5.63815	5.6051	5.68739	5.74598	5.76758	5.78475	5.5162	5.65188	5.56428	5.74314	5.65603	5.6895	5.67647	5.68301	5.82576
hsa-miR-23a-3p	9.63979	0.53616	9.94373	0.416202	9.59445	10.3594	10.3272	9.67616	9.70929	9.33492	8.58672	10.1773	9.89777	9.96941	9.56212	9.72714	9.8026	10.0105	9.90029	9.49571	10.1742	9.94789	8.80033	10.6195	10.3819	10.2496	9.24078	10.5202	9.83346	9.84138	9.1459	9.28303
hsa-miR-23b-3p	8.33318	0.466145	8.37894	0.340824	8.48642	8.61418	8.7887	8.14617	8.28104	8.03919	7.49779	8.61898	8.87688	8.15257	8.54818	8.26726	8.68642	8.58317	8.37286	7.94194	8.98564	8.59057	7.99326	9.02398	8.18671	8.07542	7.77044	8.91392	8.56002	8.2119	7.63021	8.12588
hsa-miR-24-3p	6.12246	0.289499	6.47815	0.400439	6.25052	6.96048	6.4042	5.94701	5.61603	6.11996	5.94146	6.09369	6.6337	6.31896	6.39953	6.16242	6.28015	6.93468	6.12645	7.29058	6.38925	6.32433	5.69385	6.58672	6.12147	6.66439	5.9547	6.57642	5.95684	6.66642	5.94626	6.04804
hsa-miR-25-3p	14.2536	0.318624	14.2361	0.549351	14.1838	13.5325	14.4926	13.9263	14.6812	14.0261	14.1797	15.2487	14.7271	13.6394	14.2764	14.0503	14.0305	14.61	14.274	13.2717	14.4737	14.3206	14.1159	14.8719	14.2331	14.6756	13.5552	14.662	14.4972	14.3253	13.8297	14.1448
hsa-miR-25-5p	5.23656	0.0902289	5.29083	0.0769078	5.27751	5.22978	5.22554	5.17641	5.10613	5.38357	5.28089	5.30319	5.39513	5.30602	5.33247	5.27517	5.23115	5.3569	5.36346	5.31668	5.27758	5.36072	5.12917	5.29754	5.17638	5.09746	5.12208	5.31024	5.22502	5.31887	5.16941	5.33908
hsa-miR-26a-5p	8.44604	0.496493	8.55556	0.351095	8.75367	8.40524	8.58392	7.9793	8.05339	8.45156	8.16783	9.05792	8.68998	8.32834	9.00981	8.69536	9.39149	9.15721	8.4187	8.50505	8.51462	8.0108	8.41816	8.73156	8.07695	8.72747	7.71399	8.92667	8.86357	8.45525	7.58846	8.34616
hsa-miR-26b-3p	5.26815	0.0643358	5.28774	0.0449908	5.25496	5.29293	5.3771	5.33186	5.12271	5.29701	5.27889	5.29544	5.20584	5.21961	5.33108	5.28762	5.26013	5.35284	5.33414	5.25303	5.28642	5.24336	5.2814	5.26516	5.22797	5.37454	5.28733	5.2743	5.30442	5.31098	5.20162	5.22963
hsa-miR-26b-5p	6.54442	0.429631	7.53835	0.475335	6.7792	7.24236	7.2306	7.2523	6.526	7.5086	6.1992	7.86484	6.6292	6.66199	6.3492	6.98093	6.82459	8.20465	7.37927	8.12685	6.47331	7.36245	6.24384	7.83397	6.51944	7.88262	5.86293	8.10077	6.66019	7.45748	5.94487	7.05707
hsa-miR-27a-3p	5.8155	0.172044	6.19936	0.260429	5.79488	6.25097	6.02939	5.92163	5.78179	6.25505	5.72398	5.97878	5.72286	6.01815	5.70707	6.09751	5.93646	6.38063	6.22511	6.5937	5.98885	6.03213	5.54604	6.31323	5.73569	6.69367	5.71693	6.37781	5.74915	6.12032	5.75887	5.75752
hsa-miR-27b-3p	6.16122	0.251615	6.48403	0.241934	6.1519	6.45102	6.48842	6.11842	6.17458	6.44595	5.93076	6.67375	6.17032	6.12523	6.03571	6.23796	6.31514	6.7975	6.60043	6.69621	6.54534	6.58766	5.92825	6.66517	6.03388	6.47225	5.8223	6.84958	6.2073	6.45049	5.85278	6.20529
hsa-miR-28-5p	5.37504	0.0848184	5.5117	0.114831	5.36883	5.48638	5.53749	5.4218	5.29634	5.52279	5.30678	5.5133	5.4331	5.38307	5.4133	5.51508	5.47783	5.70728	5.46061	5.69804	5.37031	5.40816	5.32287	5.62166	5.3163	5.33367	5.28189	5.59146	5.41916	5.5521	5.2458	5.40905
hsa-miR-2861	5.54059	0.116443	5.54969	0.0999992	5.88711	5.43899	5.61325	5.51699	5.43948	5.66471	5.52459	5.6639	5.56297	5.67618	5.41973	5.5012	5.49904	5.53614	5.49233	5.65868	5.52975	5.51425	5.64029	5.45272	5.50917	5.5151	5.49864	5.36428	5.46879	5.52768	5.48308	5.66489
hsa-miR-29a-3p	6.92898	0.403132	7.05511	0.243721	7.09587	6.93188	7.80722	6.93853	6.68548	6.99714	6.37241	7.09211	6.74907	6.47164	7.09976	7.08529	7.14395	7.28119	7.25623	7.25687	7.44227	7.30366	6.52606	7.14039	6.75167	7.28171	6.674	7.3386	6.92814	6.82444	6.47358	6.82807
hsa-miR-29b-3p	5.34461	0.063652	5.53957	0.176914	5.33488	5.47709	5.45425	5.38628	5.26301	5.48633	5.42316	5.44951	5.31323	5.39356	5.29401	5.5143	5.38049	5.72341	5.4347	6.01401	5.40591	5.48716	5.26528	5.41832	5.30957	5.49473	5.30407	5.71445	5.34022	5.62792	5.30179	5.36684
hsa-miR-29c-3p	5.75253	0.235915	6.1353	0.46596	5.77916	5.90447	6.27648	5.89786	5.34151	5.85856	5.79794	6.07202	5.71523	5.76318	5.71814	6.05305	5.86975	6.71834	6.07962	7.30009	5.89067	5.95607	5.55845	5.81259	5.55545	5.93566	5.77643	6.74818	5.63233	6.21991	5.54422	5.65419
hsa-miR-29c-5p	6.00091	0.227765	6.14109	0.237613	5.96548	6.49845	6.25233	6.07957	5.61278	5.87094	5.94307	6.10005	5.96115	6.06639	6.06783	6.32493	6.196	6.27376	6.47764	6.39883	6.06217	5.9746	5.64398	6.19333	5.80707	6.07852	5.9715	6.50292	5.94305	5.89357	6.10864	5.71935
hsa-miR-30a-5p	5.36381	0.0777398	5.40948	0.0818432	5.38503	5.38706	5.40917	5.32196	5.25188	5.40477	5.29162	5.4793	5.37062	5.43814	5.36911	5.33237	5.56428	5.43608	5.41288	5.56454	5.32231	5.31577	5.34715	5.48009	5.28955	5.42497	5.28744	5.44281	5.38595	5.45456	5.40632	5.25027
hsa-miR-30b-5p	7.97412	0.357173	8.55057	0.354752	7.81325	8.77728	8.31157	8.2161	7.64209	8.18874	7.58384	8.44063	8.20567	8.91874	7.94492	8.28811	8.56597	8.83115	7.98983	9.06979	8.33872	8.35808	7.49186	8.52857	8.36515	8.62959	7.78766	9.13162	8.14236	8.38611	7.45484	7.94348
hsa-miR-30c-1-3p	5.28357	0.0459091	5.3197	0.0611401	5.36715	5.4081	5.28708	5.26458	5.21468	5.31878	5.22532	5.37068	5.30264	5.23358	5.31496	5.33971	5.288	5.43805	5.2653	5.32705	5.31854	5.3242	5.2865	5.29382	5.34177	5.20873	5.25892	5.30562	5.28839	5.31602	5.2107	5.32689
hsa-miR-30c-5p	9.84606	0.49793	9.99043	0.348434	10.35	10.0481	10.1072	9.71881	9.45802	9.26038	9.01854	10.2527	10.6215	10.6025	10.1363	9.91243	10.0323	9.92204	10.1357	9.91016	9.77666	9.80216	10.1267	10.3295	9.82766	9.68438	9.20714	10.4948	10.0534	9.90172	8.99376	10.0264
hsa-miR-30d-5p	7.05624	0.239568	7.32813	0.292433	7.03406	7.43534	7.33944	7.21764	6.77417	7.18747	6.80004	7.44102	7.11795	7.58613	6.93775	7.66908	7.61027	7.0952	7.16052	7.62754	7.16985	6.96755	7.0969	7.68529	6.70712	7.54809	6.89045	7.38971	7.17428	6.90894	6.97453	6.83488
hsa-miR-30e-3p	5.76836	0.188847	5.92033	0.204798	5.7363	6.02408	5.93509	5.83317	5.56045	5.7232	5.60006	5.89778	5.89892	5.74057	5.71283	5.76178	5.88553	6.13071	6.24726	6.21323	5.84856	5.78079	5.56366	6.25811	5.64319	5.7504	5.63753	6.21212	5.83794	5.85904	5.64973	5.6997
hsa-miR-30e-5p	6.42311	0.261846	7.05537	0.428861	6.15186	6.61198	6.6737	6.72986	6.06045	6.90649	6.45493	6.83823	6.63414	7.18072	6.11003	6.90401	6.74659	7.37631	6.8991	8.16623	6.52108	6.70267	6.26472	7.16203	6.13228	7.29898	6.45912	7.41942	6.29027	6.97983	6.52529	6.49849
hsa-miR-3135b	5.50173	0.124771	5.56616	0.123966	5.58431	5.44042	5.41606	5.58932	5.35241	5.64567	5.67965	5.62276	5.58133	5.57666	5.49209	5.39705	5.50184	5.58841	5.51068	5.60377	5.71402	5.68495	5.4665	5.49421	5.34344	5.45123	5.4757	5.4686	5.61273	5.87475	5.2934	5.48842
hsa-miR-3141	5.93882	0.27205	6.10454	0.185524	5.83718	5.83971	5.88266	6.06676	5.71751	6.19819	6.62434	6.4001	5.85894	6.04027	5.89293	6.01977	5.9138	6.08001	5.72845	5.98679	6.45972	6.49886	5.82949	5.91557	6.00545	6.06618	5.82543	5.92005	5.66605	6.17971	5.90146	6.25159
hsa-miR-3156-5p	5.42362	0.0707703	5.52242	0.0820463	5.39982	5.43605	5.4917	5.52204	5.38539	5.64098	5.45758	5.58586	5.32923	5.5502	5.39149	5.49958	5.43238	5.51967	5.39222	5.58113	5.49557	5.55739	5.48932	5.31833	5.46246	5.54917	5.48557	5.43912	5.46648	5.51087	5.25154	5.60342
hsa-miR-3159	5.63007	0.25899	5.61306	0.12959	5.69094	5.42801	5.57671	5.56488	5.50556	5.65815	5.70168	5.65456	5.41959	5.83548	5.69389	5.69334	5.74955	5.60699	5.3751	5.61361	5.54707	5.58165	6.40079	5.50802	5.33852	5.43122	5.69337	5.48365	5.66032	5.67199	5.46786	5.85127
hsa-miR-3162-3p	5.71891	0.0625754	5.64302	0.0585414	5.68824	5.75228	5.74775	5.61581	5.6789	5.69294	5.6746	5.62113	5.73934	5.59673	5.695	5.6488	5.72315	5.70506	5.85712	5.56548	5.70493	5.62025	5.64552	5.69383	5.80298	5.59047	5.68249	5.67042	5.63685	5.54885	5.78782	5.68019
hsa-miR-3162-5p	8.08738	0.402815	7.63663	0.362019	8.16642	7.26993	7.89348	7.95317	7.92535	7.82585	8.53426	7.85722	7.7277	8.01807	8.34824	7.88006	8.0121	7.02393	7.07597	7.43454	8.11895	7.71244	8.68198	7.31293	7.92955	7.65333	8.56633	7.35765	8.08711	7.29837	8.1559	8.31527
hsa-miR-3195	6.2589	0.597264	6.02887	0.35926	5.98532	5.79093	5.93661	5.93352	5.98721	5.95962	7.87697	6.99176	6.11789	5.91074	5.81643	5.84554	5.78106	5.65533	6.07354	5.96809	7.10754	6.59173	5.91798	5.82067	6.44907	6.07193	6.56864	6.15143	5.69571	5.69378	6.31064	6.01908
hsa-miR-3200-3p	6.75835	0.255178	6.64432	0.216619	6.31499	6.40714	6.63632	6.67593	7.07205	6.91401	6.85691	6.67723	6.79343	6.5359	6.30274	6.62702	6.64031	6.59505	7.03118	6.65383	6.95551	6.33171	6.64473	6.83656	6.54191	7.12757	6.86882	6.67582	6.8753	6.6264	7.08276	6.33635
hsa-miR-3202	9.12946	0.43455	9.25335	0.274548	9.33422	9.30321	9.09328	9.12745	8.27775	9.49238	9.5954	9.49489	8.90739	9.10019	9.28074	9.39575	9.13091	8.9401	8.74508	8.80545	9.33673	9.31998	10.0326	9.15493	8.67888	9.0699	9.28703	9.04126	9.33182	9.4326	8.78065	9.86875
hsa-miR-320a	9.50865	0.216139	9.5161	0.250954	9.61855	9.78155	9.46655	9.47244	8.99213	9.69189	9.84172	9.62855	9.45566	9.19692	9.54312	9.56984	9.20841	9.28272	9.47071	9.06276	9.74748	9.53953	9.72125	9.45304	9.40515	9.40725	9.525	9.41358	9.53953	9.67436	9.58592	10.051
hsa-miR-320b	8.79	0.228317	8.80986	0.222551	9.00886	8.82908	8.82951	8.7877	8.48672	9.03104	9.07998	8.99522	8.74374	8.48217	8.93062	8.80018	8.53524	8.49674	8.65306	8.52308	9.25794	8.98512	8.74562	8.74572	8.59335	8.72281	8.612	8.68982	8.95792	9.03269	8.62544	9.21668
hsa-miR-320d	9.69458	0.173126	9.62857	0.228177	9.72916	9.96306	9.65205	9.61097	9.4727	9.81186	9.89658	9.73904	9.76492	9.28599	9.73338	9.59214	9.32177	9.39381	9.81256	9.22428	9.96631	9.66778	9.46648	9.62776	9.79581	9.50094	9.68166	9.58074	9.70823	9.81929	9.72256	9.98227
hsa-miR-320e	9.36131	0.197037	9.31477	0.235556	9.51501	9.64382	9.34946	9.36426	8.99204	9.5419	9.56438	9.39583	9.42961	8.91318	9.43605	9.34937	9.07761	9.07693	9.45304	8.88949	9.67558	9.42387	9.08159	9.29619	9.39901	9.17484	9.448	9.25128	9.40391	9.4636	9.23312	9.62223
hsa-miR-324-3p	10.2567	0.249065	9.75501	0.194739	10.0221	9.7628	10.2139	9.94353	10.4858	10.0501	10.3975	9.8265	10.1347	9.71702	9.87481	9.91689	10.0263	9.65291	10.1257	9.29653	10.7002	9.82247	10.0729	9.7745	10.2458	9.90832	10.2992	9.53601	10.276	9.55944	10.7187	9.80318
hsa-miR-324-5p	6.4169	0.304234	6.88009	0.332721	5.94766	6.6788	6.86806	7.12974	6.46803	6.98683	6.61221	6.57717	6.29327	7.07376	6.00471	6.86077	6.4832	6.73843	6.8559	7.52562	6.47473	6.64293	5.9095	6.83311	6.35411	7.4101	6.62167	6.79045	6.32387	6.83284	6.61972	6.24068
hsa-miR-326	6.85468	0.199534	6.71742	0.190878	6.79922	7.03002	6.68788	6.7592	7.13806	6.76305	6.84678	6.68979	6.91531	6.69002	6.57672	6.80738	6.79566	6.61882	7.1168	6.55703	6.95317	6.62806	6.3965	6.81743	6.9289	7.09385	6.86519	6.71341	6.97998	6.51236	6.96531	6.36345
hsa-miR-328-3p	7.23549	0.341782	6.78442	0.220506	7.03042	6.94495	6.94796	7.14244	7.56912	6.68109	7.25723	6.7256	7.71928	7.07404	7.06772	6.90356	6.91409	6.57423	6.89505	6.39668	7.52192	6.65437	6.58299	6.66318	7.52877	7.04662	7.37522	6.74422	7.21901	6.54237	7.66802	6.8886
hsa-miR-330-3p	5.50479	0.113316	5.56598	0.0730075	5.54139	5.56526	5.60412	5.48888	5.31981	5.58493	5.50982	5.61442	5.59728	5.49346	5.55413	5.65444	5.63096	5.71257	5.64134	5.57968	5.55895	5.56037	5.35474	5.65319	5.38995	5.47645	5.41201	5.53785	5.59256	5.52375	5.35997	5.4785
hsa-miR-331-3p	10.6271	0.476216	10.183	0.367721	10.1393	10.5633	10.0325	10.5241	10.6819	9.96469	11.1666	10.2169	10.8665	10.7384	10.1742	10.4656	10.2532	9.46549	10.6391	10.1888	10.7705	9.88556	9.82744	10.3774	10.7167	10.4257	10.9898	10.1986	11.0928	9.8833	11.4294	9.66379
hsa-miR-339-5p	5.34736	0.0738208	5.38911	0.083126	5.33557	5.38164	5.31922	5.29164	5.27427	5.35788	5.41745	5.44549	5.23191	5.42999	5.25249	5.55949	5.48414	5.42387	5.33658	5.43375	5.36989	5.25749	5.44977	5.48951	5.29033	5.29291	5.32975	5.37242	5.36367	5.31666	5.40802	5.39474
hsa-miR-33b-3p	5.92931	0.432897	5.73396	0.152528	5.83213	5.36344	5.89788	5.86241	6.44422	5.8225	5.81021	5.94993	5.22303	5.97665	5.79895	5.6483	5.65129	5.64019	5.37193	5.70958	6.12636	5.66698	5.55116	5.77182	6.7246	5.7969	6.44926	5.67842	5.81828	5.72894	6.311	5.65939
hsa-miR-340-3p	5.75996	0.17426	6.03817	0.183291	5.64128	6.22136	5.88407	5.98684	5.75301	5.94244	5.60021	5.91241	5.78712	5.93321	5.57643	5.93499	5.84718	6.14718	6.21691	6.18212	5.83104	5.90711	5.53197	6.27318	5.60831	6.11898	5.72269	6.37069	5.80631	5.90246	5.83291	5.70144
hsa-miR-342-3p	9.48022	0.410085	8.98684	0.354747	9.5616	9.43488	9.67664	9.09231	9.82132	8.8001	8.65278	8.78477	9.60734	8.92187	9.90463	9.45889	9.69504	9.01563	9.60482	8.405	9.15083	8.75788	9.54612	9.12393	9.37502	8.28829	9.42792	9.33854	10.0282	9.27078	8.67084	9.12289
hsa-miR-342-5p	5.86633	0.236269	5.76999	0.146986	5.99325	5.99288	5.94308	5.82205	5.65579	5.70756	5.69867	5.67663	6.04294	5.55665	6.14011	5.76673	6.17689	6.06616	6.07434	5.81072	5.83876	5.71346	5.60895	5.80362	5.57844	5.53137	5.65513	5.73063	6.17007	5.89088	5.55224	5.71058
hsa-miR-361-3p	5.60827	0.082933	5.61001	0.078556	5.50141	5.66157	5.57127	5.67227	5.63116	5.64919	5.58516	5.58725	5.66321	5.51734	5.51744	5.63209	5.62635	5.60234	5.8175	5.63434	5.60824	5.52598	5.52361	5.77539	5.57739	5.62834	5.62103	5.6565	5.56396	5.48752	5.70801	5.51003
hsa-miR-361-5p	8.67346	0.304735	8.94018	0.26583	8.38309	9.19137	8.85564	8.68993	8.34272	8.70759	8.49879	8.96626	8.77232	9.17227	8.57478	9.01384	9.35645	9.11151	8.44626	8.8399	9.01381	8.50227	8.47823	9.40568	8.65909	9.09926	8.36978	9.12101	9.07454	8.78891	8.60297	8.55275
hsa-miR-3614-5p	6.10059	0.131058	5.94235	0.0833517	6.00728	5.8793	5.89422	6.04375	6.15625	5.9288	6.11402	5.95725	6.32295	6.01861	6.0496	5.94832	5.94058	5.87195	6.03348	5.71381	6.2503	5.97437	6.0844	5.97658	6.11475	5.99715	5.96945	5.96771	6.30653	5.90154	6.16448	6.01382
hsa-miR-362-5p	5.39155	0.103012	5.51359	0.111669	5.38411	5.41904	5.48637	5.46917	5.2935	5.55522	5.49707	5.63356	5.34122	5.34865	5.26106	5.42042	5.5463	5.6482	5.56456	5.66495	5.44378	5.46439	5.35519	5.65838	5.28218	5.46946	5.30266	5.50256	5.4291	5.58763	5.29465	5.3486
hsa-miR-3653-3p	6.78341	0.579595	7.0448	0.379362	6.92033	7.4168	6.79772	7.33194	6.19973	6.61075	6.52506	6.55234	6.42183	7.15535	7.12379	7.15334	8.04878	6.98431	7.01308	7.69178	6.31302	7.15274	7.39457	7.56486	5.7754	6.46174	6.5581	6.69781	7.34478	6.9623	6.53155	6.89109
hsa-miR-3656	6.42167	0.250133	6.25076	0.159179	6.87084	6.00599	6.38669	6.20415	6.6144	6.34013	6.3208	6.2821	6.50664	6.51034	6.1469	6.28997	6.07706	6.0904	6.09065	6.22879	6.30019	6.14751	6.75667	6.23774	6.70946	6.26002	6.40253	6.09645	6.22928	6.21012	6.49121	6.60691
hsa-miR-365a-3p	5.60006	0.14357	5.87555	0.279426	5.67708	6.73453	5.73214	5.72908	5.30675	5.71619	5.56712	5.82221	5.632	5.76217	5.52685	6.01422	5.79106	5.93601	5.86953	5.69274	5.50882	5.9733	5.54815	6.01577	5.56128	5.73763	5.49704	5.79233	5.68825	5.75268	5.4948	5.57879
hsa-miR-3665	5.76609	0.180162	5.63326	0.0970457	6.01476	5.47786	5.71437	5.64831	5.46145	5.67481	5.76189	5.73267	5.73968	5.76285	5.7742	5.70267	5.89289	5.66463	5.80026	5.6905	5.70578	5.5503	6.20584	5.56845	5.63306	5.46182	5.73306	5.58483	5.66655	5.58753	5.6215	5.75841
hsa-miR-3676-5p	5.45715	0.101273	5.54646	0.0823389	5.48069	5.50756	5.33795	5.4689	5.32272	5.65335	5.61058	5.61593	5.42402	5.59236	5.42548	5.64764	5.65493	5.60261	5.41573	5.58348	5.5867	5.56499	5.48765	5.57425	5.35258	5.52743	5.38603	5.35602	5.47016	5.46451	5.44493	5.49143
hsa-miR-3679-5p	6.17635	0.137957	6.21875	0.132341	6.20584	6.00978	6.16503	6.16931	6.23378	6.29344	6.41067	6.26691	6.04938	6.47892	6.21328	6.21456	6.18777	6.09907	5.92795	6.20633	6.26295	6.19747	6.44288	6.10021	6.05905	6.17137	6.08551	6.11997	6.10321	6.26583	6.12157	6.46929
hsa-miR-371a-5p	5.5069	0.0780717	5.49539	0.0589944	5.54134	5.43224	5.51597	5.40577	5.44335	5.53359	5.57971	5.57439	5.51654	5.59278	5.41756	5.46145	5.40511	5.44914	5.45243	5.47972	5.63832	5.44893	5.47336	5.57024	5.64629	5.50234	5.53714	5.4461	5.41509	5.49586	5.51446	5.54298
hsa-miR-374a-5p	5.50722	0.13585	5.80523	0.340641	5.44635	5.36718	5.8286	5.54308	5.26276	5.65321	5.48846	5.92339	5.54092	5.50447	5.42174	5.53337	5.57776	6.33719	5.66451	6.30331	5.61031	5.7232	5.49053	5.66919	5.41912	5.62558	5.40893	6.42996	5.51315	6.01217	5.42789	5.64794
hsa-miR-374b-5p	5.39651	0.14488	5.63714	0.2232	5.34859	5.49793	5.61992	5.35315	5.24719	5.37847	5.30828	5.78687	5.35028	5.47753	5.29342	5.49221	5.69967	5.99599	5.47389	5.90469	5.42273	5.57243	5.45338	5.6654	5.27972	5.46967	5.24914	5.91961	5.54489	5.91508	5.26	5.49098
hsa-miR-378a-3p	5.79798	0.194583	5.88345	0.133011	5.99154	5.92765	5.69314	5.70014	5.44203	6.02584	5.79154	5.79967	5.80827	5.80052	5.89194	5.82754	5.96306	6.04425	5.84769	5.89912	5.721	5.74268	6.14597	6.08553	5.50308	5.79768	5.68068	5.85652	5.99757	6.10069	5.69418	5.76051
hsa-miR-378i	5.50467	0.11479	5.57058	0.0905158	5.65768	5.49158	5.4965	5.4595	5.31228	5.67298	5.52548	5.55056	5.47446	5.55088	5.47986	5.50008	5.52298	5.71293	5.54962	5.61955	5.52111	5.55899	5.72628	5.61693	5.36349	5.44571	5.44414	5.54388	5.62491	5.73912	5.36663	5.52549
hsa-miR-3911	5.50026	0.116953	5.66375	0.0791065	5.47954	5.4876	5.51348	5.65259	5.28795	5.76431	5.74992	5.70131	5.46405	5.69566	5.56756	5.63485	5.52392	5.67401	5.44908	5.67201	5.66383	5.69107	5.48175	5.56349	5.4398	5.67478	5.57193	5.57012	5.46425	5.74589	5.34664	5.76482
hsa-miR-3940-5p	5.45001	0.0657269	5.43996	0.052596	5.4983	5.33853	5.47759	5.49332	5.29941	5.4219	5.57209	5.4798	5.44799	5.45418	5.43414	5.48506	5.47175	5.46344	5.45659	5.42939	5.4812	5.43726	5.49527	5.41655	5.47272	5.48146	5.42986	5.32367	5.355	5.44875	5.40827	5.48618
hsa-miR-3960	9.5179	0.324173	8.40638	0.302862	9.88834	8.32696	9.12806	8.7239	9.5999	8.44621	9.35708	8.395	10.0288	8.9814	9.63985	8.77401	9.3306	7.99351	9.32319	8.06049	9.17541	8.40833	10.1664	8.29593	9.51112	8.21449	9.58369	8.03117	9.16097	8.28177	9.35718	8.75617
hsa-miR-423-3p	9.07745	0.258368	8.64621	0.314722	8.80901	8.55641	8.7248	8.90361	9.16136	8.64683	9.49316	8.73774	8.70932	9.13717	9.03321	9.28847	9.1301	8.14282	8.85311	8.35991	9.23159	8.45913	9.33355	8.73521	8.77504	8.72834	9.29268	8.31042	9.25031	8.41559	9.28706	8.6253
hsa-miR-423-5p	10.3876	0.358795	10.2122	0.242947	10.3087	10.0694	10.3829	10.1965	10.1514	10.3963	10.821	10.2125	9.92553	10.3737	11.0712	10.8185	10.7396	10.009	9.84878	10.0447	10.165	10.2637	10.6534	10.0086	9.96117	9.99868	10.4813	9.90322	10.5211	10.2101	10.3954	10.4662
hsa-miR-424-3p	5.43379	0.123645	5.42935	0.0876106	5.41613	5.41588	5.37911	5.41164	5.21986	5.47129	5.49911	5.38235	5.34866	5.63813	5.55998	5.48427	5.68898	5.41898	5.46497	5.40534	5.36731	5.45657	5.47336	5.3444	5.23137	5.25686	5.44356	5.51952	5.45359	5.38306	5.52704	5.42255
hsa-miR-425-3p	5.63161	0.0530577	5.58179	0.0511999	5.61923	5.58862	5.66606	5.53404	5.48769	5.67835	5.58959	5.59886	5.70271	5.53715	5.67027	5.60238	5.67297	5.66177	5.689	5.54604	5.60475	5.53018	5.62411	5.6198	5.64418	5.52089	5.61809	5.59311	5.62137	5.52417	5.6325	5.6097
hsa-miR-425-5p	11.9198	0.233251	11.9033	0.206897	12.1034	12.0487	11.9237	11.7053	11.8505	11.4995	11.6704	12.1034	11.9111	11.9516	11.863	12.2047	12.1793	12.0244	11.9626	11.7547	11.909	11.9168	11.909	12.0375	11.6085	11.8625	11.5533	12.1395	12.468	11.7438	11.9651	11.6541
hsa-miR-4257	6.10123	0.166451	6.003	0.124551	6.05776	5.74426	6.03533	6.13563	5.95532	5.96617	6.32947	6.07699	5.92991	6.04264	6.21139	6.04451	6.07976	5.90107	5.87369	5.89087	6.07065	5.96313	6.41044	5.94968	6.0515	5.95202	6.04245	6.12031	5.99715	6.00026	6.37239	6.25448
hsa-miR-4270	6.51103	0.276425	6.502	0.244405	6.44125	6.35038	6.50868	6.57256	6.70229	6.91306	6.60026	6.45826	6.75459	6.361	6.50674	6.40929	6.00731	6.32728	6.37279	6.28591	6.61343	6.56615	6.56819	6.36937	6.93558	6.72382	6.52053	6.28599	5.90034	6.33233	6.72249	7.07264
hsa-miR-4271	5.94618	0.118122	5.8654	0.111856	5.9614	5.72813	5.92616	5.93176	6.07494	5.89459	6.07106	5.96545	5.84058	5.98192	5.83348	5.85629	5.81346	5.79968	5.80605	5.86462	5.93937	5.80862	6.10876	5.75582	6.11733	5.8105	5.99507	5.7034	5.77842	5.89403	5.98046	6.12085
hsa-miR-4281	8.21376	0.404653	7.52485	0.348934	8.70921	7.19773	7.95522	7.79902	7.70851	7.67397	8.3237	7.73016	8.62989	8.14629	8.32506	7.65631	8.23812	7.05851	8.07789	7.49723	8.44267	7.33495	8.97819	7.16247	7.63987	7.56224	8.31357	7.10499	8.0078	7.32506	7.64288	8.09892
hsa-miR-4286	5.76697	0.126295	5.73631	0.125193	5.68316	5.91796	5.80906	5.90222	5.81478	5.70923	5.6879	5.58939	5.96054	5.7555	5.60265	5.85605	5.65047	5.72603	5.90056	5.7406	5.85271	5.62192	5.55595	5.923	5.69309	5.68758	5.81582	5.71798	5.7586	5.63885	5.95228	5.52199
hsa-miR-4298	6.29504	0.156305	6.44921	0.150184	6.24586	6.28236	6.24511	6.48619	6.1555	6.59918	6.74025	6.51223	6.29454	6.50814	6.28069	6.30259	6.26087	6.37403	6.24913	6.40538	6.49183	6.6061	6.19884	6.28265	6.34424	6.44451	6.31051	6.21842	6.12095	6.50833	6.19219	6.75884
hsa-miR-4299	9.93024	0.374058	9.23141	0.320989	9.91214	9.54646	9.54366	9.67898	10.8412	9.23437	10.0538	9.10088	9.86998	9.67745	10.0392	9.20137	9.22984	8.62124	9.81049	8.79038	9.84672	9.33986	9.7238	9.00517	10.3452	9.35183	9.83904	8.92114	9.80007	9.25292	10.1683	9.51771
hsa-miR-4306	11.3298	0.454513	11.8221	0.22751	11.32	11.99	11.9762	11.6467	11.2623	11.8131	11.0133	11.8947	11.8386	11.7395	11.4744	11.5439	11.3644	12.0612	11.0603	11.3803	12.2517	11.9898	10.812	12.0908	11.1278	11.5124	10.6038	11.9983	11.493	12.0333	11.0187	11.8149
hsa-miR-4313	5.65165	0.103621	5.61633	0.0712274	5.5761	5.6733	5.71085	5.72686	5.51131	5.64154	5.50176	5.56222	5.79874	5.57135	5.5919	5.64439	5.65885	5.67079	5.80808	5.54225	5.69406	5.58297	5.66873	5.55631	5.81092	5.5852	5.62778	5.68599	5.56261	5.48316	5.60136	5.7023
hsa-miR-4317	5.33388	0.0674498	5.40853	0.0687778	5.3619	5.41572	5.4652	5.38813	5.27204	5.26158	5.25426	5.43139	5.37573	5.34793	5.33548	5.37355	5.36408	5.4783	5.34657	5.40925	5.43995	5.44178	5.23865	5.52566	5.3515	5.41349	5.27905	5.4182	5.32195	5.49145	5.26796	5.32293
hsa-miR-4318	6.41003	0.177151	6.50611	0.155586	6.47613	6.24623	6.63365	6.51299	6.27964	6.65056	6.47486	6.78868	6.37846	6.32176	6.29788	6.32704	6.42137	6.49547	6.50896	6.51392	6.82237	6.4973	6.34167	6.61246	6.24339	6.73314	6.27469	6.40693	6.4684	6.431	6.11897	6.54809
hsa-miR-4420	5.66119	0.080346	5.58066	0.0625056	5.56116	5.58386	5.64848	5.65281	5.60628	5.59808	5.72017	5.60977	5.79342	5.53126	5.71233	5.48868	5.55645	5.60199	5.70977	5.45244	5.763	5.58497	5.53663	5.5865	5.65563	5.58462	5.60506	5.66955	5.65804	5.52765	5.73018	5.65713
hsa-miR-4428	6.9046	0.524111	6.79937	0.348353	7.04378	6.34758	6.74923	6.91894	6.656	6.85872	7.19847	6.83634	6.41721	7.50211	7.17941	6.92375	7.14547	6.43899	6.14846	6.63268	6.65275	6.86979	8.27481	6.47619	6.37705	6.59217	7.24465	6.50967	6.98185	6.81349	6.5953	7.4708
hsa-miR-4430	6.63596	0.369472	6.38328	0.199498	6.75056	6.19397	6.40024	6.37761	6.782	6.50506	6.81741	6.4827	6.37914	6.56729	6.77041	6.53665	6.68893	6.25936	6.04946	6.13109	6.28059	6.27895	7.64314	6.28594	6.39242	6.21981	6.543	6.27224	6.743	6.36154	6.66319	6.89376
hsa-miR-4433a-3p	5.67877	0.134485	5.73772	0.111539	5.65294	5.53491	5.69072	5.79397	5.44763	5.9051	5.89575	5.74097	5.79519	5.7876	5.5875	5.70167	5.51346	5.69324	5.65703	5.74037	5.78294	5.70868	5.63043	5.64706	5.78257	5.81058	5.6801	5.57789	5.52045	5.73923	5.8661	5.94682
hsa-miR-4433a-5p	5.67916	0.0631868	5.60884	0.0555859	5.61505	5.70108	5.70414	5.59669	5.63351	5.64901	5.65131	5.56937	5.81268	5.5671	5.71739	5.67647	5.6243	5.63715	5.68041	5.51251	5.67015	5.59626	5.59297	5.59843	5.7445	5.56902	5.65012	5.66755	5.64273	5.53656	5.76893	5.64652
hsa-miR-4436b-3p	5.62285	0.137895	5.54144	0.0817258	5.6263	5.64321	5.53504	5.63152	5.51907	5.43208	5.57298	5.58325	5.54979	5.5477	5.67981	5.4444	5.53301	5.54203	5.57972	5.51242	5.82208	5.61397	5.32385	5.58714	5.79507	5.64165	5.66722	5.43337	5.68578	5.54928	5.83026	5.41808
hsa-miR-4442	5.78325	0.08257	5.84521	0.0507084	5.8011	5.87212	5.84245	5.85434	5.67911	5.89779	5.87378	5.88004	5.66028	5.91885	5.83396	5.83846	5.83712	5.81143	5.71517	5.83328	5.8788	5.86878	5.88055	5.81191	5.80118	5.76608	5.77695	5.73848	5.74312	5.84546	5.64194	5.89595
hsa-miR-4443	6.40787	0.161755	6.65115	0.154455	6.458	6.6549	6.29415	6.75895	6.06071	6.94166	6.65898	6.53321	6.33559	6.65117	6.30503	6.64133	6.50627	6.56011	6.40968	6.68788	6.4658	6.58748	6.43333	6.61779	6.22947	6.81639	6.55529	6.44896	6.35494	6.37005	6.64295	6.8463
hsa-miR-4454	11.749	0.724962	10.7815	0.400462	11.084	10.2847	11.136	10.4373	11.5794	11.0895	12.4577	10.3553	11.1216	11.0733	11.8268	11.6968	12.0091	10.6767	10.4789	10.9668	12.4017	10.5006	12.6956	10.9701	11.5625	10.9864	12.8174	10.6698	10.9916	10.2621	12.324	10.9711
hsa-miR-4459	10.466	0.65062	9.77326	0.48424	10.3301	9.34939	9.79498	10.0226	10.6788	10.0681	10.6287	9.97565	10.0185	10.558	10.5904	9.8799	10.2583	9.06348	9.36263	9.30914	10.2429	9.85821	11.7712	9.47253	10.4397	9.56374	11.725	9.39338	10.1006	9.54183	10.5817	10.7696
hsa-miR-4462	5.68871	0.136463	5.59093	0.0705734	5.59561	5.49312	5.69828	5.576	5.55046	5.63245	5.76777	5.62088	5.61015	5.69582	5.78228	5.70009	5.74723	5.51896	5.43851	5.50045	5.64101	5.53405	6.01473	5.52301	5.63979	5.5628	5.77202	5.61931	5.62466	5.65436	5.7595	5.64177
hsa-miR-4463	5.72416	0.0732445	5.73415	0.0997285	5.69645	5.58235	5.66997	5.79715	5.6233	5.87652	5.8939	5.72972	5.69817	5.7788	5.6811	5.78283	5.69677	5.7063	5.71756	5.78188	5.70323	5.74152	5.78469	5.65456	5.7811	5.60594	5.74349	5.62876	5.63479	5.68268	5.81375	5.92907
hsa-miR-4465	7.1628	0.524501	6.84934	0.401708	7.20541	6.27064	6.9296	6.93029	7.35452	6.74043	7.13774	7.06279	6.40579	7.51076	7.21443	6.88376	7.0328	6.56105	6.2405	6.52735	7.13321	6.83035	8.55645	6.59088	7.25989	6.51288	7.44068	6.89492	7.11792	6.78366	7.2503	7.791
hsa-miR-4466	8.75141	0.471663	8.02393	0.421001	9.12926	7.65168	8.21326	8.32489	8.67652	8.23697	9.01753	8.11875	8.60721	8.83257	8.9167	8.40001	8.77572	7.46606	7.9564	7.73411	8.60534	7.89615	9.9817	7.6715	8.41323	7.90462	8.89975	7.65691	8.57484	7.73905	8.7523	8.70175
hsa-miR-4476	6.17228	0.590422	5.88826	0.211673	6.0292	5.27515	6.06735	6.08308	7.01366	5.98781	5.90621	6.09957	5.24934	6.19169	5.96593	5.85892	5.85684	5.82621	5.34378	5.85011	6.41892	5.83535	5.75777	5.94053	7.13678	5.84205	6.97367	5.82711	6.04987	5.86694	6.64253	5.95116
hsa-miR-4478	5.84352	0.228445	5.79358	0.0988977	5.87887	5.7309	5.79325	5.80521	5.55	5.80216	5.90321	5.80348	5.77443	5.91476	5.9291	5.89024	5.9478	5.75537	5.6436	5.72505	5.70737	5.75681	6.52022	5.67788	5.65759	5.69279	5.79598	5.70682	5.91905	5.81	5.78875	6.0386
hsa-miR-4481	6.54257	0.381628	6.23593	0.288384	6.60841	6.65236	6.33901	6.82913	6.60352	5.98067	6.11458	6.14356	6.44752	6.16551	6.74639	6.12178	6.2432	5.99679	6.59921	6.26003	6.84695	6.68322	5.6802	6.23511	7.2875	5.95153	6.6491	5.88738	6.54933	6.22131	6.88113	6.17469
hsa-miR-4486	6.88872	0.99751	6.42088	0.413845	6.71366	5.26037	6.70303	6.85832	7.96535	6.57673	6.52389	6.76227	5.34729	7.08799	6.6587	6.32002	6.33571	6.25135	5.36503	6.27638	7.28778	6.35405	6.23741	6.47879	8.68539	6.43033	8.38056	6.31335	6.68418	6.36126	7.5541	6.56109
hsa-miR-4497	6.23856	0.212026	6.0538	0.182165	6.14256	5.84702	6.07958	5.98816	6.28157	6.21468	6.34958	6.1231	6.00249	6.29882	6.32288	6.14757	6.30889	5.95236	5.89996	5.95415	6.18382	6.03917	6.80931	5.9229	6.17593	5.86255	6.30215	5.95223	6.14944	5.95917	6.33162	6.49129
hsa-miR-4499	5.94403	0.168543	5.91915	0.0891658	5.9588	5.81193	5.97865	5.89585	5.8758	5.95553	6.09101	5.92941	5.77713	6.03647	5.92888	5.9765	5.97632	5.86926	5.66651	5.84795	6.03469	5.98812	6.39356	5.88933	5.80774	5.78771	5.86553	5.82709	5.93786	5.95278	5.924	6.10011
hsa-miR-4505	7.23313	0.249824	6.87714	0.22749	7.37352	6.48446	7.06036	7.02311	7.30715	7.14917	7.4066	6.95942	7.30758	7.26139	7.53953	6.95449	7.42222	6.55611	6.67265	6.80601	7.30131	6.91295	7.53998	6.68911	7.02619	6.76246	7.31631	6.67394	7.08209	6.92188	6.90826	7.12547
hsa-miR-4507	7.09233	0.202499	6.89897	0.245309	7.33372	6.63629	7.08256	7.02179	7.20114	7.08534	7.14069	6.88873	7.04884	7.39636	7.37083	6.89709	7.08976	6.66735	6.68592	6.81652	7.03365	6.84245	7.45044	6.70415	7.05009	6.79388	6.91048	6.59213	6.887	6.88732	7.00745	7.35619
hsa-miR-4515	5.82581	0.100371	5.68377	0.0704411	5.78796	5.66928	5.733	5.70094	5.88033	5.72178	5.74277	5.73577	5.75745	5.85812	5.80783	5.69367	5.81076	5.61841	5.73418	5.62434	5.78612	5.63022	5.84291	5.71265	5.92637	5.74223	6.09466	5.58023	5.74735	5.65528	5.9096	5.6299
hsa-miR-4516	5.97337	0.146213	5.74276	0.0660307	6.11781	5.81963	5.89287	5.79006	5.8534	5.73629	5.99068	5.78573	6.27522	5.81806	5.90057	5.78454	5.9978	5.71045	5.90267	5.69758	5.95939	5.73691	6.24004	5.65434	5.91113	5.62236	5.97754	5.67175	5.77822	5.73489	5.82988	5.836
hsa-miR-451a	10.1775	0.535549	10.9559	0.791449	9.90349	10.4017	11.2382	10.4391	10.1277	10.6455	9.73514	10.8464	10.4746	10.4394	9.75299	10.1538	10.184	12.0438	10.2194	12.2031	10.5497	10.8721	9.27749	10.6014	11.1418	10.7602	10.1222	12.1956	9.85972	11.9136	9.89924	9.86679
hsa-miR-4530	7.34821	0.335223	7.12688	0.342323	7.6267	6.95421	7.19324	7.45223	7.39679	7.32584	7.54287	7.09843	7.12423	7.95132	7.63851	7.25729	7.40903	6.72296	6.7779	6.88927	6.9743	7.03528	8.03918	6.87238	6.92084	6.91048	7.40032	6.81392	7.56383	6.94257	7.2672	7.55009
hsa-miR-4532	5.8096	0.105054	5.70175	0.0738538	5.83111	5.6779	5.84953	5.69067	5.73837	5.74714	5.79893	5.73626	5.74579	5.75952	5.85075	5.83679	5.84021	5.70305	5.79425	5.65501	5.81979	5.71018	6.12253	5.6589	5.67788	5.5276	5.72729	5.63836	5.81282	5.69807	5.72516	5.78505
hsa-miR-4534	5.62172	0.202338	5.67841	0.112445	5.55347	5.53343	5.59459	5.62402	5.46034	5.67892	6.15893	5.91908	5.50247	5.66295	5.48437	5.66607	5.57796	5.66544	5.51581	5.64483	5.94055	5.88546	5.60967	5.50933	5.72727	5.66933	5.64979	5.60404	5.42712	5.69919	5.50178	5.73567
hsa-miR-4538	5.59254	0.0953242	5.55844	0.0859733	5.50314	5.36971	5.67849	5.5932	5.55821	5.58198	5.66758	5.62757	5.46676	5.64507	5.68904	5.56196	5.57898	5.55762	5.46293	5.54317	5.5738	5.57561	5.80814	5.51069	5.54907	5.45464	5.63284	5.53738	5.59297	5.52435	5.53359	5.73514
hsa-miR-4649-3p	5.85395	0.116144	5.68246	0.0643826	5.80188	5.80737	5.83793	5.7612	5.83329	5.63003	5.74802	5.70097	5.88913	5.5738	5.88575	5.67523	5.78107	5.66792	5.91187	5.60236	5.95231	5.77186	5.5717	5.67815	6.00706	5.70306	5.84398	5.64093	5.84533	5.67699	6.04598	5.66461
hsa-miR-4653-3p	6.33685	0.315245	6.17038	0.137493	6.24513	5.97161	6.2181	6.31383	6.07364	6.16363	6.63893	6.2205	5.93595	6.25252	6.47111	6.27318	6.45117	6.02731	5.90636	6.08076	6.23932	6.11568	7.1634	6.01612	6.20235	6.07823	6.36628	6.20222	6.32601	6.18172	6.47819	6.48799
hsa-miR-4656	5.76335	0.163778	5.69574	0.0973574	5.77808	5.62189	5.71046	5.67478	5.73377	5.76072	5.82558	5.75065	5.57948	5.87994	5.8011	5.7939	5.85292	5.62396	5.54313	5.66937	5.65035	5.7008	6.18139	5.59245	5.66015	5.56822	5.96056	5.62771	5.7565	5.62498	5.65346	5.85095
hsa-miR-4665-3p	7.15059	0.363747	6.43935	0.135393	7.78334	6.7253	6.94	6.4767	6.94036	6.32976	6.74652	6.57218	7.45742	6.29959	6.88914	6.39129	6.84445	6.40485	7.18443	6.27248	7.95543	6.58133	7.2409	6.28285	7.03339	6.45291	7.27125	6.31582	6.98601	6.50628	6.83566	6.53958
hsa-miR-4668-5p	5.62123	0.206143	5.52642	0.131046	5.68741	5.4153	5.61458	5.46145	5.74768	5.43519	5.78294	5.51924	5.34892	5.43888	5.47892	5.51076	5.85743	5.84005	5.3945	5.47169	5.61511	5.69562	5.398	5.557	5.52659	5.31834	5.67457	5.64584	5.47804	5.56097	6.09249	5.49953
hsa-miR-4669	6.26709	0.208505	6.26935	0.147286	6.32798	6.1375	6.20235	6.26249	6.12007	6.32228	6.41497	6.28617	6.26973	6.3865	6.35029	6.263	6.28185	6.20512	5.9884	6.19649	6.22156	6.3175	6.88855	6.12682	6.13393	6.16068	6.18783	6.093	6.1718	6.33327	6.17999	6.68004
hsa-miR-4672	6.75393	0.379531	6.56457	0.25043	6.88082	6.49421	6.59754	6.51085	7.01955	6.54423	6.69923	6.46936	6.49563	6.78143	6.88534	6.67855	6.90259	6.40409	6.19399	6.40429	6.53494	6.55767	7.8376	6.45537	6.63105	6.28649	6.50657	6.45159	6.80916	6.53725	6.56102	7.32858
hsa-miR-4687-3p	7.13094	0.224269	6.74497	0.187939	7.47988	6.86608	6.83274	6.85693	6.95725	6.87695	7.03447	6.78134	7.43547	7.04669	7.07544	6.79814	7.13064	6.53661	7.14972	6.60006	7.20543	6.64107	7.54028	6.5691	6.78185	6.71625	7.04005	6.50109	7.09113	6.55344	7.07882	7.08591
hsa-miR-4690-5p	5.64601	0.0641774	5.59285	0.0756675	5.65776	5.46313	5.68668	5.6146	5.57569	5.7052	5.76074	5.65054	5.54512	5.6974	5.64648	5.55261	5.64199	5.5939	5.54841	5.65278	5.72456	5.59287	5.71212	5.51142	5.64687	5.48122	5.6752	5.55301	5.60369	5.57484	5.6188	5.65639
hsa-miR-4695-5p	5.54399	0.0741745	5.54468	0.0614871	5.58568	5.4356	5.59285	5.59378	5.35568	5.55388	5.61335	5.58363	5.50131	5.57021	5.61198	5.57484	5.58689	5.55482	5.55372	5.5846	5.52145	5.58233	5.63164	5.44846	5.51178	5.55088	5.57943	5.46779	5.51069	5.4826	5.45939	5.64214
hsa-miR-4707-5p	5.61087	0.123811	5.56168	0.0701925	5.66393	5.52711	5.58582	5.68745	5.55262	5.52576	5.49223	5.63927	5.49505	5.53734	5.62539	5.53752	5.58424	5.5264	5.56158	5.56245	5.80659	5.6501	5.36946	5.47935	5.76099	5.46046	5.61514	5.50217	5.62249	5.65549	5.81661	5.57267
hsa-miR-4710	7.40771	0.635258	7.1449	0.483094	7.1458	7.53056	7.34083	8.19911	7.28984	6.86698	6.73632	6.91202	7.14783	7.45033	7.80762	6.84054	6.78481	6.61301	7.3352	7.33696	8.09146	7.82678	6.37283	6.99101	8.98075	6.64297	7.57175	6.58379	7.4941	6.91762	7.60873	7.31692
hsa-miR-4721	7.07293	0.320284	6.86508	0.319389	7.11279	6.47072	6.90515	7.18315	6.98078	6.67906	7.48536	7.00037	6.82118	7.47129	7.18003	6.77263	6.87457	6.47361	6.49498	6.65512	7.02782	6.8141	7.82204	6.65708	6.89658	6.91762	7.17276	6.75545	6.93964	6.78287	7.3074	7.47807
hsa-miR-4725-5p	5.60974	0.0602344	5.55294	0.0517695	5.57323	5.63874	5.63112	5.47945	5.47149	5.59171	5.59657	5.57176	5.68362	5.53159	5.61713	5.51973	5.67534	5.59641	5.71488	5.51564	5.6185	5.52078	5.56603	5.53227	5.5974	5.64005	5.61356	5.58089	5.62177	5.47909	5.55572	5.54304
hsa-miR-4727-3p	5.71869	0.115068	5.75686	0.126335	5.74872	5.92105	5.83992	5.65236	5.67843	5.814	5.68856	5.85821	5.66966	5.57137	5.80921	5.71476	5.74867	5.84129	5.87802	5.71705	5.76349	5.79894	5.74085	5.80507	5.54261	5.48503	5.5517	5.67975	5.86691	5.90244	5.53494	5.83468
hsa-miR-4728-5p	6.31603	0.244486	6.25676	0.203282	6.34023	6.10836	6.32806	6.3044	6.11659	6.21158	6.46551	6.29228	6.16439	6.71177	6.41642	6.19125	6.36084	6.08426	5.98993	6.13971	6.25239	6.26343	6.9432	6.1101	5.97019	6.17164	6.50291	6.07825	6.38473	6.23094	6.18898	6.69664
hsa-miR-4739	5.66394	0.141652	5.45968	0.0807565	5.93471	5.48235	5.65924	5.34478	5.53643	5.4229	5.52807	5.52827	5.74429	5.49612	5.71555	5.52457	5.76082	5.54789	5.80156	5.5647	5.65437	5.37467	5.77841	5.46527	5.54657	5.30779	5.6256	5.53112	5.63929	5.38741	5.37018	5.45768
hsa-miR-4741	6.21612	0.217288	6.13531	0.0894915	6.39171	6.13447	6.15129	6.08647	6.1524	6.19614	6.3575	6.23885	6.07271	6.23363	6.1573	6.23601	6.23067	6.02468	6.01763	6.07172	6.12637	6.06899	6.88048	6.02523	6.16252	6.09009	6.07442	6.0359	6.15854	6.16992	6.09219	6.2822
hsa-miR-4746-3p	5.8975	0.121858	5.78745	0.0673931	5.87573	5.76929	5.85678	5.83173	5.76916	5.73876	5.95764	5.85847	5.86662	5.90463	5.96312	5.78478	5.93268	5.6987	5.90726	5.7451	5.84475	5.75845	6.26862	5.75063	5.78878	5.76133	5.79858	5.75566	5.85488	5.73904	5.88039	5.9278
hsa-miR-4758-5p	5.55746	0.120967	5.55337	0.0618672	5.74501	5.52339	5.57053	5.53443	5.40799	5.56732	5.5977	5.5602	5.43112	5.67829	5.57565	5.58792	5.65084	5.51425	5.4476	5.59165	5.53635	5.53758	5.81267	5.5209	5.47617	5.4507	5.5631	5.4794	5.57794	5.54267	5.41184	5.65841
hsa-miR-4763-3p	6.26799	0.196086	6.10308	0.0824772	6.76606	5.99833	6.31358	6.09286	6.13686	6.17145	6.26642	6.1642	6.28853	6.0819	6.18365	6.12161	6.12337	5.98665	6.39237	6.06856	6.17888	6.07094	6.56184	6.11675	6.17073	6.13716	6.10606	6.01822	6.0281	6.1021	6.2354	6.31242
hsa-miR-4767	5.67246	0.0950228	5.50044	0.0718027	5.74902	5.43342	5.68487	5.44766	5.51143	5.5114	5.61482	5.56875	5.63098	5.55336	5.61928	5.55725	5.73844	5.58587	5.79091	5.5173	5.75696	5.49698	5.86232	5.39697	5.63846	5.41601	5.62651	5.42082	5.61509	5.47202	5.57533	5.62832
hsa-miR-4774-3p	5.83406	0.290815	5.62264	0.15847	5.73052	5.86702	5.74636	5.90545	5.74889	5.42252	5.5952	5.64784	5.72208	5.4844	5.90513	5.62243	5.68556	5.57176	5.96017	5.58914	6.14265	5.84072	5.20772	5.6333	6.48577	5.45256	5.81624	5.43027	5.88104	5.69422	6.04948	5.5554
hsa-miR-4784	5.78999	0.054868	5.70169	0.0688864	5.73949	5.73299	5.8614	5.8026	5.83899	5.80748	5.76287	5.63771	5.77165	5.62711	5.84125	5.78831	5.80783	5.69212	5.79925	5.64929	5.82906	5.69745	5.73698	5.66505	5.84596	5.60775	5.78198	5.63212	5.78522	5.71848	5.65798	5.7652
hsa-miR-4787-3p	5.83291	0.127984	5.63862	0.0604813	5.91186	5.63533	5.70125	5.61384	5.61832	5.71074	5.79442	5.68235	5.91969	5.65478	5.87337	5.71526	5.91249	5.58253	5.98736	5.5892	5.79434	5.62185	6.08466	5.65785	5.64803	5.61351	5.83188	5.55143	5.79423	5.55956	5.78886	5.75245
hsa-miR-4787-5p	5.62092	0.108431	5.58829	0.0674778	5.59151	5.54401	5.6544	5.54398	5.52838	5.63566	5.69602	5.66058	5.51747	5.7153	5.60686	5.59601	5.61538	5.60009	5.53878	5.52212	5.51504	5.56688	5.80879	5.47038	5.55746	5.59891	5.87783	5.52792	5.57219	5.57256	5.61275	5.68169
hsa-miR-4788	6.17229	0.130807	6.20783	0.133652	6.17761	6.3974	6.18441	6.15111	6.12633	6.32781	6.50992	6.39286	6.00465	6.06896	6.12092	6.24187	6.13809	6.057	6.249	6.1824	6.25365	6.22839	6.2781	6.18657	6.09243	6.30306	6.21316	6.30551	6.07116	5.93282	5.99264	6.13382
hsa-miR-4793-5p	5.4855	0.0870797	5.68765	0.0599097	5.47057	5.7503	5.56894	5.61847	5.39317	5.65089	5.6421	5.68788	5.32029	5.75238	5.49111	5.72543	5.6208	5.67214	5.48036	5.70995	5.52924	5.6785	5.52407	5.72923	5.44006	5.55801	5.41789	5.62331	5.45201	5.69693	5.44637	5.77366
hsa-miR-4800-5p	5.49611	0.0745388	5.60481	0.0869579	5.47069	5.43179	5.54787	5.58502	5.44902	5.69618	5.66932	5.65596	5.45338	5.6712	5.46344	5.5823	5.51005	5.63145	5.43281	5.61926	5.59698	5.61018	5.49933	5.47317	5.44887	5.53581	5.55151	5.54371	5.47249	5.69643	5.37973	5.73492
hsa-miR-483-5p	5.55266	0.0771227	5.62965	0.0748857	5.4234	5.61769	5.58969	5.72484	5.50217	5.66479	5.61614	5.70107	5.52266	5.72501	5.63206	5.58639	5.63614	5.62881	5.43661	5.64271	5.65241	5.63712	5.57787	5.47719	5.5465	5.54104	5.61173	5.53727	5.54094	5.62112	5.44887	5.71005
hsa-miR-484	7.66713	0.275681	7.55609	0.257036	7.73779	7.56462	7.7096	7.8562	7.32372	7.26649	7.87297	7.70881	7.47089	7.80134	7.50468	7.92033	8.04706	7.28974	7.51155	7.59257	7.76794	7.22274	7.89621	7.85763	7.25657	7.67135	7.73151	7.51951	8.16502	7.2773	7.34433	7.23662
hsa-miR-486-5p	18.5357	0.0123717	18.5392	0.00239743	18.5382	18.5382	18.5382	18.5448	18.5382	18.5382	18.5382	18.5382	18.4932	18.5448	18.5448	18.5382	18.5382	18.5382	18.5382	18.5382	18.541	18.5382	18.5382	18.5382	18.5382	18.5382	18.5382	18.5382	18.5382	18.5382	18.5382	18.5382
hsa-miR-491-5p	5.42435	0.0727173	5.43483	0.0811077	5.32583	5.5602	5.46472	5.42358	5.37545	5.47096	5.36565	5.47395	5.53317	5.40698	5.48249	5.52319	5.40168	5.29841	5.35335	5.39868	5.46631	5.4265	5.48263	5.52738	5.35019	5.48285	5.36101	5.45064	5.5513	5.29261	5.42709	5.35162
hsa-miR-494-3p	10.3713	0.838525	9.9465	0.698058	10.3394	9.39123	9.86547	9.92524	10.5474	10.4589	10.5271	10.2146	9.66475	11.4824	10.4224	10.1206	10.6352	9.24773	9.06953	9.36613	9.71713	9.80813	12.4358	9.43616	9.83454	9.466	11.6129	9.36329	10.1653	9.76208	10.3607	11.2084
hsa-miR-5006-5p	6.38661	0.255758	6.22897	0.138982	6.45868	6.138	6.28226	6.26437	6.38401	6.17969	6.5115	6.24426	6.13593	6.52703	6.53535	6.1589	6.38834	6.13008	6.01644	6.19225	6.25569	6.19531	7.03874	6.11233	6.13066	6.1185	6.62695	6.11684	6.43162	6.29987	6.21642	6.52813
hsa-miR-500a-3p	5.4525	0.118258	5.53275	0.0941463	5.41752	5.46554	5.54272	5.49538	5.25592	5.49377	5.46304	5.64368	5.3695	5.47191	5.3662	5.3925	5.60654	5.67125	5.68386	5.58141	5.51473	5.47823	5.44982	5.66235	5.27768	5.48747	5.46289	5.65055	5.52289	5.55212	5.4016	5.41236
hsa-miR-504-3p	5.77502	0.122115	5.6596	0.0744082	5.6976	5.67929	5.71541	5.61209	5.93253	5.83446	5.68042	5.57737	5.73668	5.67114	5.65784	5.69801	5.91259	5.60702	5.60485	5.60894	5.90198	5.61232	5.6854	5.69122	5.66711	5.7473	5.78802	5.63019	5.92144	5.55574	5.94842	5.70934
hsa-miR-505-3p	9.92166	0.349832	9.71721	0.286703	9.60561	10.068	9.59871	9.85431	10.4312	9.53485	9.65589	9.8338	10.4092	9.80228	9.56509	9.74525	9.61576	9.48759	10.4929	9.06102	9.85341	9.60633	9.59836	9.91782	9.97667	9.57491	9.83672	10.1714	9.95288	9.45911	10.3108	9.92432
hsa-miR-505-5p	7.15375	0.277495	7.58805	0.20617	7.23858	7.83853	7.23753	7.51264	7.10036	7.76827	7.00104	7.67347	7.4574	7.14992	7.23513	7.50897	7.40396	7.73057	7.375	7.34247	7.16352	7.69901	6.72025	7.79629	6.98151	7.31443	6.69935	7.49713	7.65631	7.72728	6.88258	7.67375
hsa-miR-5100	6.76077	0.21716	6.57966	0.232864	6.59921	6.53165	6.95325	6.90365	6.64076	6.76126	6.52643	6.34181	7.0117	6.75847	6.89888	7.07771	6.59144	6.43198	6.66391	6.37649	7.16773	6.31665	6.54285	6.61157	6.46443	6.62969	6.97569	6.33499	6.73999	6.40731	6.87457	6.63198
hsa-miR-513a-5p	6.21167	0.214423	6.10239	0.130488	6.25773	6.01853	6.05429	6.15231	6.12103	6.02121	6.37936	6.13152	5.99684	6.431	6.38901	5.99939	6.18389	5.94237	5.94118	6.02947	6.08634	6.08035	6.77198	5.96076	6.04302	6.09648	6.35131	6.11842	6.2421	6.18371	6.14523	6.268
hsa-miR-513b-3p	5.60857	0.128747	5.56992	0.0972358	5.66873	5.43909	5.5396	5.5343	5.45924	5.51964	5.79769	5.7235	5.49189	5.72275	5.69875	5.50086	5.66807	5.50818	5.48059	5.56696	5.62322	5.56042	5.82182	5.45422	5.40258	5.52668	5.59263	5.54111	5.73065	5.66661	5.54457	5.71462
hsa-miR-513c-5p	5.37445	0.103192	5.36985	0.0630756	5.41946	5.30438	5.3468	5.35101	5.23845	5.29496	5.50572	5.42477	5.22573	5.46226	5.48361	5.40178	5.45216	5.34195	5.38159	5.36716	5.4091	5.43766	5.47528	5.33629	5.21829	5.31789	5.43933	5.26591	5.4089	5.44451	5.23792	5.42736
hsa-miR-532-3p	7.05751	0.279065	6.92648	0.147272	7.01258	6.86845	7.16687	7.18012	7.10196	6.77504	7.07164	7.13976	6.83885	6.87851	6.7542	6.90846	7.22125	6.86459	7.20359	6.91117	6.97538	6.74889	7.24274	7.16068	6.75401	6.78681	6.87591	7.00258	7.80842	6.97702	6.77773	6.76869
hsa-miR-548c-3p	5.24859	0.0793106	5.25577	0.0438922	5.34468	5.27967	5.29055	5.16672	5.31624	5.2394	5.25461	5.36196	5.16888	5.29739	5.21166	5.2488	5.40327	5.21355	5.12012	5.24473	5.22232	5.24698	5.12716	5.26183	5.23855	5.23751	5.29471	5.28001	5.23141	5.26195	5.25611	5.24026
hsa-miR-564	5.75293	0.116629	5.69997	0.0774468	5.76245	5.70809	5.86072	5.70506	5.64734	5.81926	5.78472	5.72087	5.64712	5.70093	5.8744	5.86982	5.90517	5.72604	5.63247	5.6722	5.77662	5.69689	5.83652	5.68662	5.55852	5.60799	5.67738	5.56332	5.9224	5.62522	5.65521	5.69726
hsa-miR-574-3p	6.08971	0.138464	6.07846	0.139369	6.10912	6.25491	5.97386	6.05137	6.00695	6.00635	5.90894	5.96079	5.9968	6.02687	5.98205	6.24859	6.36425	6.29122	6.2295	6.01774	5.98255	5.97377	6.20855	6.28112	6.23839	6.00335	5.93682	5.82788	6.16512	6.09413	6.15297	6.06031
hsa-miR-574-5p	5.96581	0.0796396	5.99737	0.0945035	5.91028	6.03521	5.97524	5.9306	5.86825	6.19373	6.02202	5.92062	5.97478	6.09863	6.02381	5.94887	5.94766	5.92447	5.94169	6.02476	5.95357	5.93275	5.84107	5.94645	6.13247	6.02955	5.98013	5.84737	5.87933	6.0033	6.07107	6.1268
hsa-miR-575	5.82376	0.129022	5.81821	0.0921384	5.80267	5.81549	5.81696	5.80685	5.799	5.91797	5.90787	5.74234	5.76749	6.08703	5.92461	5.85793	5.87084	5.74943	5.74906	5.77134	5.72328	5.7812	6.15895	5.79378	5.58882	5.73343	5.77088	5.75353	5.88373	5.80857	5.76849	5.83605
hsa-miR-584-5p	5.63092	0.0494052	5.56596	0.0309073	5.52026	5.51232	5.648	5.60753	5.62811	5.59962	5.65195	5.54177	5.68592	5.59951	5.62677	5.5124	5.61389	5.54184	5.5947	5.56436	5.68722	5.57936	5.63526	5.56028	5.64715	5.59526	5.69857	5.55739	5.64139	5.56657	5.55371	5.58524
hsa-miR-628-3p	5.30991	0.0865326	5.40767	0.115892	5.29661	5.50079	5.32646	5.23289	5.15934	5.29263	5.248	5.43977	5.43587	5.37917	5.2774	5.25811	5.48126	5.60618	5.37662	5.50215	5.34271	5.43776	5.28688	5.44563	5.25895	5.23405	5.19021	5.53466	5.34293	5.43888	5.31544	5.40468
hsa-miR-638	6.0186	0.188637	5.89385	0.169885	5.84225	5.5976	6.01208	6.00296	5.79499	5.85417	6.26087	6.04315	5.94613	6.03157	6.03174	5.9474	5.93894	5.72688	5.77287	5.80735	5.96997	5.87192	6.37713	5.75909	6.02664	5.89823	6.13159	5.91823	5.85409	5.7637	6.30109	6.29168
hsa-miR-640	5.86927	0.19881	5.61623	0.148752	5.90838	5.77417	5.71146	5.89376	5.85402	5.41611	5.71769	5.67219	5.86719	5.4289	6.00508	5.53659	5.72812	5.60539	5.91548	5.522	6.12442	5.86511	5.39846	5.65472	6.21737	5.57844	5.94244	5.51668	5.95892	5.66789	5.82078	5.49523
hsa-miR-642a-3p	8.04886	0.617749	7.67651	0.477092	8.05505	7.0153	7.91652	7.9598	7.537	7.80761	8.62228	7.90552	7.7367	8.35363	8.1917	7.89758	8.02921	7.02618	7.11506	7.41852	7.91719	7.64868	9.70608	7.52367	7.51599	7.58035	8.54672	7.28797	7.99949	7.33378	7.79505	8.7125
hsa-miR-642b-3p	6.31406	0.322243	6.18717	0.204525	6.20819	5.9549	6.25675	6.26974	6.23539	6.19588	6.42182	6.23578	6.16182	6.34981	6.36134	6.30897	6.33499	6.00824	5.90737	6.0302	6.09882	6.13138	7.32666	6.15801	6.27802	6.00446	6.24289	6.12271	6.12944	6.08765	6.43339	6.76271
hsa-miR-650	5.20565	0.0562827	5.18258	0.0519599	5.19166	5.17652	5.29116	5.16086	5.12838	5.18482	5.17421	5.205	5.31888	5.2671	5.2253	5.23014	5.18136	5.17979	5.24311	5.13025	5.17437	5.22425	5.19204	5.21502	5.21152	5.12689	5.1587	5.05855	5.25683	5.18969	5.13154	5.20719
hsa-miR-652-3p	7.43682	0.287178	7.61289	0.162262	7.25917	7.62197	7.47552	7.35482	6.80953	7.85145	7.77405	7.65935	7.35014	7.42977	7.33719	7.76532	7.78412	7.57963	7.62496	7.47589	7.78431	7.6699	7.44498	7.74588	6.98367	7.88634	7.48463	7.43652	7.60543	7.60482	7.39771	7.49887
hsa-miR-652-5p	5.39958	0.0715167	5.36907	0.0778106	5.40013	5.2053	5.34257	5.33386	5.36352	5.41275	5.47598	5.45505	5.38854	5.45708	5.43546	5.40554	5.44218	5.42859	5.34401	5.33123	5.39725	5.4131	5.53027	5.23244	5.22426	5.30389	5.43699	5.39371	5.42181	5.38605	5.39108	5.40841
hsa-miR-665	6.05895	0.181766	5.98581	0.116767	5.86012	5.90653	5.91949	6.07165	5.79148	5.95411	6.2327	5.9691	5.86096	6.07262	6.18446	6.31753	6.21526	5.9557	6.07801	5.83109	6.05355	5.95952	6.22097	5.96989	5.83749	6.03917	6.01233	5.87871	6.36432	5.94148	6.19421	5.93419
hsa-miR-671-3p	5.38004	0.0743359	5.28465	0.070315	5.38802	5.24167	5.36577	5.33143	5.52518	5.23991	5.26636	5.30224	5.39063	5.29789	5.45711	5.31504	5.36437	5.31338	5.38561	5.34012	5.38573	5.3591	5.34489	5.30861	5.44238	5.12338	5.3802	5.20312	5.40396	5.22287	5.22028	5.38632
hsa-miR-671-5p	5.76352	0.127582	5.68752	0.0734298	5.71032	5.59891	5.71344	5.70911	5.93348	5.73436	5.69723	5.74844	5.75333	5.79774	5.72664	5.71315	5.74484	5.68954	5.52466	5.67592	5.73827	5.67835	5.74522	5.64513	6.06179	5.56005	5.88844	5.56418	5.67227	5.7408	5.77933	5.76966
hsa-miR-7-1-3p	5.32083	0.0961233	5.5075	0.153811	5.24071	5.34574	5.55077	5.35918	5.18791	5.36036	5.23484	5.59303	5.3201	5.44366	5.2871	5.48538	5.41724	5.77187	5.42819	5.70472	5.27815	5.39929	5.33071	5.62228	5.26082	5.45969	5.30607	5.73015	5.38787	5.52236	5.2611	5.30723
hsa-miR-7-5p	5.73755	0.190633	6.77303	0.558716	5.76725	6.27777	6.10131	6.1813	5.48587	6.52912	5.73304	6.60987	5.85466	6.26091	5.60987	6.19243	5.90723	7.55574	6.031	7.93772	5.80146	6.67546	5.64482	6.86207	5.56698	6.64528	5.59185	7.36824	5.75295	7.31259	5.47736	6.41398
hsa-miR-720_v18.0	6.55391	0.364117	6.0723	0.12807	6.31692	6.28285	6.39788	6.116	6.32237	6.23019	6.56173	5.89062	6.55497	6.17046	6.37175	6.23287	6.45157	6.07007	6.51186	6.08483	7.34667	5.9494	6.32884	6.13748	6.35623	5.98948	7.22577	5.99673	6.07432	5.90411	6.93383	5.95716
hsa-miR-744-5p	5.70669	0.181531	5.91342	0.100444	5.64407	6.01354	5.86432	5.82675	5.28703	5.84788	5.91147	5.9266	5.82113	5.73816	5.78603	5.94152	5.89733	6.10667	5.89613	6.04644	5.6918	5.8368	5.57902	5.94765	5.48433	5.90273	5.55867	5.80866	5.72322	5.96869	5.74916	5.87571
hsa-miR-760	5.94538	0.184392	5.85444	0.144093	5.85152	5.61734	5.82281	5.82445	5.89586	5.89977	6.17434	5.99582	6.04979	5.94563	5.86104	5.94297	5.67961	5.8269	5.77889	5.73736	5.96786	5.84115	6.24824	5.72276	6.11583	5.77662	5.87332	5.83932	5.71301	5.77665	6.20319	6.2154
hsa-miR-762	6.68723	0.23395	6.32268	0.164687	6.79797	6.25424	6.44878	6.36425	6.72203	6.44589	6.62055	6.30832	6.57401	6.56872	6.86553	6.44946	6.56515	6.183	6.37265	6.10846	6.63073	6.24813	7.35729	6.18956	6.54752	6.21827	6.66044	6.26474	6.69528	6.21743	6.76333	6.69706
hsa-miR-765	5.42273	0.0985372	5.50968	0.0746852	5.45611	5.38661	5.54875	5.51912	5.35319	5.55447	5.61128	5.57141	5.38891	5.6413	5.31621	5.42627	5.42882	5.52629	5.37885	5.55399	5.54784	5.55265	5.39636	5.41097	5.39897	5.43047	5.48768	5.48247	5.3496	5.49218	5.25566	5.58733
hsa-miR-92a-3p	16.0139	0.237456	15.5281	0.314933	16.1567	15.4482	15.9951	15.2597	16.0717	15.8508	16.1864	16.1462	16.2516	15.1612	16.1105	15.6007	15.7051	15.6065	15.6961	14.9066	16.2793	15.3671	15.9133	15.566	15.8445	15.8301	15.5544	15.3302	16.3038	15.667	16.1259	15.6523
hsa-miR-93-3p	5.97651	0.237769	6.19263	0.113714	6.15287	6.2099	6.17	6.09335	5.6203	5.96036	5.78212	6.23561	6.07608	6.31489	6.11447	6.25394	6.29309	6.22221	5.83811	6.1127	6.00144	6.12925	6.15873	6.32951	5.73823	6.08962	5.67614	6.37763	6.31451	6.24891	5.73498	6.11899
hsa-miR-93-5p	8.28557	0.607935	9.67662	0.375492	8.57732	9.14452	8.49614	9.36857	7.15449	9.76865	9.13896	9.67524	8.03839	9.53435	8.08738	9.45121	8.9482	9.92118	8.84065	10.4946	7.88881	9.41438	9.14597	9.86115	7.73958	10.157	8.08578	9.34805	8.33362	9.98689	7.52272	9.34693
hsa-miR-939-5p	5.95108	0.105998	5.81914	0.0878424	5.87448	6.02049	5.97007	5.81028	6.03842	5.88397	5.79277	5.76454	6.10163	5.75461	5.92366	5.83945	5.91074	5.88913	6.0869	5.71008	5.9422	5.81712	5.83753	5.83801	6.12533	5.66743	5.89803	5.8321	5.82432	5.75873	5.989	5.88196
hsa-miR-98-3p	5.52487	0.143149	5.8867	0.15005	5.72595	5.71048	5.62689	5.84644	5.36665	5.9913	5.62079	6.02197	5.53049	5.57361	5.43243	5.73841	5.54284	6.08474	5.84023	6.12104	5.46315	5.9264	5.52922	5.85327	5.39744	5.9346	5.38776	5.87653	5.54327	5.94101	5.34113	5.79404
hsa-miR-99a-3p	5.2806	0.0652337	5.37159	0.10445	5.30542	5.29163	5.39143	5.2779	5.19064	5.34829	5.19473	5.50436	5.27874	5.27668	5.3097	5.40324	5.3758	5.45846	5.32989	5.53023	5.34019	5.41739	5.22811	5.41011	5.24364	5.27967	5.22434	5.51573	5.29493	5.26081	5.22086	5.22778
new-eca-mir-058	5.52718	0.124957	5.53665	0.0646778	5.6437	5.53581	5.62694	5.63982	5.26598	5.43391	5.50007	5.52418	5.4249	5.56773	5.57295	5.43543	5.60185	5.5935	5.64662	5.63872	5.71003	5.55657	5.34234	5.47613	5.43257	5.56235	5.52197	5.55466	5.56605	5.4969	5.52452	5.4974
new-eca-mir-059	6.50042	0.453849	6.13959	0.290319	6.33396	6.65055	6.13191	6.69761	6.63735	5.84306	6.00902	6.09708	6.54108	5.88053	6.74496	6.02932	6.14412	5.938	6.69166	6.06957	6.80764	6.53595	5.51427	6.25294	7.35787	5.93305	6.56001	5.8633	6.56313	6.16233	6.96886	6.00091
new-eca-mir-086	6.05151	0.369939	6.14491	0.275294	6.11794	6.38928	5.99649	6.34293	5.41888	5.66081	6.02125	5.94892	5.8318	6.29966	6.2319	5.88942	6.73687	6.16054	6.29461	6.71651	6.03575	6.19556	6.53526	6.31391	5.35743	6.06086	5.98024	5.94718	6.21926	6.27807	5.94344	5.82505
new-eca-mir-1015	9.29678	0.660593	8.74131	0.490642	9.20867	8.20721	8.85027	8.93292	10.0709	8.8952	9.40808	8.69841	8.68888	9.61002	9.34983	9.02465	9.19141	8.01969	7.99917	8.23595	8.97974	8.80104	10.8498	8.55848	9.16777	8.70967	9.65749	8.43089	9.12355	8.51926	9.60938	9.73492
new-eca-mir-1018_as	7.24183	0.316966	7.09051	0.301629	7.18316	7.39748	7.31236	7.56397	6.72611	6.80001	7.1884	6.83131	7.05634	7.67407	7.3605	7.22262	7.43033	6.7094	7.08254	7.17498	7.23201	7.02202	7.96817	6.92026	6.70892	6.82808	7.54249	6.9523	7.37217	6.88445	7.22212	7.28619
new-eca-mir-1024	6.00195	0.30979	5.81634	0.219742	5.94971	6.1804	5.92425	6.24637	5.80662	5.61543	5.71893	5.79984	5.9009	5.6884	6.17807	5.7719	5.83191	5.66719	6.15404	5.83617	6.32118	6.08071	5.31635	5.85669	6.65208	5.50235	6.11866	5.59257	6.01515	5.85693	6.13942	5.7338
new-eca-mir-1045	5.61686	0.0972023	5.58925	0.0593592	5.55298	5.57625	5.71357	5.65239	5.52969	5.62151	5.68021	5.5864	5.48139	5.56782	5.71472	5.70336	5.6816	5.6159	5.51271	5.62737	5.62576	5.58678	5.68934	5.58137	5.52736	5.46418	5.57735	5.49759	5.80357	5.56434	5.54576	5.60427
new-eca-mir-1062	5.95868	0.297299	5.90496	0.303261	5.93966	5.65662	5.87647	5.91196	5.76719	6.0776	5.90833	5.93297	5.91476	6.87057	5.89336	5.7808	5.94303	5.71297	5.59486	5.75173	5.84316	5.80096	6.28659	5.77452	5.81261	5.69877	6.83356	5.78168	5.74542	5.91614	6.06258	6.0021
new-eca-mir-131	5.57024	0.217579	5.57249	0.121826	5.64815	5.45128	5.58242	5.4994	5.39121	5.60466	5.65593	5.63687	5.32483	5.80338	5.60094	5.65687	5.74736	5.57832	5.46837	5.58966	5.50775	5.56042	6.18488	5.43278	5.41756	5.40684	5.46916	5.44304	5.63301	5.57127	5.35174	5.78011
new-eca-mir-187	6.05707	0.284895	5.94914	0.122803	6.12533	5.7995	6.01544	5.94249	6.11564	5.98777	6.07426	5.93803	5.81202	6.09885	6.12139	6.01745	6.14989	5.87043	5.66838	5.92696	5.87253	5.91335	6.91365	5.8734	5.83307	5.80337	6.00931	5.87083	6.06091	5.97518	6.02714	6.27031
new-eca-mir-224	8.96977	0.608022	9.07917	0.377062	8.66196	8.85947	9.26893	9.53854	9.75203	9.63534	9.19013	8.70102	7.62697	8.74293	8.44406	9.3334	9.34743	8.76245	9.28881	9.50157	9.16958	9.09161	8.36188	8.7552	8.67257	9.49949	9.83138	9.13924	8.53501	8.45106	9.42604	9.09711
new-eca-mir-245	5.87694	0.201767	5.89376	0.105093	5.77032	5.99076	5.75924	5.92801	5.66025	5.81274	5.90751	5.87338	5.58547	6.07821	5.90938	6.05611	6.12223	5.83157	5.77	5.92469	5.79155	5.82083	6.3525	5.96365	5.71027	5.69272	5.91751	5.82128	6.0109	5.8235	6.00996	5.89517
new-eca-mir-258	5.69129	0.199616	5.63937	0.219016	5.68418	5.4356	5.59896	5.58521	5.61129	5.87848	5.6715	5.70678	5.42872	6.30953	5.67587	5.55243	5.66856	5.61154	5.51733	5.51454	5.67684	5.59041	5.96932	5.51988	5.6052	5.52892	6.25307	5.54352	5.65586	5.56632	5.66129	5.60802
new-eca-mir-275	5.63593	0.116319	5.79224	0.0730019	5.59265	5.71754	5.63337	5.80937	5.51258	5.91187	5.93889	5.84875	5.59504	5.77778	5.63303	5.71752	5.64312	5.76039	5.60459	5.84848	5.78661	5.83254	5.58536	5.68939	5.65327	5.80496	5.70886	5.66666	5.52509	5.83881	5.49056	5.86727
new-eca-mir-290	5.71789	0.175669	5.52561	0.101353	5.79739	5.60621	5.63732	5.6521	5.62345	5.37993	5.62754	5.67603	5.57992	5.41202	5.82853	5.43956	5.64142	5.52822	5.61667	5.48497	6.01918	5.63878	5.3563	5.51779	6.02546	5.49852	5.76196	5.38372	5.78876	5.63156	5.74661	5.50917
new-eca-mir-317	6.10164	0.260769	6.04125	0.170853	6.22111	5.80945	6.09102	6.08304	6.08839	6.11726	6.29278	6.09291	5.78187	6.46673	6.23185	6.10267	6.30553	5.87891	5.64692	5.94876	5.93484	5.99468	6.66524	5.8884	5.80527	5.86321	6.23931	6.0418	6.12853	6.05229	5.99037	6.23744
new-eca-mir-332_as	6.13497	0.128736	5.99454	0.072991	6.00637	6.19425	6.16436	5.9694	6.3227	6.00144	5.95746	5.96961	6.32823	5.97572	6.11425	6.05652	6.07301	5.95633	6.27269	5.96875	6.05946	5.93295	5.98044	6.00483	6.28488	5.86776	6.04249	6.0249	6.07085	6.0204	6.21236	5.98072
new-eca-mir-337	5.56949	0.119398	5.55612	0.0597163	5.59767	5.49852	5.5116	5.51384	5.54366	5.59364	5.68343	5.63474	5.39878	5.59125	5.66937	5.62737	5.6616	5.51104	5.46264	5.54381	5.58422	5.54583	5.81629	5.4658	5.38824	5.52158	5.52427	5.48274	5.64445	5.62172	5.48661	5.63373
new-eca-mir-348	6.65817	0.154185	6.72225	0.124218	6.82319	7.00565	6.70936	6.63637	6.56693	6.60696	6.57251	6.60542	6.77201	6.76114	7.0436	6.83625	6.66257	6.77714	6.68899	6.68698	6.65576	6.78204	6.52937	6.80272	6.58656	6.65327	6.41278	6.59066	6.67026	6.81007	6.52049	6.55684
new-eca-mir-391_as	5.40064	0.141863	5.36793	0.0688626	5.42845	5.28684	5.37553	5.31201	5.24259	5.44194	5.39102	5.37774	5.34815	5.47054	5.35614	5.32587	5.46768	5.36182	5.34322	5.27699	5.37049	5.39293	5.83144	5.4209	5.25558	5.26681	5.3853	5.33982	5.49262	5.41207	5.32071	5.46473
new-eca-mir-409_as	6.45047	0.506953	6.04056	0.31297	6.22115	6.64645	6.12372	6.55338	6.58629	5.6811	5.92903	5.98704	6.43668	5.76479	6.64239	5.94514	6.0623	5.91941	6.71602	5.96086	6.85212	6.47658	5.38854	6.15923	7.51447	5.69161	6.44985	5.79354	6.47368	6.07726	6.91031	5.91145
new-eca-mir-416	6.98356	0.222761	6.75867	0.220863	7.11464	6.53439	7.03132	6.92435	7.21291	7.10722	6.87795	6.68547	6.84288	7.1105	7.30444	6.84693	7.07688	6.50742	6.58962	6.71637	6.91002	6.65522	7.42051	6.57226	6.90329	6.65932	6.82276	6.51178	6.84203	6.6956	6.8206	7.09453
new-eca-mir-443	14.4922	0.490883	13.9111	0.572462	14.6922	13.8993	14.0297	14.1761	15.0154	14.299	14.8337	14.1846	14.7038	15.4369	14.5863	13.7922	13.7921	13.2888	13.9349	13.0811	14.0761	13.7181	14.3877	13.4343	14.2877	14.149	15.6421	13.4587	14.251	13.8177	14.6587	14.0187
new-eca-mir-508_as	5.66198	0.0633698	5.61466	0.0665308	5.66807	5.76631	5.6891	5.56368	5.61186	5.65249	5.56504	5.60548	5.78242	5.62413	5.63791	5.6674	5.71573	5.64826	5.7318	5.52374	5.59242	5.57739	5.60297	5.59178	5.73246	5.57968	5.64021	5.63397	5.61305	5.505	5.68467	5.66593
new-eca-mir-517	6.35593	0.285054	6.24947	0.193681	6.43512	6.1738	6.17435	6.18331	6.43497	6.24568	6.41273	6.13576	6.20563	6.78129	6.46762	6.29088	6.39425	6.10605	5.87463	6.14274	6.07035	6.16161	7.14352	6.22578	6.19063	6.02398	6.45475	6.25353	6.37646	6.22178	6.34807	6.54646
new-eca-mir-529	5.44924	0.079807	5.46238	0.0561287	5.42531	5.38069	5.50357	5.44608	5.35024	5.45868	5.51216	5.53255	5.42637	5.49589	5.51112	5.54679	5.50049	5.48907	5.40135	5.46283	5.40784	5.43372	5.62021	5.38168	5.31003	5.37513	5.41048	5.49006	5.50169	5.45219	5.40846	5.52798
new-eca-mir-572	5.96726	0.120938	5.85084	0.0671864	5.86834	5.94259	5.93363	5.8938	5.99172	5.89398	5.86953	5.79974	6.0021	5.86363	5.98301	5.89061	5.96328	5.82553	5.94395	5.73792	5.85033	5.80573	6.34352	5.84095	6.00558	5.76888	5.89103	5.8528	5.90437	5.80962	5.99123	5.98595
new-eca-mir-573	5.59455	0.302471	5.48199	0.0864071	5.49969	5.28859	5.57462	5.58046	6.03093	5.46255	5.46109	5.59993	5.20637	5.64498	5.49268	5.4675	5.37269	5.48653	5.16193	5.48674	5.73686	5.45516	5.35289	5.49408	6.17601	5.41001	5.9281	5.43346	5.53002	5.46153	5.79977	5.47633
new-eca-mir-598	6.39417	0.156452	6.23528	0.16797	6.44789	6.0879	6.44674	6.36087	6.34993	6.17625	6.57681	6.2639	6.31569	6.5398	6.53736	6.27018	6.3377	6.02655	6.06095	6.13286	6.42479	6.30605	6.69817	6.12139	6.21791	6.08285	6.29636	6.09875	6.37106	6.24931	6.43697	6.57722
new-eca-mir-630	6.49873	0.343049	6.29802	0.186505	6.31245	5.92357	6.38139	6.45212	6.71914	6.3834	6.48113	6.31007	6.01648	6.56754	6.47258	6.29736	6.50721	6.12479	5.90754	6.18197	6.40775	6.18682	7.29186	6.28788	6.79599	6.16838	6.75171	6.33387	6.29801	6.29037	6.63905	6.66417
new-eca-mir-655_as	5.61685	0.0489553	5.52958	0.059124	5.67313	5.56598	5.60039	5.60519	5.65682	5.53433	5.59446	5.51724	5.66557	5.61717	5.66364	5.5815	5.56977	5.46694	5.694	5.50123	5.5702	5.5871	5.61902	5.47558	5.59853	5.4014	5.52454	5.52734	5.57591	5.52459	5.62998	5.50847
new-eca-mir-666_as	6.07609	0.16744	5.9813	0.111767	5.94488	5.88462	6.0475	6.01891	6.11005	6.05665	6.20622	6.00956	5.90957	6.07077	6.12174	6.08912	6.0229	5.86005	5.83166	5.8643	6.00142	5.98905	6.51303	5.92908	6.13772	5.90219	6.09617	5.91573	5.92924	5.89163	6.19316	6.25653
new-eca-mir-714	6.79242	0.692135	6.32134	0.372746	6.41429	7.01771	6.41002	7.00623	6.95499	6.04696	6.09384	6.19466	6.79711	6.04026	6.96818	6.18912	6.311	6.09233	7.0285	6.24695	7.16478	6.8425	5.48668	6.45168	8.52677	5.90236	6.87214	5.96919	6.77583	6.31233	7.28979	6.18648
new-eca-mir-764_as	5.50853	0.127863	5.45922	0.0918065	5.56894	5.57267	5.4831	5.58259	5.3797	5.36808	5.4648	5.48559	5.45494	5.41568	5.55657	5.35881	5.49575	5.43959	5.55057	5.50392	5.74507	5.59389	5.21811	5.40655	5.68078	5.31625	5.56287	5.35806	5.54223	5.53105	5.41598	5.4963
new-eca-mir-777_as	10.4969	0.455102	9.54417	0.515935	10.7672	9.4015	10.6846	9.75692	11.3778	9.57817	10.118	10.0094	9.84756	9.1238	10.7674	9.66195	10.5355	9.40433	10.1462	9.28442	9.94192	10.0931	11.0203	9.27651	10.4934	8.27224	10.3233	9.38067	10.9311	10.0235	10.0023	10.3519
new-eca-mir-809	6.24763	0.400129	5.88099	0.239309	6.09018	6.3348	5.9779	6.26338	6.17293	5.59405	5.85091	5.92363	6.29631	5.70427	6.44424	5.81735	5.94879	5.81388	6.50425	5.7824	6.61159	6.23029	5.37833	5.91385	7.06164	5.60321	6.28812	5.6779	6.3425	5.91924	6.49913	5.75565
new-eca-mir-835	5.7044	0.118109	5.55807	0.0706994	5.71857	5.66374	5.69232	5.6422	5.57698	5.5361	5.59153	5.54024	5.66651	5.47551	5.77721	5.54711	5.61927	5.552	5.70894	5.47522	5.85326	5.70108	5.46157	5.53449	5.92156	5.56411	5.74482	5.47575	5.74373	5.59863	5.78535	5.50679
new-eca-mir-846	6.03378	0.23461	5.82445	0.189178	6.30262	5.7696	6.17271	5.79346	6.16194	5.82619	5.91864	5.96333	5.80199	5.57207	6.21915	5.91063	6.22229	5.95324	5.9335	5.7818	5.83054	5.96943	6.22032	5.72242	5.87196	5.35921	5.91329	5.846	6.35841	6.11924	5.54549	5.95567
new-eca-mir-847	5.3082	0.0794791	5.48814	0.180858	5.30221	5.35385	5.33952	5.39661	5.20589	5.40705	5.28672	5.33964	5.20961	5.42028	5.302	5.50299	5.51537	5.79591	5.34554	5.96455	5.3549	5.43202	5.35847	5.54717	5.22437	5.39151	5.33075	5.49435	5.29087	5.46455	5.24854	5.32349
new-eca-mir-877	6.37684	0.245763	6.42052	0.186308	6.0876	6.21936	6.27969	6.38153	6.15343	6.29274	6.41025	6.30951	6.42748	6.8778	6.16145	6.54596	6.68642	6.41349	6.30459	6.56156	6.14544	6.10013	6.79231	6.55312	6.14379	6.45501	6.2922	6.44362	6.70619	6.30317	6.68495	6.43022
new-eca-mir-878	6.42107	0.327832	6.17588	0.153817	6.2174	6.03818	6.3316	6.24248	6.79946	6.25199	6.28405	6.15223	6.00149	6.40977	6.39534	6.24467	6.37034	6.06359	5.98516	6.04471	6.22698	6.10031	7.22905	6.11831	6.7262	6.07237	6.58425	6.04978	6.34592	6.11224	6.39771	6.56174
new-eca-mir-918	5.6533	0.0931799	5.70585	0.0843039	5.7209	5.79296	5.63975	5.7092	5.45788	5.64442	5.63574	5.64568	5.54385	5.70665	5.58788	5.77604	5.80467	5.81533	5.8019	5.72374	5.66859	5.65778	5.63204	5.79983	5.65289	5.71945	5.62671	5.48505	5.63801	5.70873	5.7354	5.69705
new-eca-mir-974	5.79299	0.0701808	5.6985	0.0657696	5.77237	5.83112	5.79322	5.71799	5.71419	5.73668	5.71806	5.68282	5.92827	5.65039	5.81231	5.74791	5.74824	5.75052	5.92112	5.62595	5.79927	5.66292	5.73225	5.65125	5.86868	5.65223	5.73173	5.71255	5.75667	5.58563	5.80553	5.77102
new-eca-mir-983	6.02757	0.308897	5.76679	0.199752	6.00074	6.13221	5.8441	6.07215	6.02901	5.57626	5.6979	5.74735	5.9401	5.57972	6.18021	5.70501	5.84833	5.68842	6.14743	5.73117	6.31405	6.05666	5.35467	5.87623	6.7049	5.53538	6.04586	5.5656	6.11728	5.82636	6.16133	5.64248
new-eca-mir-995	12.9816	0.638196	12.4051	0.722608	13.1132	11.5153	12.6449	12.8286	13.223	13.3144	13.6407	12.6665	12.4899	13.907	13.1003	12.4071	12.5686	11.4877	11.7397	11.7318	12.4295	12.3617	13.7732	11.7318	12.6938	11.9352	14.0654	12.3812	12.6454	12.1917	13.6148	13.2109
new-eca-mitomir-002	7.63141	0.615138	7.36679	0.376334	8.42309	7.69351	7.98706	7.20272	7.83884	7.12908	6.68536	7.80109	7.7572	7.41459	8.32129	7.04318	7.89248	7.34141	7.78137	7.29063	7.08172	7.66566	7.72046	7.17657	6.90897	6.47036	7.76534	7.26938	8.23925	7.85274	6.43725	7.78414
new-eca-mitomir-009	5.86697	0.0806573	5.75659	0.0807064	5.80923	5.90251	5.88358	5.76567	5.82297	5.84148	5.79724	5.71506	6.03565	5.72744	5.85237	5.78271	5.84015	5.81415	6.00752	5.64698	5.84732	5.72048	5.78045	5.78512	5.97309	5.61986	5.85338	5.81877	5.79764	5.65198	5.83699	5.80005
new-eca-mitomir-010	6.11627	0.187527	5.9324	0.0656036	6.36891	5.85104	6.05264	5.86594	5.80891	5.90191	6.17086	6.04772	6.10585	6.00694	6.14542	5.96592	6.1711	5.96128	6.13435	5.90898	6.16037	5.91316	6.56687	5.91065	5.91296	5.86612	6.03278	5.88856	6.05509	5.9106	5.9416	6.05482
new-eca-mitomir-015	5.79994	0.26965	5.76935	0.119673	5.61364	5.62186	5.99472	5.99401	5.47616	5.68379	5.96372	5.75068	5.46361	5.64643	6.01078	5.89973	6.17712	5.82336	5.90589	5.88992	5.72426	5.75781	5.77967	5.89075	5.33519	5.66042	5.90218	5.65075	6.21375	5.83792	5.63853	5.66343
new-eca-mitomir-016	8.6354	2.32235	8.24379	2.01021	5.13757	5.25502	9.9758	9.97723	5.2364	5.16785	10.2991	9.19775	5.24319	5.16225	10.2728	9.9835	10.6696	9.33121	5.23019	5.25973	9.6412	9.42041	9.93835	9.6987	8.24655	9.09559	10.4005	9.00973	10.6937	9.43257	9.91074	9.42155
new-eca-mitomir-018	5.34095	0.116583	5.36566	0.151337	5.42163	5.65929	5.43754	5.43438	5.31256	5.36184	5.16511	5.26038	5.49165	5.51634	5.2287	5.20977	5.2286	5.25425	5.46479	5.57617	5.25446	5.15121	5.21913	5.23908	5.26781	5.35212	5.51555	5.42853	5.42864	5.44809	5.33717	5.22774
