# Supplementary material for: Integrated mRNA and miRNA expression profiling in blood reveals candidate biomarkers associated with endurance exercise in the horse
Source: Sci Rep. 2016 Mar 10;6:22932. doi: 10.1038/srep22932 (PMC4785432; doi:10.1038/srep22932)
Supplement: Supplementary Table S5 [file srep22932-s6.xls]

## Sheet: TableS3.txt
Table S5. Differentially expressed miRNAs in 14 animals following long endurance exercise (160 km)
ID	logFC	AveExpr	t	P.Value	adj.P.Val	B
eca-let-7a	-1.15011	9.24964	-6.54893	9.50208e-06	0.000132298	3.60186
eca-miR-1180	-0.386735	6.70819	-6.43002	1.16735e-05	0.000156512	3.39334
eca-miR-151-5p	-0.304808	5.99275	-5.40737	7.42603e-05	0.000548617	1.51906
eca-miR-193b	-0.183572	5.33386	-5.17617	0.000115047	0.000753223	1.0763
eca-miR-195	0.517665	7.07576	5.81236	3.50848e-05	0.000343262	2.27828
eca-miR-197	0.383641	7.48039	4.64529	0.000322288	0.00169084	0.0369362
eca-miR-26a	-0.185181	5.67205	-4.10105	0.000955674	0.00384393	-1.05388
eca-miR-345-5p	0.351029	6.3274	2.61979	0.0193969	0.0436128	-4.00477
eca-miR-350	-0.093935	5.35836	-2.6554	0.0180685	0.0413975	-3.93727
eca-miR-451	-0.429451	7.25857	-3.06515	0.00790314	0.0210363	-3.14101
eca-miR-486-5p	0.151063	6.17806	2.92936	0.0104131	0.0259969	-3.40836
eca-miR-9036	0.189395	5.97148	3.37879	0.00416519	0.0121552	-2.51463
hsa-let-7a-5p	-1.02674	10.8373	-5.75688	3.88293e-05	0.000360416	2.17556
hsa-let-7b-5p	-1.12072	12.0063	-3.70083	0.00215573	0.00734521	-1.86408
hsa-let-7c	-1.12605	10.0254	-4.28647	0.000657936	0.00290455	-0.680134
hsa-let-7d-3p	0.717614	7.79532	7.10527	3.72167e-06	7.92496e-05	4.55093
hsa-let-7d-5p	-0.998708	10.1567	-6.15389	1.89687e-05	0.000208081	2.90141
hsa-let-7f-5p	-1.164	9.23799	-6.69187	7.43838e-06	0.000117074	3.8499
hsa-let-7g-5p	-1.38543	8.16558	-7.91134	1.02939e-06	3.38763e-05	5.84924
hsa-let-7i-5p	-1.54737	9.08242	-9.08769	1.82214e-07	9.42309e-06	7.58908
hsa-miR-101-3p	-0.450582	5.6654	-5.66991	4.55576e-05	0.000396586	2.0137
hsa-miR-103a-3p	-1.31709	8.3383	-5.78378	3.69641e-05	0.000352132	2.22542
hsa-miR-106b-5p	-1.44452	7.73284	-9.50094	1.02948e-07	6.21118e-06	8.15954
hsa-miR-107	-1.34381	8.03296	-6.07659	2.17709e-05	0.000231796	2.76179
hsa-miR-10a-5p	-0.311624	6.00099	-3.58265	0.00274465	0.00873654	-2.10329
hsa-miR-1202	0.182368	6.26822	3.58267	0.00274453	0.00873654	-2.10325
hsa-miR-1207-5p	0.181653	6.17468	3.37504	0.00419725	0.0121552	-2.52217
hsa-miR-122-5p	-0.220343	5.36312	-3.51885	0.00312726	0.00967579	-2.23224
hsa-miR-1225-5p	0.431936	7.53198	3.06547	0.00789814	0.0210363	-3.14039
hsa-miR-1228-3p	0.130258	5.79752	3.0767	0.00771947	0.0208541	-3.11814
hsa-miR-1234-3p	0.0983253	5.75925	2.57602	0.0211589	0.0467044	-4.08728
hsa-miR-1246	-0.396812	6.20207	-7.62811	1.60157e-06	4.45977e-05	5.40323
hsa-miR-1249-3p	0.118601	5.94758	2.70061	0.0165081	0.0380632	-3.85113
hsa-miR-125b-5p	-0.194533	5.69386	-4.72668	0.000274623	0.00152944	0.198129
hsa-miR-1260a	0.646173	7.3175	6.91927	5.06771e-06	9.6288e-05	4.23849
hsa-miR-1260b	0.361404	6.34183	5.88086	3.09735e-05	0.000311456	2.40455
hsa-miR-1266-3p	0.641342	7.48307	4.09519	0.000967063	0.003847	-1.06572
hsa-miR-1275	0.251796	6.11805	3.38648	0.00410016	0.0120671	-2.49915
hsa-miR-1280_v18.0	0.174102	5.90295	4.07277	0.00101192	0.00392216	-1.11103
hsa-miR-129-1-3p	-0.677099	6.55034	-5.58253	5.3548e-05	0.00044006	1.85006
hsa-miR-129-2-3p	-0.242751	5.74969	-5.04851	0.00014693	0.000886479	0.82913
hsa-miR-1290	-0.536347	5.70353	-10.8133	1.88421e-08	1.70521e-06	9.84375
hsa-miR-1306-5p	0.483394	9.11959	4.06958	0.00101846	0.00392216	-1.11747
hsa-miR-130b-3p	-0.1515	5.40888	-3.80878	0.00172965	0.00626133	-1.6454
hsa-miR-133a-3p	-0.299763	5.38875	-4.61398	0.000342823	0.00177288	-0.0252424
hsa-miR-133b	-0.897463	5.68852	-5.6728	4.5316e-05	0.000396586	2.01909
hsa-miR-138-5p	0.12796	5.88032	4.66238	0.000311621	0.00168368	0.0708243
hsa-miR-142-3p	-0.686402	7.14695	-3.2257	0.00569618	0.0158617	-2.82164
hsa-miR-144-3p	-0.714768	6.35766	-3.41303	0.00388332	0.0116179	-2.4457
hsa-miR-144-5p	-0.377281	5.47614	-5.66452	4.60127e-05	0.000396586	2.00364
hsa-miR-145-5p	-0.341949	5.40927	-4.77259	0.000251	0.00144417	0.288775
hsa-miR-148a-3p	-0.700102	6.00444	-7.00342	4.40453e-06	8.858e-05	4.38046
hsa-miR-150-5p	1.25759	11.9544	7.11442	3.66605e-06	7.92496e-05	4.56617
hsa-miR-151a-5p	-0.554805	6.97332	-6.61026	8.55153e-06	0.000128986	3.70864
hsa-miR-151b	-0.380658	6.28145	-6.21677	1.69678e-05	0.000191948	3.01437
hsa-miR-15a-5p	-1.45653	8.83334	-6.82059	5.98082e-06	9.84117e-05	4.07076
hsa-miR-16-5p	-1.23596	12.0483	-5.42949	7.12394e-05	0.000537264	1.56109
hsa-miR-17-3p	-0.171788	5.38556	-4.30673	0.000631748	0.00282337	-0.639408
hsa-miR-17-5p	-1.34632	7.15391	-10.0938	4.68157e-08	3.38946e-06	8.94359
hsa-miR-181a-5p	-0.766301	7.33374	-4.0494	0.0010609	0.00404259	-1.15826
hsa-miR-181b-5p	-0.20918	5.93167	-4.37956	0.000546091	0.00253672	-0.493223
hsa-miR-185-5p	-0.727037	9.88686	-8.18871	6.74244e-07	2.44076e-05	6.27557
hsa-miR-186-5p	-0.451342	9.07744	-3.32416	0.00465765	0.0133815	-2.62441
hsa-miR-18a-5p	-0.407582	5.46564	-6.27976	1.51832e-05	0.000183211	3.12698
hsa-miR-18b-5p	-0.195937	5.3555	-5.57103	5.47036e-05	0.00044006	1.82844
hsa-miR-1915-3p	0.338941	6.03353	4.95613	0.000175605	0.00104211	0.649112
hsa-miR-192-5p	-0.218252	5.6032	-3.80352	0.00174828	0.0062661	-1.65605
hsa-miR-194-5p	-0.243504	5.6622	-5.18826	0.000112424	0.000753223	1.09962
hsa-miR-195-5p	-0.224612	5.47177	-5.55754	5.60918e-05	0.000441418	1.80307
hsa-miR-196b-5p	-0.80145	6.52375	-6.24661	1.60967e-05	0.000187968	3.06777
hsa-miR-197-3p	0.77335	11.8932	4.64847	0.000320273	0.00169084	0.0432493
hsa-miR-205-5p	-0.686585	5.58733	-8.85092	2.54868e-07	1.15328e-05	7.25298
hsa-miR-20a-5p	-2.01702	7.32797	-13.1699	1.29757e-09	4.6972e-07	12.4478
hsa-miR-20b-5p	-1.17851	6.18669	-10.8751	1.74642e-08	1.70521e-06	9.91857
hsa-miR-21-5p	-1.11092	6.64521	-6.88799	5.34012e-06	9.6288e-05	4.18549
hsa-miR-215-3p	-0.204744	5.52591	-4.11834	0.000922885	0.00375376	-1.01897
hsa-miR-22-3p	-0.596323	8.10259	-4.39135	0.000533385	0.00253672	-0.469591
hsa-miR-221-3p	-0.284472	5.6043	-5.54382	5.75406e-05	0.000443185	1.77725
hsa-miR-223-3p	-1.06501	13.1496	-4.77191	0.000251334	0.00144417	0.287436
hsa-miR-24-3p	-0.355692	6.3003	-2.8605	0.0119693	0.0296772	-3.54274
hsa-miR-26b-5p	-0.99393	7.04138	-6.34678	1.34983e-05	0.000173677	3.24618
hsa-miR-27a-3p	-0.383861	6.00743	-5.11899	0.000128337	0.000801003	0.965816
hsa-miR-27b-3p	-0.322813	6.32263	-3.54961	0.00293654	0.00916404	-2.1701
hsa-miR-28-5p	-0.13666	5.44337	-3.69735	0.0021711	0.00734521	-1.87113
hsa-miR-29b-3p	-0.194955	5.44209	-4.22858	0.000739048	0.00314747	-0.796635
hsa-miR-29c-3p	-0.382771	5.94391	-3.59802	0.00265973	0.00873654	-2.07221
hsa-miR-30b-5p	-0.576446	8.26235	-5.26249	9.7621e-05	0.000698661	1.24237
hsa-miR-30e-5p	-0.632261	6.73924	-6.32949	1.39133e-05	0.000173677	3.21549
hsa-miR-3141	-0.165723	6.02168	-3.21515	0.00582032	0.0160836	-2.84273
hsa-miR-3156-5p	-0.0987909	5.47302	-2.64057	0.0186107	0.0421068	-3.96542
hsa-miR-3162-5p	0.450756	7.862	3.2018	0.00598115	0.0164028	-2.86937
hsa-miR-3195	0.230032	6.14388	3.50043	0.00324738	0.0099623	-2.26944
hsa-miR-324-3p	0.501694	10.0059	6.8612	5.58577e-06	9.6288e-05	4.13995
hsa-miR-324-5p	-0.463185	6.6485	-4.48525	0.000442391	0.00222424	-0.281699
hsa-miR-328-3p	0.451061	7.00996	5.14735	0.000121558	0.000771999	1.02066
hsa-miR-340-3p	-0.278212	5.89907	-4.0752	0.00100694	0.00392216	-1.10611
hsa-miR-342-3p	0.493382	9.23353	4.14864	0.000868137	0.0035712	-0.957799
hsa-miR-3614-5p	0.158238	6.02147	3.94966	0.00129867	0.00484657	-1.36006
hsa-miR-362-5p	-0.122035	5.45257	-4.00391	0.00116332	0.00438667	-1.25027
hsa-miR-365a-3p	-0.275484	5.7378	-3.58625	0.00272448	0.00873654	-2.096
hsa-miR-3676-5p	-0.0893064	5.50181	-2.64374	0.0184938	0.0421053	-3.95942
hsa-miR-374a-5p	-0.298016	5.65622	-3.31736	0.00472292	0.0134622	-2.63806
hsa-miR-374b-5p	-0.240637	5.51683	-4.23459	0.00073017	0.00314669	-0.784529
hsa-miR-3911	-0.163486	5.58201	-3.76198	0.00190279	0.00662316	-1.74021
hsa-miR-3960	1.11152	8.96214	10.8868	1.72151e-08	1.70521e-06	9.93272
hsa-miR-423-3p	0.431239	8.86183	3.64407	0.00242077	0.00803962	-1.97901
hsa-miR-4281	0.68891	7.8693	4.3791	0.000546585	0.00253672	-0.494131
hsa-miR-4298	-0.154174	6.37212	-2.78187	0.0140248	0.0334011	-3.69509
hsa-miR-4299	0.698832	9.58083	6.58204	8.97592e-06	0.000129971	3.65957
hsa-miR-4306	-0.49232	11.5759	-3.72672	0.00204475	0.00704951	-1.81164
hsa-miR-4443	-0.243283	6.52951	-3.46356	0.00350185	0.0105639	-2.34385
hsa-miR-4454	0.967541	11.2652	4.74299	0.00026598	0.00150445	0.230353
hsa-miR-4459	0.692705	10.1196	3.26785	0.00522611	0.0147801	-2.73733
hsa-miR-4466	0.72748	8.38767	4.19146	0.000796371	0.00335217	-0.871444
hsa-miR-4497	0.184757	6.14618	2.56409	0.0216653	0.0474968	-4.10969
hsa-miR-4505	0.355985	7.05513	3.77365	0.00185805	0.00653024	-1.71657
hsa-miR-4515	0.142034	5.75479	3.5772	0.00277542	0.00873654	-2.11432
hsa-miR-4516	0.230617	5.85807	5.25814	9.84301e-05	0.000698661	1.23402
hsa-miR-451a	-0.778348	10.5667	-3.23814	0.00555328	0.0155836	-2.79678
hsa-miR-4532	0.107851	5.75568	2.97082	0.00957358	0.024579	-3.32705
hsa-miR-4649-3p	0.171486	5.76821	4.42245	0.000501299	0.00245959	-0.407294
hsa-miR-4665-3p	0.711242	6.79497	7.84686	1.13735e-06	3.43101e-05	5.74866
hsa-miR-4687-3p	0.385966	6.93796	5.1695	0.000116521	0.000753223	1.06344
hsa-miR-4739	0.204256	5.56181	5.23632	0.000102595	0.000714221	1.19211
hsa-miR-4746-3p	0.110047	5.84248	2.75127	0.0149141	0.0348316	-3.75402
hsa-miR-4763-3p	0.164908	6.18554	2.76651	0.0144644	0.0340007	-3.72469
hsa-miR-4767	0.172021	5.58645	4.37033	0.000556248	0.00254888	-0.511719
hsa-miR-4784	0.0883038	5.74584	3.18322	0.0062125	0.0169092	-2.90645
hsa-miR-4787-3p	0.194289	5.73577	4.67887	0.000301668	0.00165461	0.103512
hsa-miR-4793-5p	-0.20215	5.58657	-6.03659	2.33876e-05	0.000241895	2.6892
hsa-miR-4800-5p	-0.108708	5.55046	-3.03937	0.00832888	0.0220077	-3.19199
hsa-miR-504-3p	0.115419	5.71731	2.93562	0.0102819	0.0258475	-3.3961
hsa-miR-505-5p	-0.4343	7.3709	-4.59316	0.000357216	0.0018213	-0.0666323
hsa-miR-584-5p	0.0649596	5.59844	2.95148	0.00995644	0.0252044	-3.365
hsa-miR-628-3p	-0.0977623	5.35879	-2.82915	0.0127509	0.0309786	-3.60363
hsa-miR-638	0.124747	5.95623	2.5803	0.0209802	0.046594	-4.07924
hsa-miR-640	0.253043	5.74275	3.82029	0.00168957	0.00617801	-1.62209
hsa-miR-671-3p	0.0953858	5.33234	2.60768	0.0198698	0.0444005	-4.02765
hsa-miR-7-1-3p	-0.186668	5.41416	-4.33793	0.000593487	0.00268553	-0.576744
hsa-miR-7-5p	-1.03549	6.25529	-7.55876	1.78742e-06	4.62176e-05	5.29236
hsa-miR-720_v18.0	0.481604	6.31311	4.42096	0.000502789	0.00245959	-0.410275
hsa-miR-744-5p	-0.206722	5.81005	-4.24445	0.000715844	0.00312211	-0.764677
hsa-miR-762	0.364553	6.50496	5.0559	0.000144858	0.000886479	0.843478
hsa-miR-92a-3p	0.485828	15.771	5.59054	5.27581e-05	0.00044006	1.86511
hsa-miR-93-3p	-0.216128	6.08457	-3.68325	0.00223454	0.00748985	-1.89969
hsa-miR-93-5p	-1.39105	8.9811	-8.72589	3.05058e-07	1.22701e-05	7.0727
hsa-miR-939-5p	0.131942	5.88511	2.95677	0.00985022	0.0251111	-3.35462
hsa-miR-98-3p	-0.361828	5.70579	-7.26648	2.85867e-06	6.89892e-05	4.81778
new-eca-mir-1015	0.555473	9.01904	2.76722	0.0144438	0.0340007	-3.72332
new-eca-mir-275	-0.156308	5.71408	-3.89391	0.00145444	0.00537253	-1.47295
new-eca-mir-290	0.192281	5.62175	3.79606	0.00177507	0.00629976	-1.67117
new-eca-mir-332_as	0.140427	6.06475	3.01187	0.00880778	0.0229383	-3.24625
new-eca-mir-416	0.22489	6.87111	2.7272	0.0156518	0.0363203	-3.80023
new-eca-mir-443	0.581193	14.2017	3.58034	0.00275763	0.00873654	-2.10796
new-eca-mir-572	0.116421	5.90905	2.99971	0.00902815	0.0233442	-3.27022
new-eca-mir-598	0.158889	6.31472	2.85551	0.0120904	0.0297737	-3.55244
new-eca-mir-655_as	0.0872789	5.57321	3.46823	0.00346854	0.0105513	-2.33443
new-eca-mir-777_as	0.952734	10.0205	5.22424	0.000104977	0.000717015	1.1689
new-eca-mir-809	0.366639	6.06431	2.78441	0.0139532	0.0334011	-3.69018
new-eca-mir-835	0.146332	5.63124	4.15942	0.000849479	0.00353462	-0.936061
new-eca-mir-846	0.209326	5.92911	3.01623	0.00873009	0.0229007	-3.23766
new-eca-mir-847	-0.179945	5.39817	-4.41329	0.00051054	0.00246421	-0.425637
new-eca-mir-878	0.245185	6.29848	2.55661	0.0219883	0.0476633	-4.1237
new-eca-mir-974	0.0944944	5.74575	2.84921	0.0122453	0.0299514	-3.5647
new-eca-mir-995	0.576529	12.6933	2.56141	0.0217803	0.0474968	-4.1147
new-eca-mitomir-009	0.110379	5.81178	2.78982	0.0138021	0.0333091	-3.67973
new-eca-mitomir-010	0.183864	6.02433	3.39742	0.0040094	0.0118968	-2.47714
