# Supplementary material for: Integrated mRNA and miRNA expression profiling in blood reveals candidate biomarkers associated with endurance exercise in the horse
Source: Sci Rep. 2016 Mar 10;6:22932. doi: 10.1038/srep22932 (PMC4785432; doi:10.1038/srep22932)
Supplement: Supplementary Table S6 [file srep22932-s7.xls]

## Sheet: ClueGOResults_Pvalue0.001_K0.4 
Table S6. Biological Process terms associated with the differentially expressed genes following long endurance exercise
GOID	GOTerm	Nr. Genes	% Associated Genes	Term PValue	Term PValue Corrected with Benjamini-Hochberg	Associated Genes Found	All Associated Genes	Genes Cluster upregulated	%Genes Cluster #upregulated	Genes Cluster #downregulated	%Genes Cluster #downregulated
GO:0044267	cellular protein metabolic process	446	12.1064	7.08939e-15	1.20165e-11	[ACTL6A, ADAM9, ADCY4, AIDA, AKAP13, ALG9, ANAPC13, ANAPC5, ANKRD42, ANXA2, ARID4A, ARIH2, ASB5, ASPH, ATRAID, AURKC, B4GALT5, BAG2, BAZ2A, BCL3, BIRC2, BLM, BMP4, BMPR2, BNIP3, BNIP3L, BUB3, C14orf169, C19orf10, C1GALT1C1, C1QBP, CAMK4, CBL, CCDC23, CCL15, CCL5, CCNB1, CCND2, CCT2, CCT3, CD2AP, CD44, CDC16, CDC20, CDC73, CDCA3, CDK1, CDK13, CDK16, CDK4, CDK5RAP1, CDKN2C, CHP1, CIB1, CLK2, CLK4, …	[653252, A4GALT, A4GNT, AAK1, AANAT, AARS, AARS2, AARSD1, AATK, ABCA1, ABCF1, ABI1, ABI2, ABI3, ABL1, ABL2, ABO, ACADVL, ACD, ACE, ACE2, ACER2, ACO1, ACR, ACSL1, ACTB, ACTL6A, ACVR1, ACVR1B, ACVR1C, ACVR2A, ACVR2B, ACVRL1, ADAM10, ADAM17, ADAM8, ADAM9, ADAMTS12, ADAMTS7, ADAR, ADARB1, ADCY1, ADCY2, ADCY3, ADCY4, ADCY5, ADCY6, ADCY7, ADCY8, ADCY9, ADCYAP1, ADD1, ADH5, ADIPOQ, ADM2, ADORA1, ADORA2A…	[ACTL6A, AIDA, ALG9, ANAPC13, ANAPC5, ASB5, ATRAID, AURKC, BAG2, BMP4, BNIP3, BUB3, C14orf169, C19orf10, C1QBP, CAMK4, CCDC23, CCL5, CCNB1, CCND2, CCT2, CCT3, CD2AP, CDC16, CDC20, CDCA3, CDK1, CDK16, CDK4, CDK5RAP1, CDKN2C, CIB1, CNEP1R1, COA3, COPS8, COQ7, DAD1, DALRD3, DHPS, DNAJC24, DPH6, DPM3, DTD1, DUSP12, EEF1B2, EEF1D, EIF3F, EIF3H, EIF3I, EIF3L, EIF4A3, EIF4B, EIF4EBP1, F2R, FAF1, FANCL, …	54.0359	[ADAM9, ADCY4, AKAP13, ANKRD42, ANXA2, ARID4A, ARIH2, ASPH, B4GALT5, BAZ2A, BCL3, BIRC2, BLM, BMPR2, BNIP3L, C1GALT1C1, CBL, CCL15, CD44, CDC73, CDK13, CHP1, CLK2, CLK4, CLOCK, CNOT2, CNOT4, CPNE3, CREBBP, CRKL, CSNK1E, CSNK1G3, CSNK2A2, CTNNB1, CTSB, CUL2, CUL3, CUL4A, DCAF6, DDIT3, DDIT4, DLC1, DNAJB6, DTX2, DUSP1, DUSP16, DYRK1A, EGR1, EIF1, EIF4G3, EP300, EPC1, ERG, ERLIN2, EXOC1, FAM129A, FA…	45.9641
GO:0019538	protein metabolic process	508	11.6862	2.18068e-14	1.84813e-11	[ACTL6A, ADAM9, ADCY4, AIDA, AKAP13, ALG9, ANAPC13, ANAPC5, ANKRD42, ANXA2, APAF1, APEH, ARID4A, ARIH2, ASB5, ASPH, ATRAID, AURKC, B4GALT5, BAG2, BAZ2A, BCL3, BID, BIRC2, BLM, BMP4, BMPR2, BNIP3, BNIP3L, BUB3, C14orf169, C19orf10, C1D, C1GALT1C1, C1QA, C1QB, C1QBP, C1QC, C4BPA, CAMK4, CBL, CCDC23, CCL15, CCL5, CCNB1, CCND2, CCT2, CCT3, CD2AP, CD44, CDC16, CDC20, CDC73, CDCA3, CDK1, CDK13, CDK16, …	[23572, 653252, A2M, A4GALT, A4GNT, AAK1, AANAT, AARS, AARS2, AARSD1, AATF, AATK, ABCA1, ABCD1, ABCF1, ABCG1, ABI1, ABI2, ABI3, ABL1, ABL2, ABO, ACACA, ACADVL, ACAN, ACD, ACE, ACE2, ACER2, ACHE, ACO1, ACR, ACSL1, ACTB, ACTL6A, ACVR1, ACVR1B, ACVR1C, ACVR2A, ACVR2B, ACVRL1, ADAM10, ADAM17, ADAM19, ADAM33, ADAM8, ADAM9, ADAMTS12, ADAMTS13, ADAMTS4, ADAMTS5, ADAMTS7, ADAMTS9, ADAR, ADARB1, ADCY1, AD…	[ACTL6A, AIDA, ALG9, ANAPC13, ANAPC5, APEH, ASB5, ATRAID, AURKC, BAG2, BID, BMP4, BNIP3, BUB3, C14orf169, C19orf10, C1D, C1QBP, CAMK4, CCDC23, CCL5, CCNB1, CCND2, CCT2, CCT3, CD2AP, CDC16, CDC20, CDCA3, CDK1, CDK16, CDK4, CDK5RAP1, CDKN2C, CIB1, CNEP1R1, COA3, COPS8, COQ7, CSPG5, CTSC, CTSH, DAD1, DALRD3, DHPS, DNAJC24, DNPEP, DPH6, DPM3, DPP4, DTD1, DUSP12, EEF1B2, EEF1D, EIF3F, EIF3H, EIF3I, EI…	52.9528	[ADAM9, ADCY4, AKAP13, ANKRD42, ANXA2, APAF1, ARID4A, ARIH2, ASPH, B4GALT5, BAZ2A, BCL3, BIRC2, BLM, BMPR2, BNIP3L, C1GALT1C1, C1QA, C1QB, C1QC, C4BPA, CBL, CCL15, CD44, CDC73, CDK13, CEBPB, CHP1, CHST11, CLK2, CLK4, CLOCK, CNOT2, CNOT4, CPNE3, CREBBP, CRKL, CSNK1E, CSNK1G3, CSNK2A2, CTNNB1, CTSB, CUBN, CUL2, CUL3, CUL4A, DCAF6, DDIT3, DDIT4, DEDD, DLC1, DNAJB6, DTX2, DUSP1, DUSP16, DYRK1A, EGR1,…	47.0472
GO:0006412	translation	100	19.0476	8.9896e-14	5.07913e-11	[ANKRD42, BCL3, C1QBP, CCL5, CDK4, CNOT2, COA3, DALRD3, DHPS, DTD1, EEF1B2, EEF1D, EIF1, EIF3F, EIF3H, EIF3I, EIF3L, EIF4A3, EIF4B, EIF4EBP1, EIF4G3, EP300, FAM129A, FARSB, FOXO3, GNB2L1, ICT1, IMPACT, LSM14A, MALSU1, MARS, MRPL11, MRPL14, MRPL16, MRPL18, MRPL20, MRPL21, MRPL23, MRPL24, MRPL27, MRPL34, MRPL36, MRPL37, MRPL40, MRPL52, MRPS16, MRPS18A, MRPS21, MRPS23, MRPS24, NCBP2, NPM1, PA2G4, PA…	[AARS, AARS2, AARSD1, ABCF1, ACO1, AGO1, AGO2, AGO3, AGO4, AIFM2, AIMP1, AIMP2, AKT1, AKT2, ANG, ANKRD42, APLP1, APP, ASMT, ATXN2, BARHL2, BCL3, BOLL, BTG2, C1QBP, C8orf88, CALR, CAPRIN1, CAPRIN2, CARS, CARS2, CASC3, CCL5, CD28, CDK4, CDKAL1, CELF1, CELF4, CIRBP, CNOT1, CNOT10, CNOT11, CNOT2, CNOT3, CNOT6, CNOT6L, CNOT7, CNOT8, COA3, COPS5, CPEB1, CPEB2, CPEB3, CTIF, CYLD, DALRD3, DAPK1, DAPK3, D…	[C1QBP, CCL5, CDK4, COA3, DALRD3, DHPS, DTD1, EEF1B2, EEF1D, EIF3F, EIF3H, EIF3I, EIF3L, EIF4A3, EIF4B, EIF4EBP1, FARSB, GNB2L1, ICT1, IMPACT, MALSU1, MRPL11, MRPL14, MRPL16, MRPL18, MRPL20, MRPL21, MRPL23, MRPL24, MRPL27, MRPL34, MRPL36, MRPL37, MRPL40, MRPL52, MRPS16, MRPS18A, MRPS21, MRPS23, MRPS24, NCBP2, NPM1, PA2G4, POLR2G, PPA2, PSTK, RBM3, RPL10A, RPL11, RPL13, RPL17, RPL18A, RPL21, RPL23…	84	[ANKRD42, BCL3, CNOT2, EIF1, EIF4G3, EP300, FAM129A, FOXO3, LSM14A, MARS, PAIP1, PTK2B, RARA, SRP19, THBS1, ZFP36]	16
GO:0006954	inflammatory response	108	18.3051	1.34797e-13	5.71201e-11	[ADA, ALOX5AP, ANKRD42, ATRN, BCL6, BIRC2, BLNK, C19orf10, C1QBP, C4BPA, CALCRL, CAMK4, CASP12, CCL5, CD14, CD163, CD180, CD40LG, CD44, CEBPB, CHID1, CNR2, CRHBP, CXCL1, CXCL2, CXCR2, CYSLTR1, DLC1, F12, F2R, FCER1A, FCER1G, FEM1C, FOS, FPR2, GPX1, HCK, HIF1A, HP, HRH4, HYAL1, IDO1, IL10, IL10RB, IL17RA, IL18, IL1R1, IL1RAP, IL22RA2, IL23A, IL2RA, IL4R, IL6R, IL8, IRAK2, IRG1, ITGB2, KLF4, KLRG1,…	[A2M, ABCF1, ABR, ACE2, ACKR2, ACP5, ACVR1, ADA, ADAM8, ADAMTS12, ADCYAP1, ADIPOQ, ADORA1, ADORA2A, ADORA2B, ADORA3, ADRA2A, AFAP1L2, AGER, AGT, AGTR1, AGTR2, AGXT, AHSG, AIF1, AIM2, AIMP1, AK7, AKR1C1, AKT1, ALOX15, ALOX5, ALOX5AP, AMH, ANKRD42, ANO6, ANXA1, AOAH, AOC3, AOX1, APCS, APOA1, APOA2, APOC3, APOD, APOE, APOL2, APOL3, ATRN, AXL, AZU1, B4GALT1, BCL6, BCR, BDKRB1, BDKRB2, BDNF, BDNF-AS, …	[ADA, BLNK, C19orf10, C1QBP, CALCRL, CAMK4, CASP12, CCL5, CD180, CD40LG, CHID1, CNR2, CYSLTR1, F2R, FCER1A, GPX1, HRH4, HYAL1, IDO1, IL23A, IL2RA, IRG1, KLRG1, MIF, MS4A1, MS4A2, NCR3, NDUFA2, PARK7, PRKCQ, PSMA7, PSMB4, PTGDR, RPSA, SAAL1, SCGB1A1, SHPK, SPP1, STK39, TPST1]	37.037	[ALOX5AP, ANKRD42, ATRN, BCL6, BIRC2, C4BPA, CD14, CD163, CD44, CEBPB, CRHBP, CXCL1, CXCL2, CXCR2, DLC1, F12, FCER1G, FEM1C, FOS, FPR2, HCK, HIF1A, HP, IL10, IL10RB, IL17RA, IL18, IL1R1, IL1RAP, IL22RA2, IL4R, IL6R, IL8, IRAK2, ITGB2, KLF4, LTA4H, LYN, MAPKAPK2, MEP1B, MGLL, MMP25, NAIP, NFKBIZ, NLRC4, PLAA, PLSCR1, PPARD, PPARG, PROS1, PTX3, RBPJ, S100A12, S100A9, SAA1, SELP, SERPINC1, SGMS1, TB…	62.963
GO:0016032	viral process	119	17.3469	3.53963e-13	8.57096e-11	[ALYREF, AP1S3, AP2B1, ATF7IP, ATP6V0C, BANF1, BNIP3, BNIP3L, BUB1, C14orf166, C1QBP, CCL5, CD93, CDK13, CREBBP, CUL2, CUL4A, CX3CR1, DHX58, EIF4G3, EP300, FYN, GADD45GIP1, GNB2L1, GTF2A2, HCK, HIPK2, HNRNPA1, IL8, IRF3, IRF7, ISG15, KAT5, LCK, LNX1, LYN, MAP3K5, MDFIC, MITD1, MRPL23, MX1, NCBP2, NFKBIA, NPM1, NUP37, NUP43, NUP85, NUP93, OAS1, PDCD6IP, PDZD8, PLSCR1, POLR2D, POLR2G, POLR2H, POLR2…	[AAAS, ABCE1, ACE2, ACKR3, ACOT8, ACY3, ADAR, ADARB1, ALYREF, AMBP, ANKRD17, ANPEP, AP1B1, AP1G1, AP1G2, AP1M1, AP1M2, AP1S1, AP1S2, AP1S3, AP2A1, AP2A2, AP2B1, AP2M1, AP2S1, APOA2, APOBEC3A, APOBEC3C, APOBEC3D, APOBEC3F, APOBEC3G, APOBEC3H, ARF1, ARF1P1, ATF7, ATF7IP, ATP6V0C, ATP6V1H, B2M, BAD, BANF1, BAX, BCL2, BCL2L1, BCL2L11, BECN1, BICD1, BIN1, BNIP3, BNIP3L, BRD4, BST2, BTBD17, BTRC, BUB1,…	[ALYREF, AP1S3, BANF1, BNIP3, BUB1, C14orf166, C1QBP, CCL5, CX3CR1, DHX58, FYN, GADD45GIP1, GNB2L1, HNRNPA1, IRF3, IRF7, ISG15, LCK, LNX1, MDFIC, MITD1, MRPL23, MX1, NCBP2, NPM1, NUP37, NUP43, NUP85, NUP93, OAS1, POLR2D, POLR2G, POLR2H, POLR2I, POLR2L, PPIH, PRMT6, PSMA7, PSMB10, PSMB3, PSMB4, PSMB9, PSMD7, PSME1, PSME2, RALA, RANBP1, RPL10A, RPL11, RPL13, RPL17, RPL18A, RPL21, RPL23, RPL27, RPL2…	72.2689	[AP2B1, ATF7IP, ATP6V0C, BNIP3L, CD93, CDK13, CREBBP, CUL2, CUL4A, EIF4G3, EP300, GTF2A2, HCK, HIPK2, IL8, KAT5, LYN, MAP3K5, NFKBIA, PDCD6IP, PDZD8, PLSCR1, PSME4, RNASEL, RXRA, SLPI, SPEN, TNFRSF1A, TOP1, VIM, WAPAL, XRCC4, ZC3H7B]	27.7311
GO:0044403	symbiosis, encompassing mutualism through parasitism	128	16.9312	2.6236e-13	8.894e-11	[ALYREF, AP1S3, AP2B1, ATF7IP, ATP6V0C, ATP6V1A, ATP6V1C1, ATP6V1G1, BANF1, BNIP3, BNIP3L, BUB1, C14orf166, C1QBP, CCL5, CD93, CDK13, CREBBP, CUL2, CUL4A, CX3CR1, DHX58, EIF4G3, EP300, FYN, GADD45GIP1, GNB2L1, GPX1, GTF2A2, HCK, HIPK2, HNRNPA1, IL10, IL8, IRF3, IRF7, ISG15, KAT5, LCK, LNX1, LTF, LYN, MAP3K5, MDFIC, MITD1, MRPL23, MX1, NCBP2, NCF2, NFKBIA, NPM1, NUP37, NUP43, NUP85, NUP93, OAS1, P…	[AAAS, ABCE1, ACE2, ACKR3, ACOT8, ACY3, ADAR, ADARB1, AKR1C1, ALB, ALYREF, AMBP, ANKRD17, ANPEP, AP1B1, AP1G1, AP1G2, AP1M1, AP1M2, AP1S1, AP1S2, AP1S3, AP2A1, AP2A2, AP2B1, AP2M1, AP2S1, APOA2, APOBEC3A, APOBEC3C, APOBEC3D, APOBEC3F, APOBEC3G, APOBEC3H, AQP1, ARF1, ARF1P1, ATF7, ATF7IP, ATP6V0A1, ATP6V0A2, ATP6V0A4, ATP6V0B, ATP6V0C, ATP6V0D1, ATP6V0D2, ATP6V0E1, ATP6V0E2, ATP6V1A, ATP6V1B1, ATP…	[ALYREF, AP1S3, BANF1, BNIP3, BUB1, C14orf166, C1QBP, CCL5, CX3CR1, DHX58, FYN, GADD45GIP1, GNB2L1, GPX1, HNRNPA1, IRF3, IRF7, ISG15, LCK, LNX1, MDFIC, MITD1, MRPL23, MX1, NCBP2, NPM1, NUP37, NUP43, NUP85, NUP93, OAS1, POLR2D, POLR2G, POLR2H, POLR2I, POLR2L, PPIH, PRMT6, PSMA7, PSMB10, PSMB3, PSMB4, PSMB9, PSMD7, PSME1, PSME2, RALA, RANBP1, RPL10A, RPL11, RPL13, RPL17, RPL18A, RPL21, RPL23, RPL27…	67.9688	[AP2B1, ATF7IP, ATP6V0C, ATP6V1A, ATP6V1C1, ATP6V1G1, BNIP3L, CD93, CDK13, CREBBP, CUL2, CUL4A, EIF4G3, EP300, GTF2A2, HCK, HIPK2, IL10, IL8, KAT5, LTF, LYN, MAP3K5, NCF2, NFKBIA, PDCD6IP, PDZD8, PLSCR1, PSME4, RNASEL, RXRA, SLPI, SPEN, TLR2, TLR8, TNFRSF1A, TOP1, VIM, WAPAL, XRCC4, ZC3H7B]	32.0312
GO:0045321	leukocyte activation	116	17.5492	3.20614e-13	9.05734e-11	[ADA, ADAM9, ADK, AP3B1, BCL3, BCL6, BLM, BLNK, BMP4, BPI, C19orf10, CAMK4, CCL5, CD180, CD2, CD226, CD3D, CD3G, CD40LG, CD7, CD8A, CD93, CHD7, CNR2, CRTAM, CTNNB1, CX3CR1, CXCR2, DPP4, EGR1, ERCC1, FCER1A, FCER1G, FLT3LG, FYN, GPR183, HLA-DMA, HLX, HPRT1, IDO1, IFNAR1, IL10, IL18, IL23A, IL2RA, IL4R, IL7, IL8, IMPDH1, IRS2, ITGA4, KLRK1, LAG3, LCK, LEF1, LGALS1, LGALS3, LYN, LYST, MAFB, MALT1, M…	[ABR, ACKR2, ADA, ADAM10, ADAM17, ADAM8, ADAM9, ADK, ADORA2A, ADORA2B, ADORA3, AHR, AICDA, AIF1, AIFM2, AKAP17A, AKT1, AMH, AMICA1, ANXA1, ANXA3, AP1G1, AP3B1, AP3D1, APC, ARTN, ATM, ATP7A, AXL, AZU1, B2M, BAD, BAK1, BANK1, BATF, BATF2, BATF3, BAX, BCL10, BCL11A, BCL11B, BCL2, BCL3, BCL6, BCR, BLM, BLNK, BLOC1S3, BLOC1S6, BMP4, BPI, BST2, BTK, BTLA, BTN2A2, BTN3A1, C19orf10, C21orf33, CADM1, CAMK…	[ADA, ADK, BLNK, BMP4, C19orf10, CAMK4, CCL5, CD180, CD2, CD226, CD3D, CD3G, CD40LG, CD7, CD8A, CNR2, CRTAM, CX3CR1, DPP4, ERCC1, FCER1A, FLT3LG, FYN, GPR183, HLA-DMA, HPRT1, IDO1, IL23A, IL2RA, IL7, IMPDH1, ITGA4, KLRK1, LAG3, LCK, LEF1, LGALS1, MALT1, MIF, MLH1, MS4A1, MS4A2, NLRC3, PREX1, PRKCQ, PSMB10, RHOH, RPSA, S100A13, SCGB1A1, SHPK, SIT1, SOD1, STOML2, TBX21, TCF3, TGFBR2, THEMIS, TNFRSF…	52.5862	[ADAM9, AP3B1, BCL3, BCL6, BLM, BPI, CD93, CHD7, CTNNB1, CXCR2, EGR1, FCER1G, HLX, IFNAR1, IL10, IL18, IL4R, IL8, IRS2, LGALS3, LYN, LYST, MAFB, MERTK, MILR1, NEDD4, PAK1, PLSCR1, PPP3CA, PRDM1, PTK2B, PTPN22, RARA, RBPJ, S100A12, S100A9, SAMSN1, SKAP2, SOCS5, SOCS6, SPI1, STAT6, STXBP2, THBS1, THY1, TLR1, TLR2, TLR4, TLR8, TNFSF4, TPD52, TREML2, VAMP7, VAV1, XRCC4]	47.4138
GO:0045047	protein targeting to ER	38	31.6667	1.19835e-12	2.53901e-10	[MACF1, MRPL23, RPL10A, RPL11, RPL13, RPL17, RPL18A, RPL21, RPL23, RPL27, RPL27A, RPL28, RPL3, RPL30, RPL34, RPL35, RPL4, RPL6, RPL7, RPLP2, RPS11, RPS13, RPS14, RPS15A, RPS16, RPS17, RPS2, RPS21, RPS26, RPS4X, RPS8, RPSA, SEC11C, SEC61G, SPCS1, SPCS2, SRP19, SSR3]	[D6RBG4_HUMAN, DDOST, FAU, MACF1, MRPL13, MRPL23, MRPS12, PSMD2, RPL10, RPL10A, RPL11, RPL12, RPL13, RPL13A, RPL14, RPL15, RPL17, RPL18, RPL18A, RPL19, RPL21, RPL22, RPL23, RPL23A, RPL24, RPL26, RPL26L1, RPL27, RPL27A, RPL28, RPL29, RPL3, RPL30, RPL31, RPL32, RPL34, RPL35, RPL35A, RPL36, RPL36A, RPL36AL, RPL37, RPL37A, RPL38, RPL39, RPL3L, RPL4, RPL41, RPL5, RPL6, RPL7, RPL7A, RPL8, RPL9, RPLP0, …	[MRPL23, RPL10A, RPL11, RPL13, RPL17, RPL18A, RPL21, RPL23, RPL27, RPL27A, RPL28, RPL3, RPL30, RPL34, RPL35, RPL4, RPL6, RPL7, RPLP2, RPS11, RPS13, RPS14, RPS15A, RPS16, RPS17, RPS2, RPS21, RPS26, RPS4X, RPS8, RPSA, SEC11C, SEC61G, SPCS1, SPCS2, SSR3]	94.7368	[MACF1, SRP19]	5.26316
GO:0006413	translational initiation	46	26.9006	3.67559e-12	6.92236e-10	[CCL5, EIF1, EIF3F, EIF3H, EIF3I, EIF3L, EIF4B, EIF4EBP1, EIF4G3, IMPACT, MRPL23, NCBP2, NPM1, PAIP1, POLR2G, RARA, RPL10A, RPL11, RPL13, RPL17, RPL18A, RPL21, RPL23, RPL27, RPL27A, RPL28, RPL3, RPL30, RPL34, RPL35, RPL4, RPL6, RPL7, RPLP2, RPS11, RPS13, RPS14, RPS15A, RPS16, RPS17, RPS2, RPS21, RPS26, RPS4X, RPS8, RPSA]	[ABCF1, AGO2, BOLL, C8orf88, CCL5, COPS5, CTIF, DAZ1, DAZL, DDX1, DDX3X, EIF1, EIF1AX, EIF1B, EIF2AK1, EIF2AK2, EIF2AK3, EIF2AK4, EIF2B1, EIF2B2, EIF2B3, EIF2B4, EIF2B5, EIF2S1, EIF2S2, EIF2S3, EIF3A, EIF3B, EIF3C, EIF3CL, EIF3D, EIF3E, EIF3F, EIF3G, EIF3H, EIF3I, EIF3J, EIF3K, EIF3L, EIF3M, EIF4A1, EIF4A2, EIF4B, EIF4E, EIF4EBP1, EIF4EBP2, EIF4EBP3, EIF4G1, EIF4G2, EIF4G3, EIF4H, EIF5, EIF5B, EI…	[CCL5, EIF3F, EIF3H, EIF3I, EIF3L, EIF4B, EIF4EBP1, IMPACT, MRPL23, NCBP2, NPM1, POLR2G, RPL10A, RPL11, RPL13, RPL17, RPL18A, RPL21, RPL23, RPL27, RPL27A, RPL28, RPL3, RPL30, RPL34, RPL35, RPL4, RPL6, RPL7, RPLP2, RPS11, RPS13, RPS14, RPS15A, RPS16, RPS17, RPS2, RPS21, RPS26, RPS4X, RPS8, RPSA]	91.3043	[EIF1, EIF4G3, PAIP1, RARA]	8.69565
GO:0044248	cellular catabolic process	277	12.8122	1.59037e-11	2.69567e-09	[ABHD5, ACAA1, ADA, ADAM9, ADAP1, AKR1A1, ALDH1L1, ALS2CR12, ANAPC5, APAF1, ARF3, ARF5, ARHGAP26, ARIH2, ASAP1, ATP5A1, ATP5I, ATP5L, ATP5O, ATRAID, BCAT2, BCKDHB, BCL6, BIRC2, BLM, BNIP3, BNIP3L, BUB3, CCBL2, CCNB1, CD2AP, CDC16, CDC20, CDK1, CLOCK, CNOT2, CNOT4, CPT1A, CPT2, CSNK1E, CSPG5, CTSB, CTSH, CUL2, CUL3, CUL4A, CYP26A1, DCTPP1, DDIT3, DDIT4, DECR1, DEDD2, DENND1B, DENND5A, DLC1, DNAJB6…	[AADAC, AADAT, AASS, ABAT, ABCA2, ABCC1, ABCD1, ABCD2, ABCD3, ABCE1, ABCG5, ABCG8, ABHD10, ABHD12, ABHD5, ABL1, ABL2, ACAA1, ACAD11, ACAD8, ACADL, ACADM, ACADS, ACADSB, ACADVL, ACAN, ACAP1, ACAP2, ACAP3, ACAT1, ACD, ACE, ACER1, ACHE, ACIN1, ACLY, ACMSD, ACOT4, ACOT7, ACOT8, ACOX1, ACOX2, ACOX3, ACOXL, ACR, ACSF3, ACSL1, ACTC1, ADA, ADAL, ADAM8, ADAM9, ADAMTS12, ADAMTS13, ADAMTS7, ADAMTS9, ADAP1, …	[ADA, AKR1A1, ANAPC5, ARF5, ATP5A1, ATP5I, ATP5L, ATP5O, ATRAID, BCAT2, BCKDHB, BNIP3, BUB3, CCBL2, CCNB1, CD2AP, CDC16, CDC20, CDK1, CSPG5, CTSH, DCTPP1, DECR1, DENND1B, DNAJC24, DNPEP, DTD1, ECHS1, EIF4A3, EIF4B, ENPP4, ERCC1, ESD, EXOSC10, EXOSC5, FAF1, FANCA, FBXO5, GNAS, GNB2L1, GNG5, GPX1, GSTM3, GZMA, HERC5, HINT1, HPRT1, HSD17B10, HYAL1, IDO1, IRG1, ISG15, LNX1, LSM6, MCEE, MLH1, MPST, MR…	51.9856	[ABHD5, ACAA1, ADAM9, ADAP1, ALDH1L1, ALS2CR12, APAF1, ARF3, ARHGAP26, ARIH2, ASAP1, BCL6, BIRC2, BLM, BNIP3L, CLOCK, CNOT2, CNOT4, CPT1A, CPT2, CSNK1E, CTSB, CUL2, CUL3, CUL4A, CYP26A1, DDIT3, DDIT4, DEDD2, DENND5A, DLC1, DNAJB6, DPYD, DRAM1, ENTPD3, ERLIN2, FGD4, GAPVD1, GLUL, GNB1, HAL, HBB, HECTD1, HIF1A, HP, IDO2, IL10, IQGAP1, IRS2, KAT5, KMO, KYNU, LTA4H, MACF1, MAP1LC3B, MGEA5, MGLL, MSH5…	48.0144
GO:0070972	protein localization to endoplasmic reticulum	39	28.6765	1.92043e-11	2.71261e-09	[MACF1, MRPL23, RPL10A, RPL11, RPL13, RPL17, RPL18A, RPL21, RPL23, RPL27, RPL27A, RPL28, RPL3, RPL30, RPL34, RPL35, RPL4, RPL6, RPL7, RPLP2, RPS11, RPS13, RPS14, RPS15A, RPS16, RPS17, RPS2, RPS21, RPS26, RPS4X, RPS8, RPSA, SEC11C, SEC61G, SPCS1, SPCS2, SRP19, SSR3, VAPA]	[ANK2, ANKRD13C, D6RBG4_HUMAN, DDOST, FAU, GPAA1, GRIK5, HSPA5, KDELR1, KDELR2, KDELR3, MACF1, MRPL13, MRPL23, MRPS12, OS9, PDIA2, PDIA3, PEX16, PSMD2, RPL10, RPL10A, RPL11, RPL12, RPL13, RPL13A, RPL14, RPL15, RPL17, RPL18, RPL18A, RPL19, RPL21, RPL22, RPL23, RPL23A, RPL24, RPL26, RPL26L1, RPL27, RPL27A, RPL28, RPL29, RPL3, RPL30, RPL31, RPL32, RPL34, RPL35, RPL35A, RPL36, RPL36A, RPL36AL, RPL37,…	[MRPL23, RPL10A, RPL11, RPL13, RPL17, RPL18A, RPL21, RPL23, RPL27, RPL27A, RPL28, RPL3, RPL30, RPL34, RPL35, RPL4, RPL6, RPL7, RPLP2, RPS11, RPS13, RPS14, RPS15A, RPS16, RPS17, RPS2, RPS21, RPS26, RPS4X, RPS8, RPSA, SEC11C, SEC61G, SPCS1, SPCS2, SSR3]	92.3077	[MACF1, SRP19, VAPA]	7.69231
GO:0001775	cell activation	139	15.5134	1.91397e-11	2.94925e-09	[ADA, ADAM9, ADK, ALDOA, AP3B1, BCL3, BCL6, BLM, BLNK, BLOC1S4, BMP4, BPI, C19orf10, CAMK4, CCL5, CD180, CD2, CD226, CD3D, CD3G, CD40LG, CD7, CD8A, CD9, CD93, CHD7, CNR2, CRTAM, CTNNB1, CX3CR1, CXCR2, DGKA, DGKH, DPP4, EGR1, ERCC1, F2R, FCER1A, FCER1G, FLT3LG, FYN, GNAI3, GNAS, GNB1, GPR183, HLA-DMA, HLX, HPRT1, IDO1, IFNAR1, IL10, IL17RA, IL18, IL23A, IL2RA, IL4R, IL7, IL8, IMPDH1, IRS2, ITGA4, …	[A2M, ABCC4, ABR, ACKR2, ACTN1, ACTN2, ACTN4, ADA, ADAM10, ADAM17, ADAM8, ADAM9, ADAMTS13, ADK, ADORA2A, ADORA2B, ADORA3, ADRA2A, ADRA2B, ADRA2C, AGT, AGXT, AHR, AICDA, AIF1, AIFM2, AKAP17A, AKT1, ALB, ALDOA, ALOX12, AMH, AMICA1, ANXA1, ANXA3, AP1G1, AP3B1, AP3D1, APBB1IP, APC, APOA1, APOE, APOLD1, APP, ARRB1, ARRB2, ARTN, ASTL, ATM, ATP7A, AXL, AZU1, B2M, BAD, BAK1, BANK1, BATF, BATF2, BATF3, BA…	[ADA, ADK, BLNK, BMP4, C19orf10, CAMK4, CCL5, CD180, CD2, CD226, CD3D, CD3G, CD40LG, CD7, CD8A, CNR2, CRTAM, CX3CR1, DGKA, DPP4, ERCC1, F2R, FCER1A, FLT3LG, FYN, GNAS, GPR183, HLA-DMA, HPRT1, IDO1, IL23A, IL2RA, IL7, IMPDH1, ITGA4, KLRK1, LAG3, LCK, LEF1, LGALS1, MALT1, MIF, MLH1, MS4A1, MS4A2, NLRC3, PREX1, PRKCQ, PSMB10, RHOH, RPSA, S100A13, SCGB1A1, SHPK, SIT1, SOD1, STOML2, TBX21, TCF3, TGFBR…	47.482	[ADAM9, ALDOA, AP3B1, BCL3, BCL6, BLM, BLOC1S4, BPI, CD9, CD93, CHD7, CTNNB1, CXCR2, DGKH, EGR1, FCER1G, GNAI3, GNB1, HLX, IFNAR1, IL10, IL17RA, IL18, IL4R, IL8, IRS2, LGALS3, LYN, LYST, MAFB, MERTK, MGLL, MILR1, NEDD4, PAK1, PIK3CB, PLSCR1, PPP3CA, PRDM1, PROS1, PTK2B, PTPN1, PTPN22, PTPRJ, RAP1B, RARA, RBPJ, S100A12, S100A9, SAA1, SAMSN1, SELP, SKAP2, SOCS5, SOCS6, SPI1, STAT6, STXBP2, TEC, THB…	52.518
GO:0080134	regulation of response to stress	144	15.2059	3.5789e-11	4.66634e-09	[ADA, AIDA, ALOX5AP, ANKRD42, ANXA2, AP1S3, AP2B1, ARL6IP5, BCL6, BIRC2, C19orf10, C1QBP, C4BPA, CALCRL, CASP12, CCL5, CD14, CD226, CD44, CDK1, CHID1, CNR2, CRTAM, CTSB, DHX58, DLC1, DYRK1A, ENPP4, F12, F2R, FCER1A, FCER1G, FEM1B, FEM1C, FOS, FOXO4, FYN, GADD45A, GPX1, HCK, HERC5, HIPK2, HIPK3, HP, IDO1, IFNAR1, IGF1R, IL10, IL17RA, IL18, IL1R1, IL22RA2, IL23A, IL2RA, IRAK2, IRAK3, IRAK4, IRF3, I…	[A2M, ABL1, ABR, ACE2, ACKR3, ACP5, ADA, ADAM8, ADAMTS12, ADCYAP1, ADIPOQ, ADORA1, ADORA2A, ADORA2B, ADORA3, ADRA2A, AGT, AGTR1, AGXT, AHSG, AIDA, AIM2, AJUBA, AKR1C1, AKT1, ALOX12, ALOX5AP, AMBP, AMH, ANKRD1, ANKRD42, ANKRD6, ANKS1B, ANO6, ANTXR1, ANXA1, ANXA2, AOAH, AP1B1, AP1G1, AP1M1, AP1M2, AP1S1, AP1S2, AP1S3, AP2A1, AP2A2, AP2B1, AP2M1, AP2S1, APBB1, APEX1, APOA1, APOBEC3F, APOBEC3G, APOD,…	[ADA, AIDA, AP1S3, ARL6IP5, C19orf10, C1QBP, CALCRL, CASP12, CCL5, CD226, CDK1, CHID1, CNR2, CRTAM, DHX58, ENPP4, F2R, FCER1A, FYN, GPX1, HERC5, IDO1, IL23A, IL2RA, IRF3, IRF7, IRG1, KLRK1, LAG3, LCK, MAP4K1, MDFIC, MIF, NCR3, NDUFA2, NPM1, PARK7, PDCD4, PMAIP1, PPAP2B, PPP2R5D, PRKCQ, PSMA7, PSMB4, RNASEH2B, RPSA, SAMHD1, SCGB1A1, SH2D1A, SHPK, SOD1, SPP1, STK39, TERF2IP, TGFBR2, THOC5, VEGFB, Z…	40.2778	[ALOX5AP, ANKRD42, ANXA2, AP2B1, BCL6, BIRC2, C4BPA, CD14, CD44, CTSB, DLC1, DYRK1A, F12, FCER1G, FEM1B, FEM1C, FOS, FOXO4, GADD45A, HCK, HIPK2, HIPK3, HP, IFNAR1, IGF1R, IL10, IL17RA, IL18, IL1R1, IL22RA2, IRAK2, IRAK3, IRAK4, ITGB2, KLF4, LSM14A, LTF, LYN, MAP3K4, MAP3K5, MAP3K6, MAPKAPK2, MCL1, MGLL, NBR1, NFE2L2, NFKBIA, NLRC4, OMG, PAFAH1B1, PAK1, PLAUR, PLSCR1, PPARD, PPARG, PROS1, PTK2B, P…	59.7222
GO:0006415	translational termination	32	31.6832	7.06408e-11	8.55259e-09	[ICT1, MRPL23, RPL10A, RPL11, RPL13, RPL17, RPL18A, RPL21, RPL23, RPL27, RPL27A, RPL28, RPL3, RPL30, RPL34, RPL35, RPL4, RPL6, RPL7, RPLP2, RPS11, RPS13, RPS14, RPS15A, RPS16, RPS17, RPS2, RPS21, RPS26, RPS4X, RPS8, RPSA]	[EIF5A, EIF5A2, EIF5AL1, ETF1, FAU, GSPT1, GSPT2, HRSP12, ICT1, MRPL13, MRPL23, MRPS12, MTRF1, RPL10, RPL10A, RPL11, RPL12, RPL13, RPL13A, RPL14, RPL15, RPL17, RPL18, RPL18A, RPL19, RPL21, RPL22, RPL23, RPL23A, RPL24, RPL26, RPL26L1, RPL27, RPL27A, RPL28, RPL29, RPL3, RPL30, RPL31, RPL32, RPL34, RPL35, RPL35A, RPL36, RPL36A, RPL36AL, RPL37, RPL37A, RPL38, RPL39, RPL3L, RPL4, RPL41, RPL5, RPL6, RP…	[ICT1, MRPL23, RPL10A, RPL11, RPL13, RPL17, RPL18A, RPL21, RPL23, RPL27, RPL27A, RPL28, RPL3, RPL30, RPL34, RPL35, RPL4, RPL6, RPL7, RPLP2, RPS11, RPS13, RPS14, RPS15A, RPS16, RPS17, RPS2, RPS21, RPS26, RPS4X, RPS8, RPSA]	100	[]	0
GO:0045333	cellular respiration	45	25	9.2729e-11	1.04784e-08	[ATP5A1, ATP5G1, ATP5I, ATP5L, ATP5O, CISD1, COQ7, COX4I1, COX5A, COX5B, CYC1, FH, FXN, IDH2, IDH3G, MDH1, ME3, NDUFA10, NDUFA12, NDUFA13, NDUFA2, NDUFA3, NDUFA7, NDUFAB1, NDUFB10, NDUFB11, NDUFB2, NDUFB7, NDUFB8, NDUFC1, NDUFC2, NDUFS6, NDUFS7, NDUFS8, NDUFV2, NDUFV3, OXA1L, SCO2, SLC25A14, SOD2, SUCLG2, SURF1, TBRG4, UQCRB, UQCRFS1]	[ACO1, ACO2, ADSL, ALDH5A1, ATP5A1, ATP5B, ATP5C1, ATP5D, ATP5E, ATP5F1, ATP5G1, ATP5H, ATP5I, ATP5J, ATP5J2, ATP5L, ATP5O, ATP6, ATP8, BDNF, BDNF-AS, BLOC1S1, CAT, CCNI, CFH, CISD1, COQ7, COQ9, COX1, COX10, COX15, COX2, COX3, COX4I1, COX4I2, COX5A, COX5B, COX6A1, COX6B1, COX6C, COX7A2L, COX7B, COX7C, COX8A, CS, CYC1, CYCS, CYP1A2, CYTB, DHTKD1, DLAT, DLD, DLST, ETFA, ETFB, ETFDH, FAM3A, FASTKD1,…	[ATP5A1, ATP5G1, ATP5I, ATP5L, ATP5O, CISD1, COQ7, COX4I1, COX5A, COX5B, CYC1, FH, FXN, IDH2, IDH3G, MDH1, ME3, NDUFA10, NDUFA12, NDUFA13, NDUFA2, NDUFA3, NDUFA7, NDUFAB1, NDUFB10, NDUFB11, NDUFB2, NDUFB7, NDUFB8, NDUFC1, NDUFC2, NDUFS6, NDUFS7, NDUFS8, NDUFV2, NDUFV3, OXA1L, SCO2, SUCLG2, SURF1, TBRG4, UQCRFS1]	93.3333	[SLC25A14, SOD2, UQCRB]	6.66667
GO:0012501	programmed cell death	234	13.0799	1.28037e-10	1.20569e-08	[ADA, AIFM3, AKAP13, AKR1B1, APAF1, ARL6IP5, ATPIF1, BCL2L15, BCL3, BCL6, BCL7C, BID, BIRC2, BLM, BMP4, BNIP3, BNIP3L, BUB1, C1D, C1QBP, CASP12, CBL, CCL5, CD14, CD2, CD3G, CD40LG, CD44, CD8A, CDK1, CDK4, CEBPB, CHST11, CIB1, CPEB4, CSNK2A2, CTNNB1, CTSB, CTSC, CTSH, CUL2, CUL3, CUL4A, CX3CR1, CXCR2, DAD1, DAPL1, DDIT3, DDIT4, DEDD, DEDD2, DLC1, DNAJB6, DNPEP, DRAM1, DUSP1, DUSP12, E2F2, EGR1, EP…	[AAMDC, AARS, AATF, AATK, ABL1, ABR, ACAA2, ACER2, ACIN1, ACKR3, ACSL5, ACTC1, ACTN1, ACTN2, ACTN3, ACTN4, ACVR1, ACVR1B, ACVR1C, ADA, ADAM17, ADAM8, ADAMTS20, ADAMTSL4, ADAR, ADCY10, ADCYAP1, ADD1, ADIPOQ, ADM, ADNP, ADORA1, ADORA2A, ADRA1A, ADRA1D, ADRB1, AEN, AES, AGAP2, AGRN, AGT, AGTR2, AGXT, AHI1, AHR, AIFM1, AIFM2, AIFM3, AIM2, AIMP1, AIMP2, AIPL1, AKAP13, AKR1B1, AKR1C3, AKT1, AKT1S1, AKT…	[ADA, AKR1B1, ARL6IP5, ATPIF1, BCL7C, BID, BMP4, BNIP3, BUB1, C1D, C1QBP, CASP12, CCL5, CD2, CD3G, CD40LG, CD8A, CDK1, CDK4, CIB1, CTSC, CTSH, CX3CR1, DAD1, DAPL1, DNPEP, DUSP12, ETS1, F2R, FAF1, FAIM3, FASTK, FXN, FYN, GNB2L1, GPX1, GZMA, GZMB, GZMH, HEY2, HINT1, HINT2, HTRA2, IDO1, IFI27, IL2RA, IL7, IRF3, IRF7, ITGA1, LCK, LCMT1, LEF1, LGALS1, MAGED1, MALT1, MIF, MLH1, MST4, MX1, NAE1, NDUFA13…	47.0085	[AIFM3, AKAP13, APAF1, BCL2L15, BCL3, BCL6, BIRC2, BLM, BNIP3L, CBL, CD14, CD44, CEBPB, CHST11, CPEB4, CSNK2A2, CTNNB1, CTSB, CUL2, CUL3, CUL4A, CXCR2, DDIT3, DDIT4, DEDD, DEDD2, DLC1, DNAJB6, DRAM1, DUSP1, E2F2, EGR1, EP300, FAIM2, FCER1G, FEM1B, FGD4, FOXO3, FOXO4, G0S2, GADD45A, GCLM, GNB1, HCK, HIF1A, HIPK2, HIPK3, ID1, IFNAR1, IFT57, IGF1R, IGF2R, IL10, IL6R, IRS2, ITGA6, ITGB2, ITM2B, KIF1B…	52.9915
GO:0006915	apoptotic process	232	13.1222	1.1468e-10	1.2149e-08	[ADA, AIFM3, AKAP13, AKR1B1, APAF1, ARL6IP5, ATPIF1, BCL2L15, BCL3, BCL6, BCL7C, BID, BIRC2, BLM, BMP4, BNIP3, BNIP3L, BUB1, C1D, C1QBP, CASP12, CBL, CCL5, CD14, CD2, CD3G, CD40LG, CD44, CD8A, CDK1, CDK4, CEBPB, CHST11, CIB1, CPEB4, CSNK2A2, CTNNB1, CTSB, CTSC, CTSH, CUL2, CUL3, CUL4A, CX3CR1, CXCR2, DAD1, DAPL1, DDIT3, DDIT4, DEDD, DEDD2, DLC1, DNAJB6, DNPEP, DRAM1, DUSP1, DUSP12, E2F2, EGR1, EP…	[AAMDC, AARS, AATF, AATK, ABL1, ABR, ACAA2, ACER2, ACIN1, ACKR3, ACSL5, ACTC1, ACTN1, ACTN2, ACTN3, ACTN4, ACVR1, ACVR1B, ACVR1C, ADA, ADAM17, ADAM8, ADAMTS20, ADAMTSL4, ADAR, ADCY10, ADCYAP1, ADD1, ADIPOQ, ADM, ADNP, ADORA1, ADORA2A, ADRA1A, ADRA1D, ADRB1, AEN, AES, AGAP2, AGRN, AGT, AGTR2, AGXT, AHI1, AHR, AIFM1, AIFM2, AIFM3, AIM2, AIMP1, AIMP2, AIPL1, AKAP13, AKR1B1, AKR1C3, AKT1, AKT1S1, AKT…	[ADA, AKR1B1, ARL6IP5, ATPIF1, BCL7C, BID, BMP4, BNIP3, BUB1, C1D, C1QBP, CASP12, CCL5, CD2, CD3G, CD40LG, CD8A, CDK1, CDK4, CIB1, CTSC, CTSH, CX3CR1, DAD1, DAPL1, DNPEP, DUSP12, ETS1, F2R, FAF1, FAIM3, FASTK, FXN, FYN, GNB2L1, GPX1, GZMA, GZMB, GZMH, HEY2, HINT1, HINT2, HTRA2, IDO1, IFI27, IL2RA, IL7, IRF3, IRF7, ITGA1, LCK, LCMT1, LEF1, LGALS1, MAGED1, MALT1, MIF, MLH1, MST4, MX1, NAE1, NDUFA13…	46.9828	[AIFM3, AKAP13, APAF1, BCL2L15, BCL3, BCL6, BIRC2, BLM, BNIP3L, CBL, CD14, CD44, CEBPB, CHST11, CPEB4, CSNK2A2, CTNNB1, CTSB, CUL2, CUL3, CUL4A, CXCR2, DDIT3, DDIT4, DEDD, DEDD2, DLC1, DNAJB6, DRAM1, DUSP1, E2F2, EGR1, EP300, FAIM2, FCER1G, FEM1B, FGD4, FOXO3, FOXO4, G0S2, GADD45A, GCLM, GNB1, HCK, HIF1A, HIPK2, HIPK3, ID1, IFNAR1, IFT57, IGF1R, IGF2R, IL10, IL6R, IRS2, ITGA6, ITGB2, ITM2B, KIF1B…	53.0172
GO:0006612	protein targeting to membrane	46	24.4681	1.2544e-10	1.25071e-08	[ANXA2, C2CD5, CHP1, CIB1, MACF1, MGEA5, MRPL23, RPL10A, RPL11, RPL13, RPL17, RPL18A, RPL21, RPL23, RPL27, RPL27A, RPL28, RPL3, RPL30, RPL34, RPL35, RPL4, RPL6, RPL7, RPLP2, RPS11, RPS13, RPS14, RPS15A, RPS16, RPS17, RPS2, RPS21, RPS26, RPS4X, RPS8, RPSA, SDCBP, SEC11C, SEC61G, SLC51B, SPCS1, SPCS2, SRP19, SSR3, VAMP7]	[ADORA1, AKT2, ANK1, ANK2, ANK3, ANXA2, ARL4D, ARL6, ARL6IP1, ATG3, ATG4C, BSG, C2CD5, CACNB1, CDK5, CDK5R1, CEMIP, CHM, CHORDC1, CHP1, CIB1, D6RBG4_HUMAN, DDOST, DMTN, EHD3, FAU, FIS1, GAS6, GDI1, ICMT, INPP5K, ITGB1BP1, KCNE1, MACF1, MFF, MGEA5, MICALL1, MIEF1, MIEF2, MPZ, MRPL13, MRPL23, MRPS12, MTCL1, MYADM, MYL12A, MYO1C, MYO1E, NCF1, NKD2, PACS1, PACS2, PALM, PARD3, PDZK1, PEX16, PEX19, PEX…	[C2CD5, CIB1, MRPL23, RPL10A, RPL11, RPL13, RPL17, RPL18A, RPL21, RPL23, RPL27, RPL27A, RPL28, RPL3, RPL30, RPL34, RPL35, RPL4, RPL6, RPL7, RPLP2, RPS11, RPS13, RPS14, RPS15A, RPS16, RPS17, RPS2, RPS21, RPS26, RPS4X, RPS8, RPSA, SEC11C, SEC61G, SLC51B, SPCS1, SPCS2, SSR3]	84.7826	[ANXA2, CHP1, MACF1, MGEA5, SDCBP, SRP19, VAMP7]	15.2174
GO:0044265	cellular macromolecule catabolic process	130	15.4028	1.48554e-10	1.32526e-08	[ANAPC5, APAF1, ARIH2, ATRAID, BIRC2, BLM, BNIP3, BNIP3L, BUB3, CCNB1, CD2AP, CDC16, CDC20, CDK1, CLOCK, CNOT2, CNOT4, CSNK1E, CTSB, CUL2, CUL3, CUL4A, DDIT3, DEDD2, EIF4A3, EIF4B, ERCC1, ERLIN2, EXOSC10, EXOSC5, FAF1, FBXO5, GNB2L1, GPX1, GZMA, HECTD1, HERC5, ISG15, KAT5, LNX1, LSM6, MGEA5, MLH1, MRE11A, MRPL23, NCBP2, NEDD4, NFE2L2, NUB1, OAS2, PAIP1, PAPD4, PMAIP1, POLD1, POLR2G, PSMA7, PSMB10…	[ABCE1, ACR, ADAMTS12, ADAMTS7, ADAMTS9, AGAP3, AGO1, AGO2, AGO3, AGO4, AIFM1, AKT1, ALKBH1, AMFR, ANAPC1, ANAPC10, ANAPC11, ANAPC2, ANAPC4, ANAPC5, ANAPC7, APAF1, APEX1, APLF, APOE, APTX, ARAF, AREL1, ARIH1, ARIH2, ARNTL, ARRB1, ARRB2, ASB2, ATE1, ATM, ATRAID, ATXN3, ATXN8, AUH, AURKA, AURKB, AXIN1, BAG6, BAP1, BAX, BBS7, BIRC2, BLM, BNIP3, BNIP3L, BTG2, BTRC, BUB1B, BUB3, BVES, C19orf68, C2orf4…	[ANAPC5, ATRAID, BNIP3, BUB3, CCNB1, CD2AP, CDC16, CDC20, CDK1, EIF4A3, EIF4B, ERCC1, EXOSC10, EXOSC5, FAF1, FBXO5, GNB2L1, GPX1, GZMA, HERC5, ISG15, LNX1, LSM6, MLH1, MRE11A, MRPL23, NCBP2, NUB1, OAS2, PMAIP1, POLD1, POLR2G, PSMA7, PSMB10, PSMB3, PSMB4, PSMB9, PSMD7, PSME1, PSME2, PTTG1, RHBDF1, RNASEH2B, RNF187, RPA1, RPL10A, RPL11, RPL13, RPL17, RPL18A, RPL21, RPL23, RPL27, RPL27A, RPL28, RPL3…	62.3077	[APAF1, ARIH2, BIRC2, BLM, BNIP3L, CLOCK, CNOT2, CNOT4, CSNK1E, CTSB, CUL2, CUL3, CUL4A, DDIT3, DEDD2, ERLIN2, HECTD1, KAT5, MGEA5, NEDD4, NFE2L2, PAIP1, PAPD4, PSME4, PTK2B, RAB7A, RCHY1, RNF103, RNF11, RNF217, RNF40, SOCS5, SOCS6, TBL1XR1, TMF1, TRIB1, TRIP12, UBE2B, UBE2D1, UBE2H, UBE4A, UBR1, USP15, USP3, USP31, USP32, YOD1, ZCCHC6, ZFP36]	37.6923
GO:0008219	cell death	255	12.782	1.66654e-10	1.41239e-08	[ADA, AIFM3, AKAP13, AKR1B1, AP5Z1, APAF1, ARL6IP5, ATPIF1, ATXN1, BCL2L15, BCL3, BCL6, BCL7C, BID, BIRC2, BLM, BMP4, BNIP3, BNIP3L, BUB1, C1D, C1QBP, CASP12, CBL, CCL5, CD14, CD2, CD3G, CD40LG, CD44, CD8A, CDK1, CDK4, CEBPB, CHST11, CIB1, COQ2, CPEB4, CSNK2A2, CTNNB1, CTSB, CTSC, CTSH, CUL2, CUL3, CUL4A, CX3CR1, CXCR2, DAD1, DAPL1, DDIT3, DDIT4, DEDD, DEDD2, DLC1, DNAJB6, DNPEP, DRAM1, DUSP1, DU…	[AAMDC, AARS, AATF, AATK, ABL1, ABR, ACAA2, ACD, ACER2, ACIN1, ACKR3, ACO2, ACSL5, ACTC1, ACTN1, ACTN2, ACTN3, ACTN4, ACVR1, ACVR1B, ACVR1C, ADA, ADAM17, ADAM8, ADAMTS20, ADAMTSL4, ADAR, ADCK3, ADCY10, ADCYAP1, ADCYAP1R1, ADD1, ADIPOQ, ADM, ADNP, ADNP2, ADORA1, ADORA2A, ADRA1A, ADRA1D, ADRB1, AEN, AES, AFG3L2, AGAP2, AGRN, AGT, AGTR2, AGXT, AHI1, AHR, AIFM1, AIFM2, AIFM3, AIM2, AIMP1, AIMP2, AIPL…	[ADA, AKR1B1, AP5Z1, ARL6IP5, ATPIF1, BCL7C, BID, BMP4, BNIP3, BUB1, C1D, C1QBP, CASP12, CCL5, CD2, CD3G, CD40LG, CD8A, CDK1, CDK4, CIB1, COQ2, CTSC, CTSH, CX3CR1, DAD1, DAPL1, DNPEP, DUSP12, ETS1, F2R, FAF1, FAIM3, FASTK, FXN, FYN, GNB2L1, GPX1, GZMA, GZMB, GZMH, HEY2, HINT1, HINT2, HNRNPA1, HTRA2, IDO1, IFI27, IL2RA, IL7, IRF3, IRF7, ITGA1, LCK, LCMT1, LEF1, LGALS1, MAGED1, MALT1, MIF, MLH1, MS…	47.0588	[AIFM3, AKAP13, APAF1, ATXN1, BCL2L15, BCL3, BCL6, BIRC2, BLM, BNIP3L, CBL, CD14, CD44, CEBPB, CHST11, CPEB4, CSNK2A2, CTNNB1, CTSB, CUL2, CUL3, CUL4A, CXCR2, DDIT3, DDIT4, DEDD, DEDD2, DLC1, DNAJB6, DRAM1, DUSP1, E2F2, EGR1, EP300, ERLIN2, FAIM2, FCER1G, FEM1B, FGD4, FOSL2, FOXO3, FOXO4, G0S2, GADD45A, GCLM, GNB1, HBB, HCK, HIF1A, HIPK2, HIPK3, HP, ID1, IFNAR1, IFT57, IGF1R, IGF2R, IL10, IL6R, I…	52.9412
GO:0019083	viral transcription	39	26.3514	3.12211e-10	2.51999e-08	[EP300, MDFIC, MRPL23, NCBP2, POLR2D, POLR2G, POLR2H, POLR2I, POLR2L, RPL10A, RPL11, RPL13, RPL17, RPL18A, RPL21, RPL23, RPL27, RPL27A, RPL28, RPL3, RPL30, RPL34, RPL35, RPL4, RPL6, RPL7, RPLP2, RPS11, RPS13, RPS14, RPS15A, RPS16, RPS17, RPS2, RPS21, RPS26, RPS4X, RPS8, RPSA]	[CCNH, CCNT1, CDK7, CDK9, CTDP1, ELL, EP300, ERCC2, ERCC3, FAU, GTF2F1, GTF2F2, GTF2H1, GTF2H2, GTF2H3, GTF2H4, HMGA2, IFITM3, MDFIC, MNAT1, MRPL13, MRPL23, MRPS12, NCBP1, NCBP2, NELFA, NELFB, NELFCD, NELFE, PFN1, POLR2A, POLR2B, POLR2C, POLR2D, POLR2E, POLR2F, POLR2G, POLR2H, POLR2I, POLR2J, POLR2K, POLR2L, PRF1, RPL10, RPL10A, RPL11, RPL12, RPL13, RPL13A, RPL14, RPL15, RPL17, RPL18, RPL18A, RPL…	[MDFIC, MRPL23, NCBP2, POLR2D, POLR2G, POLR2H, POLR2I, POLR2L, RPL10A, RPL11, RPL13, RPL17, RPL18A, RPL21, RPL23, RPL27, RPL27A, RPL28, RPL3, RPL30, RPL34, RPL35, RPL4, RPL6, RPL7, RPLP2, RPS11, RPS13, RPS14, RPS15A, RPS16, RPS17, RPS2, RPS21, RPS26, RPS4X, RPS8, RPSA]	97.4359	[EP300]	2.5641
GO:0090150	establishment of protein localization to membrane	62	20.2614	4.02094e-10	3.09795e-08	[AKR1B1, ANXA2, BID, C2CD5, CHP1, CIB1, GNB2L1, GZMB, LDLRAP1, MACF1, MGEA5, MRPL23, NDUFA13, OPTN, OXA1L, PMAIP1, PPP2R5A, PPP3CC, RAB31, RANGRF, RPL10A, RPL11, RPL13, RPL17, RPL18A, RPL21, RPL23, RPL27, RPL27A, RPL28, RPL3, RPL30, RPL34, RPL35, RPL4, RPL6, RPL7, RPLP2, RPS11, RPS13, RPS14, RPS15A, RPS16, RPS17, RPS2, RPS21, RPS26, RPS4X, RPS8, RPSA, S100A10, SDCBP, SEC11C, SEC61G, SLC51B, SPCS1…	[ABCD1, ACSL3, ADORA1, AKR1B1, AKT1, AKT2, AMN, ANK1, ANK2, ANK3, ANXA13, ANXA2, APPL1, AR, AREG, ARF6, ARFRP1, ARHGEF16, ARL4D, ARL6, ARL6IP1, ASNA1, ATG3, ATG4C, BAD, BAG6, BAX, BBC3, BBS1, BBS2, BCL2, BCL2L1, BCL2L11, BID, BLZF1, BMF, BSG, C2CD5, CACNB1, CASP8, CAV3, CDH1, CDK5, CDK5R1, CEMIP, CHM, CHORDC1, CHP1, CIB1, CLIP3, CNST, COX18, CSK, D6RBG4_HUMAN, DDOST, DLG1, DMTN, DYNLL1, DYNLL2, E…	[AKR1B1, BID, C2CD5, CIB1, GNB2L1, GZMB, LDLRAP1, MRPL23, NDUFA13, OPTN, OXA1L, PMAIP1, PPP3CC, RANGRF, RPL10A, RPL11, RPL13, RPL17, RPL18A, RPL21, RPL23, RPL27, RPL27A, RPL28, RPL3, RPL30, RPL34, RPL35, RPL4, RPL6, RPL7, RPLP2, RPS11, RPS13, RPS14, RPS15A, RPS16, RPS17, RPS2, RPS21, RPS26, RPS4X, RPS8, RPSA, S100A10, SEC11C, SEC61G, SLC51B, SPCS1, SPCS2, SSR3, TIMM9, UBL4A]	85.4839	[ANXA2, CHP1, MACF1, MGEA5, PPP2R5A, RAB31, SDCBP, SRP19, VAMP7]	14.5161
GO:0006796	phosphate-containing compound metabolic process	362	11.738	5.79044e-10	4.2673e-08	[ABHD5, ACYP2, ADA, ADAM9, ADAP1, ADCY4, ADK, AIDA, AKAP13, AKR1B1, ALDOA, ALS2CR12, ANXA2, ARF3, ARF5, ARHGAP26, ARL6IP5, ASAP1, ATIC, ATP5A1, ATP5G1, ATP5G2, ATP5G3, ATP5I, ATP5L, ATP5O, ATP6V1A, ATPIF1, ATXN1, AURKC, BCL6, BLM, BMP4, BMPR2, C19orf10, CALCRL, CAMK4, CCL15, CCL5, CCNB1, CCND2, CD44, CDK1, CDK13, CDK16, CDK4, CDK5RAP1, CDKN2C, CERK, CHP1, CIB1, CLK2, CLK4, CNEP1R1, COPS8, COQ7, C…	[AAK1, AATK, ABCA1, ABCA2, ABCC1, ABCD1, ABCD3, ABCG5, ABCG8, ABHD12, ABHD5, ABI1, ABI2, ABI3, ABL1, ABL2, ACACA, ACACB, ACADVL, ACAP1, ACAP2, ACAP3, ACD, ACHE, ACIN1, ACKR3, ACLY, ACOT7, ACP2, ACP6, ACPP, ACR, ACSL1, ACSL3, ACSL6, ACTC1, ACVR1, ACVR1B, ACVR1C, ACVR2A, ACVR2B, ACVRL1, ACYP1, ACYP2, ADA, ADAL, ADAM10, ADAM17, ADAM8, ADAM9, ADAP1, ADAP2, ADAR, ADARB1, ADCY1, ADCY10, ADCY2, ADCY3, A…	[ACYP2, ADA, ADK, AIDA, AKR1B1, ARF5, ARL6IP5, ATIC, ATP5A1, ATP5G1, ATP5G2, ATP5G3, ATP5I, ATP5L, ATP5O, ATPIF1, AURKC, BMP4, C19orf10, CALCRL, CAMK4, CCL5, CCNB1, CCND2, CDK1, CDK16, CDK4, CDK5RAP1, CDKN2C, CERK, CIB1, CNEP1R1, COPS8, COQ7, CTSH, DCTPP1, DCXR, DENND1B, DNAJC24, DPM3, DUSP12, DUT, EIF4A3, ENOPH1, F2R, FABP3, FAF1, FASTK, FCER1A, FLAD1, FXN, FYN, GMDS, GMPS, GNAS, GNB2L1, GNG5, G…	48.3425	[ABHD5, ADAM9, ADAP1, ADCY4, AKAP13, ALDOA, ALS2CR12, ANXA2, ARF3, ARHGAP26, ASAP1, ATP6V1A, ATXN1, BCL6, BLM, BMPR2, CCL15, CD44, CDK13, CHP1, CLK2, CLK4, CPNE3, CRKL, CSNK1E, CSNK2A2, CTNNB1, CYB5R4, DDIT3, DDIT4, DENND5A, DLC1, DNAJB6, DPYD, DUSP1, DUSP16, DYRK1A, EIF4G3, ENTPD3, EP300, ERG, FAM129A, FAM20C, FGD4, FOS, FOXO4, GADD45A, GAPVD1, GNAI3, GNB1, HCK, HIPK2, HIPK3, ID1, IFNAR1, IGF1R,…	51.6575
GO:0051707	response to other organism	110	15.896	6.81613e-10	4.27901e-08	[ADAM9, AKIRIN2, AP1S3, AP2B1, BANF1, BCL3, BIRC2, BNIP3, BNIP3L, BPI, C19orf10, C1QBP, CCL5, CD14, CD180, CD8A, CDC73, CEBPB, CNR2, CSF2RB, CX3CR1, CXCL2, DDIT4, DHX58, DLC1, EXOSC5, F2R, FCER1G, FOS, FYN, GBP6, GNG12, GPX1, HCK, HERC5, HP, HYAL1, IDO1, IFI44, IFI44L, IFNAR1, IL10, IL18, IL23A, IL2RA, IL4R, IL6R, IL8, IRAK2, IRAK3, IRF3, IRF7, IRG1, ISG15, KLRK1, LCK, LSM14A, LTF, LYN, LYST, MAL…	[ABCA1, ABCC9, ABCE1, ABCF3, ABR, ACE2, ACP5, ACTA2, ADAM17, ADAM9, ADAR, ADARB1, ADH5, ADH7, ADM, AICDA, AIM2, AKIRIN2, ALPL, AMH, ANKRD1, ANXA3, AP1B1, AP1G1, AP1M1, AP1M2, AP1S1, AP1S2, AP1S3, AP2A1, AP2A2, AP2B1, AP2M1, AP2S1, APOB, APOBEC1, APOBEC3A, APOBEC3B, APOBEC3C, APOBEC3D, APOBEC3F, APOBEC3G, APOBEC3H, AQP2, ARF1, ARF1P1, ARG1, ATG5, ATL1, ATP4B, ATP6V1H, AXL, AZU1, B2M, BAD, BAIAP2, …	[AP1S3, BANF1, BNIP3, C19orf10, C1QBP, CCL5, CD180, CD8A, CNR2, CX3CR1, DHX58, EXOSC5, F2R, FYN, GBP6, GPX1, HERC5, HYAL1, IDO1, IFI44, IFI44L, IL23A, IL2RA, IRF3, IRF7, IRG1, ISG15, KLRK1, LCK, MALT1, MIF, MX1, NDUFA2, NLRC3, OAS1, OAS2, PLAC8, PMAIP1, POLR3H, REN, ROMO1, RPS15A, RPSA, SAMHD1, SCGB1A1, SHPK, SIVA1, STMN1, TBX21, TCF3, URI1]	46.3636	[ADAM9, AKIRIN2, AP2B1, BCL3, BIRC2, BNIP3L, BPI, CD14, CDC73, CEBPB, CSF2RB, CXCL2, DDIT4, DLC1, FCER1G, FOS, GNG12, HCK, HP, IFNAR1, IL10, IL18, IL4R, IL6R, IL8, IRAK2, IRAK3, LSM14A, LTF, LYN, LYST, MAPKAPK2, MGST1, NCF2, NFKBIA, NLRC4, PLSCR1, PLSCR4, PPM1D, PRDM1, PTX3, RARA, RBPJ, RNASEL, S100A12, S100A9, SELP, SGMS1, SOD2, TIMP1, TLR1, TLR2, TLR4, TLR8, TMF1, TNFRSF1A, TNFRSF1B, TNFSF4, TR…	53.6364
GO:0006793	phosphorus metabolic process	366	11.7045	6.35597e-10	4.30934e-08	[ABHD5, ACOT9, ACSL4, ACYP2, ADA, ADAM9, ADAP1, ADCY4, ADK, AIDA, AKAP13, AKR1B1, ALDOA, ALS2CR12, ANXA2, ARF3, ARF5, ARHGAP26, ARL6IP5, ASAP1, ATIC, ATP5A1, ATP5G1, ATP5G2, ATP5G3, ATP5I, ATP5L, ATP5O, ATP6V1A, ATPIF1, ATXN1, AURKC, BCL6, BLM, BMP4, BMPR2, C19orf10, CALCRL, CAMK4, CCL15, CCL5, CCNB1, CCND2, CD44, CDK1, CDK13, CDK16, CDK4, CDK5RAP1, CDKN2C, CERK, CHP1, CIB1, CLK2, CLK4, CNEP1R1, …	[AADAT, AAK1, AASS, AATK, ABCA1, ABCA2, ABCC1, ABCD1, ABCD3, ABCG5, ABCG8, ABHD12, ABHD5, ABI1, ABI2, ABI3, ABL1, ABL2, ACACA, ACACB, ACADVL, ACAP1, ACAP2, ACAP3, ACD, ACHE, ACIN1, ACKR3, ACLY, ACOT1, ACOT12, ACOT2, ACOT4, ACOT7, ACOT8, ACOT9, ACP2, ACP6, ACPP, ACR, ACSL1, ACSL3, ACSL4, ACSL5, ACSL6, ACSM2A, ACSM4, ACSS1, ACSS2, ACTC1, ACVR1, ACVR1B, ACVR1C, ACVR2A, ACVR2B, ACVRL1, ACYP1, ACYP2, …	[ACYP2, ADA, ADK, AIDA, AKR1B1, ARF5, ARL6IP5, ATIC, ATP5A1, ATP5G1, ATP5G2, ATP5G3, ATP5I, ATP5L, ATP5O, ATPIF1, AURKC, BMP4, C19orf10, CALCRL, CAMK4, CCL5, CCNB1, CCND2, CDK1, CDK16, CDK4, CDK5RAP1, CDKN2C, CERK, CIB1, CNEP1R1, COPS8, COQ7, CTSH, DCTPP1, DCXR, DENND1B, DNAJC24, DPM3, DUSP12, DUT, EIF4A3, ENOPH1, F2R, FABP3, FAF1, FASTK, FCER1A, FLAD1, FXN, FYN, GMDS, GMPS, GNAS, GNB2L1, GNG5, G…	48.0874	[ABHD5, ACOT9, ACSL4, ADAM9, ADAP1, ADCY4, AKAP13, ALDOA, ALS2CR12, ANXA2, ARF3, ARHGAP26, ASAP1, ATP6V1A, ATXN1, BCL6, BLM, BMPR2, CCL15, CD44, CDK13, CHP1, CLK2, CLK4, CPNE3, CRKL, CSNK1E, CSNK2A2, CTNNB1, CYB5R4, DDIT3, DDIT4, DENND5A, DLC1, DNAJB6, DPYD, DUSP1, DUSP16, DYRK1A, EIF4G3, ELOVL7, ENTPD3, EP300, ERG, FAM129A, FAM20C, FGD4, FOS, FOXO4, GADD45A, GAPVD1, GNAI3, GNB1, HCK, HIPK2, HIPK…	51.9126
GO:0001816	cytokine production	93	16.9091	6.15401e-10	4.34627e-08	[AKIRIN2, ANKRD42, BCL3, BCL6, BIRC2, BPI, C19orf10, C1QBP, C5AR2, CAMK4, CD14, CD2, CD226, CD40LG, CEBPB, CHID1, CREBBP, CRTAM, CTNNB1, DDIT3, DHX58, EP300, F2R, FCER1A, FCER1G, HERC5, HIF1A, IDO1, IFNAR1, IL10, IL17RA, IL18, IL1RAP, IL23A, IL4R, IL6R, IQGAP1, IRAK3, IRAK4, IRF3, IRF7, IRG1, ISG15, KAT5, KLF4, KLRK1, LAG3, LEF1, LSM14A, LTB, LTF, LYN, MALT1, MAPKAPK2, MIF, MRE11A, MS4A1, MS4A2, …	[23572, ABCA1, ACE2, ACP5, ADAM17, ADAM8, ADCYAP1, ADIPOQ, ADORA2B, ADRA2A, AFAP1L2, AGPAT1, AGPAT2, AGT, AGTR2, AGXT, AIFM2, AIM2, AKIRIN2, ALOX15B, AMH, ANKRD42, APOA1, APOA2, APOD, ARFGEF2, ARHGEF2, ARNT, ARRB1, ARRB2, ASB1, ATF2, ATG12, ATG5, ATP6AP2, AVPR2, AXL, AZU1, BATF, BCL10, BCL3, BCL6, BIRC2, BIRC3, BPI, BST2, BTK, BTN2A2, BTN3A1, BTN3A2, C19orf10, C1QBP, C1QTNF3, C3, C3AR1, C5, C5AR2…	[C19orf10, C1QBP, CAMK4, CD2, CD226, CD40LG, CHID1, CRTAM, DHX58, F2R, FCER1A, HERC5, IDO1, IL23A, IRF3, IRF7, IRG1, ISG15, KLRK1, LAG3, LEF1, LTB, MALT1, MIF, MRE11A, MS4A1, MS4A2, NDUFA2, PIN1, POLR2H, POLR2L, POLR3H, PRKCQ, RNF125, RPSA, S100A13, SCGB1A1, SOD1, STOML2, TRIM27, UBASH3A, UBL4A, XRCC5]	46.2366	[AKIRIN2, ANKRD42, BCL3, BCL6, BIRC2, BPI, C5AR2, CD14, CEBPB, CREBBP, CTNNB1, DDIT3, EP300, FCER1G, HIF1A, IFNAR1, IL10, IL17RA, IL18, IL1RAP, IL4R, IL6R, IQGAP1, IRAK3, IRAK4, KAT5, KLF4, LSM14A, LTF, LYN, MAPKAPK2, NFKBIA, NLRC4, RARA, RBPJ, RNF19B, S100A12, S100A9, SAA1, STAT6, TBC1D23, THBS1, TLR1, TLR2, TLR4, TLR8, TMF1, TNFRSF1A, TNFSF4, ZFP36]	53.7634
GO:0006414	translational elongation	34	28.0992	6.77024e-10	4.41368e-08	[EEF1B2, EEF1D, MRPL23, PSTK, RPL10A, RPL11, RPL13, RPL17, RPL18A, RPL21, RPL23, RPL27, RPL27A, RPL28, RPL3, RPL30, RPL34, RPL35, RPL4, RPL6, RPL7, RPLP2, RPS11, RPS13, RPS14, RPS15A, RPS16, RPS17, RPS2, RPS21, RPS26, RPS4X, RPS8, RPSA]	[CPEB2, CPEB3, DIO2, EEF1A1, EEF1B2, EEF1D, EEF1G, EEF2, EEF2K, EEFSEC, EIF5A, EIF5A2, EIF5AL1, FAU, GATC, GFM1, GFM2, H0YIV9_HUMAN, MRPL13, MRPL23, MRPL44, MRPS12, PSTK, RNF168, RNF8, RPL10, RPL10A, RPL11, RPL12, RPL13, RPL13A, RPL14, RPL15, RPL17, RPL18, RPL18A, RPL19, RPL21, RPL22, RPL23, RPL23A, RPL24, RPL26, RPL26L1, RPL27, RPL27A, RPL28, RPL29, RPL3, RPL30, RPL31, RPL32, RPL34, RPL35, RPL35…	[EEF1B2, EEF1D, MRPL23, PSTK, RPL10A, RPL11, RPL13, RPL17, RPL18A, RPL21, RPL23, RPL27, RPL27A, RPL28, RPL3, RPL30, RPL34, RPL35, RPL4, RPL6, RPL7, RPLP2, RPS11, RPS13, RPS14, RPS15A, RPS16, RPS17, RPS2, RPS21, RPS26, RPS4X, RPS8, RPSA]	100	[]	0
GO:0002274	myeloid leukocyte activation	38	26.0274	7.73638e-10	4.68327e-08	[ADAM9, BPI, CAMK4, CCL5, CD2, CD226, CD93, CNR2, CX3CR1, CXCR2, FCER1A, FCER1G, IL10, IL4R, IL8, LYN, MIF, MILR1, MS4A1, MS4A2, PLSCR1, PREX1, RHOH, RPSA, S100A12, S100A13, S100A9, SHPK, SPI1, STXBP2, TGFBR2, THBS1, TLR1, TLR2, TLR4, TLR8, UBD, VAMP7]	[ABR, ACKR2, ADAM10, ADAM9, ADORA2B, ADORA3, AIF1, AIFM2, AMH, ANXA3, AZU1, BATF, BATF2, BATF3, BCR, BPI, BTK, CAMK4, CCL3, CCL5, CCR2, CD2, CD226, CD300A, CD37, CD48, CD74, CD86, CD93, CLSTN1, CNR1, CNR2, CPLX2, CRHR1, CSF1, CSF2, CX3CR1, CXCR2, CXCR4, DCSTAMP, DHRS2, DOCK2, EDN2, EHHADH, F2RL1, FCER1A, FCER1G, FER, FES, FGR, FOXF1, GAB2, GIMAP5, HMGB1, HMOX1, HSPD1, HYAL2, IL10, IL13, IL1RL1, I…	[CAMK4, CCL5, CD2, CD226, CNR2, CX3CR1, FCER1A, MIF, MS4A1, MS4A2, PREX1, RHOH, RPSA, S100A13, SHPK, TGFBR2, UBD]	44.7368	[ADAM9, BPI, CD93, CXCR2, FCER1G, IL10, IL4R, IL8, LYN, MILR1, PLSCR1, S100A12, S100A9, SPI1, STXBP2, THBS1, TLR1, TLR2, TLR4, TLR8, VAMP7]	55.2632
GO:0031347	regulation of defense response	91	16.9145	9.31847e-10	5.44648e-08	[ADA, ALOX5AP, ANKRD42, AP1S3, AP2B1, BCL6, BIRC2, C19orf10, C1QBP, C4BPA, CALCRL, CASP12, CCL5, CD14, CD226, CDK1, CHID1, CNR2, CRTAM, CTSB, DHX58, F12, FCER1A, FCER1G, FEM1C, FOS, FYN, GPX1, HCK, HERC5, IDO1, IFNAR1, IL10, IL17RA, IL18, IL1R1, IL22RA2, IL23A, IL2RA, IRAK2, IRAK3, IRAK4, IRF3, IRF7, IRG1, ITGB2, KLF4, KLRK1, LAG3, LCK, LSM14A, LTF, LYN, MAPKAPK2, MGLL, NCR3, NDUFA2, NFKBIA, NLRC…	[A2M, ABR, ACE2, ACP5, ADA, ADAM8, ADAMTS12, ADCYAP1, ADIPOQ, ADORA1, ADORA2A, ADORA2B, ADORA3, AGT, AGTR1, AGXT, AHSG, AIM2, AKR1C1, ALOX5AP, ANKRD42, ANXA1, AOAH, AP1B1, AP1G1, AP1M1, AP1M2, AP1S1, AP1S2, AP1S3, AP2A1, AP2A2, AP2B1, AP2M1, AP2S1, APOA1, APOBEC3F, APOBEC3G, APOD, APOE, ARF1, ARF1P1, ARRB2, ATF1, ATF2, ATP6V1H, B2M, BCL10, BCL6, BCR, BIRC2, BIRC3, BPIFB1, BRD4, BTK, C19orf10, C1Q…	[ADA, AP1S3, C19orf10, C1QBP, CALCRL, CASP12, CCL5, CD226, CDK1, CHID1, CNR2, CRTAM, DHX58, FCER1A, FYN, GPX1, HERC5, IDO1, IL23A, IL2RA, IRF3, IRF7, IRG1, KLRK1, LAG3, LCK, NCR3, NDUFA2, PARK7, PPP2R5D, PSMA7, PSMB4, RPSA, SAMHD1, SCGB1A1, SH2D1A, SHPK, STK39]	41.7582	[ALOX5AP, ANKRD42, AP2B1, BCL6, BIRC2, C4BPA, CD14, CTSB, F12, FCER1G, FEM1C, FOS, HCK, IFNAR1, IL10, IL17RA, IL18, IL1R1, IL22RA2, IRAK2, IRAK3, IRAK4, ITGB2, KLF4, LSM14A, LTF, LYN, MAPKAPK2, MGLL, NFKBIA, NLRC4, PLSCR1, PPARD, PPARG, PROS1, PTPN1, PTPN22, S100A12, S100A9, SAA1, SERPINC1, SOCS3, TBC1D23, TLR1, TLR2, TLR4, TLR8, TNFRSF1A, TNFRSF1B, TNFSF4, TYK2, UBE2D1, ZFP36]	58.2418
GO:1901575	organic substance catabolic process	284	12.2467	1.20805e-09	6.82549e-08	[ABHD5, ACAA1, ADA, ADAM9, ADAP1, AKR1A1, ALDH1L1, ALDOA, ALS2CR12, ANAPC5, APAF1, ARF3, ARF5, ARHGAP26, ARIH2, ASAP1, ATP5A1, ATP5I, ATP5L, ATP5O, ATRAID, BCAT2, BCKDHB, BCL6, BIRC2, BLM, BNIP3, BNIP3L, BPGM, BUB3, CCBL2, CCNB1, CD2AP, CD44, CDC16, CDC20, CDK1, CHID1, CLOCK, CNOT2, CNOT4, CPT1A, CPT2, CSNK1E, CSNK2A2, CSPG5, CTSB, CTSH, CUL2, CUL3, CUL4A, CYP26A1, DCTPP1, DDIT3, DDIT4, DECR1, DE…	[AADAC, AADAT, AASS, ABAT, ABCA2, ABCC1, ABCD1, ABCD2, ABCD3, ABCE1, ABCG5, ABCG8, ABHD10, ABHD12, ABHD4, ABHD5, ACAA1, ACAD11, ACAD8, ACADL, ACADM, ACADS, ACADSB, ACADVL, ACAN, ACAP1, ACAP2, ACAP3, ACAT1, ACD, ACE, ACE2, ACER1, ACHE, ACIN1, ACLY, ACMSD, ACOT4, ACOT7, ACOT8, ACOX1, ACOX2, ACOX3, ACOXL, ACR, ACSF3, ACTC1, ADA, ADAL, ADAM8, ADAM9, ADAMTS12, ADAMTS13, ADAMTS7, ADAMTS9, ADAP1, ADAP2,…	[ADA, AKR1A1, ANAPC5, ARF5, ATP5A1, ATP5I, ATP5L, ATP5O, ATRAID, BCAT2, BCKDHB, BNIP3, BUB3, CCBL2, CCNB1, CD2AP, CDC16, CDC20, CDK1, CHID1, CSPG5, CTSH, DCTPP1, DECR1, DENND1B, DHPS, DNAJC24, DTD1, ECHS1, EIF4A3, EIF4B, ENPP4, ERCC1, ESD, EXOSC10, EXOSC5, FAF1, FANCA, FBXO5, FYN, GNAS, GNB2L1, GNG5, GPX1, GZMA, HERC5, HINT1, HPRT1, HSD17B10, HYAL1, IAH1, IDO1, IRG1, ISG15, KHK, LNX1, LSM6, MCEE,…	53.5211	[ABHD5, ACAA1, ADAM9, ADAP1, ALDH1L1, ALDOA, ALS2CR12, APAF1, ARF3, ARHGAP26, ARIH2, ASAP1, BCL6, BIRC2, BLM, BNIP3L, BPGM, CD44, CLOCK, CNOT2, CNOT4, CPT1A, CPT2, CSNK1E, CSNK2A2, CTSB, CUL2, CUL3, CUL4A, CYP26A1, DDIT3, DDIT4, DEDD, DEDD2, DENND5A, DLC1, DNAJB6, DPYD, ENTPD3, ERLIN2, FGD4, GAPVD1, GLUL, GNB1, GYG1, HAL, HECTD1, HIF1A, IDO2, IL10, IQGAP1, IRAK3, IRS2, KAT5, KMO, KYNU, LTA4H, MAC…	46.4789
GO:0022904	respiratory electron transport chain	33	27.7311	1.74553e-09	9.54412e-08	[ATP5A1, ATP5G1, ATP5I, ATP5L, ATP5O, COQ7, COX4I1, COX5A, COX5B, CYC1, NDUFA10, NDUFA12, NDUFA13, NDUFA2, NDUFA3, NDUFA7, NDUFAB1, NDUFB10, NDUFB11, NDUFB2, NDUFB7, NDUFB8, NDUFC1, NDUFC2, NDUFS6, NDUFS7, NDUFS8, NDUFV2, NDUFV3, SCO2, SOD2, UQCRB, UQCRFS1]	[ALDH5A1, ATP5A1, ATP5B, ATP5C1, ATP5D, ATP5E, ATP5F1, ATP5G1, ATP5H, ATP5I, ATP5J, ATP5J2, ATP5L, ATP5O, ATP6, ATP8, BDNF, BDNF-AS, CCNI, COQ7, COQ9, COX1, COX10, COX15, COX2, COX3, COX4I1, COX5A, COX5B, COX6A1, COX6B1, COX6C, COX7A2L, COX7B, COX7C, COX8A, CYC1, CYCS, CYTB, DLD, ETFA, ETFB, ETFDH, FAM3A, LDHD, MECP2, MYBBP1A, ND1, ND2, ND3, ND4, ND4L, ND5, ND6, NDUFA1, NDUFA10, NDUFA11, NDUFA12,…	[ATP5A1, ATP5G1, ATP5I, ATP5L, ATP5O, COQ7, COX4I1, COX5A, COX5B, CYC1, NDUFA10, NDUFA12, NDUFA13, NDUFA2, NDUFA3, NDUFA7, NDUFAB1, NDUFB10, NDUFB11, NDUFB2, NDUFB7, NDUFB8, NDUFC1, NDUFC2, NDUFS6, NDUFS7, NDUFS8, NDUFV2, NDUFV3, SCO2, UQCRFS1]	93.9394	[SOD2, UQCRB]	6.06061
GO:0009057	macromolecule catabolic process	149	14.2447	1.86948e-09	9.90241e-08	[ADAM9, ANAPC5, APAF1, ARIH2, ATRAID, BIRC2, BLM, BNIP3, BNIP3L, BUB3, CCNB1, CD2AP, CD44, CDC16, CDC20, CDK1, CHID1, CLOCK, CNOT2, CNOT4, CSNK1E, CSNK2A2, CSPG5, CTSB, CUL2, CUL3, CUL4A, DDIT3, DEDD, DEDD2, EIF4A3, EIF4B, ERCC1, ERLIN2, EXOSC10, EXOSC5, FAF1, FBXO5, FYN, GNB2L1, GPX1, GYG1, GZMA, HECTD1, HERC5, HYAL1, IL10, IRAK3, ISG15, KAT5, LNX1, LSM6, MDM4, MGEA5, MLH1, MRE11A, MRPL23, NCBP2…	[ABCE1, ACAN, ACD, ACE, ACE2, ACR, ADAM8, ADAM9, ADAMTS12, ADAMTS7, ADAMTS9, ADRA1B, ADRA2A, ADRB1, AGAP2, AGAP3, AGL, AGO1, AGO2, AGO3, AGO4, AGRN, AIFM1, AKT1, ALKBH1, AMBP, AMFR, ANAPC1, ANAPC10, ANAPC11, ANAPC2, ANAPC4, ANAPC5, ANAPC7, APAF1, APC, APEX1, APLF, APOB, APOE, APTX, ARAF, AREL1, ARIH1, ARIH2, ARNTL, ARRB1, ARRB2, ARSB, ASB2, ASB9, ATE1, ATG4B, ATG7, ATM, ATRAID, ATXN3, ATXN8, AUH,…	[ANAPC5, ATRAID, BNIP3, BUB3, CCNB1, CD2AP, CDC16, CDC20, CDK1, CHID1, CSPG5, EIF4A3, EIF4B, ERCC1, EXOSC10, EXOSC5, FAF1, FBXO5, FYN, GNB2L1, GPX1, GZMA, HERC5, HYAL1, ISG15, LNX1, LSM6, MLH1, MRE11A, MRPL23, NCBP2, NUB1, OAS2, PMAIP1, POLD1, POLR2G, PSMA7, PSMB10, PSMB3, PSMB4, PSMB9, PSMD7, PSME1, PSME2, PTTG1, RHBDF1, RNASEH2B, RNF187, RPA1, RPL10A, RPL11, RPL13, RPL17, RPL18A, RPL21, RPL23, …	57.047	[ADAM9, APAF1, ARIH2, BIRC2, BLM, BNIP3L, CD44, CLOCK, CNOT2, CNOT4, CSNK1E, CSNK2A2, CTSB, CUL2, CUL3, CUL4A, DDIT3, DEDD, DEDD2, ERLIN2, GYG1, HECTD1, IL10, IRAK3, KAT5, MDM4, MGEA5, NEDD4, NFE2L2, NRD1, PAIP1, PAPD4, PGM2, PPP1R3B, PSME4, PTK2B, PYGL, RAB7A, RCHY1, RNF103, RNF11, RNF217, RNF40, SOCS5, SOCS6, TBL1XR1, TIMP1, TMF1, TNFRSF1B, TRIB1, TRIP12, UBE2B, UBE2D1, UBE2H, UBE4A, UBR1, USP1…	42.953
GO:0006952	defense response	212	12.9426	2.89447e-09	1.48671e-07	[ACTR2, ADA, ADCY4, AKIRIN2, ALOX5AP, ANKRD42, AP1S3, AP2B1, APAF1, ATRN, BCL3, BCL6, BIRC2, BLNK, BNIP3, BNIP3L, BPI, C19orf10, C1QA, C1QB, C1QBP, C1QC, C4BPA, CALCRL, CAMK4, CASP12, CCL5, CD14, CD163, CD180, CD19, CD226, CD3G, CD40LG, CD44, CD84, CD8A, CDK1, CEBPB, CHID1, CNR2, CREBBP, CRHBP, CRTAM, CTNNB1, CTSB, CX3CR1, CXCL1, CXCL2, CXCR2, CYSLTR1, DDIT4, DHX58, DLC1, EGR1, EP300, EXOSC5, F12…	[A2M, ABCC9, ABCF1, ABCF3, ABI1, ABL1, ABR, ACE2, ACKR2, ACP5, ACTB, ACTG1, ACTR2, ACTR3, ACVR1, ADA, ADAM8, ADAMTS12, ADAMTS13, ADAR, ADARB1, ADCY1, ADCY2, ADCY3, ADCY4, ADCY5, ADCY6, ADCY7, ADCY8, ADCY9, ADCYAP1, ADIPOQ, ADORA1, ADORA2A, ADORA2B, ADORA3, ADRA2A, ADRBK1, AFAP1L2, AGER, AGO1, AGO2, AGO3, AGO4, AGT, AGTR1, AGTR2, AGXT, AHSG, AIF1, AIM2, AIMP1, AK7, AKIRIN2, AKR1C1, AKT1, AKT1S1, A…	[ADA, AP1S3, BLNK, BNIP3, C19orf10, C1QBP, CALCRL, CAMK4, CASP12, CCL5, CD180, CD19, CD226, CD3G, CD40LG, CD84, CD8A, CDK1, CHID1, CNR2, CRTAM, CX3CR1, CYSLTR1, DHX58, EXOSC5, F2R, FAIM3, FCER1A, FYN, GBP2, GBP5, GBP6, GPX1, HERC5, HRH4, HYAL1, IDO1, IFI27, IFI30, IFI35, IFI44L, IGJ, IL23A, IL2RA, IL32, IRF3, IRF7, IRG1, ISG15, KLRG1, KLRK1, LAG3, LCK, MALT1, MIF, MRE11A, MS4A1, MS4A2, MX1, NCR3,…	44.8113	[ACTR2, ADCY4, AKIRIN2, ALOX5AP, ANKRD42, AP2B1, APAF1, ATRN, BCL3, BCL6, BIRC2, BNIP3L, BPI, C1QA, C1QB, C1QC, C4BPA, CD14, CD163, CD44, CEBPB, CREBBP, CRHBP, CTNNB1, CTSB, CXCL1, CXCL2, CXCR2, DDIT4, DLC1, EGR1, EP300, F12, FCER1G, FEM1C, FOS, FOXO3, FOXO4, FPR2, HCK, HIF1A, HP, IFNAR1, IL10, IL10RB, IL17RA, IL18, IL1R1, IL1RAP, IL22RA2, IL4R, IL6R, IL8, IRAK2, IRAK3, IRAK4, IRS2, ITGB2, KLF4, …	55.1887
GO:0000956	nuclear-transcribed mRNA catabolic process	45	22.6131	2.99297e-09	1.49208e-07	[CNOT2, CNOT4, EIF4A3, EIF4B, EXOSC10, EXOSC5, LSM6, MLH1, MRPL23, NCBP2, PAIP1, PAPD4, POLR2G, RPL10A, RPL11, RPL13, RPL17, RPL18A, RPL21, RPL23, RPL27, RPL27A, RPL28, RPL3, RPL30, RPL34, RPL35, RPL4, RPL6, RPL7, RPLP2, RPS11, RPS13, RPS14, RPS15A, RPS16, RPS17, RPS2, RPS21, RPS26, RPS4X, RPS8, RPSA, ZCCHC6, ZFP36]	[AGO1, AGO2, ATM, BTG2, CASC3, CCRN4L, CNOT1, CNOT10, CNOT11, CNOT2, CNOT3, CNOT4, CNOT6, CNOT6L, CNOT7, CNOT8, CPEB3, CSDE1, CTIF, DCP1A, DCP1B, DCP2, DCPS, DDX6, DHX34, DIS3, DIS3L2, DXO, EDC3, EDC4, EIF3E, EIF4A1, EIF4A2, EIF4A3, EIF4B, EIF4E, EIF4G1, ERI1, ETF1, EXOSC1, EXOSC10, EXOSC2, EXOSC3, EXOSC4, EXOSC5, EXOSC6, EXOSC7, EXOSC8, EXOSC9, FAU, GSPT1, GSPT2, J3QRE1_HUMAN, LSM1, LSM2, LSM3, …	[EIF4A3, EIF4B, EXOSC10, EXOSC5, LSM6, MLH1, MRPL23, NCBP2, POLR2G, RPL10A, RPL11, RPL13, RPL17, RPL18A, RPL21, RPL23, RPL27, RPL27A, RPL28, RPL3, RPL30, RPL34, RPL35, RPL4, RPL6, RPL7, RPLP2, RPS11, RPS13, RPS14, RPS15A, RPS16, RPS17, RPS2, RPS21, RPS26, RPS4X, RPS8, RPSA]	86.6667	[CNOT2, CNOT4, PAIP1, PAPD4, ZCCHC6, ZFP36]	13.3333
GO:0043067	regulation of programmed cell death	180	13.4429	3.29884e-09	1.59758e-07	[ADA, AKAP13, AKR1B1, APAF1, ARL6IP5, ATPIF1, BCL3, BCL6, BID, BIRC2, BLM, BMP4, BNIP3, BNIP3L, BUB1, C1D, C1QBP, CASP12, CBL, CCL5, CD3G, CD40LG, CD44, CD8A, CDK1, CDK4, CEBPB, CHST11, CIB1, CPEB4, CSNK2A2, CTNNB1, CTSB, CTSC, CTSH, CX3CR1, CXCR2, DAD1, DDIT3, DEDD, DEDD2, DLC1, DNAJB6, DNPEP, DUSP1, DUSP12, EGR1, F2R, FAF1, FAIM2, FAIM3, FCER1G, FEM1B, FGD4, FOXO3, FOXO4, FXN, FYN, G0S2, GADD45…	[AAMDC, AARS, AATF, ABL1, ABR, ACAA2, ACER2, ACIN1, ACKR3, ACSL5, ACTC1, ACTN1, ACTN2, ACTN3, ACTN4, ACVR1, ACVR1C, ADA, ADAM17, ADAM8, ADAMTS20, ADAMTSL4, ADAR, ADCY10, ADCYAP1, ADIPOQ, ADM, ADNP, ADORA1, ADORA2A, ADRB1, AES, AGAP2, AGRN, AGT, AGTR2, AGXT, AHI1, AIFM1, AIFM2, AIPL1, AKAP13, AKR1B1, AKR1C3, AKT1, AKT1S1, ALB, ALDH1A2, ALDH1A3, ALK, ALKBH1, ALOX12, ALX3, ALX4, AMBRA1, AMH, AMIGO2,…	[ADA, AKR1B1, ARL6IP5, ATPIF1, BID, BMP4, BNIP3, BUB1, C1D, C1QBP, CASP12, CCL5, CD3G, CD40LG, CD8A, CDK1, CDK4, CIB1, CTSC, CTSH, CX3CR1, DAD1, DNPEP, DUSP12, F2R, FAF1, FAIM3, FXN, FYN, GNB2L1, GPX1, GZMA, GZMB, HEY2, HTRA2, IDO1, IFI27, IL7, IRF7, ITGA1, LCK, LCMT1, LEF1, LGALS1, MAGED1, MALT1, MIF, MST4, NAE1, NDUFA13, NGFRAP1, NME2, NPM1, NQO1, PARK7, PARL, PDCD5, PLAC8, PMAIP1, PPP3CC, PRDX…	47.7778	[AKAP13, APAF1, BCL3, BCL6, BIRC2, BLM, BNIP3L, CBL, CD44, CEBPB, CHST11, CPEB4, CSNK2A2, CTNNB1, CTSB, CXCR2, DDIT3, DEDD, DEDD2, DLC1, DNAJB6, DUSP1, EGR1, FAIM2, FCER1G, FEM1B, FGD4, FOXO3, FOXO4, G0S2, GADD45A, GCLM, HCK, HIF1A, HIPK2, HIPK3, ID1, IFNAR1, IFT57, IGF1R, IGF2R, IL10, IRS2, ITGA6, KLF4, LGALS3, LTF, LYN, MAP3K5, MCL1, MDM4, MKL1, MPV17L, NAIP, NCF2, NFE2L2, NFKBIA, NLRC4, NR2E1,…	52.2222
GO:1901700	response to oxygen-containing compound	171	13.6038	3.59015e-09	1.69036e-07	[ADA, ADAM9, ADCY4, AKIRIN2, ASPH, ATP5G2, ATP6V0C, ATP6V1A, ATP6V1C1, ATP6V1G1, BCKDHB, BID, BIRC2, BLM, BNIP3, C2CD5, CALCRL, CCL5, CCNB1, CD14, CD180, CD9, CDC73, CDK1, CDK16, CDK4, CEBPB, CLK2, CNR2, CPEB4, CPT1A, CRHBP, CSF2RB, CTNNB1, CTSH, CX3CR1, CYC1, CYP26A1, DLC1, DNAAF2, DUSP1, DUSP12, EGR1, EIF4B, EIF4EBP1, EP300, ERCC1, ETS1, F2R, FABP3, FOS, FOSL2, FOXO3, FOXO4, FXN, FYN, GGH, GLUL…	[AACS, AANAT, AARS, ABAT, ABCA1, ABCC2, ABL2, ABR, ACER2, ACP5, ACSL1, ACSL6, ACTC1, ACTR3, ACVR1C, ACVR2B, ADA, ADAM17, ADAM9, ADCY1, ADCY2, ADCY3, ADCY4, ADCY5, ADCY6, ADCY7, ADCY8, ADCY9, ADCYAP1, ADCYAP1R1, ADD1, ADH5, ADH6, ADH7, ADIPOQ, ADIPOR1, ADM, ADNP2, ADRA1B, ADRA2A, AGAP3, AGRP, AGTR2, AGXT, AHSG, AICDA, AKAP6, AKAP7, AKIRIN2, AKR1C1, AKR1C2, AKR1C3, AKR1C4, AKT1, AKT2, ALDH1A2, ALDH…	[ADA, ATP5G2, BCKDHB, BID, BNIP3, C2CD5, CALCRL, CCL5, CCNB1, CD180, CDK1, CDK16, CDK4, CNR2, CTSH, CX3CR1, CYC1, DUSP12, EIF4B, EIF4EBP1, ERCC1, ETS1, F2R, FABP3, FXN, FYN, GGH, GNAS, GNG5, GPX1, HMGN3, HYAL1, IDO1, IRF3, IRG1, KLRG1, KLRK1, LCK, LGALS1, LIG1, MIF, NDUFA2, NLRC3, NQO1, P2RY11, PARK7, PCK2, PLEKHA1, POLR2D, PRDX2, PRKACB, PRKCQ, PTGDR, QDPR, REN, ROMO1, RPSA, RRAGB, SCGB1A1, SDF4…	41.5205	[ADAM9, ADCY4, AKIRIN2, ASPH, ATP6V0C, ATP6V1A, ATP6V1C1, ATP6V1G1, BIRC2, BLM, CD14, CD9, CDC73, CEBPB, CLK2, CPEB4, CPT1A, CRHBP, CSF2RB, CTNNB1, CYP26A1, DLC1, DNAAF2, DUSP1, EGR1, EP300, FOS, FOSL2, FOXO3, FOXO4, GLUL, GNB1, GNG12, HBB, HCK, HIF1A, HP, IFNAR1, IGF1R, IGF2R, IL10, IL18, IL8, IRAK2, IRAK3, IRS2, KLF3, KLF4, LEPROT, LTF, LYN, MAP3K5, MAPKAPK2, MBD5, MGST1, NCF2, NFE2L2, NFKBIA, …	58.4795
GO:0015980	energy derivation by oxidation of organic compounds	67	18.5596	3.73798e-09	1.7124e-07	[ABCC8, ADCY4, ATP5A1, ATP5G1, ATP5I, ATP5L, ATP5O, CISD1, COQ7, COX4I1, COX5A, COX5B, CYC1, FH, FXN, GNAS, GNB1, GNG12, GNG5, GYG1, IDH2, IDH3G, IQGAP1, IRS2, KCNS3, LEPROT, MARCKS, MDH1, ME3, NDUFA10, NDUFA12, NDUFA13, NDUFA2, NDUFA3, NDUFA7, NDUFAB1, NDUFB10, NDUFB11, NDUFB2, NDUFB7, NDUFB8, NDUFC1, NDUFC2, NDUFS6, NDUFS7, NDUFS8, NDUFV2, NDUFV3, OXA1L, PGM2, PPP1CB, PPP1R3B, PPP2R5D, PRKACB, …	[ABCC8, ACACA, ACACB, ACADM, ACADVL, ACLY, ACO1, ACO2, ACSM1, ADCY1, ADCY2, ADCY3, ADCY4, ADCY5, ADCY6, ADCY7, ADCY8, ADCY9, ADRA1B, ADRA2A, ADRA2C, ADRB1, ADRB3, ADSL, AGL, AGPAT1, AKAP5, AKT1, AKT2, ALDH5A1, ATP5A1, ATP5B, ATP5C1, ATP5D, ATP5E, ATP5F1, ATP5G1, ATP5H, ATP5I, ATP5J, ATP5J2, ATP5L, ATP5O, ATP6, ATP8, BDNF, BDNF-AS, BLOC1S1, C1QTNF2, CACNA1A, CACNA1C, CACNA1D, CACNA1E, CACNA2D2, CA…	[ABCC8, ATP5A1, ATP5G1, ATP5I, ATP5L, ATP5O, CISD1, COQ7, COX4I1, COX5A, COX5B, CYC1, FH, FXN, GNAS, GNG5, IDH2, IDH3G, KCNS3, MDH1, ME3, NDUFA10, NDUFA12, NDUFA13, NDUFA2, NDUFA3, NDUFA7, NDUFAB1, NDUFB10, NDUFB11, NDUFB2, NDUFB7, NDUFB8, NDUFC1, NDUFC2, NDUFS6, NDUFS7, NDUFS8, NDUFV2, NDUFV3, OXA1L, PPP2R5D, PRKACB, SCO2, SLC25A4, STK39, SUCLG2, SURF1, TBRG4, UQCRFS1]	74.6269	[ADCY4, GNB1, GNG12, GYG1, IQGAP1, IRS2, LEPROT, MARCKS, PGM2, PPP1CB, PPP1R3B, PYGL, RAP1B, SLC25A14, SOD2, UGP2, UQCRB]	25.3731
GO:0046649	lymphocyte activation	92	16.2832	5.4129e-09	2.41444e-07	[ADA, ADK, AP3B1, BCL3, BCL6, BLM, BLNK, BMP4, C19orf10, CAMK4, CCL5, CD180, CD2, CD3D, CD3G, CD40LG, CD7, CD8A, CHD7, CRTAM, CTNNB1, DPP4, EGR1, ERCC1, FLT3LG, FYN, GPR183, HLA-DMA, HLX, HPRT1, IDO1, IFNAR1, IL10, IL18, IL23A, IL2RA, IL4R, IL7, IMPDH1, IRS2, ITGA4, KLRK1, LAG3, LCK, LEF1, LGALS1, LGALS3, LYN, LYST, MAFB, MALT1, MERTK, MIF, MLH1, MS4A1, MS4A2, NEDD4, NLRC3, PAK1, PPP3CA, PRDM1, P…	[ADA, ADAM17, ADAM8, ADK, ADORA2A, AHR, AICDA, AIF1, AKAP17A, AKT1, AMH, AMICA1, ANXA1, AP1G1, AP3B1, AP3D1, APC, ARTN, ATM, ATP7A, AXL, B2M, BAD, BAK1, BANK1, BATF, BAX, BCL10, BCL11A, BCL11B, BCL2, BCL3, BCL6, BLM, BLNK, BLOC1S3, BLOC1S6, BMP4, BST2, BTK, BTLA, BTN2A2, BTN3A1, C19orf10, C21orf33, CADM1, CAMK4, CARD11, CASP3, CASP8, CAV1, CBFB, CBLB, CCL19, CCL2, CCL21, CCL5, CCND3, CCR2, CCR7, …	[ADA, ADK, BLNK, BMP4, C19orf10, CAMK4, CCL5, CD180, CD2, CD3D, CD3G, CD40LG, CD7, CD8A, CRTAM, DPP4, ERCC1, FLT3LG, FYN, GPR183, HLA-DMA, HPRT1, IDO1, IL23A, IL2RA, IL7, IMPDH1, ITGA4, KLRK1, LAG3, LCK, LEF1, LGALS1, MALT1, MIF, MLH1, MS4A1, MS4A2, NLRC3, PRKCQ, PSMB10, RHOH, SCGB1A1, SIT1, SOD1, STOML2, TBX21, TCF3, TGFBR2, THEMIS, TNFRSF13B, ZNF683]	56.5217	[AP3B1, BCL3, BCL6, BLM, CHD7, CTNNB1, EGR1, HLX, IFNAR1, IL10, IL18, IL4R, IRS2, LGALS3, LYN, LYST, MAFB, MERTK, NEDD4, PAK1, PPP3CA, PRDM1, PTK2B, PTPN22, RARA, RBPJ, S100A9, SAMSN1, SKAP2, SOCS5, SOCS6, SPI1, STAT6, THY1, TLR4, TNFSF4, TPD52, TREML2, VAV1, XRCC4]	43.4783
GO:0002237	response to molecule of bacterial origin	54	20.2247	5.81847e-09	2.5288e-07	[ADAM9, AKIRIN2, CCL5, CD14, CD180, CDC73, CEBPB, CNR2, CSF2RB, CX3CR1, CXCL2, F2R, FOS, GNG12, HCK, IDO1, IL10, IL18, IL8, IRAK2, IRAK3, IRF3, IRG1, KLRK1, LTF, LYN, MALT1, MAPKAPK2, MGST1, MIF, NCF2, NDUFA2, NFKBIA, NLRC3, PLSCR4, PRDM1, RARA, REN, RPSA, S100A9, SCGB1A1, SELP, SGMS1, SHPK, SOD2, TCF3, TIMP1, TLR1, TLR2, TLR4, TNFRSF1A, TNFRSF1B, TNFSF4, TRIB1]	[ABCA1, ABR, ACP5, ADAM17, ADAM9, ADH5, ADM, AICDA, AKIRIN2, ALPL, AMH, ANKRD1, APOB, AQP2, ARG1, ATP4B, AXL, B2M, BCL10, BCR, BDKRB1, C5AR1, CACTIN, CAMP, CARD9, CASP1, CASP8, CASP9, CCL2, CCL3, CCL5, CCR5, CCR7, CD14, CD180, CD24, CD36, CD40, CD55, CD86, CDC73, CEBPB, CEBPE, CHAMP1, CHUK, CITED1, CMPK2, CNP, CNR1, CNR2, COMT, CPS1, CSF2, CSF2RB, CSF3, CTR9, CTSG, CX3CR1, CXCL10, CXCL2, CYP11A1,…	[CCL5, CD180, CNR2, CX3CR1, F2R, IDO1, IRF3, IRG1, KLRK1, MALT1, MIF, NDUFA2, NLRC3, REN, RPSA, SCGB1A1, SHPK, TCF3]	33.3333	[ADAM9, AKIRIN2, CD14, CDC73, CEBPB, CSF2RB, CXCL2, FOS, GNG12, HCK, IL10, IL18, IL8, IRAK2, IRAK3, LTF, LYN, MAPKAPK2, MGST1, NCF2, NFKBIA, PLSCR4, PRDM1, RARA, S100A9, SELP, SGMS1, SOD2, TIMP1, TLR1, TLR2, TLR4, TNFRSF1A, TNFRSF1B, TNFSF4, TRIB1]	66.6667
GO:0044802	single-organism membrane organization	101	15.7321	6.171e-09	2.61496e-07	[AKR1B1, ANXA2, ATP11B, ATPIF1, BANF1, BID, BNIP3, BNIP3L, C2CD5, CCNB1, CD2, CD8A, CD9, CDK1, CHCHD3, CHP1, CIB1, COPB2, CUL3, GNAI3, GNB2L1, GZMB, LDLRAP1, MACF1, MGEA5, MKL1, MPV17L, MRPL23, NDUFA13, NUP37, NUP43, NUP85, NUP93, OPTN, OXA1L, PAFAH1B1, PAK1, PLSCR1, PLSCR4, PMAIP1, PPP2R5A, PPP3CC, RAB31, RAB7A, RANGRF, RPL10A, RPL11, RPL13, RPL17, RPL18A, RPL21, RPL23, RPL27, RPL27A, RPL28, RPL…	[A4GALT, AAAS, ABCA1, ABCA4, ABCD1, ACAA2, ACSL3, ADAM2, ADIPOQ, ADORA1, AFG3L2, AGRN, AHNAK2, AKR1B1, AKT1, AKT2, ALKBH7, AMN, ANK1, ANK2, ANK3, ANKLE2, ANO6, ANXA1, ANXA13, ANXA2, AP3D1, APPL1, AR, ARCN1, AREG, ARF1, ARF1P1, ARF6, ARFGAP1, ARFGAP3, ARFRP1, ARHGEF16, ARL4D, ARL6, ARL6IP1, ASNA1, ATF2, ATG3, ATG4C, ATP10A, ATP10B, ATP10D, ATP11A, ATP11B, ATP11C, ATP8A1, ATP8B1, ATP9A, ATP9B, ATPI…	[AKR1B1, ATPIF1, BANF1, BID, BNIP3, C2CD5, CCNB1, CD2, CD8A, CDK1, CHCHD3, CIB1, GNB2L1, GZMB, LDLRAP1, MRPL23, NDUFA13, NUP37, NUP43, NUP85, NUP93, OPTN, OXA1L, PMAIP1, PPP3CC, RANGRF, RPL10A, RPL11, RPL13, RPL17, RPL18A, RPL21, RPL23, RPL27, RPL27A, RPL28, RPL3, RPL30, RPL34, RPL35, RPL4, RPL6, RPL7, RPLP2, RPS11, RPS13, RPS14, RPS15A, RPS16, RPS17, RPS2, RPS21, RPS26, RPS4X, RPS8, RPSA, S100A1…	75.2475	[ANXA2, ATP11B, BNIP3L, CD9, CHP1, COPB2, CUL3, GNAI3, MACF1, MGEA5, MKL1, MPV17L, PAFAH1B1, PAK1, PLSCR1, PLSCR4, PPP2R5A, RAB31, RAB7A, S100A9, SDCBP, SEC24D, SNAP29, SRP19, VAMP7]	24.7525
GO:0070887	cellular response to chemical stimulus	268	12.1708	7.60819e-09	3.07045e-07	[ADAM9, ADCY4, AKAP13, ALOX5AP, ANXA2, AP2B1, ARL6IP5, ASPH, ATP6V0C, ATP6V1A, ATP6V1C1, ATP6V1G1, BLM, BMP4, BNIP3, C19orf10, C1QBP, C2CD5, C5AR2, CALCRL, CAMK4, CASP12, CBL, CCL15, CCL5, CCNB1, CD14, CD180, CD19, CD44, CDC73, CDK1, CDK16, CEBPB, CHST11, CIB1, CKLF, COQ7, CPEB4, CPT1A, CREBBP, CRHBP, CRKL, CSF2RB, CTNNB1, CTSB, CTSH, CUL2, CX3CR1, CXCL1, CXCL2, CXCR2, CYP26A1, DDIT3, DDIT4, DLC1…	[AAAS, AACS, AANAT, AARS, AATF, ABCA1, ABL2, ABR, ACADVL, ACAP2, ACD, ACER1, ACER2, ACKR2, ACKR3, ACKR4, ACSL1, ACSL6, ACSM1, ACSM2B, ACSS1, ACSS2, ACVR1, ACVRL1, ADAM10, ADAM17, ADAM8, ADAM9, ADAMTS12, ADAMTS7, ADAMTSL2, ADAR, ADCY1, ADCY2, ADCY3, ADCY4, ADCY5, ADCY6, ADCY7, ADCY8, ADCY9, ADCYAP1, ADCYAP1R1, ADD1, ADH1A, ADH1B, ADH1C, ADH4, ADH6, ADH7, ADIPOQ, ADIPOR1, ADIPOR2, ADIRF, ADNP2, ADO…	[ARL6IP5, BMP4, BNIP3, C19orf10, C1QBP, C2CD5, CALCRL, CAMK4, CASP12, CCL5, CCNB1, CD180, CD19, CDK1, CDK16, CIB1, CKLF, COQ7, CTSH, CX3CR1, DUSP12, EIF4A3, EIF4B, EIF4EBP1, ETS1, FXN, FYN, GBP2, GBP5, GBP6, GNAS, GNG5, GPX1, GSTM3, HDGF, HERC5, HMGN3, HTRA2, HYAL1, IFI27, IFI30, IFI35, IL23A, IRF3, IRF7, IRG1, ISG15, ITGA1, KLRK1, LCK, LEF1, LGALS1, MAGED1, MAT2A, MGST3, MIF, MX1, NDUFA2, NGFRAP…	41.0448	[ADAM9, ADCY4, AKAP13, ALOX5AP, ANXA2, AP2B1, ASPH, ATP6V0C, ATP6V1A, ATP6V1C1, ATP6V1G1, BLM, C5AR2, CBL, CCL15, CD14, CD44, CDC73, CEBPB, CHST11, CPEB4, CPT1A, CREBBP, CRHBP, CRKL, CSF2RB, CTNNB1, CTSB, CUL2, CXCL1, CXCL2, CXCR2, CYP26A1, DDIT3, DDIT4, DLC1, DUSP1, EGR1, EIF4G3, EP300, FAM20C, FCER1G, FGD4, FOS, FOSL2, FOXO3, FOXO4, GCLM, GNB1, GNG12, HBB, HCK, HEYL, HIF1A, HIPK2, HP, ID1, IFNA…	58.9552
GO:0010941	regulation of cell death	184	13.2279	7.52834e-09	3.11233e-07	[ADA, AKAP13, AKR1B1, APAF1, ARL6IP5, ATPIF1, BCL3, BCL6, BID, BIRC2, BLM, BMP4, BNIP3, BNIP3L, BUB1, C1D, C1QBP, CASP12, CBL, CCL5, CD3G, CD40LG, CD44, CD8A, CDK1, CDK4, CEBPB, CHST11, CIB1, CPEB4, CSNK2A2, CTNNB1, CTSB, CTSC, CTSH, CX3CR1, CXCR2, DAD1, DDIT3, DDIT4, DEDD, DEDD2, DLC1, DNAJB6, DNPEP, DUSP1, DUSP12, EGR1, EP300, F2R, FAF1, FAIM2, FAIM3, FCER1G, FEM1B, FGD4, FOXO3, FOXO4, FXN, FYN…	[AAMDC, AARS, AATF, ABL1, ABR, ACAA2, ACER2, ACIN1, ACKR3, ACSL5, ACTC1, ACTN1, ACTN2, ACTN3, ACTN4, ACVR1, ACVR1C, ADA, ADAM17, ADAM8, ADAMTS20, ADAMTSL4, ADAR, ADCY10, ADCYAP1, ADCYAP1R1, ADIPOQ, ADM, ADNP, ADNP2, ADORA1, ADORA2A, ADRB1, AES, AGAP2, AGRN, AGT, AGTR2, AGXT, AHI1, AIFM1, AIFM2, AIPL1, AKAP13, AKR1B1, AKR1C3, AKT1, AKT1S1, ALB, ALDH1A2, ALDH1A3, ALK, ALKBH1, ALOX12, ALX3, ALX4, AM…	[ADA, AKR1B1, ARL6IP5, ATPIF1, BID, BMP4, BNIP3, BUB1, C1D, C1QBP, CASP12, CCL5, CD3G, CD40LG, CD8A, CDK1, CDK4, CIB1, CTSC, CTSH, CX3CR1, DAD1, DNPEP, DUSP12, F2R, FAF1, FAIM3, FXN, FYN, GNB2L1, GPX1, GZMA, GZMB, HEY2, HTRA2, IDO1, IFI27, IL7, IRF7, ITGA1, LCK, LCMT1, LEF1, LGALS1, MAGED1, MALT1, MIF, MST4, NAE1, NDUFA13, NGFRAP1, NME2, NPM1, NQO1, PARK7, PARL, PDCD5, PLAC8, PMAIP1, PPP3CC, PRDX…	46.7391	[AKAP13, APAF1, BCL3, BCL6, BIRC2, BLM, BNIP3L, CBL, CD44, CEBPB, CHST11, CPEB4, CSNK2A2, CTNNB1, CTSB, CXCR2, DDIT3, DDIT4, DEDD, DEDD2, DLC1, DNAJB6, DUSP1, EGR1, EP300, FAIM2, FCER1G, FEM1B, FGD4, FOXO3, FOXO4, G0S2, GADD45A, GCLM, HBB, HCK, HIF1A, HIPK2, HIPK3, HP, ID1, IFNAR1, IFT57, IGF1R, IGF2R, IL10, IRS2, ITGA6, KLF4, LGALS3, LTF, LYN, MAP3K5, MCL1, MDM4, MKL1, MPV17L, NAIP, NCF2, NFE2L2…	53.2609
GO:0050727	regulation of inflammatory response	51	20.5645	8.58322e-09	3.38339e-07	[ADA, ALOX5AP, ANKRD42, BCL6, BIRC2, C1QBP, C4BPA, CALCRL, CASP12, CCL5, CHID1, CNR2, F12, FCER1A, FCER1G, FEM1C, GPX1, HCK, IDO1, IL10, IL17RA, IL18, IL1R1, IL22RA2, IL23A, IL2RA, IRG1, KLF4, LYN, MGLL, PARK7, PPARD, PPARG, PROS1, PSMA7, PSMB4, RPSA, S100A12, S100A9, SAA1, SCGB1A1, SERPINC1, SHPK, STK39, TBC1D23, TLR2, TLR4, TNFRSF1A, TNFRSF1B, TNFSF4, ZFP36]	[A2M, ABR, ACE2, ACP5, ADA, ADAM8, ADAMTS12, ADCYAP1, ADIPOQ, ADORA1, ADORA2A, ADORA2B, ADORA3, AGT, AGTR1, AGXT, AHSG, AKR1C1, ALOX5AP, ANKRD42, ANXA1, AOAH, APOA1, APOD, APOE, BCL6, BCR, BIRC2, BIRC3, BRD4, C1QBP, C1QTNF3, C2, C3, C4A, C4B, C4BPA, C4BPB, C5, C6, C7, C8A, C8B, C8G, C9, CALCA, CALCRL, CASP1, CASP12, CASP4, CASP5, CCL24, CCL3, CCL5, CCM2, CCR2, CCR7, CD276, CD28, CD46, CD47, CD55,…	[ADA, C1QBP, CALCRL, CASP12, CCL5, CHID1, CNR2, FCER1A, GPX1, IDO1, IL23A, IL2RA, IRG1, PARK7, PSMA7, PSMB4, RPSA, SCGB1A1, SHPK, STK39]	39.2157	[ALOX5AP, ANKRD42, BCL6, BIRC2, C4BPA, F12, FCER1G, FEM1C, HCK, IL10, IL17RA, IL18, IL1R1, IL22RA2, KLF4, LYN, MGLL, PPARD, PPARG, PROS1, S100A12, S100A9, SAA1, SERPINC1, TBC1D23, TLR2, TLR4, TNFRSF1A, TNFRSF1B, TNFSF4, ZFP36]	60.7843
GO:0000184	nuclear-transcribed mRNA catabolic process, nonsense-mediated decay	34	25.5639	9.83812e-09	3.78991e-07	[EIF4A3, EXOSC10, MRPL23, NCBP2, RPL10A, RPL11, RPL13, RPL17, RPL18A, RPL21, RPL23, RPL27, RPL27A, RPL28, RPL3, RPL30, RPL34, RPL35, RPL4, RPL6, RPL7, RPLP2, RPS11, RPS13, RPS14, RPS15A, RPS16, RPS17, RPS2, RPS21, RPS26, RPS4X, RPS8, RPSA]	[CASC3, CTIF, DCP1A, DCP1B, DCP2, DHX34, EIF3E, EIF4A3, EIF4G1, ETF1, EXOSC10, FAU, GSPT1, GSPT2, J3QRE1_HUMAN, MAGOH, MRPL13, MRPL23, MRPS12, NBAS, NCBP1, NCBP2, NLRP4, NLRP6, PABPC1, PAN2, PAN3, PARN, PNRC2, PPP2CA, PPP2R1A, PPP2R2A, RBM8A, RDH14, RNPS1, RPL10, RPL10A, RPL11, RPL12, RPL13, RPL13A, RPL14, RPL15, RPL17, RPL18, RPL18A, RPL19, RPL21, RPL22, RPL23, RPL23A, RPL24, RPL26, RPL26L1, RPL…	[EIF4A3, EXOSC10, MRPL23, NCBP2, RPL10A, RPL11, RPL13, RPL17, RPL18A, RPL21, RPL23, RPL27, RPL27A, RPL28, RPL3, RPL30, RPL34, RPL35, RPL4, RPL6, RPL7, RPLP2, RPS11, RPS13, RPS14, RPS15A, RPS16, RPS17, RPS2, RPS21, RPS26, RPS4X, RPS8, RPSA]	100	[]	0
GO:0002694	regulation of leukocyte activation	71	17.6617	1.11655e-08	4.20569e-07	[ADA, ADK, AP3B1, BCL6, BLM, BMP4, BPI, C19orf10, CAMK4, CCL5, CD2, CD226, CD3D, CD3G, CNR2, CTNNB1, DPP4, FCER1A, FCER1G, FLT3LG, FYN, GPR183, HLA-DMA, HLX, IDO1, IL10, IL18, IL23A, IL2RA, IL4R, IL7, IRS2, KLRK1, LAG3, LCK, LGALS1, LGALS3, LYN, LYST, MALT1, MERTK, MIF, MILR1, MS4A1, MS4A2, PAK1, PLSCR1, PRDM1, PRKCQ, PTPN22, RARA, RPSA, S100A9, SAMSN1, SCGB1A1, SHPK, SIT1, SOCS5, SOCS6, SOD1, ST…	[ABR, ADA, ADAM8, ADK, ADORA2A, ADORA2B, ADORA3, AHR, AIF1, AKT1, AMH, AP1G1, AP3B1, AP3D1, ATM, AXL, BAD, BCL10, BCL2, BCL6, BCR, BLM, BLOC1S3, BLOC1S6, BMP4, BPI, BTK, BTLA, BTN2A2, C19orf10, C21orf33, CAMK4, CARD11, CASP3, CAV1, CBLB, CCL19, CCL2, CCL21, CCL5, CCR2, CCR7, CD1D, CD2, CD209, CD226, CD24, CD247, CD27, CD274, CD276, CD28, CD300A, CD37, CD38, CD3D, CD3E, CD3G, CD4, CD40, CD46, CD47…	[ADA, ADK, BMP4, C19orf10, CAMK4, CCL5, CD2, CD226, CD3D, CD3G, CNR2, DPP4, FCER1A, FLT3LG, FYN, GPR183, HLA-DMA, IDO1, IL23A, IL2RA, IL7, KLRK1, LAG3, LCK, LGALS1, MALT1, MIF, MS4A1, MS4A2, PRKCQ, RPSA, SCGB1A1, SHPK, SIT1, SOD1, TBX21, TCF3, TGFBR2, TNFRSF13B]	54.9296	[AP3B1, BCL6, BLM, BPI, CTNNB1, FCER1G, HLX, IL10, IL18, IL4R, IRS2, LGALS3, LYN, LYST, MERTK, MILR1, PAK1, PLSCR1, PRDM1, PTPN22, RARA, S100A9, SAMSN1, SOCS5, SOCS6, STAT6, STXBP2, THBS1, THY1, TLR4, TNFSF4, VAV1]	45.0704
GO:0030097	hemopoiesis	98	15.5309	2.03246e-08	7.03066e-07	[ADA, ANXA2, AP3B1, ARID4A, ARIH2, ATPIF1, BCL3, BCL6, BLM, BLNK, BMP4, BPGM, C19orf10, C1QC, CAMK4, CBFA2T3, CD2, CD3D, CD40LG, CD8A, CDC73, CDK13, CHD7, CIB1, CTNNB1, EGR1, ERCC1, ETS1, FAM20C, FLT3LG, FOS, FOXO3, GLRX5, GNAS, GPR183, GPR55, HIF1A, HIPK2, HIST4H4, HLA-DMA, HLX, IL10, IL23A, IL2RA, IL4R, IL7, INPP4B, IRF7, ISG15, ITGA4, KAT6A, KLF4, LCK, LEF1, LGALS1, LTF, LYN, MAFB, MALT1, MERT…	[23572, ABI1, ACE, ACIN1, ACVR1B, ACVR2A, ADA, ADAM17, ADAM8, ADD1, ADD2, ADIPOQ, AHSP, AICDA, ALAS2, ANGPT1, ANK1, ANKRD54, ANXA1, ANXA2, AP3B1, AP3D1, APC, ARID4A, ARIH2, ARNT, ASH2L, ATM, ATP7A, ATPIF1, AXL, B2M, BAD, BAK1, BATF, BATF2, BATF3, BAX, BCL11A, BCL11B, BCL2, BCL3, BCL6, BGLAP, BLM, BLNK, BMI1, BMP4, BPGM, BRCA2, BTK, C11orf82, C19orf10, C1QC, C21orf33, CA2, CALCA, CAMK4, CARD11, CA…	[ADA, ATPIF1, BLNK, BMP4, C19orf10, CAMK4, CBFA2T3, CD2, CD3D, CD40LG, CD8A, CIB1, ERCC1, ETS1, FLT3LG, GLRX5, GNAS, GPR183, GPR55, HIST4H4, HLA-DMA, IL23A, IL2RA, IL7, INPP4B, IRF7, ISG15, ITGA4, LCK, LEF1, LGALS1, MALT1, RHOH, RPA1, RPS14, SOD1, TBX21, TCF3, TGFBR2, THEMIS, THOC5, UBD, UBL4A, XRCC5, ZNF683]	45.9184	[ANXA2, AP3B1, ARID4A, ARIH2, BCL3, BCL6, BLM, BPGM, C1QC, CDC73, CDK13, CHD7, CTNNB1, EGR1, FAM20C, FOS, FOXO3, HIF1A, HIPK2, HLX, IL10, IL4R, KAT6A, KLF4, LTF, LYN, MAFB, MERTK, NCOA6, NFKBIA, OSTM1, PAFAH1B1, PIR, PPARG, PRDM1, PTK2B, PTPN22, RARA, RASGRP4, RBPJ, SNX10, SOCS5, SOD2, SPI1, STAT6, TACC3, TIMP1, TLR4, TNFSF4, TPD52, XRCC4, ZBTB16, ZFP36]	54.0816
GO:1902580	single-organism cellular localization	74	17.1296	2.08433e-08	7.06587e-07	[ACTR2, AKR1B1, ANXA2, BID, C2CD5, CD2, CD8A, CHP1, CIB1, GNB2L1, GZMB, LDLRAP1, MACF1, MGEA5, MKL1, MOCOS, MRPL23, MSTO1, NDUFA13, NUSAP1, OPTN, OXA1L, PAFAH1B1, PAK1, PMAIP1, PPP2R5A, PPP3CC, RAB31, RANGRF, RPL10A, RPL11, RPL13, RPL17, RPL18A, RPL21, RPL23, RPL27, RPL27A, RPL28, RPL3, RPL30, RPL34, RPL35, RPL4, RPL6, RPL7, RPLP2, RPS11, RPS13, RPS14, RPS15A, RPS16, RPS17, RPS2, RPS21, RPS26, RP…	[ABCD1, ACSL3, ACTR2, ACTR3, ADIPOQ, ADORA1, AGRN, AGXT, AKR1B1, AKT1, AKT2, AMN, ANK1, ANK2, ANK3, ANXA13, ANXA2, APPL1, AR, AREG, ARF6, ARFRP1, ARHGEF16, ARHGEF2, ARL4D, ARL6, ARL6IP1, ASNA1, ATCAY, ATG3, ATG4C, BAD, BAG4, BAG6, BAX, BBC3, BBS1, BBS2, BCL2, BCL2L1, BCL2L11, BID, BLZF1, BMF, BSG, C2CD5, CACNA1A, CACNB1, CALCR, CAPN3, CASP8, CAV3, CCDC79, CD2, CD8A, CDCA5, CDH1, CDK5, CDK5R1, CDK…	[AKR1B1, BID, C2CD5, CD2, CD8A, CIB1, GNB2L1, GZMB, LDLRAP1, MRPL23, MSTO1, NDUFA13, NUSAP1, OPTN, OXA1L, PMAIP1, PPP3CC, RANGRF, RPL10A, RPL11, RPL13, RPL17, RPL18A, RPL21, RPL23, RPL27, RPL27A, RPL28, RPL3, RPL30, RPL34, RPL35, RPL4, RPL6, RPL7, RPLP2, RPS11, RPS13, RPS14, RPS15A, RPS16, RPS17, RPS2, RPS21, RPS26, RPS4X, RPS8, RPSA, S100A10, SCP2, SEC11C, SEC61G, SLC51B, SPCS1, SPCS2, SSNA1, SS…	79.7297	[ACTR2, ANXA2, CHP1, MACF1, MGEA5, MKL1, MOCOS, PAFAH1B1, PAK1, PPP2R5A, RAB31, SDCBP, SRP19, VAMP7, WAPAL]	20.2703
GO:0006091	generation of precursor metabolites and energy	78	16.8103	2.00795e-08	7.09058e-07	[ABCC8, ADCY4, ALDOA, ATP5A1, ATP5G1, ATP5I, ATP5L, ATP5O, ATPIF1, BPGM, CISD1, COQ7, COX4I1, COX5A, COX5B, CYB5R4, CYC1, DDIT4, FH, FXN, GNAS, GNB1, GNG12, GNG5, GYG1, HIF1A, IDH2, IDH3G, IFNAR1, IQGAP1, IRS2, KCNS3, LEPROT, MARCKS, MDH1, ME3, NDUFA10, NDUFA12, NDUFA13, NDUFA2, NDUFA3, NDUFA7, NDUFAB1, NDUFB10, NDUFB11, NDUFB2, NDUFB7, NDUFB8, NDUFC1, NDUFC2, NDUFS6, NDUFS7, NDUFS8, NDUFV2, NDUF…	[ABCC8, ACACA, ACACB, ACADM, ACADVL, ACLY, ACO1, ACO2, ACOX1, ACSM1, ADCY1, ADCY2, ADCY3, ADCY4, ADCY5, ADCY6, ADCY7, ADCY8, ADCY9, ADIPOQ, ADPGK, ADRA1B, ADRA2A, ADRA2C, ADRB1, ADRB3, ADSL, AGL, AGPAT1, AK2, AKAP5, AKT1, AKT2, ALDH5A1, ALDOA, ALDOB, ALDOC, AQP7, ARNT, ASIP, ATP5A1, ATP5B, ATP5C1, ATP5D, ATP5E, ATP5F1, ATP5G1, ATP5H, ATP5I, ATP5J, ATP5J2, ATP5L, ATP5O, ATP6, ATP7A, ATP8, ATPIF1, …	[ABCC8, ATP5A1, ATP5G1, ATP5I, ATP5L, ATP5O, ATPIF1, CISD1, COQ7, COX4I1, COX5A, COX5B, CYC1, FH, FXN, GNAS, GNG5, IDH2, IDH3G, KCNS3, MDH1, ME3, NDUFA10, NDUFA12, NDUFA13, NDUFA2, NDUFA3, NDUFA7, NDUFAB1, NDUFB10, NDUFB11, NDUFB2, NDUFB7, NDUFB8, NDUFC1, NDUFC2, NDUFS6, NDUFS7, NDUFS8, NDUFV2, NDUFV3, OXA1L, PPP2R5D, PRKACB, SCO2, SLC25A4, STK39, SUCLG2, SURF1, TBRG4, UQCRFS1]	65.3846	[ADCY4, ALDOA, BPGM, CYB5R4, DDIT4, GNB1, GNG12, GYG1, HIF1A, IFNAR1, IQGAP1, IRS2, LEPROT, MARCKS, PFKFB2, PFKFB3, PGK1, PGM2, PPARD, PPP1CB, PPP1R3B, PYGL, RAP1B, SLC25A14, SOD2, UGP2, UQCRB]	34.6154
GO:0032496	response to lipopolysaccharide	51	20.0787	1.97489e-08	7.12223e-07	[ADAM9, AKIRIN2, CCL5, CD14, CD180, CDC73, CEBPB, CNR2, CSF2RB, CX3CR1, F2R, FOS, GNG12, HCK, IDO1, IL10, IL18, IL8, IRAK2, IRAK3, IRF3, IRG1, KLRK1, LTF, LYN, MAPKAPK2, MGST1, MIF, NCF2, NDUFA2, NFKBIA, NLRC3, PLSCR4, PRDM1, RARA, REN, RPSA, S100A9, SCGB1A1, SELP, SGMS1, SHPK, SOD2, TCF3, TIMP1, TLR2, TLR4, TNFRSF1A, TNFRSF1B, TNFSF4, TRIB1]	[ABCA1, ABR, ACP5, ADAM17, ADAM9, ADH5, ADM, AICDA, AKIRIN2, ALPL, AMH, ANKRD1, APOB, AQP2, ARG1, ATP4B, AXL, BCR, BDKRB1, C5AR1, CACTIN, CAMP, CASP1, CASP8, CASP9, CCL2, CCL3, CCL5, CCR5, CCR7, CD14, CD180, CD36, CD40, CD55, CD86, CDC73, CEBPB, CEBPE, CHAMP1, CHUK, CITED1, CMPK2, CNP, CNR1, CNR2, COMT, CPS1, CSF2, CSF2RB, CSF3, CTR9, CTSG, CX3CR1, CXCL10, CYP11A1, CYP17A1, CYP1A1, CYP1A2, CYP21A…	[CCL5, CD180, CNR2, CX3CR1, F2R, IDO1, IRF3, IRG1, KLRK1, MIF, NDUFA2, NLRC3, REN, RPSA, SCGB1A1, SHPK, TCF3]	33.3333	[ADAM9, AKIRIN2, CD14, CDC73, CEBPB, CSF2RB, FOS, GNG12, HCK, IL10, IL18, IL8, IRAK2, IRAK3, LTF, LYN, MAPKAPK2, MGST1, NCF2, NFKBIA, PLSCR4, PRDM1, RARA, S100A9, SELP, SGMS1, SOD2, TIMP1, TLR2, TLR4, TNFRSF1A, TNFRSF1B, TNFSF4, TRIB1]	66.6667
GO:0055114	oxidation-reduction process	97	15.5949	1.95403e-08	7.20016e-07	[ABCC8, ACAA1, ADCY4, ATP5A1, ATP5G1, ATP5I, ATP5L, ATP5O, CISD1, COQ7, COX4I1, COX5A, COX5B, CPT1A, CPT2, CYB5R4, CYC1, DCXR, DECR1, DNAJC24, ECHS1, FABP3, FH, FXN, GNAS, GNB1, GNG12, GNG5, GPX1, GRHPR, GYG1, HBB, HCCS, IDH2, IDH3G, IMPDH1, IMPDH2, IQGAP1, IRS2, KCNS3, LEPROT, MARCKS, MCEE, MDH1, ME3, MGST1, MGST3, NDUFA10, NDUFA12, NDUFA13, NDUFA2, NDUFA3, NDUFA7, NDUFAB1, NDUFB10, NDUFB11, NDU…	[ABCC4, ABCC8, ABCD1, ABCD2, ABCD3, ACAA1, ACACA, ACACB, ACAD11, ACADL, ACADM, ACADS, ACADVL, ACLY, ACO1, ACO2, ACOT8, ACOX1, ACOX2, ACOX3, ACOXL, ACSM1, ACSS1, ACSS2, ADCY1, ADCY2, ADCY3, ADCY4, ADCY5, ADCY6, ADCY7, ADCY8, ADCY9, ADH1A, ADH1B, ADH1C, ADH4, ADH5, ADH6, ADH7, ADIPOQ, ADIPOR1, ADIPOR2, ADRA1B, ADRA2A, ADRA2C, ADRB1, ADRB3, ADSL, AGL, AGPAT1, AKAP5, AKR1C1, AKR1C2, AKR1C3, AKR1D1, A…	[ABCC8, ATP5A1, ATP5G1, ATP5I, ATP5L, ATP5O, CISD1, COQ7, COX4I1, COX5A, COX5B, CYC1, DCXR, DECR1, DNAJC24, ECHS1, FABP3, FH, FXN, GNAS, GNG5, GPX1, GRHPR, HCCS, IDH2, IDH3G, IMPDH1, IMPDH2, KCNS3, MCEE, MDH1, ME3, MGST3, NDUFA10, NDUFA12, NDUFA13, NDUFA2, NDUFA3, NDUFA7, NDUFAB1, NDUFB10, NDUFB11, NDUFB2, NDUFB7, NDUFB8, NDUFC1, NDUFC2, NDUFS6, NDUFS7, NDUFS8, NDUFV2, NDUFV3, OXA1L, PARK7, PCK2,…	73.1959	[ACAA1, ADCY4, CPT1A, CPT2, CYB5R4, GNB1, GNG12, GYG1, HBB, IQGAP1, IRS2, LEPROT, MARCKS, MGST1, PGM2, PPARD, PPARG, PPP1CB, PPP1R3B, PYGL, RAP1B, SLC25A14, SOD2, SQRDL, UGP2, UQCRB]	26.8041
GO:0002520	immune system development	107	15.0281	2.67209e-08	8.88076e-07	[ADA, ANXA2, AP3B1, ARID4A, ARIH2, ATPIF1, BCL3, BCL6, BLM, BLNK, BMP4, BPGM, C19orf10, C1QC, CAMK4, CBFA2T3, CD2, CD3D, CD40LG, CD8A, CDC73, CDK13, CHD7, CIB1, CRKL, CTNNB1, EGR1, ERCC1, ETS1, FAM20C, FLT3LG, FOS, FOXO3, GLRX5, GNAS, GPR183, GPR55, HIF1A, HIPK2, HIST4H4, HLA-DMA, HLX, IDO1, IL10, IL23A, IL2RA, IL4R, IL7, INPP4B, IRAK3, IRF7, IRG1, ISG15, ITGA4, KAT6A, KLF4, LCK, LEF1, LGALS1, LI…	[23572, ABI1, ACE, ACIN1, ACVR1B, ACVR2A, ADA, ADAM17, ADAM8, ADD1, ADD2, ADIPOQ, AHSP, AICDA, ALAS2, ANGPT1, ANK1, ANKRD54, ANXA1, ANXA2, AP3B1, AP3D1, APC, ARID4A, ARIH2, ARNT, ARTN, ASH2L, ATM, ATP7A, ATPIF1, AXL, B2M, BAD, BAK1, BARX1, BATF, BATF2, BATF3, BAX, BCL11A, BCL11B, BCL2, BCL2L11, BCL3, BCL6, BGLAP, BLM, BLNK, BMI1, BMP4, BPGM, BRCA2, BTK, C11orf82, C19orf10, C1QC, C21orf33, CA2, CA…	[ADA, ATPIF1, BLNK, BMP4, C19orf10, CAMK4, CBFA2T3, CD2, CD3D, CD40LG, CD8A, CIB1, ERCC1, ETS1, FLT3LG, GLRX5, GNAS, GPR183, GPR55, HIST4H4, HLA-DMA, IDO1, IL23A, IL2RA, IL7, INPP4B, IRF7, IRG1, ISG15, ITGA4, LCK, LEF1, LGALS1, LIG1, LTB, MALT1, MLH1, NUGGC, RHOH, RPA1, RPS14, SOD1, TBX21, TCF3, TGFBR2, THEMIS, THOC5, UBD, UBL4A, XRCC5, ZNF683]	47.6636	[ANXA2, AP3B1, ARID4A, ARIH2, BCL3, BCL6, BLM, BPGM, C1QC, CDC73, CDK13, CHD7, CRKL, CTNNB1, EGR1, FAM20C, FOS, FOXO3, HIF1A, HIPK2, HLX, IL10, IL4R, IRAK3, KAT6A, KLF4, LTF, LYN, MAFB, MERTK, NCOA6, NFKBIA, OSTM1, PAFAH1B1, PIR, PPARG, PRDM1, PTK2B, PTPN22, RARA, RASGRP4, RBPJ, SLC40A1, SNX10, SOCS5, SOD2, SPI1, STAT6, TACC3, TIMP1, TLR4, TNFSF4, TPD52, XRCC4, ZBTB16, ZFP36]	52.3364
GO:0009617	response to bacterium	73	17.0561	3.12052e-08	9.97978e-07	[ADAM9, AKIRIN2, BCL3, BPI, C19orf10, CCL5, CD14, CD180, CDC73, CEBPB, CNR2, CSF2RB, CX3CR1, CXCL2, DLC1, F2R, FCER1G, FOS, GBP6, GNG12, GPX1, HCK, HP, IDO1, IL10, IL18, IL23A, IL6R, IL8, IRAK2, IRAK3, IRF3, IRG1, ISG15, KLRK1, LTF, LYN, LYST, MALT1, MAPKAPK2, MGST1, MIF, NCF2, NDUFA2, NFKBIA, NLRC3, NLRC4, PLAC8, PLSCR4, PPM1D, PRDM1, RARA, RBPJ, REN, ROMO1, RPSA, S100A12, S100A9, SCGB1A1, SELP,…	[ABCA1, ABR, ACP5, ADAM17, ADAM9, ADH5, ADH7, ADM, AICDA, AKIRIN2, ALPL, AMH, ANKRD1, ANXA3, APOB, AQP2, ARG1, ATP4B, AXL, AZU1, B2M, BAIAP2, BAIAP2L1, BCL10, BCL3, BCR, BDKRB1, BPI, BPIFA1, C19orf10, C5AR1, CACTIN, CAMP, CARD9, CASP1, CASP8, CASP9, CCL2, CCL20, CCL3, CCL5, CCR4, CCR5, CCR7, CD14, CD160, CD180, CD1D, CD24, CD36, CD4, CD40, CD47, CD55, CD86, CDC73, CEBPB, CEBPE, CFP, CHAMP1, CHIT1…	[C19orf10, CCL5, CD180, CNR2, CX3CR1, F2R, GBP6, GPX1, IDO1, IL23A, IRF3, IRG1, ISG15, KLRK1, MALT1, MIF, NDUFA2, NLRC3, PLAC8, REN, ROMO1, RPSA, SCGB1A1, SHPK, TCF3]	34.2466	[ADAM9, AKIRIN2, BCL3, BPI, CD14, CDC73, CEBPB, CSF2RB, CXCL2, DLC1, FCER1G, FOS, GNG12, HCK, HP, IL10, IL18, IL6R, IL8, IRAK2, IRAK3, LTF, LYN, LYST, MAPKAPK2, MGST1, NCF2, NFKBIA, NLRC4, PLSCR4, PPM1D, PRDM1, RARA, RBPJ, S100A12, S100A9, SELP, SGMS1, SOD2, TIMP1, TLR1, TLR2, TLR4, TMF1, TNFRSF1A, TNFRSF1B, TNFSF4, TRIB1]	65.7534
GO:0001817	regulation of cytokine production	80	16.4948	3.10549e-08	1.01227e-06	[AKIRIN2, ANKRD42, BCL3, BCL6, BIRC2, BPI, C19orf10, C1QBP, C5AR2, CD14, CD2, CD40LG, CEBPB, CHID1, CREBBP, CRTAM, CTNNB1, DDIT3, DHX58, EP300, F2R, FCER1A, FCER1G, HERC5, HIF1A, IDO1, IFNAR1, IL10, IL17RA, IL18, IL23A, IL4R, IL6R, IQGAP1, IRAK3, IRF3, IRF7, IRG1, ISG15, KAT5, KLF4, KLRK1, LAG3, LEF1, LSM14A, LTB, LTF, LYN, MALT1, MAPKAPK2, MIF, MRE11A, NDUFA2, NFKBIA, PIN1, POLR2H, POLR2L, POLR3…	[23572, ACE2, ACP5, ADAM17, ADAM8, ADCYAP1, ADIPOQ, ADORA2B, ADRA2A, AFAP1L2, AGPAT1, AGPAT2, AGT, AGTR2, AGXT, AIFM2, AIM2, AKIRIN2, ALOX15B, AMH, ANKRD42, APOA1, APOA2, APOD, ARFGEF2, ARHGEF2, ARNT, ARRB1, ARRB2, ASB1, ATF2, ATG12, ATG5, ATP6AP2, AXL, AZU1, BCL10, BCL3, BCL6, BIRC2, BIRC3, BPI, BST2, BTK, BTN2A2, C19orf10, C1QBP, C1QTNF3, C3, C3AR1, C5, C5AR2, CACTIN, CADM1, CALCA, CARD11, CARD…	[C19orf10, C1QBP, CD2, CD40LG, CHID1, CRTAM, DHX58, F2R, FCER1A, HERC5, IDO1, IL23A, IRF3, IRF7, IRG1, ISG15, KLRK1, LAG3, LEF1, LTB, MALT1, MIF, MRE11A, NDUFA2, PIN1, POLR2H, POLR2L, POLR3H, PRKCQ, RNF125, RPSA, SCGB1A1, SOD1, TRIM27, UBASH3A, XRCC5]	45	[AKIRIN2, ANKRD42, BCL3, BCL6, BIRC2, BPI, C5AR2, CD14, CEBPB, CREBBP, CTNNB1, DDIT3, EP300, FCER1G, HIF1A, IFNAR1, IL10, IL17RA, IL18, IL4R, IL6R, IQGAP1, IRAK3, KAT5, KLF4, LSM14A, LTF, LYN, MAPKAPK2, NFKBIA, RARA, S100A9, SAA1, STAT6, TBC1D23, THBS1, TLR1, TLR2, TLR4, TLR8, TMF1, TNFRSF1A, TNFSF4, ZFP36]	55
GO:0006401	RNA catabolic process	49	20.1646	3.24131e-08	1.01741e-06	[CNOT2, CNOT4, DEDD2, EIF4A3, EIF4B, EXOSC10, EXOSC5, LSM6, MLH1, MRPL23, NCBP2, OAS2, PAIP1, PAPD4, POLD1, POLR2G, RNASEH2B, RPL10A, RPL11, RPL13, RPL17, RPL18A, RPL21, RPL23, RPL27, RPL27A, RPL28, RPL3, RPL30, RPL34, RPL35, RPL4, RPL6, RPL7, RPLP2, RPS11, RPS13, RPS14, RPS15A, RPS16, RPS17, RPS2, RPS21, RPS26, RPS4X, RPS8, RPSA, ZCCHC6, ZFP36]	[ABCE1, AGO1, AGO2, AGO3, AGO4, ATM, AUH, BTG2, BVES, CASC3, CCRN4L, CNOT1, CNOT10, CNOT11, CNOT2, CNOT3, CNOT4, CNOT6, CNOT6L, CNOT7, CNOT8, CPEB3, CSDE1, CTIF, DCP1A, DCP1B, DCP2, DCPS, DDX6, DEDD2, DHX34, DIS3, DIS3L, DIS3L2, DNA2, DROSHA, DXO, EDC3, EDC4, EIF3E, EIF4A1, EIF4A2, EIF4A3, EIF4B, EIF4E, EIF4G1, ERI1, ERN2, ETF1, EXOSC1, EXOSC10, EXOSC2, EXOSC3, EXOSC4, EXOSC5, EXOSC6, EXOSC7, EXO…	[EIF4A3, EIF4B, EXOSC10, EXOSC5, LSM6, MLH1, MRPL23, NCBP2, OAS2, POLD1, POLR2G, RNASEH2B, RPL10A, RPL11, RPL13, RPL17, RPL18A, RPL21, RPL23, RPL27, RPL27A, RPL28, RPL3, RPL30, RPL34, RPL35, RPL4, RPL6, RPL7, RPLP2, RPS11, RPS13, RPS14, RPS15A, RPS16, RPS17, RPS2, RPS21, RPS26, RPS4X, RPS8, RPSA]	85.7143	[CNOT2, CNOT4, DEDD2, PAIP1, PAPD4, ZCCHC6, ZFP36]	14.2857
GO:0050865	regulation of cell activation	74	16.895	3.76263e-08	1.15957e-06	[ADA, ADK, AP3B1, BCL6, BLM, BMP4, BPI, C19orf10, CAMK4, CCL5, CD2, CD226, CD3D, CD3G, CNR2, CTNNB1, DPP4, FCER1A, FCER1G, FLT3LG, FYN, GPR183, HLA-DMA, HLX, IDO1, IL10, IL18, IL23A, IL2RA, IL4R, IL7, IRS2, KLRK1, LAG3, LCK, LGALS1, LGALS3, LYN, LYST, MALT1, MERTK, MIF, MILR1, MS4A1, MS4A2, PAK1, PLSCR1, PRDM1, PRKCQ, PTPN22, PTPRJ, RARA, RPSA, S100A9, SAMSN1, SCGB1A1, SELP, SHPK, SIT1, SOCS5, SO…	[ABR, ADA, ADAM8, ADK, ADORA2A, ADORA2B, ADORA3, AHR, AIF1, AKT1, ALOX12, AMH, AP1G1, AP3B1, AP3D1, APOE, ATM, AXL, BAD, BCL10, BCL2, BCL6, BCR, BLM, BLOC1S3, BLOC1S6, BMP4, BPI, BTK, BTLA, BTN2A2, C19orf10, C1QTNF1, C21orf33, CAMK4, CAPN3, CARD11, CASP3, CAV1, CBLB, CCL19, CCL2, CCL21, CCL5, CCR2, CCR7, CD1D, CD2, CD209, CD226, CD24, CD247, CD27, CD274, CD276, CD28, CD300A, CD37, CD38, CD3D, CD3…	[ADA, ADK, BMP4, C19orf10, CAMK4, CCL5, CD2, CD226, CD3D, CD3G, CNR2, DPP4, FCER1A, FLT3LG, FYN, GPR183, HLA-DMA, IDO1, IL23A, IL2RA, IL7, KLRK1, LAG3, LCK, LGALS1, MALT1, MIF, MS4A1, MS4A2, PRKCQ, RPSA, SCGB1A1, SHPK, SIT1, SOD1, TBX21, TCF3, TGFBR2, TNFRSF13B]	52.7027	[AP3B1, BCL6, BLM, BPI, CTNNB1, FCER1G, HLX, IL10, IL18, IL4R, IRS2, LGALS3, LYN, LYST, MERTK, MILR1, PAK1, PLSCR1, PRDM1, PTPN22, PTPRJ, RARA, S100A9, SAMSN1, SELP, SOCS5, SOCS6, STAT6, STXBP2, TEC, THBS1, THY1, TLR4, TNFSF4, VAV1]	47.2973
GO:0048522	positive regulation of cellular process	413	11.0813	4.24571e-08	1.28509e-06	[ABHD5, ABLIM1, ACSL4, ADA, ADAM9, ADCY4, ADK, AKAP13, AKIRIN2, AKR1B1, ALYREF, ANAPC5, ANXA2, AP3B1, APAF1, ARL6IP5, ARMCX3, ARNTL2, ASF1A, ASPH, ATF7IP, ATPIF1, ATRAID, ATXN1, AURKC, BCL3, BCL6, BID, BIRC2, BLM, BLNK, BMP4, BMPR2, BNIP3, BNIP3L, BUB1, C14orf166, C19orf10, C1QBP, C2CD5, CALCRL, CAMK4, CBFA2T3, CBL, CCL5, CCNB1, CCND2, CCPG1, CD14, CD180, CD2, CD226, CD3D, CD3G, CD40LG, CD44, CD8…	[AACS, AADAC, AAK1, AAMDC, AAMP, AATF, ABCA1, ABCD2, ABCF1, ABHD14B, ABHD5, ABI2, ABI3BP, ABL1, ABL2, ABLIM1, ABLIM2, ABLIM3, ABR, ABRA, ACACA, ACACB, ACADVL, ACD, ACE2, ACER2, ACER3, ACHE, ACIN1, ACKR3, ACLY, ACPP, ACR, ACSL1, ACSL3, ACSL4, ACSL6, ACTN4, ACTR3, ACVR1, ACVR1B, ACVR2A, ACVR2B, ACVRL1, ADA, ADAM10, ADAM17, ADAM8, ADAM9, ADAMTS20, ADAMTS9, ADAMTSL4, ADAR, ADARB1, ADCY1, ADCY10, ADCY…	[ABLIM1, ADA, ADK, AKR1B1, ALYREF, ANAPC5, ARL6IP5, ASF1A, ATPIF1, ATRAID, AURKC, BID, BLNK, BMP4, BNIP3, BUB1, C14orf166, C19orf10, C1QBP, C2CD5, CALCRL, CAMK4, CBFA2T3, CCL5, CCNB1, CCND2, CD180, CD2, CD226, CD3D, CD3G, CD40LG, CD8A, CDC16, CDC20, CDK1, CDK4, CENPV, CIB1, CNBP, CNEP1R1, CNPY2, COA3, COPS8, CRTAM, CTSC, CTSH, DBP, DHPS, DHX58, DPP4, DUSP12, EEF1D, EIF4A3, EIF4EBP1, ETS1, EVL, F2…	46.247	[ABHD5, ACSL4, ADAM9, ADCY4, AKAP13, AKIRIN2, ANXA2, AP3B1, APAF1, ARMCX3, ARNTL2, ASPH, ATF7IP, ATXN1, BCL3, BCL6, BIRC2, BLM, BMPR2, BNIP3L, CBL, CCPG1, CD14, CD44, CDC73, CDK13, CEBPB, CHP1, CLIP1, CLOCK, CPT1A, CREBBP, CREM, CRKL, CSNK1E, CSNK2A2, CTNNB1, CUL3, CUL4A, CXCR2, DCAF6, DDIT3, DDIT4, DEDD2, DLC1, DUSP1, DYRK1A, ECM2, EGR1, EIF4G3, EP300, EPC1, ETS2, FAM129A, FAM20C, FCER1G, FGD4, …	53.753
GO:0019058	viral life cycle	53	19.2727	4.42359e-08	1.31544e-06	[ALYREF, CCL5, EP300, IL8, ISG15, MDFIC, MITD1, MRPL23, MX1, NCBP2, OAS1, PDCD6IP, PLSCR1, POLR2D, POLR2G, POLR2H, POLR2I, POLR2L, PPIH, RNASEL, RPL10A, RPL11, RPL13, RPL17, RPL18A, RPL21, RPL23, RPL27, RPL27A, RPL28, RPL3, RPL30, RPL34, RPL35, RPL4, RPL6, RPL7, RPLP2, RPS11, RPS13, RPS14, RPS15A, RPS16, RPS17, RPS2, RPS21, RPS26, RPS4X, RPS8, RPSA, SLPI, TAP2, THOC5]	[ACE2, ADAR, ADARB1, ALYREF, APOBEC3A, APOBEC3C, APOBEC3D, APOBEC3F, APOBEC3G, APOBEC3H, BCL2, BST2, BTBD17, CCL2, CCL5, CCNH, CCNT1, CD209, CD28, CD81, CDK7, CDK9, CHMP2A, CHMP2B, CHMP3, CHMP4A, CHMP4B, CHMP4C, CHMP5, CHMP6, CHMP7, CLEC4M, CPSF4, CTBP1, CTBP2, CTDP1, CXCR6, DDX39B, DDX5, DEK, DERL1, DICER1, DYNLT1, EIF2AK2, ELL, ENT1_HUMAN, EP300, ERCC2, ERCC3, FAM111A, FAU, FURIN, GAS6, GTF2F1,…	[ALYREF, CCL5, ISG15, MDFIC, MITD1, MRPL23, MX1, NCBP2, OAS1, POLR2D, POLR2G, POLR2H, POLR2I, POLR2L, PPIH, RPL10A, RPL11, RPL13, RPL17, RPL18A, RPL21, RPL23, RPL27, RPL27A, RPL28, RPL3, RPL30, RPL34, RPL35, RPL4, RPL6, RPL7, RPLP2, RPS11, RPS13, RPS14, RPS15A, RPS16, RPS17, RPS2, RPS21, RPS26, RPS4X, RPS8, RPSA, TAP2, THOC5]	88.6792	[EP300, IL8, PDCD6IP, PLSCR1, RNASEL, SLPI]	11.3208
GO:0048534	hematopoietic or lymphoid organ development	101	15.1198	4.90849e-08	1.43446e-06	[ADA, ANXA2, AP3B1, ARID4A, ARIH2, ATPIF1, BCL3, BCL6, BLM, BLNK, BMP4, BPGM, C19orf10, C1QC, CAMK4, CBFA2T3, CD2, CD3D, CD40LG, CD8A, CDC73, CDK13, CHD7, CIB1, CRKL, CTNNB1, EGR1, ERCC1, ETS1, FAM20C, FLT3LG, FOS, FOXO3, GLRX5, GNAS, GPR183, GPR55, HIF1A, HIPK2, HIST4H4, HLA-DMA, HLX, IL10, IL23A, IL2RA, IL4R, IL7, INPP4B, IRF7, ISG15, ITGA4, KAT6A, KLF4, LCK, LEF1, LGALS1, LTB, LTF, LYN, MAFB, …	[23572, ABI1, ACE, ACIN1, ACVR1B, ACVR2A, ADA, ADAM17, ADAM8, ADD1, ADD2, ADIPOQ, AHSP, AICDA, ALAS2, ANGPT1, ANK1, ANKRD54, ANXA1, ANXA2, AP3B1, AP3D1, APC, ARID4A, ARIH2, ARNT, ARTN, ASH2L, ATM, ATP7A, ATPIF1, AXL, B2M, BAD, BAK1, BARX1, BATF, BATF2, BATF3, BAX, BCL11A, BCL11B, BCL2, BCL2L11, BCL3, BCL6, BGLAP, BLM, BLNK, BMI1, BMP4, BPGM, BRCA2, BTK, C11orf82, C19orf10, C1QC, C21orf33, CA2, CA…	[ADA, ATPIF1, BLNK, BMP4, C19orf10, CAMK4, CBFA2T3, CD2, CD3D, CD40LG, CD8A, CIB1, ERCC1, ETS1, FLT3LG, GLRX5, GNAS, GPR183, GPR55, HIST4H4, HLA-DMA, IL23A, IL2RA, IL7, INPP4B, IRF7, ISG15, ITGA4, LCK, LEF1, LGALS1, LTB, MALT1, RHOH, RPA1, RPS14, SOD1, TBX21, TCF3, TGFBR2, THEMIS, THOC5, UBD, UBL4A, XRCC5, ZNF683]	45.5446	[ANXA2, AP3B1, ARID4A, ARIH2, BCL3, BCL6, BLM, BPGM, C1QC, CDC73, CDK13, CHD7, CRKL, CTNNB1, EGR1, FAM20C, FOS, FOXO3, HIF1A, HIPK2, HLX, IL10, IL4R, KAT6A, KLF4, LTF, LYN, MAFB, MERTK, NCOA6, NFKBIA, OSTM1, PAFAH1B1, PIR, PPARG, PRDM1, PTK2B, PTPN22, RARA, RASGRP4, RBPJ, SLC40A1, SNX10, SOCS5, SOD2, SPI1, STAT6, TACC3, TIMP1, TLR4, TNFSF4, TPD52, XRCC4, ZBTB16, ZFP36]	54.4554
GO:0072657	protein localization to membrane	65	17.6152	5.17409e-08	1.48645e-06	[AKR1B1, ANXA2, BID, C2CD5, CHP1, CIB1, GNB2L1, GZMB, LDLRAP1, MACF1, MGEA5, MRPL23, NDUFA13, OPTN, OXA1L, PAK1, PMAIP1, PPP2R5A, PPP3CC, RAB31, RANGRF, RPL10A, RPL11, RPL13, RPL17, RPL18A, RPL21, RPL23, RPL27, RPL27A, RPL28, RPL3, RPL30, RPL34, RPL35, RPL4, RPL6, RPL7, RPLP2, RPS11, RPS13, RPS14, RPS15A, RPS16, RPS17, RPS2, RPS21, RPS26, RPS4X, RPS8, RPSA, S100A10, SCP2, SDCBP, SEC11C, SEC61G, S…	[ABCD1, ACSL3, ADIPOQ, ADORA1, AGRN, AKR1B1, AKT1, AKT2, AMN, ANK1, ANK2, ANK3, ANXA13, ANXA2, APPL1, AR, AREG, ARF6, ARFRP1, ARHGEF16, ARL4D, ARL6, ARL6IP1, ASNA1, ATG3, ATG4C, BAD, BAG4, BAG6, BAX, BBC3, BBS1, BBS2, BCL2, BCL2L1, BCL2L11, BID, BLZF1, BMF, BSG, C2CD5, CACNA1A, CACNB1, CALCR, CAPN3, CASP8, CAV3, CDH1, CDK5, CDK5R1, CEMIP, CHM, CHORDC1, CHP1, CIB1, CLIP3, CNST, COX18, CPE, CRB3, C…	[AKR1B1, BID, C2CD5, CIB1, GNB2L1, GZMB, LDLRAP1, MRPL23, NDUFA13, OPTN, OXA1L, PMAIP1, PPP3CC, RANGRF, RPL10A, RPL11, RPL13, RPL17, RPL18A, RPL21, RPL23, RPL27, RPL27A, RPL28, RPL3, RPL30, RPL34, RPL35, RPL4, RPL6, RPL7, RPLP2, RPS11, RPS13, RPS14, RPS15A, RPS16, RPS17, RPS2, RPS21, RPS26, RPS4X, RPS8, RPSA, S100A10, SCP2, SEC11C, SEC61G, SLC51B, SPCS1, SPCS2, SSNA1, SSR3, TIMM9, UBL4A]	84.6154	[ANXA2, CHP1, MACF1, MGEA5, PAK1, PPP2R5A, RAB31, SDCBP, SRP19, VAMP7]	15.3846
GO:0072594	establishment of protein localization to organelle	80	16.1943	7.0111e-08	1.98064e-06	[AP3B1, BCL3, BCL6, BID, BMP4, CDK1, CHP1, EP300, F2R, FAF1, GRPEL2, GZMB, IL10, IL18, IL23A, IPO9, KPNA6, MACF1, MDFIC, MIPEP, MRPL23, NDUFA13, NEDD4, NFKBIA, OPTN, PMAIP1, PMPCA, PPP3CA, PPP3CC, RAB7A, RPL10A, RPL11, RPL13, RPL17, RPL18A, RPL21, RPL23, RPL27, RPL27A, RPL28, RPL3, RPL30, RPL34, RPL35, RPL4, RPL6, RPL7, RPLP2, RPS11, RPS13, RPS14, RPS15A, RPS16, RPS17, RPS2, RPS21, RPS26, RPS4X, …	[653252, ABRA, ADAR, AGAP3, AGT, AGTR2, AGXT, AIP, AKAP6, AKR1C3, AKT1, ANAPC2, AP3B1, AP3M1, APC2, APOD, ARNTL, ATP9B, AURKAIP1, AXIN1, AXIN2, BAD, BAMBI, BAX, BBC3, BCL2, BCL2L11, BCL3, BCL6, BID, BMF, BMP4, BMP7, BMPR1A, C11orf73, C1QTNF3, C21orf33, CABP1, CASP8, CBLB, CCDC101, CCL19, CD27, CD36, CDH1, CDK1, CDKN1A, CEP57, CFL1, CHCHD4, CHERP, CHORDC1, CHP1, CHP2, COX18, CREB3, CREB3L4, CRY2, …	[BID, BMP4, CDK1, F2R, FAF1, GRPEL2, GZMB, IL23A, IPO9, MDFIC, MIPEP, MRPL23, NDUFA13, OPTN, PMAIP1, PMPCA, PPP3CC, RPL10A, RPL11, RPL13, RPL17, RPL18A, RPL21, RPL23, RPL27, RPL27A, RPL28, RPL3, RPL30, RPL34, RPL35, RPL4, RPL6, RPL7, RPLP2, RPS11, RPS13, RPS14, RPS15A, RPS16, RPS17, RPS2, RPS21, RPS26, RPS4X, RPS8, RPSA, SEC11C, SEC61G, SPCS1, SPCS2, SSR3, TIMM10B, TIMM13, TIMM17A, TIMM23, TIMM9,…	73.75	[AP3B1, BCL3, BCL6, CHP1, EP300, IL10, IL18, KPNA6, MACF1, NEDD4, NFKBIA, PPP3CA, RAB7A, SPIDR, SRP19, TACC3, TCF7L2, TLR2, TLR4, TNFRSF1A, VAMP7]	26.25
GO:0008104	protein localization	229	12.2525	7.21303e-08	2.00428e-06	[ACTR2, ADAM9, AHCTF1, AKR1B1, ANXA2, AP1S3, AP2B1, AP3B1, AP5Z1, ARF3, ARF5, ARMCX3, ASPH, ATP6V0C, ATP6V1A, ATP6V1C1, ATP6V1G1, AURKC, BCL3, BCL6, BID, BMP4, BTF3, BUB3, C1D, C2CD5, C5AR2, CALCRL, CAMK4, CCDC23, CCNB1, CD14, CD2, CD3G, CD40LG, CD8A, CDK1, CEP120, CHMP1B, CHP1, CIB1, CLIC5, CNEP1R1, COG6, COPB2, CRTAM, CSNK1E, CTNNB1, CUBN, CUTA, DENND1B, DNAJB6, DUSP16, EFCAB4A, EIF2D, EP300, E…	[653252, AAGAB, AAK1, ABCA1, ABCB9, ABCD1, ABCG1, ABRA, ACAP1, ACAP2, ACD, ACHE, ACSL3, ACTN2, ACTN4, ACTR2, ACTR3, ADAM8, ADAM9, ADAMTS9, ADAR, ADCYAP1, ADIPOQ, ADORA1, ADORA2A, ADRB1, AFM, AFTPH, AGAP1, AGAP2, AGAP3, AGRN, AGT, AGTR2, AGXT, AHCTF1, AHCYL1, AHI1, AIM2, AIP, AJUBA, AKAP10, AKAP12, AKAP3, AKAP4, AKAP5, AKAP6, AKAP7, AKR1B1, AKR1B10, AKR1C3, AKT1, AKT2, AKTIP, ALOX15B, ALS2, ALS2CL…	[AKR1B1, AP1S3, AP5Z1, ARF5, AURKC, BID, BMP4, BTF3, BUB3, C1D, C2CD5, CALCRL, CAMK4, CCDC23, CCNB1, CD2, CD3G, CD40LG, CD8A, CDK1, CIB1, CLIC5, CNEP1R1, COG6, CRTAM, CUTA, DENND1B, EFCAB4A, EIF2D, F2R, FAF1, FYN, GNAS, GNB2L1, GRPEL2, GZMB, HEY2, HLA-DMA, IL23A, IPO9, IRF3, LDLRAP1, LMF1, MDFIC, MIF, MIPEP, MRPL23, MS4A1, MS4A2, NDUFA13, NDUFA2, NPM1, NUP37, NUP43, NUP85, NUP93, NUSAP1, NUTF2, O…	58.0786	[ACTR2, ADAM9, AHCTF1, ANXA2, AP2B1, AP3B1, ARF3, ARMCX3, ASPH, ATP6V0C, ATP6V1A, ATP6V1C1, ATP6V1G1, BCL3, BCL6, C5AR2, CD14, CEP120, CHMP1B, CHP1, COPB2, CSNK1E, CTNNB1, CUBN, DNAJB6, DUSP16, EP300, EXOC1, GAPVD1, GOSR1, ID1, IL10, IL18, IL4R, KPNA6, LEPROT, LYN, LYST, MACF1, MCL1, MGEA5, MKL1, MOCOS, MSR1, MVP, NCKAP1, NCOA2, NEDD4, NFKBIA, NIPBL, NLRC4, PAFAH1B1, PAK1, PDCD6IP, PPARG, PPP2R5A…	41.9214
GO:0071216	cellular response to biotic stimulus	34	23.6111	8.25122e-08	2.21997e-06	[ADAM9, APAF1, CCL5, CD14, CD180, CDC73, CX3CR1, DDIT3, HCK, IL10, IL18, IL8, IRAK2, IRF3, IRG1, KLRK1, LTF, LYN, MIF, NDUFA2, NFKBIA, PLSCR4, PRDM1, RARA, RPSA, S100A9, SGMS1, SHPK, TLR1, TLR2, TLR4, TNFRSF1B, TNFSF4, TRIB1]	[ABCA1, ADAM9, AICDA, AMH, ANKRD1, APAF1, ARG1, ATG10, AXL, CACTIN, CAMP, CCDC47, CCL2, CCL3, CCL5, CCR5, CD14, CD180, CD36, CD40, CD55, CD86, CDC73, CEBPE, CHAMP1, CLEC7A, CMPK2, CSF2, CSF3, CTR9, CX3CR1, CYP11A1, CYP17A1, DAB2IP, DDIT3, DEFB114, EDNRB, EHHADH, EIF2AK3, FAM58A, FZD5, GFI1, GSK3B, GSTP1, GUCY2C, HCK, HMGB2, HSPA5, ICAM1, IFNG, IL10, IL12B, IL18, IL1B, IL24, IL8, IRAK1, IRAK2, IRF…	[CCL5, CD180, CX3CR1, IRF3, IRG1, KLRK1, MIF, NDUFA2, RPSA, SHPK]	29.4118	[ADAM9, APAF1, CD14, CDC73, DDIT3, HCK, IL10, IL18, IL8, IRAK2, LTF, LYN, NFKBIA, PLSCR4, PRDM1, RARA, S100A9, SGMS1, TLR1, TLR2, TLR4, TNFRSF1B, TNFSF4, TRIB1]	70.5882
GO:0016071	mRNA metabolic process	100	15.015	8.12392e-08	2.22098e-06	[ALYREF, C1QBP, CCNB1, CDC40, CDC73, CDK13, CMTR2, CNOT2, CNOT4, DNAJC8, EIF4A3, EIF4B, EXOSC10, EXOSC5, GEMIN6, HNRNPA1, HNRNPA3, HNRNPH2, HNRNPL, HNRNPR, KIAA1429, LGALS3, LSM6, MAPKAPK2, MBNL3, MLH1, MRPL23, NCBP2, NHP2L1, NSRP1, NUDT21, PAIP1, PAPD4, PCF11, PHF5A, POLR2D, POLR2G, POLR2H, POLR2I, POLR2L, PPIH, PRPF18, PRPF3, PSMA7, PSMB10, PSMB3, PSMB4, PSMB9, PSMD7, PSME1, PSME2, PSME4, RBM27…	[A1CF, ACIN1, ADAR, ADARB1, ADARB2, AFF2, AGO1, AGO2, AGO3, AGO4, AHCYL1, AICDA, AKAP17A, AKT1, ALKBH5, ALYREF, ANG, ANP32A, APLP1, APOBEC1, APOBEC2, APOBEC4, APP, AQR, ATM, AUH, BAG4, BARD1, BCAS2, BRDT, BTG2, BUD13, C1QBP, CACTIN, CASC3, CCAR1, CCAR2, CCNB1, CCNH, CCRN4L, CD2BP2, CDC40, CDC5L, CDC73, CDK11A, CDK11B, CDK12, CDK13, CDK7, CEBPG, CELF1, CELF2, CELF3, CELF4, CELF5, CELF6, CIR1, CLAS…	[ALYREF, C1QBP, CCNB1, CMTR2, DNAJC8, EIF4A3, EIF4B, EXOSC10, EXOSC5, GEMIN6, HNRNPA1, HNRNPA3, HNRNPL, HNRNPR, LSM6, MBNL3, MLH1, MRPL23, NCBP2, NHP2L1, NUDT21, PHF5A, POLR2D, POLR2G, POLR2H, POLR2I, POLR2L, PPIH, PRPF3, PSMA7, PSMB10, PSMB3, PSMB4, PSMB9, PSMD7, PSME1, PSME2, RPL10A, RPL11, RPL13, RPL17, RPL18A, RPL21, RPL23, RPL27, RPL27A, RPL28, RPL3, RPL30, RPL34, RPL35, RPL4, RPL6, RPL7, RP…	78	[CDC40, CDC73, CDK13, CNOT2, CNOT4, HNRNPH2, KIAA1429, LGALS3, MAPKAPK2, NSRP1, PAIP1, PAPD4, PCF11, PRPF18, PSME4, RBM27, RNASEL, SREK1IP1, WDR33, ZCCHC6, ZFP36, ZNF326]	22
GO:0071219	cellular response to molecule of bacterial origin	32	24.4275	8.47074e-08	2.24342e-06	[ADAM9, CCL5, CD14, CD180, CDC73, CX3CR1, HCK, IL10, IL18, IL8, IRAK2, IRF3, IRG1, KLRK1, LTF, LYN, MIF, NDUFA2, NFKBIA, PLSCR4, PRDM1, RARA, RPSA, S100A9, SGMS1, SHPK, TLR1, TLR2, TLR4, TNFRSF1B, TNFSF4, TRIB1]	[ABCA1, ADAM9, AICDA, AMH, ANKRD1, ARG1, AXL, CACTIN, CAMP, CCL2, CCL3, CCL5, CCR5, CD14, CD180, CD36, CD40, CD55, CD86, CDC73, CEBPE, CHAMP1, CMPK2, CSF2, CSF3, CTR9, CX3CR1, CYP11A1, CYP17A1, DAB2IP, DEFB114, EDNRB, EHHADH, FAM58A, FZD5, GFI1, GSTP1, GUCY2C, HCK, HMGB2, ICAM1, IFNG, IL10, IL12B, IL18, IL1B, IL24, IL8, IRAK1, IRAK2, IRF3, IRF8, IRG1, KLRK1, LBP, LCN2, LILRB1, LILRB2, LITAF, LTF,…	[CCL5, CD180, CX3CR1, IRF3, IRG1, KLRK1, MIF, NDUFA2, RPSA, SHPK]	31.25	[ADAM9, CD14, CDC73, HCK, IL10, IL18, IL8, IRAK2, LTF, LYN, NFKBIA, PLSCR4, PRDM1, RARA, S100A9, SGMS1, TLR1, TLR2, TLR4, TNFRSF1B, TNFSF4, TRIB1]	68.75
GO:0002521	leukocyte differentiation	69	16.9951	8.613e-08	2.24601e-06	[ADA, ANXA2, AP3B1, BCL3, BCL6, BLM, BLNK, BMP4, C19orf10, C1QC, CAMK4, CBFA2T3, CD2, CD3D, CD40LG, CD8A, CHD7, CTNNB1, EGR1, FAM20C, FLT3LG, FOS, GNAS, GPR183, GPR55, HLA-DMA, HLX, IL10, IL23A, IL2RA, IL4R, IL7, INPP4B, IRF7, ITGA4, LCK, LEF1, LGALS1, LTF, LYN, MAFB, MALT1, MERTK, OSTM1, PAFAH1B1, PIR, PPARG, PRDM1, PTK2B, PTPN22, RARA, RBPJ, RHOH, SNX10, SOCS5, SOD1, SPI1, STAT6, TBX21, TCF3, T…	[ACIN1, ADA, ADAM17, ADAM8, ADIPOQ, AICDA, ANXA1, ANXA2, AP3B1, AP3D1, APC, ATM, ATP7A, AXL, B2M, BAD, BAK1, BATF, BATF2, BATF3, BAX, BCL11A, BCL11B, BCL2, BCL3, BCL6, BGLAP, BLM, BLNK, BMP4, BTK, C19orf10, C1QC, CA2, CALCA, CAMK4, CARD11, CARTPT, CASP8, CBFA2T3, CBFB, CCL19, CCL3, CCR1, CCR7, CD1D, CD2, CD27, CD28, CD3D, CD3E, CD4, CD40LG, CD46, CD74, CD79A, CD80, CD83, CD86, CD8A, CDC42, CDKN2A…	[ADA, BLNK, BMP4, C19orf10, CAMK4, CBFA2T3, CD2, CD3D, CD40LG, CD8A, FLT3LG, GNAS, GPR183, GPR55, HLA-DMA, IL23A, IL2RA, IL7, INPP4B, IRF7, ITGA4, LCK, LEF1, LGALS1, MALT1, RHOH, SOD1, TBX21, TCF3, TGFBR2, THEMIS, THOC5, UBD, ZNF683]	49.2754	[ANXA2, AP3B1, BCL3, BCL6, BLM, C1QC, CHD7, CTNNB1, EGR1, FAM20C, FOS, HLX, IL10, IL4R, LTF, LYN, MAFB, MERTK, OSTM1, PAFAH1B1, PIR, PPARG, PRDM1, PTK2B, PTPN22, RARA, RBPJ, SNX10, SOCS5, SPI1, STAT6, TLR4, TNFSF4, TPD52, XRCC4]	50.7246
GO:0051649	establishment of localization in cell	260	11.9102	9.90628e-08	2.54411e-06	[ABCC8, ACTR2, ADAM9, AKAP13, ALDOA, ALYREF, ANXA2, AP1S3, AP2B1, AP3B1, AP5Z1, ASPH, ATP2A2, ATP5A1, ATP5G1, ATP5I, ATP5L, ATP5O, ATPIF1, ATXN1, BCL3, BCL6, BID, BLOC1S4, BMP4, BNIP3, BNIP3L, C2CD5, C5AR2, CAMK4, CCDC109B, CCDC23, CCL5, CCNB1, CD14, CD2, CD40LG, CD9, CDC40, CDK1, CDK16, CHD7, CHP1, CIB1, CKLF, CLOCK, COG6, COPB2, CPT1A, CPT2, CRHBP, CRTAM, CSPG5, CTNNB1, CUL3, CYB5R4, DDIT3, DUS…	[653252, A2M, AAAS, AACS, ABAT, ABCA1, ABCA2, ABCC4, ABCC8, ABCD1, ABCG1, ABR, ABRA, ACAA2, ACACA, ACACB, ACD, ACHE, ACR, ACSL3, ACTN1, ACTN2, ACTN4, ACTR2, ACVR1C, ACVR2B, ADAM8, ADAM9, ADAR, ADCYAP1, ADCYAP1R1, ADIPOQ, ADM, ADORA1, ADORA2A, ADORA2B, ADORA3, ADRA1A, ADRA1D, ADRA2A, ADRA2B, ADRA2C, ADRB1, ADRB2, ADRBK1, AFM, AGAP3, AGFG1, AGT, AGTR2, AGXT, AHCYL1, AHI1, AIM2, AIP, AKAP12, AKAP13,…	[ABCC8, ALYREF, AP1S3, AP5Z1, ATP5A1, ATP5G1, ATP5I, ATP5L, ATP5O, ATPIF1, BID, BMP4, BNIP3, C2CD5, CAMK4, CCDC109B, CCDC23, CCL5, CCNB1, CD2, CD40LG, CDK1, CDK16, CIB1, CKLF, COG6, CRTAM, CSPG5, EIF2D, F2R, FAF1, FCER1A, GNAS, GRPEL2, GZMB, HMGN3, HNRNPA1, IL23A, INPP4B, IPO9, IRF3, KCNS3, KLC3, KLRG1, LCK, LDLRAP1, LMF1, MALT1, MDFIC, MIF, MIPEP, MLH1, MRPL18, MRPL23, MS4A1, MS4A2, NCBP2, NDUFA…	56.1538	[ACTR2, ADAM9, AKAP13, ALDOA, ANXA2, AP2B1, AP3B1, ASPH, ATP2A2, ATXN1, BCL3, BCL6, BLOC1S4, BNIP3L, C5AR2, CD14, CD9, CDC40, CHD7, CHP1, CLOCK, COPB2, CPT1A, CPT2, CRHBP, CTNNB1, CUL3, CYB5R4, DDIT3, DUSP16, EP300, ERGIC1, EXOC1, FCER1G, GLUL, GOSR1, HCK, HIF1A, IFNAR1, IL10, IL18, IL4R, IQGAP1, IRS2, KIAA0196, KIAA1033, KIF1B, KPNA6, LYN, LYST, MACF1, MARCKS, MCU, MERTK, MGEA5, MICU2, MILR1, MO…	43.8462
GO:0050790	regulation of catalytic activity	225	12.2416	1.03712e-07	2.62377e-06	[ABHD5, ADAM9, ADAP1, ADCY4, AIDA, AKAP13, AKIRIN2, ALS2CR12, ANAPC5, ANP32E, ANXA2, APAF1, ARHGAP26, ARL6IP5, ASAP1, ASPH, ATPIF1, AZIN1, BCL6, BID, BIRC2, BLM, BMP4, BUB3, C19orf10, C1D, CAMK4, CCL5, CCNB1, CCND2, CD44, CDC16, CDC20, CDK1, CDK5RAP1, CDKN2C, CHP1, CIB1, CNR2, COPS8, CRKL, CSNK2A2, CTSB, CTSH, CXCL1, DDIT3, DENND1B, DENND5A, DLC1, DNAJB6, DNAJC24, DNPEP, DUSP1, DUSP12, DUSP16, F2…	[A2M, A2ML1, ABCE1, ABHD5, ABL1, ABL2, ACADVL, ACAP1, ACAP2, ACAP3, ACD, ACER2, ACR, ACSL1, ACVR1C, ACVR2A, ACVR2B, ADAM17, ADAM8, ADAM9, ADAP1, ADAP2, ADAR, ADARB1, ADCY1, ADCY2, ADCY3, ADCY4, ADCY5, ADCY6, ADCY7, ADCY8, ADCY9, ADCYAP1, ADCYAP1R1, ADD1, ADIPOQ, ADORA1, ADORA2A, ADORA2B, ADORA3, ADRA1A, ADRA1D, ADRA2A, ADRA2B, ADRA2C, ADRB1, ADRB2, ADRB3, ADRBK1, ADRM1, AFAP1L2, AGAP1, AGAP10, AG…	[AIDA, ANAPC5, ANP32E, ARL6IP5, ATPIF1, BID, BMP4, BUB3, C19orf10, C1D, CAMK4, CCL5, CCNB1, CCND2, CDC16, CDC20, CDK1, CDK5RAP1, CDKN2C, CIB1, CNR2, COPS8, CTSH, DENND1B, DNAJC24, DNPEP, DUSP12, F2R, FAF1, FBXO5, FCER1A, FXN, GNAS, GNB2L1, GPR55, GPX1, GZMA, HDGF, HERC5, HTRA2, IFI27, IL23A, IL7, ITGA1, LCK, LEF1, LMF1, MAGED1, MALT1, MAP4K1, MDFIC, MIF, MRE11A, MS4A1, MS4A2, NGFRAP1, NIFK, NPM1,…	47.1111	[ABHD5, ADAM9, ADAP1, ADCY4, AKAP13, AKIRIN2, ALS2CR12, ANXA2, APAF1, ARHGAP26, ASAP1, ASPH, AZIN1, BCL6, BIRC2, BLM, CD44, CHP1, CRKL, CSNK2A2, CTSB, CXCL1, DDIT3, DENND5A, DLC1, DNAJB6, DUSP1, DUSP16, FEM1B, FEM1C, FGD4, GADD45A, GAPVD1, GCLM, GNAI3, HIF1A, HIPK3, HP, IFNAR1, IFT57, IGF1R, IL6R, IL8, IQGAP1, IRAK2, IRAK3, IRS2, KLF4, LEPROT, LTF, LYN, MAP3K15, MAP3K4, MAP3K5, MAP3K6, MAPKAPK2, …	52.8889
GO:1901701	cellular response to oxygen-containing compound	114	14.3758	1.06369e-07	2.65139e-06	[ADAM9, ADCY4, ATP6V0C, ATP6V1A, ATP6V1C1, ATP6V1G1, BLM, BNIP3, C2CD5, CALCRL, CCL5, CCNB1, CD14, CD180, CDC73, CDK1, CDK16, CEBPB, CPEB4, CPT1A, CRHBP, CTNNB1, CX3CR1, CYP26A1, DLC1, EGR1, EIF4B, EIF4EBP1, EP300, ETS1, FOS, FOXO3, FOXO4, FXN, FYN, GNAS, GNB1, GNG12, GNG5, GPX1, HBB, HCK, HIF1A, HMGN3, HP, IGF1R, IL10, IL18, IL8, IRAK2, IRF3, IRG1, IRS2, KLF3, KLF4, KLRK1, LEPROT, LGALS1, LTF, L…	[AACS, AANAT, ABCA1, ABL2, ACSL6, ADAM17, ADAM9, ADCY1, ADCY2, ADCY3, ADCY4, ADCY5, ADCY6, ADCY7, ADCY8, ADCY9, ADD1, ADIPOQ, ADIPOR1, ADNP2, ADRA2A, AGAP3, AGTR2, AHSG, AICDA, AKAP6, AKAP7, AKR1C1, AKR1C2, AKR1C3, AKR1C4, AKT1, AKT2, ALDH1A2, AMH, ANKRD1, ANKRD26, ANXA1, AOC1, AP3S1, APEX1, APLP1, APOA4, APOB, APOBEC1, APOC3, APOE, APPL1, APRT, AQP1, AQP2, AQP4, AQP7, AQP8, AQP9, ARG1, ARHGEF2, …	[BNIP3, C2CD5, CALCRL, CCL5, CCNB1, CD180, CDK1, CDK16, CX3CR1, EIF4B, EIF4EBP1, ETS1, FXN, FYN, GNAS, GNG5, GPX1, HMGN3, IRF3, IRG1, KLRK1, LGALS1, MIF, NDUFA2, P2RY11, PARK7, PCK2, PLEKHA1, PRDX2, PRKACB, PRKCQ, PTGDR, ROMO1, RPSA, RRAGB, SHPK, SOD1, TBC1D4, THEM4, XRCC5]	35.0877	[ADAM9, ADCY4, ATP6V0C, ATP6V1A, ATP6V1C1, ATP6V1G1, BLM, CD14, CDC73, CEBPB, CPEB4, CPT1A, CRHBP, CTNNB1, CYP26A1, DLC1, EGR1, EP300, FOS, FOXO3, FOXO4, GNB1, GNG12, HBB, HCK, HIF1A, HP, IGF1R, IL10, IL18, IL8, IRAK2, IRS2, KLF3, KLF4, LEPROT, LTF, LYN, MAP3K5, MBD5, MGST1, NFE2L2, NFKBIA, PAK1, PIK3CB, PIM3, PLSCR4, PPARG, PPP3CA, PRDM1, PRDX6, PTK2B, PTPN1, RAB31, RAP1B, RAPGEF2, RARA, RARG, S…	64.9123
GO:0016482	cytoplasmic transport	122	14.0715	1.23653e-07	3.03756e-06	[ACTR2, AKAP13, ALYREF, AP3B1, ASPH, ATXN1, BCL3, BCL6, BID, BMP4, CAMK4, CDC40, CDK1, CHP1, CUL3, DDIT3, DUSP16, EP300, ERGIC1, F2R, FAF1, GOSR1, GRPEL2, HNRNPA1, IL10, IL18, IL23A, INPP4B, IPO9, KPNA6, LCK, LMF1, LYN, LYST, MACF1, MALT1, MDFIC, MGEA5, MIPEP, MRPL18, MRPL23, MS4A1, MS4A2, NCBP2, NDUFA13, NEDD4, NFKBIA, NPM1, NSRP1, NUTF2, OPTN, PMPCA, PPP1R12A, PPP3CA, PTK2B, RAB2A, RAB31, RAB7A…	[653252, AAAS, ABCD1, ABRA, ACSL3, ACTR2, ADAR, ADCYAP1R1, ADRA1A, ADRA1D, ADRB2, AGAP3, AGFG1, AGT, AGTR2, AGXT, AHCYL1, AIP, AKAP13, AKAP6, AKR1C3, AKT1, AKTIP, ALKBH5, ALYREF, AMN, ANAPC2, ANK1, ANK2, ANK3, ANKRD27, ANKRD54, ANP32A, ANP32B, ANXA13, AP1AR, AP1G1, AP1M1, AP2A1, AP3B1, AP3M1, AP4M1, APC2, APOD, ARFGEF2, ARFRP1, ARNTL, ASPH, ATL2, ATL3, ATXN1, AURKAIP1, AXIN1, AXIN2, BAK1, BAMBI, …	[ALYREF, BID, BMP4, CAMK4, CDK1, F2R, FAF1, GRPEL2, HNRNPA1, IL23A, INPP4B, IPO9, LCK, LMF1, MALT1, MDFIC, MIPEP, MRPL18, MRPL23, MS4A1, MS4A2, NCBP2, NDUFA13, NPM1, NUTF2, OPTN, PMPCA, RANGRF, RPL10A, RPL11, RPL13, RPL17, RPL18A, RPL21, RPL23, RPL27, RPL27A, RPL28, RPL3, RPL30, RPL34, RPL35, RPL4, RPL6, RPL7, RPLP2, RPS11, RPS13, RPS14, RPS15A, RPS16, RPS17, RPS2, RPS21, RPS26, RPS4X, RPS8, RPSA…	63.9344	[ACTR2, AKAP13, AP3B1, ASPH, ATXN1, BCL3, BCL6, CDC40, CHP1, CUL3, DDIT3, DUSP16, EP300, ERGIC1, GOSR1, IL10, IL18, KPNA6, LYN, LYST, MACF1, MGEA5, NEDD4, NFKBIA, NSRP1, PPP1R12A, PPP3CA, PTK2B, RAB2A, RAB31, RAB7A, SEC24D, SORT1, SPAST, SRP19, TACC3, TCF7L2, THY1, TIMP1, TLR2, TLR4, TNFRSF1A, VAMP7, WIPI1]	36.0656
GO:0045184	establishment of protein localization	191	12.6239	1.3164e-07	3.18757e-06	[ADAM9, AHCTF1, AKR1B1, ANXA2, AP1S3, AP2B1, AP3B1, AP5Z1, ARF3, ARF5, ASPH, ATP6V0C, ATP6V1A, ATP6V1C1, ATP6V1G1, BCL3, BCL6, BID, BMP4, BTF3, C1D, C2CD5, C5AR2, CALCRL, CAMK4, CCDC23, CD14, CD2, CD3G, CD40LG, CDK1, CHMP1B, CHP1, CIB1, COG6, COPB2, CRTAM, CUBN, DENND1B, DUSP16, EIF2D, EP300, EXOC1, F2R, FAF1, GAPVD1, GNAS, GNB2L1, GOSR1, GRPEL2, GZMB, HLA-DMA, IL10, IL18, IL23A, IL4R, IPO9, IRF3…	[653252, AAGAB, ABCA1, ABCB9, ABCD1, ABCG1, ABRA, ACAP1, ACD, ACHE, ACSL3, ACTN4, ADAM8, ADAM9, ADAMTS9, ADAR, ADIPOQ, ADORA1, ADORA2A, ADRB1, AFM, AFTPH, AGAP1, AGAP2, AGAP3, AGT, AGTR2, AGXT, AHCTF1, AHCYL1, AIM2, AIP, AKAP12, AKAP5, AKAP6, AKR1B1, AKR1C3, AKT1, AKT2, AKTIP, ALOX15B, AMH, AMN, ANAPC2, ANG, ANK1, ANK2, ANK3, ANKRD1, ANP32B, ANXA1, ANXA13, ANXA2, AP1AR, AP1B1, AP1G1, AP1G2, AP1M1…	[AKR1B1, AP1S3, AP5Z1, ARF5, BID, BMP4, BTF3, C1D, C2CD5, CALCRL, CAMK4, CCDC23, CD2, CD3G, CD40LG, CDK1, CIB1, COG6, CRTAM, DENND1B, EIF2D, F2R, FAF1, GNAS, GNB2L1, GRPEL2, GZMB, HLA-DMA, IL23A, IPO9, IRF3, LDLRAP1, LMF1, MDFIC, MIF, MIPEP, MRPL23, MS4A1, MS4A2, NDUFA13, NDUFA2, NPM1, NUP37, NUP43, NUP85, NUP93, NUTF2, OPTN, OXA1L, PLEKHA1, PMAIP1, PMPCA, POLR2D, PPP3CC, RAB22A, RAB37, RANGRF, R…	60.2094	[ADAM9, AHCTF1, ANXA2, AP2B1, AP3B1, ARF3, ASPH, ATP6V0C, ATP6V1A, ATP6V1C1, ATP6V1G1, BCL3, BCL6, C5AR2, CD14, CHMP1B, CHP1, COPB2, CUBN, DUSP16, EP300, EXOC1, GAPVD1, GOSR1, IL10, IL18, IL4R, KPNA6, LYN, LYST, MACF1, MCL1, MGEA5, MSR1, MVP, NEDD4, NFKBIA, NLRC4, PAFAH1B1, PDCD6IP, PPARG, PPP2R5A, PPP3CA, RAB11FIP1, RAB21, RAB24, RAB2A, RAB31, RAB3D, RAB7A, RABGEF1, RBPJ, RNF19B, S100A12, S100A9…	39.7906
GO:0033993	response to lipid	101	14.7661	1.60494e-07	3.83152e-06	[ADAM9, AKAP13, AKIRIN2, BCKDHB, BID, BMP4, CCL5, CCNB1, CD14, CD180, CDC73, CDK4, CEBPB, CLK2, CNR2, CPT1A, CRHBP, CSF2RB, CTNNB1, CTSH, CX3CR1, CYP26A1, DNAAF2, DUSP1, DUSP12, EGR1, EP300, ETS1, F2R, FABP3, FOS, FOSL2, GNAS, GNB1, GNG12, GPX1, GSTM3, HCK, IDO1, IFNAR1, IGF2R, IL10, IL18, IL4R, IL8, IRAK2, IRAK3, IRF3, IRG1, KLF4, KLRK1, LEF1, LTF, LYN, MAPKAPK2, MGEA5, MGST1, MIF, NCF2, NDUFA2,…	[AACS, AANAT, ABCA1, ABCA2, ABCA3, ABCC2, ABCG1, ABL2, ABR, ACADS, ACER2, ACP5, ACR, ACSBG1, ACSL1, ACSL6, ACTA1, ACVR1, ADAM17, ADAM9, ADCY6, ADCYAP1, ADCYAP1R1, ADD1, ADH5, ADIPOQ, ADM, ADNP2, AGL, AGTR2, AGXT, AICDA, AKAP13, AKIRIN2, AKR1C2, AKR1C3, ALDH1A2, ALDH3A1, ALOX12, ALPL, AMH, ANKRD1, ANXA1, APOA1, APOA2, APOB, APOE, AQP1, AQP2, AQP3, AQP4, ARG1, ARNT2, ARSA, ARSB, ASCL1, ASH2L, ASXL1…	[BCKDHB, BID, BMP4, CCL5, CCNB1, CD180, CDK4, CNR2, CTSH, CX3CR1, DUSP12, ETS1, F2R, FABP3, GNAS, GPX1, GSTM3, IDO1, IRF3, IRG1, KLRK1, LEF1, MIF, NDUFA2, NLRC3, NQO1, PCK2, PCNA, POLR2D, PTGDR, REN, RPSA, SCGB1A1, SERPINB9, SHPK, SPP1, TCF3, TGFBR2, TYMS, URI1, XRCC5]	40.5941	[ADAM9, AKAP13, AKIRIN2, CD14, CDC73, CEBPB, CLK2, CPT1A, CRHBP, CSF2RB, CTNNB1, CYP26A1, DNAAF2, DUSP1, EGR1, EP300, FOS, FOSL2, GNB1, GNG12, HCK, IFNAR1, IGF2R, IL10, IL18, IL4R, IL8, IRAK2, IRAK3, KLF4, LTF, LYN, MAPKAPK2, MGEA5, MGST1, NCF2, NFKBIA, PLSCR4, PPARD, PPARG, PRDM1, PTK2B, RARA, RARG, REST, RXRA, S100A9, SELP, SGMS1, SOD2, STRN3, THBS1, TIMP1, TLR2, TLR4, TNFRSF1A, TNFRSF1B, TNFSF…	59.4059
GO:0048583	regulation of response to stimulus	353	11.2135	1.99394e-07	4.69408e-06	[ACTR2, ADA, ADAM9, ADAP1, ADK, AIDA, AKAP13, AKR1B1, ALOX5AP, ANKRD42, ANXA2, AP1S3, AP2B1, APAF1, ARHGAP26, ARL6IP5, ASAP1, ASPH, ATPIF1, ATXN1, BCL3, BCL6, BID, BIRC2, BLNK, BMP4, BMPR2, BNIP3, BUB1, C19orf10, C1D, C1QA, C1QB, C1QBP, C1QC, C2CD5, C3orf58, C4BPA, C5AR2, CALCRL, CASP12, CBL, CCL5, CD14, CD180, CD19, CD200, CD226, CD3D, CD3G, CD40LG, CD44, CD8A, CDC73, CDK1, CDK16, CHID1, CHP1, C…	[A2M, AAK1, ABCA1, ABCB9, ABHD6, ABI1, ABL1, ABR, ABRA, ACAA2, ACAP1, ACAP2, ACAP3, ACE2, ACKR3, ACP5, ACPP, ACSL5, ACTB, ACTG1, ACTR2, ACTR3, ACVR1, ACVR1B, ACVR2A, ACVR2B, ACVRL1, ADA, ADAM10, ADAM17, ADAM8, ADAM9, ADAMTS12, ADAMTS20, ADAMTSL2, ADAP1, ADAP2, ADCYAP1, ADH7, ADIPOQ, ADIPOR1, ADIRF, ADK, ADM, ADORA1, ADORA2A, ADORA2B, ADORA3, ADRA1A, ADRA1B, ADRA1D, ADRA2A, ADRA2B, ADRA2C, ADRB1, …	[ADA, ADK, AIDA, AKR1B1, AP1S3, ARL6IP5, ATPIF1, BID, BLNK, BMP4, BNIP3, BUB1, C19orf10, C1D, C1QBP, C2CD5, C3orf58, CALCRL, CASP12, CCL5, CD180, CD19, CD200, CD226, CD3D, CD3G, CD40LG, CD8A, CDK1, CDK16, CHID1, CIB1, CNR2, COPS8, CRTAM, CTSC, CTSH, CX3CR1, DENND1B, DHX58, DUSP12, EEF1D, ENPP4, F2R, FAF1, FCER1A, FXN, FYN, GLIS2, GNAS, GNB2L1, GPR183, GPR55, GPX1, GZMB, HERC5, HEY2, HLA-DMA, HMGN…	42.4929	[ACTR2, ADAM9, ADAP1, AKAP13, ALOX5AP, ANKRD42, ANXA2, AP2B1, APAF1, ARHGAP26, ASAP1, ASPH, ATXN1, BCL3, BCL6, BIRC2, BMPR2, C1QA, C1QB, C1QC, C4BPA, C5AR2, CBL, CD14, CD44, CDC73, CHP1, CHST11, CNOT2, CREBBP, CRHBP, CRKL, CSNK1E, CSNK2A2, CTNNB1, CTSB, CUL3, CXCR2, CYP26A1, DDIT3, DDIT4, DEDD2, DENND5A, DLC1, DUSP1, DUSP16, DYRK1A, EGR1, EP300, F12, FAM13A, FAM20C, FCER1G, FEM1B, FEM1C, FGD4, FO…	57.5071
GO:0051604	protein maturation	133	13.6131	2.26211e-07	5.25242e-06	[ADAM9, ANAPC5, APAF1, APEH, ARIH2, ASPH, ATRAID, BID, BIRC2, BUB3, C1QBP, C4BPA, CCNB1, CD2AP, CDC16, CDC20, CDK1, CLOCK, CSNK1E, CTSB, CTSC, CTSH, CUL2, CUL3, CUL4A, DDIT3, DLC1, DNPEP, DPP4, EP300, ERAP2, ERLIN2, F12, F2R, FAF1, FBXO5, FXN, GCA, GGH, GNB2L1, GPX1, GZMA, GZMB, GZMH, HECTD1, HERC5, HTRA2, IFI27, IFT57, IL10, ISG15, KAT5, LCK, LMF1, LNX1, MALT1, MAP3K5, MGEA5, MIPEP, MMP25, MMP8,…	[A2M, ACAN, ACD, ACE, ACE2, ACER2, ACR, ADAM10, ADAM17, ADAM19, ADAM33, ADAM8, ADAM9, ADAMTS12, ADAMTS13, ADAMTS4, ADAMTS5, ADAMTS7, ADAMTS9, ADGB, ADRA2A, AFG3L2, AGAP3, AGT, AGXT, AIFM1, AIP, AKR1C1, AKT1, AMFR, ANAPC1, ANAPC10, ANAPC11, ANAPC2, ANAPC4, ANAPC5, ANAPC7, ANP32B, ANPEP, APAF1, APEH, APH1A, APH1B, APOE, APOH, ARAF, AREL1, ARIH1, ARIH2, ARNTL, ARRB1, ARRB2, ASB2, ASPH, ASPRV1, ASTL,…	[ANAPC5, APEH, ATRAID, BID, BUB3, C1QBP, CCNB1, CD2AP, CDC16, CDC20, CDK1, CTSC, CTSH, DNPEP, DPP4, ERAP2, F2R, FAF1, FBXO5, FXN, GGH, GNB2L1, GPX1, GZMA, GZMB, GZMH, HERC5, HTRA2, IFI27, ISG15, LCK, LMF1, LNX1, MALT1, MIPEP, NGFRAP1, NUB1, PMAIP1, PMPCA, PRKCQ, PSMA7, PSMB10, PSMB3, PSMB4, PSMB9, PSMD7, PSME1, PSME2, PTTG1, RCE1, REN, RHBDF1, RNF187, SEC11C, SERPINB10, SERPINB6, SERPINB9, SERPIN…	50.3759	[ADAM9, APAF1, ARIH2, ASPH, BIRC2, C4BPA, CLOCK, CSNK1E, CTSB, CUL2, CUL3, CUL4A, DDIT3, DLC1, EP300, ERLIN2, F12, GCA, HECTD1, IFT57, IL10, KAT5, MAP3K5, MGEA5, MMP25, MMP8, NEDD4, NFE2L2, NLRC4, NPEPPS, NRD1, PERP, PITRM1, PLAUR, PPARG, PROS1, PSME4, PTK2B, RCHY1, RNF103, RNF11, RNF217, RNF40, S100A9, SERPINB1, SERPINC1, SOCS5, SOCS6, SPPL3, TBL1XR1, THBS1, TIMP1, TMF1, TNFRSF1B, TRIB1, TRIP12,…	49.6241
GO:0010033	response to organic substance	277	11.6484	2.59001e-07	5.93253e-06	[ACSL4, ADA, ADAM9, ADCY4, AKAP13, AKIRIN2, AP2B1, ASPH, ATP5G2, ATP6V0C, ATP6V1A, ATP6V1C1, ATP6V1G1, BCKDHB, BID, BIRC2, BLM, BMP4, C19orf10, C2CD5, CALCRL, CAMK4, CASP12, CBL, CCL5, CCNB1, CD14, CD180, CD19, CD44, CDC73, CDK1, CDK16, CDK4, CEBPB, CHST11, CIB1, CLK2, CNR2, CPEB4, CPT1A, CRHBP, CRKL, CSF2RB, CTNNB1, CTSB, CTSC, CTSH, CX3CR1, CXCL2, CXCR2, CYC1, CYP26A1, DDIT3, DDIT4, DNAAF2, DUS…	[AAAS, AACS, AANAT, AARS, AATF, ABAT, ABCA1, ABCA2, ABCA3, ABCC2, ABCG1, ABL2, ABR, ACACB, ACADS, ACADVL, ACAP2, ACAT1, ACD, ACER2, ACKR2, ACKR3, ACKR4, ACP5, ACR, ACSBG1, ACSL1, ACSL3, ACSL4, ACSL6, ACTA1, ACTC1, ACTR3, ACVR1, ACVR1C, ACVR2B, ACVRL1, ADA, ADAM10, ADAM17, ADAM9, ADAMTS12, ADAMTS13, ADAMTS7, ADAMTSL2, ADAR, ADCY1, ADCY2, ADCY3, ADCY4, ADCY5, ADCY6, ADCY7, ADCY8, ADCY9, ADCYAP1, AD…	[ADA, ATP5G2, BCKDHB, BID, BMP4, C19orf10, C2CD5, CALCRL, CAMK4, CASP12, CCL5, CCNB1, CD180, CD19, CDK1, CDK16, CDK4, CIB1, CNR2, CTSC, CTSH, CX3CR1, CYC1, DUSP12, EIF4A3, EIF4B, EIF4EBP1, ERCC1, ETS1, F2R, FABP3, FYN, GBP2, GBP5, GBP6, GGH, GNAS, GNG5, GPR180, GPX1, GSTM3, HDGF, HERC5, HMGN3, HPRT1, HTRA2, HYAL1, IDO1, IFI27, IFI30, IFI35, IRF3, IRF7, IRG1, ISG15, KCNK1, KLRG1, KLRK1, LCK, LEF1,…	44.4043	[ACSL4, ADAM9, ADCY4, AKAP13, AKIRIN2, AP2B1, ASPH, ATP6V0C, ATP6V1A, ATP6V1C1, ATP6V1G1, BIRC2, BLM, CBL, CD14, CD44, CDC73, CEBPB, CHST11, CLK2, CPEB4, CPT1A, CRHBP, CRKL, CSF2RB, CTNNB1, CTSB, CXCL2, CXCR2, CYP26A1, DDIT3, DDIT4, DNAAF2, DUSP1, EGR1, EIF4G3, EP300, F12, FAM20C, FGD4, FOS, FOSL2, FOXO3, FOXO4, GLUL, GNB1, GNG12, HCK, HEYL, HIF1A, HIPK2, ID1, IFNAR1, IGF1R, IGF2R, IL10, IL10RB, …	55.5957
GO:0044260	cellular macromolecule metabolic process	737	10.0601	2.8922e-07	6.45038e-06	[ABLIM1, ACTL6A, ADAM9, ADCY4, AFF4, AIDA, AKAP13, AKIRIN2, AKR1B1, ALG9, ALYREF, ANAPC13, ANAPC5, ANKRD42, ANXA2, AP5Z1, APAF1, ARID4A, ARID5B, ARIH2, ARL6IP4, ARMCX3, ARNTL2, ASB5, ASCC1, ASF1A, ASPH, ATF7IP, ATRAID, ATXN1, AURKC, B4GALT5, BAG2, BANF1, BASP1, BAZ1A, BAZ2A, BCL3, BCL6, BIRC2, BLM, BMP4, BMPR2, BNIP3, BNIP3L, BTF3, BUB3, C14orf166, C14orf169, C19orf10, C1D, C1GALT1C1, C1QBP, CALC…	[100128582, 101928497, 101928664, 440122, 653252, 653420, A1CF, A4GALT, A4GNT, AAK1, AAMDC, AANAT, AARS, AARS2, AARSD1, AATF, AATK, ABCA1, ABCA2, ABCE1, ABCF1, ABCG1, ABHD14B, ABI1, ABI2, ABI3, ABL1, ABL2, ABLIM1, ABLIM2, ABLIM3, ABO, ABRA, ABT1, ACAD8, ACADM, ACADVL, ACAN, ACD, ACE, ACE2, ACER2, ACHE, ACIN1, ACKR3, ACO1, ACR, ACSL1, ACTB, ACTL6A, ACTL6B, ACTR5, ACTR8, ACVR1, ACVR1B, ACVR1C, ACVR…
GO:0061024	membrane organization	113	14.1427	2.85869e-07	6.46063e-06	[AKR1B1, ANXA2, AP1S3, AP2B1, ATP11B, ATPIF1, BANF1, BID, BLOC1S4, BNIP3, BNIP3L, C2CD5, CCNB1, CD2, CD8A, CD9, CDK1, CHCHD3, CHP1, CIB1, COPB2, CUL3, EXOC1, FCER1G, GCA, GNAI3, GNB2L1, GZMB, LDLRAP1, MACF1, MGEA5, MITD1, MKL1, MPV17L, MRPL23, NDUFA13, NUP37, NUP43, NUP85, NUP93, OPTN, OXA1L, PAFAH1B1, PAK1, PLSCR1, PLSCR4, PMAIP1, PPP2R5A, PPP3CC, RAB31, RAB7A, RALA, RANGRF, RPL10A, RPL11, RPL13…	[A4GALT, AAAS, ABCA1, ABCA4, ABCD1, ACAA2, ACSL3, ACTB, ACTG1, ADAM2, ADIPOQ, ADORA1, AFG3L2, AGRN, AHNAK2, AIF1, AKR1B1, AKT1, AKT2, ALKBH7, ALOX15, AMN, ANK1, ANK2, ANK3, ANKLE2, ANO6, ANXA1, ANXA13, ANXA2, ANXA7, AP1B1, AP1G1, AP1M1, AP1M2, AP1S1, AP1S2, AP1S3, AP2B1, AP2M1, AP2S1, AP3D1, APPL1, AR, ARCN1, AREG, ARF1, ARF1P1, ARF6, ARFGAP1, ARFGAP3, ARFRP1, ARHGEF16, ARL4D, ARL6, ARL6IP1, ARRB…	[AKR1B1, AP1S3, ATPIF1, BANF1, BID, BNIP3, C2CD5, CCNB1, CD2, CD8A, CDK1, CHCHD3, CIB1, GNB2L1, GZMB, LDLRAP1, MITD1, MRPL23, NDUFA13, NUP37, NUP43, NUP85, NUP93, OPTN, OXA1L, PMAIP1, PPP3CC, RALA, RANGRF, RPL10A, RPL11, RPL13, RPL17, RPL18A, RPL21, RPL23, RPL27, RPL27A, RPL28, RPL3, RPL30, RPL34, RPL35, RPL4, RPL6, RPL7, RPLP2, RPS11, RPS13, RPS14, RPS15A, RPS16, RPS17, RPS2, RPS21, RPS26, RPS4X…	71.6814	[ANXA2, AP2B1, ATP11B, BLOC1S4, BNIP3L, CD9, CHP1, COPB2, CUL3, EXOC1, FCER1G, GCA, GNAI3, MACF1, MGEA5, MKL1, MPV17L, PAFAH1B1, PAK1, PLSCR1, PLSCR4, PPP2R5A, RAB31, RAB7A, S100A9, SDCBP, SEC24D, SNAP29, SRP19, THBS1, VAMP7, VAPA]	28.3186
GO:0034097	response to cytokine	91	15.0165	3.15655e-07	6.94851e-06	[ACSL4, ADAM9, CCL5, CD14, CD44, CIB1, CRHBP, CSF2RB, CTNNB1, CX3CR1, CXCR2, EGR1, EIF4A3, EIF4G3, EP300, ETS1, FOS, GBP2, GBP5, GBP6, HCK, HERC5, HIF1A, HYAL1, IFI27, IFI30, IFI35, IFNAR1, IL10RB, IL17RA, IL1R1, IL1R2, IL22RA2, IL4R, IL6R, IL8, IRAK2, IRAK3, IRAK4, IRF3, IRF7, IRG1, ISG15, KLF4, KPNA6, KYNU, LEF1, LSM14A, MAPKAPK2, MCL1, MX1, NDUFA2, NEDD4, NFE2L2, NFIL3, NPRL2, NUB1, NUMBL, NUP…	[AAAS, AANAT, ACKR2, ACKR3, ACKR4, ACP5, ACSL1, ACSL4, ADAM10, ADAM9, ADAMTS12, ADAMTS13, ADAMTS7, ADAR, ADIPOQ, ADIPOR1, ADIPOR2, AES, AFF3, AGPAT1, AGPAT2, AIF1, AIM2, AKAP6, ALAD, ALDH1A2, ALOX15, ANKRD1, ANXA1, APOA1, APOB, APOE, AQP4, ARG1, ARHGEF2, ARIH1, AVPR2, AXL, B2M, BAD, BAG4, BBS2, BBS4, BCL2, BCL2L1, BST2, C11orf82, CACTIN, CALCOCO2, CAMK2A, CAMK2B, CAMK2D, CAMK2G, CAMP, CARD14, CAS…	[CCL5, CIB1, CX3CR1, EIF4A3, ETS1, GBP2, GBP5, GBP6, HERC5, HYAL1, IFI27, IFI30, IFI35, IRF3, IRF7, IRG1, ISG15, LEF1, MX1, NDUFA2, NPRL2, NUB1, NUP37, NUP43, NUP85, NUP93, OAS1, OAS2, PIN1, RPL3, SCGB1A1, SEH1L, SHPK, STAT4, TNFRSF25, TUBA1A, TYMS, UBD, VRK2, XAF1]	43.956	[ACSL4, ADAM9, CD14, CD44, CRHBP, CSF2RB, CTNNB1, CXCR2, EGR1, EIF4G3, EP300, FOS, HCK, HIF1A, IFNAR1, IL10RB, IL17RA, IL1R1, IL1R2, IL22RA2, IL4R, IL6R, IL8, IRAK2, IRAK3, IRAK4, KLF4, KPNA6, KYNU, LSM14A, MAPKAPK2, MCL1, NEDD4, NFE2L2, NFIL3, NUMBL, PAFAH1B1, PLSCR1, PPARG, PTK2B, PTPN1, RARA, RNASEL, SGMS1, SOCS3, SOCS5, STAT6, THBS1, TIMP1, TNFRSF1A, TYK2]	56.044
GO:0048519	negative regulation of biological process	400	10.9499	3.2107e-07	6.9771e-06	[ABHD5, ACSL4, ADA, ADAMDEC1, AIDA, AKIRIN2, AKR1B1, ANAPC5, ANXA2, AP2B1, ARID4A, ARID5B, ARL6IP5, ASF1A, ASPH, ATF7IP, ATP2A2, ATP5A1, ATPIF1, ATRAID, ATXN1, BASP1, BAZ2A, BCL3, BCL6, BIRC2, BLM, BMP4, BMPR2, BNIP3, BNIP3L, BPI, BUB1, BUB3, C14orf169, C1D, C1QBP, C1QC, C5AR2, CALCRL, CBL, CCDC23, CCL5, CCNB1, CD40LG, CD44, CD9, CDC16, CDC20, CDC73, CDK1, CDK4, CDK5RAP1, CDKN2C, CEBPB, CHCHD3, C…	[23572, A2M, A4GNT, AAMDC, AARS, AATF, AATK, ABCA1, ABCA5, ABCG1, ABCG5, ABCG8, ABHD2, ABHD5, ABHD6, ABI1, ABL1, ABR, ACAA2, ACADL, ACADVL, ACD, ACER2, ACHE, ACIN1, ACKR3, ACP5, ACSL4, ACTC1, ACTN1, ACTN2, ACTN4, ACVR1, ACVR1B, ACVR1C, ACVRL1, ADA, ADAM10, ADAM17, ADAM22, ADAM8, ADAMDEC1, ADAMTS1, ADAMTS12, ADAMTS20, ADAMTS7, ADAMTS8, ADAMTSL2, ADAR, ADARB1, ADCYAP1, ADCYAP1R1, ADD1, ADD2, ADH7, …	[ADA, ADAMDEC1, AIDA, AKR1B1, ANAPC5, ARL6IP5, ASF1A, ATP5A1, ATPIF1, ATRAID, BMP4, BNIP3, BUB1, BUB3, C14orf169, C1D, C1QBP, CALCRL, CCDC23, CCL5, CCNB1, CD40LG, CDC16, CDC20, CDK1, CDK4, CDK5RAP1, CDKN2C, CHCHD3, CHID1, CIB1, CNPY2, CNR2, COPS8, CTSH, CX3CR1, DAD1, DHX58, DNPEP, DPP4, DUSP12, EIF4A3, EIF4EBP1, ERCC1, ETS1, EVL, F2R, FABP3, FAF1, FAIM3, FAM60A, FBXO5, FXN, FYN, GLIS2, GNAS, GNB2…	45.25	[ABHD5, ACSL4, AKIRIN2, ANXA2, AP2B1, ARID4A, ARID5B, ASPH, ATF7IP, ATP2A2, ATXN1, BASP1, BAZ2A, BCL3, BCL6, BIRC2, BLM, BMPR2, BNIP3L, BPI, C1QC, C5AR2, CBL, CD44, CD9, CDC73, CEBPB, CHP1, CHST11, CLK2, CNOT2, CPEB4, CREBBP, CRHBP, CSNK1E, CSNK2A2, CTNNB1, CUL2, CUL3, CUL4A, CXCL1, CXCR2, CYP26A1, DDIT3, DDIT4, DEDD, DEDD2, DLC1, DNAJB6, DNMT3L, DUSP1, DUSP16, DYRK1A, EGR1, EP300, EPC1, F12, FAI…	54.75
GO:0009611	response to wounding	163	12.8956	3.26888e-07	7.01361e-06	[ADA, ALDOA, ALOX5AP, ANKRD42, ANXA2, AP3B1, ATP2A2, ATRN, BCL6, BIRC2, BLNK, BLOC1S4, C19orf10, C1QBP, C4BPA, CALCRL, CAMK4, CASP12, CCL5, CCNB1, CD14, CD163, CD180, CD2, CD40LG, CD44, CD84, CD9, CDK1, CEBPB, CHID1, CNR2, CRHBP, CSPG5, CX3CR1, CXCL1, CXCL2, CXCR2, CYSLTR1, DGKA, DGKH, DLC1, ENPP4, ETS1, F12, F2R, FCER1A, FCER1G, FEM1C, FOS, FPR2, FYN, GNAI3, GNAS, GNB1, GPX1, HBB, HCK, HIF1A, HP…	[A2M, ABCC4, ABCF1, ABHD2, ABL1, ABR, ACE2, ACHE, ACKR2, ACP5, ACTB, ACTN1, ACTN2, ACTN4, ACVR1, ACVRL1, ADA, ADAM15, ADAM17, ADAM8, ADAMTS12, ADAMTS13, ADCYAP1, ADIPOQ, ADM, ADORA1, ADORA2A, ADORA2B, ADORA3, ADRA2A, ADRA2B, ADRA2C, ADRB1, AFAP1L2, AGER, AGT, AGTR1, AGTR2, AGXT, AHNAK2, AHSG, AIF1, AIM2, AIMP1, AJUBA, AK3, AK4, AK7, AKAP1, AKAP10, AKR1C1, AKT1, ALB, ALDOA, ALOX12, ALOX15, ALOX5, …	[ADA, BLNK, C19orf10, C1QBP, CALCRL, CAMK4, CASP12, CCL5, CCNB1, CD180, CD2, CD40LG, CD84, CDK1, CHID1, CNR2, CSPG5, CX3CR1, CYSLTR1, DGKA, ENPP4, ETS1, F2R, FCER1A, FYN, GNAS, GPX1, HRH4, HYAL1, IDO1, IL23A, IL2RA, IRG1, ITGA1, ITGA4, KIF11, KIFC1, KLC3, KLRG1, LCK, LGALS1, MIF, MS4A1, MS4A2, NCR3, NDUFA2, NUSAP1, PARK7, PPAP2B, PRKACB, PRKCQ, PSMA7, PSMB4, PTGDR, RPSA, SAAL1, SCGB1A1, SHPK, SOD…	39.2638	[ALDOA, ALOX5AP, ANKRD42, ANXA2, AP3B1, ATP2A2, ATRN, BCL6, BIRC2, BLOC1S4, C4BPA, CD14, CD163, CD44, CD9, CEBPB, CRHBP, CXCL1, CXCL2, CXCR2, DGKH, DLC1, F12, FCER1G, FEM1C, FOS, FPR2, GNAI3, GNB1, HBB, HCK, HIF1A, HP, IL10, IL10RB, IL17RA, IL18, IL1R1, IL1RAP, IL22RA2, IL4R, IL6R, IL8, IRAK2, ITGA6, ITGB2, JMJD1C, KLF4, LTA4H, LYN, LYST, MACF1, MAPKAPK2, MEP1B, MERTK, MGLL, MMP25, NAIP, NFE2L2, …	60.7362
GO:0009124	nucleoside monophosphate biosynthetic process	24	26.9663	4.97474e-07	1.02832e-05	[ADA, ADK, ALDOA, ATIC, ATP5A1, ATP5G1, ATP5G2, ATP5G3, ATP5I, ATP5L, ATP5O, DPYD, DUT, GMPS, HPRT1, IMPDH1, IMPDH2, IRG1, PAICS, PRPS1L1, STOML2, SURF1, TYMS, UPP1]	[ADA, ADK, ADSL, ADSS, ADSSL1, AK2, AK5, AK9, ALDOA, AMPD1, AMPD2, AMPD3, APRT, ATIC, ATP12A, ATP1A1, ATP1A2, ATP1A3, ATP1A4, ATP4A, ATP5A1, ATP5B, ATP5C1, ATP5D, ATP5E, ATP5EP2, ATP5F1, ATP5G1, ATP5G2, ATP5G3, ATP5H, ATP5I, ATP5J, ATP5J2, ATP5L, ATP5L2, ATP5O, ATP5S, ATP6, ATP8, CAD, CHCHD10, CMPK1, COASY, DCK, DFFB, DGUOK, DHODH, DPYD, DUT, ENTPD8, FLCN, GART, GBAS, GMPS, H7C0C1_HUMAN, HPRT1, I…	[ADA, ADK, ATIC, ATP5A1, ATP5G1, ATP5G2, ATP5G3, ATP5I, ATP5L, ATP5O, DUT, GMPS, HPRT1, IMPDH1, IMPDH2, IRG1, PAICS, PRPS1L1, STOML2, SURF1, TYMS]	87.5	[ALDOA, DPYD, UPP1]	12.5
GO:0048518	positive regulation of biological process	459	10.6943	4.87381e-07	1.03264e-05	[ABHD5, ABLIM1, ACSL4, ACTR2, ADA, ADAM9, ADCY4, ADK, AKAP13, AKIRIN2, AKR1B1, ALOX5AP, ALYREF, ANAPC5, ANKRD42, ANXA2, AP3B1, APAF1, ARL6IP5, ARMCX3, ARNTL2, ASF1A, ASPH, ATF7IP, ATP2A2, ATPIF1, ATRAID, ATXN1, AURKC, BASP1, BCL3, BCL6, BID, BIRC2, BLM, BLNK, BMP4, BMPR2, BNIP3, BNIP3L, BUB1, C14orf166, C19orf10, C1D, C1QA, C1QB, C1QBP, C1QC, C2CD5, C4BPA, CALCRL, CAMK4, CBFA2T3, CBL, CCL5, CCNB1…	[A2M, AACS, AADAC, AAK1, AAMDC, AAMP, AATF, ABCA1, ABCB9, ABCD2, ABCF1, ABCG1, ABHD14B, ABHD5, ABI1, ABI2, ABI3BP, ABL1, ABL2, ABLIM1, ABLIM2, ABLIM3, ABR, ABRA, ACACA, ACACB, ACADVL, ACD, ACE2, ACER2, ACER3, ACHE, ACIN1, ACKR3, ACLY, ACOX1, ACPP, ACR, ACSL1, ACSL3, ACSL4, ACSL6, ACTB, ACTG1, ACTN2, ACTN4, ACTR2, ACTR3, ACVR1, ACVR1B, ACVR2A, ACVR2B, ACVRL1, ADA, ADAM10, ADAM17, ADAM8, ADAM9, ADA…	[ABLIM1, ADA, ADK, AKR1B1, ALYREF, ANAPC5, ARL6IP5, ASF1A, ATPIF1, ATRAID, AURKC, BID, BLNK, BMP4, BNIP3, BUB1, C14orf166, C19orf10, C1D, C1QBP, C2CD5, CALCRL, CAMK4, CBFA2T3, CCL5, CCNB1, CCND2, CD180, CD19, CD2, CD226, CD3D, CD3G, CD40LG, CD8A, CDC16, CDC20, CDK1, CDK4, CENPV, CIB1, CLIC5, CNBP, CNEP1R1, CNPY2, COA3, COPS8, CRTAM, CTSC, CTSH, CX3CR1, CYSLTR1, DBP, DHPS, DHX58, DPP4, DUSP12, EEF…	45.9695	[ABHD5, ACSL4, ACTR2, ADAM9, ADCY4, AKAP13, AKIRIN2, ALOX5AP, ANKRD42, ANXA2, AP3B1, APAF1, ARMCX3, ARNTL2, ASPH, ATF7IP, ATP2A2, ATXN1, BASP1, BCL3, BCL6, BIRC2, BLM, BMPR2, BNIP3L, C1QA, C1QB, C1QC, C4BPA, CBL, CCPG1, CD14, CD44, CDC73, CDK13, CEBPB, CHD7, CHP1, CLIP1, CLOCK, CNOT2, CPT1A, CREBBP, CREM, CRKL, CSNK1E, CSNK2A2, CTNNB1, CTSB, CUL3, CUL4A, CXCR2, DCAF6, DDIT3, DDIT4, DEDD2, DLC1, D…	54.0305
GO:0050867	positive regulation of cell activation	51	18.2143	4.96299e-07	1.03855e-05	[ADA, ADK, AP3B1, BCL6, BLM, CCL5, CD2, CD226, CD3D, CD3G, DPP4, FCER1A, FCER1G, FLT3LG, FYN, GPR183, HLA-DMA, HLX, IL18, IL23A, IL2RA, IL4R, IL7, IRS2, KLRK1, LCK, LGALS1, LYN, LYST, MALT1, MIF, MS4A1, MS4A2, PAK1, PRDM1, PRKCQ, PTPRJ, RARA, RPSA, S100A9, SELP, SOCS5, STAT6, TBX21, TCF3, TGFBR2, THBS1, THY1, TLR4, TNFSF4, VAV1]	[ADA, ADAM8, ADK, ADORA2B, ADORA3, AIF1, AKT1, AMH, AP1G1, AP3B1, AP3D1, AXL, BAD, BCL10, BCL2, BCL6, BLM, BLOC1S3, BLOC1S6, BTK, BTLA, C21orf33, CAPN3, CARD11, CAV1, CCL19, CCL2, CCL21, CCL5, CCR2, CCR7, CD1D, CD2, CD226, CD24, CD247, CD27, CD274, CD276, CD28, CD38, CD3D, CD3E, CD3G, CD4, CD40, CD46, CD47, CD5, CD55, CD59, CD74, CD80, CD83, CD86, CDC42, CDKN1A, CHRNB2, CLCF1, CORO1A, CRHR1, CSK,…	[ADA, ADK, CCL5, CD2, CD226, CD3D, CD3G, DPP4, FCER1A, FLT3LG, FYN, GPR183, HLA-DMA, IL23A, IL2RA, IL7, KLRK1, LCK, LGALS1, MALT1, MIF, MS4A1, MS4A2, PRKCQ, RPSA, TBX21, TCF3, TGFBR2]	54.902	[AP3B1, BCL6, BLM, FCER1G, HLX, IL18, IL4R, IRS2, LYN, LYST, PAK1, PRDM1, PTPRJ, RARA, S100A9, SELP, SOCS5, STAT6, THBS1, THY1, TLR4, TNFSF4, VAV1]	45.098
GO:0033554	cellular response to stress	182	12.5086	5.1186e-07	1.0453e-05	[ACTL6A, AIDA, ALYREF, AP5Z1, ARL6IP5, ASF1A, BCL3, BCL6, BID, BLM, BMPR2, BNIP3, C19orf10, CASP12, CCNB1, CD44, CDK1, CEBPB, CIB1, CLOCK, COQ7, CPEB4, CREBBP, CRHBP, CRKL, CSNK1E, CSPG5, CUL2, CUL4A, DCLRE1A, DDIT3, DDIT4, DLC1, DNPEP, DUSP12, DYRK1A, EGR1, EP300, EPC2, ERCC1, ETS1, FAM129A, FANCA, FANCG, FANCL, FCER1A, FEM1B, FOS, FOXO3, FOXO4, FXN, GADD45A, GNB1, GPX1, GSTM3, HBB, HDGF, HIF1A,…	[AARS, AATF, ABL1, ACADVL, ACD, ACKR3, ACTL6A, ACTR5, ACTR8, ADAM8, ADD1, ADM, ADNP2, ADORA2B, AEN, AGAP3, AGT, AGXT, AIDA, AIFM1, AJUBA, AKR1C3, AKT1, ALB, ALDH3B1, ALKBH1, ALKBH2, ALKBH3, ALKBH7, ALKBH8, ALOX15, ALYREF, AMBP, AMFR, AMH, ANGPT4, ANKRD1, ANKRD6, ANKS1B, ANTXR1, ANXA1, AOC1, AP5S1, AP5Z1, APBB1, APC, APEX1, APEX2, APITD1, APLF, APOA1, APOA4, APOD, APOE, APTX, AQP1, AQP2, ARFGAP1, …	[ACTL6A, AIDA, ALYREF, AP5Z1, ARL6IP5, ASF1A, BID, BNIP3, C19orf10, CASP12, CCNB1, CDK1, CIB1, COQ7, CSPG5, DNPEP, DUSP12, ERCC1, ETS1, FANCA, FANCG, FANCL, FCER1A, FXN, GPX1, GSTM3, HDGF, HTRA2, IRF3, IRF7, KIAA0101, LIG1, MAP4K1, MDFIC, MIF, MLH1, MRE11A, MRPL36, MRPS26, NPM1, NUGGC, PARK7, PCNA, PDCD4, PLEKHA1, PMAIP1, POLD1, POLDIP2, POLG, POLR2D, POLR2G, POLR2H, POLR2I, POLR2L, PPP2R5D, PRDX…	47.2527	[BCL3, BCL6, BLM, BMPR2, CD44, CEBPB, CLOCK, CPEB4, CREBBP, CRHBP, CRKL, CSNK1E, CUL2, CUL4A, DCLRE1A, DDIT3, DDIT4, DLC1, DYRK1A, EGR1, EP300, EPC2, FAM129A, FEM1B, FOS, FOXO3, FOXO4, GADD45A, GNB1, HBB, HIF1A, HIPK2, HIPK3, HP, IGF1R, IL8, INTS3, IRAK2, IRAK4, KAT5, KAT6A, KLF4, LRIF1, LYN, MAP3K4, MAP3K5, MAP3K6, MAPKAPK2, MCL1, MDM4, MGST1, MSH5, NBR1, NCOA6, NEDD4, NFE2L2, NFKBIA, NIPBL, NPE…	52.7473
GO:0046907	intracellular transport	185	12.4328	6.1575e-07	1.2136e-05	[ACTR2, AKAP13, ALYREF, ANXA2, AP1S3, AP2B1, AP3B1, AP5Z1, ASPH, ATP2A2, ATP5A1, ATP5G1, ATP5I, ATP5L, ATP5O, ATPIF1, ATXN1, BCL3, BCL6, BID, BLOC1S4, BMP4, BNIP3, BNIP3L, C2CD5, CAMK4, CCDC109B, CDC40, CDK1, CHP1, CIB1, COG6, COPB2, CPT1A, CPT2, CSPG5, CUL3, DDIT3, DUSP16, EIF2D, EP300, ERGIC1, F2R, FAF1, FCER1A, FCER1G, GNAS, GOSR1, GRPEL2, GZMB, HIF1A, HNRNPA1, IL10, IL18, IL23A, INPP4B, IPO9,…	[653252, AAAS, ABCA1, ABCA2, ABCD1, ABCG1, ABRA, ACAA2, ACACA, ACACB, ACD, ACSL3, ACTR2, ADAR, ADCYAP1R1, ADIPOQ, ADORA1, ADORA2B, ADORA3, ADRA1A, ADRA1D, ADRB2, AFM, AGAP3, AGFG1, AGT, AGTR2, AGXT, AHCYL1, AIP, AKAP12, AKAP13, AKAP5, AKAP6, AKR1B10, AKR1C3, AKT1, AKT2, AKTIP, ALKBH5, ALKBH7, ALMS1, ALS2, ALYREF, AMN, ANAPC2, ANK1, ANK2, ANK3, ANKRD27, ANKRD54, ANP32A, ANP32B, ANXA13, ANXA2, ANXA…	[ALYREF, AP1S3, AP5Z1, ATP5A1, ATP5G1, ATP5I, ATP5L, ATP5O, ATPIF1, BID, BMP4, BNIP3, C2CD5, CAMK4, CCDC109B, CDK1, CIB1, COG6, CSPG5, EIF2D, F2R, FAF1, FCER1A, GNAS, GRPEL2, GZMB, HNRNPA1, IL23A, INPP4B, IPO9, KLC3, LCK, LDLRAP1, LMF1, MALT1, MDFIC, MIPEP, MRPL18, MRPL23, MS4A1, MS4A2, NCBP2, NDUFA13, NPM1, NUTF2, OPTN, PMAIP1, PMPCA, PPP3CC, RANBP1, RANGRF, RPL10A, RPL11, RPL13, RPL17, RPL18A, …	62.7027	[ACTR2, AKAP13, ANXA2, AP2B1, AP3B1, ASPH, ATP2A2, ATXN1, BCL3, BCL6, BLOC1S4, BNIP3L, CDC40, CHP1, COPB2, CPT1A, CPT2, CUL3, DDIT3, DUSP16, EP300, ERGIC1, FCER1G, GOSR1, HIF1A, IL10, IL18, KIAA0196, KIAA1033, KIF1B, KPNA6, LYN, LYST, MACF1, MCU, MGEA5, MICU2, MILR1, MPV17L, NEDD4, NFKBIA, NSRP1, PAFAH1B1, PPP1R12A, PPP3CA, PTK2B, RAB2A, RAB31, RAB7A, RANBP3L, SDCBP, SEC24D, SLC25A14, SNX10, SNX3…	37.2973
GO:0030098	lymphocyte differentiation	50	18.2482	6.04931e-07	1.22066e-05	[ADA, AP3B1, BCL3, BCL6, BLM, BLNK, BMP4, C19orf10, CAMK4, CD2, CD3D, CD40LG, CD8A, CHD7, CTNNB1, EGR1, FLT3LG, GPR183, HLA-DMA, HLX, IL10, IL23A, IL2RA, IL4R, IL7, ITGA4, LCK, LEF1, LGALS1, MAFB, MALT1, MERTK, PRDM1, PTK2B, PTPN22, RARA, RBPJ, RHOH, SOCS5, SOD1, SPI1, STAT6, TBX21, TCF3, TGFBR2, THEMIS, TNFSF4, TPD52, XRCC4, ZNF683]	[ADA, ADAM17, ADAM8, AICDA, ANXA1, AP3B1, AP3D1, APC, ATM, ATP7A, AXL, B2M, BAD, BAK1, BATF, BAX, BCL11A, BCL11B, BCL2, BCL3, BCL6, BLM, BLNK, BMP4, BTK, C19orf10, CAMK4, CARD11, CBFB, CCL19, CCR7, CD1D, CD2, CD27, CD28, CD3D, CD3E, CD4, CD40LG, CD46, CD74, CD79A, CD80, CD83, CD86, CD8A, CDKN2A, CEBPG, CHD7, CLCF1, CLPTM1, CLSTN1, CR2, CTLA4, CTNNB1, DCLRE1C, DEAF1, DNAJA3, DOCK2, DTX1, EGR1, EOM…	[ADA, BLNK, BMP4, C19orf10, CAMK4, CD2, CD3D, CD40LG, CD8A, FLT3LG, GPR183, HLA-DMA, IL23A, IL2RA, IL7, ITGA4, LCK, LEF1, LGALS1, MALT1, RHOH, SOD1, TBX21, TCF3, TGFBR2, THEMIS, ZNF683]	54	[AP3B1, BCL3, BCL6, BLM, CHD7, CTNNB1, EGR1, HLX, IL10, IL4R, MAFB, MERTK, PRDM1, PTK2B, PTPN22, RARA, RBPJ, SOCS5, SPI1, STAT6, TNFSF4, TPD52, XRCC4]	46
GO:0015031	protein transport	179	12.5175	6.14867e-07	1.22612e-05	[ADAM9, AHCTF1, ANXA2, AP1S3, AP2B1, AP3B1, AP5Z1, ARF3, ARF5, ASPH, ATP6V0C, ATP6V1A, ATP6V1C1, ATP6V1G1, BCL3, BCL6, BID, BMP4, BTF3, C1D, C2CD5, C5AR2, CALCRL, CAMK4, CCDC23, CD14, CD2, CD3G, CD40LG, CDK1, CHMP1B, CHP1, CIB1, COG6, COPB2, CRTAM, CUBN, DENND1B, DUSP16, EIF2D, EP300, EXOC1, F2R, FAF1, GAPVD1, GNAS, GOSR1, GRPEL2, HLA-DMA, IL10, IL18, IL23A, IL4R, IPO9, IRF3, KPNA6, LMF1, LYN, LY…	[653252, AAGAB, ABCA1, ABCB9, ABCD1, ABCG1, ABRA, ACAP1, ACD, ACHE, ACSL3, ACTN4, ADAM8, ADAM9, ADAMTS9, ADAR, ADIPOQ, ADORA1, ADORA2A, ADRB1, AFM, AFTPH, AGAP1, AGAP2, AGAP3, AGT, AGTR2, AGXT, AHCTF1, AHCYL1, AIM2, AIP, AKAP12, AKAP5, AKAP6, AKR1C3, AKT1, AKT2, AKTIP, ALOX15B, AMH, AMN, ANAPC2, ANG, ANK1, ANK2, ANK3, ANKRD1, ANP32B, ANXA1, ANXA13, ANXA2, AP1AR, AP1B1, AP1G1, AP1G2, AP1M1, AP1M2,…	[AP1S3, AP5Z1, ARF5, BID, BMP4, BTF3, C1D, C2CD5, CALCRL, CAMK4, CCDC23, CD2, CD3G, CD40LG, CDK1, CIB1, COG6, CRTAM, DENND1B, EIF2D, F2R, FAF1, GNAS, GRPEL2, HLA-DMA, IL23A, IPO9, IRF3, LMF1, MDFIC, MIF, MIPEP, MRPL23, MS4A1, MS4A2, NDUFA13, NDUFA2, NPM1, NUP37, NUP43, NUP85, NUP93, NUTF2, OPTN, PMPCA, POLR2D, RAB22A, RAB37, RANGRF, RHBDF1, RPL10A, RPL11, RPL13, RPL17, RPL18A, RPL21, RPL23, RPL27…	58.6592	[ADAM9, AHCTF1, ANXA2, AP2B1, AP3B1, ARF3, ASPH, ATP6V0C, ATP6V1A, ATP6V1C1, ATP6V1G1, BCL3, BCL6, C5AR2, CD14, CHMP1B, CHP1, COPB2, CUBN, DUSP16, EP300, EXOC1, GAPVD1, GOSR1, IL10, IL18, IL4R, KPNA6, LYN, LYST, MACF1, MCL1, MGEA5, MSR1, MVP, NEDD4, NFKBIA, NLRC4, PAFAH1B1, PDCD6IP, PPARG, PPP3CA, RAB11FIP1, RAB21, RAB24, RAB2A, RAB31, RAB3D, RAB7A, RABGEF1, RBPJ, RNF19B, S100A12, S100A9, SAA1, S…	41.3408
GO:0097190	apoptotic signaling pathway	91	14.7727	6.57368e-07	1.28073e-05	[AKAP13, AKR1B1, APAF1, ARL6IP5, ATPIF1, BCL3, BID, BNIP3, BNIP3L, BUB1, CASP12, CD44, CD8A, CIB1, CTNNB1, CTSC, CTSH, CUL2, CUL3, CUL4A, CX3CR1, DDIT3, DDIT4, DEDD, DEDD2, DNPEP, E2F2, EP300, FAF1, FASTK, FEM1B, FGD4, FOXO3, FXN, FYN, G0S2, GCLM, GNB2L1, GPX1, GZMB, HINT1, HIPK2, HTRA2, IFI27, IFNAR1, IL6R, IL7, ITGA6, ITM2B, LCK, LGALS3, LYN, MAGED1, MAP3K5, MCL1, MIF, MKL1, MLH1, MPV17L, NDUFA…	[AATF, ABL1, ABR, ACAA2, ACKR3, ACSL5, ACVR1, ACVR1B, ADAM17, ADORA1, ADORA2A, AEN, AGAP2, AGT, AGTR2, AGXT, AIFM1, AKAP13, AKR1B1, AKT1, AMH, APAF1, APH1A, APH1B, APOPT1, AR, AREG, ARHGAP4, ARHGEF11, ARHGEF12, ARHGEF16, ARHGEF17, ARHGEF18, ARHGEF2, ARHGEF3, ARHGEF4, ARHGEF6, ARHGEF7, ARHGEF9, ARL6IP5, ARRB2, ARTN, ATF4, ATM, ATP2A1, ATP7A, ATPIF1, AVP, BAD, BAG3, BAG6, BAK1, BAX, BBC3, BCAP31, B…	[AKR1B1, ARL6IP5, ATPIF1, BID, BNIP3, BUB1, CASP12, CD8A, CIB1, CTSC, CTSH, CX3CR1, DNPEP, FAF1, FASTK, FXN, FYN, GNB2L1, GPX1, GZMB, HINT1, HTRA2, IFI27, IL7, LCK, MAGED1, MIF, MLH1, NDUFA13, NGFRAP1, PARK7, PARL, PMAIP1, PPP3CC, SIVA1, SOD1, TNFRSF25, TNFSF10, URI1, ZC3HC1, ZMYND11]	45.0549	[AKAP13, APAF1, BCL3, BNIP3L, CD44, CTNNB1, CUL2, CUL3, CUL4A, DDIT3, DDIT4, DEDD, DEDD2, E2F2, EP300, FEM1B, FGD4, FOXO3, G0S2, GCLM, HIPK2, IFNAR1, IL6R, ITGA6, ITM2B, LGALS3, LYN, MAP3K5, MCL1, MKL1, MPV17L, NFE2L2, PERP, POLG2, PPARD, RB1CC1, S100A9, SERINC3, SGMS1, SOD2, SORT1, SOS2, TCF7L2, THBS1, TIAM1, TIMP1, TNFRSF1A, TNFRSF1B, UBQLN1, VAV1]	54.9451
GO:0051246	regulation of protein metabolic process	210	12.0898	7.63459e-07	1.47053e-05	[ADAM9, ADCY4, AIDA, AKAP13, ANAPC5, ANXA2, ASPH, ATRAID, BCL3, BIRC2, BLM, BMP4, BMPR2, BUB3, C19orf10, C1QBP, C4BPA, CCDC23, CCL5, CCNB1, CCND2, CD44, CDC16, CDC20, CDK1, CDK4, CDK5RAP1, CDKN2C, CEBPB, CHP1, CIB1, CNEP1R1, CNOT2, COA3, COPS8, CRKL, CSNK1E, CSNK2A2, CTNNB1, CUL4A, DDIT3, DDIT4, DEDD, DLC1, DUSP1, DUSP12, DUSP16, DYRK1A, EGR1, EIF1, EIF3F, EIF3H, EIF3I, EIF3L, EIF4A3, EIF4B, EIF4…	[23572, A2M, AATF, ABCF1, ABL1, ACADVL, ACD, ACE, ACE2, ACER2, ACO1, ACSL1, ACVR1, ACVR1B, ACVR2A, ACVR2B, ACVRL1, ADAM17, ADAM8, ADAM9, ADAR, ADARB1, ADCY1, ADCY2, ADCY3, ADCY4, ADCY5, ADCY6, ADCY7, ADCY8, ADCY9, ADCYAP1, ADD1, ADIPOQ, ADORA1, ADORA2A, ADORA2B, ADRA2A, ADRA2B, ADRA2C, ADRB2, AFAP1L2, AGAP2, AGO1, AGO2, AGO3, AGO4, AGT, AGTR1, AGXT, AHRR, AIDA, AIFM2, AIMP2, AJUBA, AKAP13, AKR1C1…	[AIDA, ANAPC5, ATRAID, BMP4, BUB3, C19orf10, C1QBP, CCDC23, CCL5, CCNB1, CCND2, CDC16, CDC20, CDK1, CDK4, CDK5RAP1, CDKN2C, CIB1, CNEP1R1, COA3, COPS8, DUSP12, EIF3F, EIF3H, EIF3I, EIF3L, EIF4A3, EIF4B, EIF4EBP1, F2R, FAF1, FBXO5, FCER1A, FYN, GNB2L1, GPX1, HDGF, HERC5, IL23A, IMPACT, IRF3, ISG15, ITGA1, LAG3, LCK, LTB, MAGED1, MALSU1, MALT1, MAP4K1, MDFIC, MIF, MRE11A, NCBP2, NLRC3, NPM1, NUB1, …	45.2381	[ADAM9, ADCY4, AKAP13, ANXA2, ASPH, BCL3, BIRC2, BLM, BMPR2, C4BPA, CD44, CEBPB, CHP1, CNOT2, CRKL, CSNK1E, CSNK2A2, CTNNB1, CUL4A, DDIT3, DDIT4, DEDD, DLC1, DUSP1, DUSP16, DYRK1A, EGR1, EIF1, EIF4G3, EP300, F12, FAM129A, FEM1B, FEM1C, FOXO3, GADD45A, HIPK3, IFNAR1, IGF1R, IL10, IL22RA2, IL6R, IL8, IQGAP1, IRAK2, IRAK3, ITGB2, ITM2B, JDP2, KDM3A, KLF4, LSM14A, LTF, LYN, MAP3K15, MAP3K4, MAP3K5, M…	54.7619
GO:0002682	regulation of immune system process	166	12.6718	7.74691e-07	1.4754e-05	[ACTR2, ADA, ADK, AP1S3, AP2B1, AP3B1, BCL6, BIRC2, BLM, BMP4, BPI, C19orf10, C1QA, C1QB, C1QBP, C1QC, C4BPA, C5AR2, CAMK4, CCL5, CD14, CD19, CD2, CD200, CD226, CD3D, CD3G, CD40LG, CD8A, CDC73, CDK1, CIB1, CNR2, CRTAM, CTNNB1, CTSB, CTSH, CXCR2, DHX58, DPP4, ETS1, FCER1A, FCER1G, FLT3LG, FOS, FOXO3, FOXO4, FYN, GNAS, GPR183, GPR55, GPX1, HCK, HERC5, HIF1A, HIST4H4, HLA-DMA, HLX, IDO1, IFNAR1, IL1…	[A2M, ABCB9, ABI1, ABL1, ABR, ACIN1, ACTB, ACTG1, ACTR2, ACTR3, ACVR1B, ACVR2A, ADA, ADAM10, ADAM17, ADAM8, ADCYAP1, ADIPOQ, ADK, ADORA1, ADORA2A, ADORA2B, ADORA3, AGO1, AGO2, AGO3, AGO4, AHR, AIF1, AIM2, AKR1C1, AKT1, AKT1S1, ALOX15, AMBP, AMH, AMICA1, ANKRD54, ANXA1, AP1B1, AP1G1, AP1M1, AP1M2, AP1S1, AP1S2, AP1S3, AP2A1, AP2A2, AP2B1, AP2M1, AP2S1, AP3B1, AP3D1, APC, APOA1, APOA2, APOBEC3F, AP…	[ADA, ADK, AP1S3, BMP4, C19orf10, C1QBP, CAMK4, CCL5, CD19, CD2, CD200, CD226, CD3D, CD3G, CD40LG, CD8A, CDK1, CIB1, CNR2, CRTAM, CTSH, DHX58, DPP4, ETS1, FCER1A, FLT3LG, FYN, GNAS, GPR183, GPR55, GPX1, HERC5, HIST4H4, HLA-DMA, IDO1, IL23A, IL2RA, IL7, INPP4B, IRF3, IRF7, IRG1, ISG15, ITGA4, KLRG1, KLRK1, LAG3, LCK, LEF1, LGALS1, LPXN, MALT1, MIF, MS4A1, MS4A2, NCR3, NDUFA2, PLEKHA1, POLR2D, PPP2…	50	[ACTR2, AP2B1, AP3B1, BCL6, BIRC2, BLM, BPI, C1QA, C1QB, C1QC, C4BPA, C5AR2, CD14, CDC73, CTNNB1, CTSB, CXCR2, FCER1G, FOS, FOXO3, FOXO4, HCK, HIF1A, HLX, IFNAR1, IL10, IL18, IL4R, IL6R, IL8, IRAK2, IRAK3, IRAK4, IRS2, ITGB2, LGALS3, LSM14A, LTF, LYN, LYST, MAFB, MAPKAPK2, MERTK, MILR1, NCKAP1, NFKBIA, NLRC4, OLFM4, PAK1, PIK3CB, PLSCR1, PPARG, PPP3CA, PRDM1, PROS1, PTK2B, PTPN1, PTPN22, PTPRJ, R…	50
GO:0043241	protein complex disassembly	41	19.7115	7.92853e-07	1.49321e-05	[ASPH, BNIP3, CCNB1, CIB1, DDIT4, ICT1, IRAK3, MGEA5, MRPL23, RPL10A, RPL11, RPL13, RPL17, RPL18A, RPL21, RPL23, RPL27, RPL27A, RPL28, RPL3, RPL30, RPL34, RPL35, RPL4, RPL6, RPL7, RPLP2, RPS11, RPS13, RPS14, RPS15A, RPS16, RPS17, RPS2, RPS21, RPS26, RPS4X, RPS8, RPSA, SPAST, STMN1]	[ADD1, ADD2, APC, AQP2, ARHGEF2, ARID1A, ARID2, ASPH, AURKA, AURKB, AVIL, BAZ1B, BNIP3, CAPG, CAPZA1, CAPZA2, CAPZA3, CAPZB, CCNB1, CFL1, CFL2, CIB1, CKAP2, CLASP1, CLASP2, DDIT4, DMTN, DSTN, EIF5A, EIF5A2, EIF5AL1, EML4, EPS8, ETF1, F2RL1, FAU, FGF13, GAS2L1, GAS2L2, GSN, GSPT1, GSPT2, HDAC6, HIST1H2BA, HMGA1, HRSP12, ICT1, IRAK3, KATNB1, KIF18A, KIF18B, KIF19, KIF24, KIF2B, KIF2C, LIMA1, LRRC16…	[BNIP3, CCNB1, CIB1, ICT1, MRPL23, RPL10A, RPL11, RPL13, RPL17, RPL18A, RPL21, RPL23, RPL27, RPL27A, RPL28, RPL3, RPL30, RPL34, RPL35, RPL4, RPL6, RPL7, RPLP2, RPS11, RPS13, RPS14, RPS15A, RPS16, RPS17, RPS2, RPS21, RPS26, RPS4X, RPS8, RPSA, STMN1]	87.8049	[ASPH, DDIT4, IRAK3, MGEA5, SPAST]	12.1951
GO:0002696	positive regulation of leukocyte activation	49	18.2156	8.25665e-07	1.53791e-05	[ADA, ADK, AP3B1, BCL6, BLM, CCL5, CD2, CD226, CD3D, CD3G, DPP4, FCER1A, FCER1G, FLT3LG, FYN, GPR183, HLA-DMA, HLX, IL18, IL23A, IL2RA, IL4R, IL7, IRS2, KLRK1, LCK, LGALS1, LYN, LYST, MALT1, MIF, MS4A1, MS4A2, PAK1, PRDM1, PRKCQ, RARA, RPSA, S100A9, SOCS5, STAT6, TBX21, TCF3, TGFBR2, THBS1, THY1, TLR4, TNFSF4, VAV1]	[ADA, ADAM8, ADK, ADORA2B, ADORA3, AIF1, AKT1, AMH, AP1G1, AP3B1, AP3D1, AXL, BAD, BCL10, BCL2, BCL6, BLM, BLOC1S3, BLOC1S6, BTK, BTLA, C21orf33, CARD11, CAV1, CCL19, CCL2, CCL21, CCL5, CCR2, CCR7, CD1D, CD2, CD226, CD24, CD247, CD27, CD274, CD276, CD28, CD38, CD3D, CD3E, CD3G, CD4, CD40, CD46, CD47, CD5, CD55, CD59, CD74, CD80, CD83, CD86, CDC42, CDKN1A, CHRNB2, CLCF1, CORO1A, CRHR1, CSK, CTLA4,…	[ADA, ADK, CCL5, CD2, CD226, CD3D, CD3G, DPP4, FCER1A, FLT3LG, FYN, GPR183, HLA-DMA, IL23A, IL2RA, IL7, KLRK1, LCK, LGALS1, MALT1, MIF, MS4A1, MS4A2, PRKCQ, RPSA, TBX21, TCF3, TGFBR2]	57.1429	[AP3B1, BCL6, BLM, FCER1G, HLX, IL18, IL4R, IRS2, LYN, LYST, PAK1, PRDM1, RARA, S100A9, SOCS5, STAT6, THBS1, THY1, TLR4, TNFSF4, VAV1]	42.8571
GO:0010467	gene expression	557	10.3686	8.87269e-07	1.6347e-05	[ABLIM1, ACTL6A, ADAM9, ADK, AFF4, AKIRIN2, AKR1B1, ALYREF, ANAPC5, ANKRD42, APAF1, APEH, ARID4A, ARID5B, ARIH2, ARL6IP4, ARMCX3, ARNTL2, ASCC1, ASF1A, ASPH, ATF7IP, ATRAID, ATXN1, BASP1, BAZ1A, BAZ2A, BCL3, BCL6, BID, BIRC2, BLM, BMP4, BMPR2, BTF3, BUB3, C14orf166, C14orf169, C19orf10, C1D, C1QBP, C4BPA, CAMK4, CBFA2T3, CBL, CCL5, CCNB1, CCPG1, CD2AP, CD3D, CD44, CDC16, CDC20, CDC40, CDC45, CDC7…	[100128582, 101928497, 101928664, 440122, 653420, A1CF, A2M, AAK1, AAMDC, AARS, AARS2, AARSD1, AATF, ABCA2, ABCF1, ABCG1, ABHD14B, ABL1, ABLIM1, ABLIM2, ABLIM3, ABRA, ABT1, ACAD8, ACAN, ACD, ACE, ACE2, ACER2, ACIN1, ACO1, ACR, ACTL6A, ACTL6B, ACTR5, ACTR8, ACVR1, ACVR1B, ACVR2A, ACVR2B, ACVRL1, ADAD1, ADAD2, ADAM10, ADAM17, ADAM19, ADAM33, ADAM8, ADAM9, ADAMTS12, ADAMTS13, ADAMTS4, ADAMTS5, ADAMT…
GO:0031663	lipopolysaccharide-mediated signaling pathway	17	33.3333	9.07164e-07	1.65338e-05	[CCL5, CD180, HCK, IL18, IRAK2, IRF3, IRG1, LTF, LYN, MIF, NFKBIA, PRDM1, RPSA, S100A9, TLR2, TLR4, TRIB1]	[AMH, CACTIN, CCL2, CCL3, CCL5, CD180, CD55, DEFB114, EHHADH, HCK, IL18, IL1B, IRAK1, IRAK2, IRF3, IRG1, LBP, LTF, LY86, LY96, LYN, MAPK1, MAPK14, MAPK3, MIF, MTDH, MYD88, NANOS3, NFKBIA, NFKBIL1, NOS3, PRDM1, PRKCA, PRKCE, RIPK2, RPSA, S100A8, S100A9, SCARB1, SIGIRR, STAT1, TGFB1, TICAM1, TLR2, TLR4, TNF, TNFAIP3, TRAF6, TRIB1, TRIM5, ZCCHC11]	[CCL5, CD180, IRF3, IRG1, MIF, RPSA]	35.2941	[HCK, IL18, IRAK2, LTF, LYN, NFKBIA, PRDM1, S100A9, TLR2, TLR4, TRIB1]	64.7059
GO:0002366	leukocyte activation involved in immune response	37	20.442	1.08254e-06	1.95203e-05	[ADA, BCL3, BCL6, C19orf10, CD180, CD40LG, CX3CR1, ERCC1, FCER1A, FCER1G, GPR183, HLX, IL10, IL23A, IL4R, LEF1, LGALS1, LGALS3, LYN, MILR1, MLH1, MS4A1, MS4A2, PTK2B, RARA, RPSA, S100A13, SOCS5, STAT6, STXBP2, TBX21, TLR2, TLR4, TLR8, TNFSF4, VAMP7, XRCC4]	[ABR, ADA, ADORA2B, ADORA3, AICDA, ANXA3, AP1G1, ARTN, ATP7A, BATF, BCL3, BCL6, BCR, BTK, C19orf10, CCL19, CCL3, CCR2, CD180, CD1C, CD28, CD300A, CD40, CD40LG, CD46, CD80, CD86, CLCF1, CLEC7A, CLSTN1, CPLX2, CRHR1, CX3CR1, DOCK2, EHHADH, EOMES, ERCC1, EXO1, EXOSC3, EXOSC6, F2RL1, FCER1A, FCER1G, FER, FES, FGR, FOXF1, FOXP3, GAB2, GATA3, GPR183, HLX, HMOX1, HSPD1, ICAM1, IFNA1, IFNA10, IFNA13, IFN…	[ADA, C19orf10, CD180, CD40LG, CX3CR1, ERCC1, FCER1A, GPR183, IL23A, LEF1, LGALS1, MLH1, MS4A1, MS4A2, RPSA, S100A13, TBX21]	45.9459	[BCL3, BCL6, FCER1G, HLX, IL10, IL4R, LGALS3, LYN, MILR1, PTK2B, RARA, SOCS5, STAT6, STXBP2, TLR2, TLR4, TLR8, TNFSF4, VAMP7, XRCC4]	54.0541
GO:1902582	single-organism intracellular transport	158	12.7317	1.11055e-06	1.98146e-05	[ANXA2, AP1S3, AP3B1, AP5Z1, ASPH, ATP2A2, ATP5A1, ATP5G1, ATP5I, ATP5L, ATP5O, ATPIF1, BCL3, BCL6, BID, BLOC1S4, BMP4, BNIP3, BNIP3L, C2CD5, CAMK4, CCDC109B, CDK1, CHP1, CIB1, COG6, COPB2, CPT1A, CPT2, CUL3, DDIT3, DUSP16, EP300, ERGIC1, F2R, FAF1, FCER1A, FCER1G, GOSR1, GRPEL2, GZMB, HIF1A, IL10, IL18, IL23A, IPO9, KIAA0196, KIAA1033, KIF1B, KLC3, KPNA6, LCK, LDLRAP1, LMF1, LYN, LYST, MACF1, MC…	[653252, ABCA1, ABCA2, ABCD1, ABCG1, ABRA, ACAA2, ACACA, ACACB, ACSL3, ADAR, ADCYAP1R1, ADORA1, ADORA2B, ADORA3, ADRA1A, ADRA1D, ADRB2, AGAP3, AGT, AGTR2, AGXT, AHCYL1, AIP, AKAP12, AKAP5, AKAP6, AKR1B10, AKR1C3, AKT1, AKT2, AKTIP, ALKBH7, ALMS1, ALS2, AMN, ANAPC2, ANK1, ANK2, ANK3, ANKRD27, ANP32B, ANXA13, ANXA2, ANXA8, ANXA8L1, ANXA8L2, AP1AR, AP1B1, AP1G1, AP1M1, AP1M2, AP1S1, AP1S2, AP1S3, AP…	[AP1S3, AP5Z1, ATP5A1, ATP5G1, ATP5I, ATP5L, ATP5O, ATPIF1, BID, BMP4, BNIP3, C2CD5, CAMK4, CCDC109B, CDK1, CIB1, COG6, F2R, FAF1, FCER1A, GRPEL2, GZMB, IL23A, IPO9, KLC3, LCK, LDLRAP1, LMF1, MDFIC, MIPEP, MRPL18, MRPL23, MS4A1, MS4A2, NCBP2, NDUFA13, NUTF2, OPTN, PMAIP1, PMPCA, PPP3CC, RANGRF, RPL10A, RPL11, RPL13, RPL17, RPL18A, RPL21, RPL23, RPL27, RPL27A, RPL28, RPL3, RPL30, RPL34, RPL35, RPL…	63.2911	[ANXA2, AP3B1, ASPH, ATP2A2, BCL3, BCL6, BLOC1S4, BNIP3L, CHP1, COPB2, CPT1A, CPT2, CUL3, DDIT3, DUSP16, EP300, ERGIC1, FCER1G, GOSR1, HIF1A, IL10, IL18, KIAA0196, KIAA1033, KIF1B, KPNA6, LYN, LYST, MACF1, MCU, MGEA5, MICU2, MILR1, MPV17L, NEDD4, NFKBIA, PAFAH1B1, PPP3CA, PTK2B, RAB2A, RAB31, RAB7A, SDCBP, SEC24D, SLC25A14, SORT1, SPAST, SRP19, STXBP2, TACC3, TCF7L2, THY1, TIMP1, TLR2, TLR4, TNFR…	36.7089
GO:0097285	cell-type specific apoptotic process	66	16.0976	1.22447e-06	2.16195e-05	[ADA, APAF1, BCL6, BID, BLM, BMP4, BNIP3, C1D, CCL5, CD3G, CD40LG, CEBPB, CPEB4, CXCR2, DDIT3, E2F2, EGR1, F2R, FAIM2, FCER1G, FOXO3, GCLM, GNB1, GPX1, HEY2, HIF1A, HIPK2, IDO1, IGF1R, IL10, IL2RA, IRF3, IRF7, IRS2, ITGA1, LEF1, LGALS3, LYN, MIF, NAE1, NAIP, NCF2, NFE2L2, NQO1, PARK7, PMAIP1, POLG2, PRDX2, PRKCQ, PTK2B, RAPGEF2, RASA1, ROCK1, S100A9, SIGMAR1, SIVA1, SOD1, SOD2, STK17B, TCF7L2, TG…	[AARS, AATK, ADA, ADAM17, ADAM8, ADCYAP1, ADIPOQ, ADNP, ADORA2A, AGAP2, AGRN, AGT, AGXT, AIFM1, AKR1C3, AKT1, AKT1S1, ALKBH1, ALOX12, AMBRA1, AMH, ANGPT1, ANGPTL4, ANXA1, APAF1, API5, APOE, APOH, APOPT1, APP, ARF6, ARRB1, ARRB2, ASCL1, ATF4, ATM, ATN1, ATP7A, AURKB, AXL, BAG1, BAG3, BAK1, BARHL1, BAX, BBC3, BCL10, BCL2, BCL2L1, BCL2L11, BCL6, BDNF, BDNF-AS, BHLHB9, BID, BIRC5, BIRC7, BLM, BMP4, B…	[ADA, BID, BMP4, BNIP3, C1D, CCL5, CD3G, CD40LG, F2R, GPX1, HEY2, IDO1, IL2RA, IRF3, IRF7, ITGA1, LEF1, MIF, NAE1, NQO1, PARK7, PMAIP1, PRDX2, PRKCQ, SIGMAR1, SIVA1, SOD1, TGFBR2, UBL4A, VEGFB]	45.4545	[APAF1, BCL6, BLM, CEBPB, CPEB4, CXCR2, DDIT3, E2F2, EGR1, FAIM2, FCER1G, FOXO3, GCLM, GNB1, HIF1A, HIPK2, IGF1R, IL10, IRS2, LGALS3, LYN, NAIP, NCF2, NFE2L2, POLG2, PTK2B, RAPGEF2, RASA1, ROCK1, S100A9, SOD2, STK17B, TCF7L2, THBS1, TIMP1, XRCC4]	54.5455
GO:0006396	RNA processing	101	14.1259	1.32661e-06	2.31814e-05	[ALYREF, ARL6IP4, ATXN1, C1D, C1QBP, CCNB1, CDC40, CDC73, CDK13, CDK5RAP1, CHD7, CLK2, CLK4, CMTR2, CNOT2, CNOT4, COQ7, DEDD2, DNAJC8, EIF4A3, EIF4B, EMG1, EXOSC10, EXOSC5, FASTK, GEMIN6, HNRNPA1, HNRNPA3, HNRNPH2, HNRNPL, HNRNPR, HSD17B10, INTS3, KIAA1429, LCMT2, LGALS3, LSM6, MBNL3, METTL2A, MLH1, NCBP2, NEDD4, NHP2, NHP2L1, NOL11, NOP10, NOP14, NOP56, NPM3, NSRP1, NUDT21, OSGEP, PA2G4, PAIP1, …	[101928497, A1CF, AARS, ACIN1, ADAD1, ADAD2, ADAR, ADARB1, ADARB2, ADAT1, ADAT2, ADAT3, AFF2, AGGF1, AGO2, AHCYL1, AHNAK, AICDA, AKAP17A, ALKBH5, ALKBH8, ALYREF, ANG, APLP1, APOBEC1, APOBEC2, APOBEC4, APP, AQR, ARL6IP4, ATXN1, BARD1, BCAS2, BCDIN3D, BICD1, BOP1, BRDT, BTG2, BUD13, BVES, BYSL, C1D, C1QBP, CACTIN, CASC3, CCAR1, CCAR2, CCNB1, CCNH, CCNL1, CCNL2, CCRN4L, CD2BP2, CDC40, CDC5L, CDC73, …	[ALYREF, ARL6IP4, C1D, C1QBP, CCNB1, CDK5RAP1, CMTR2, COQ7, DNAJC8, EIF4A3, EIF4B, EMG1, EXOSC10, EXOSC5, FASTK, GEMIN6, HNRNPA1, HNRNPA3, HNRNPL, HNRNPR, HSD17B10, LCMT2, LSM6, MBNL3, METTL2A, MLH1, NCBP2, NHP2, NHP2L1, NOL11, NOP10, NOP14, NOP56, NPM3, NUDT21, OSGEP, PA2G4, PHF5A, POLR2D, POLR2G, POLR2H, POLR2I, POLR2L, PPIH, PRPF3, RBM3, RCL1, RPL11, RPL7, RPP40, RPS13, RPS14, RPS16, RPS17, RP…	70.297	[ATXN1, CDC40, CDC73, CDK13, CHD7, CLK2, CLK4, CNOT2, CNOT4, DEDD2, HNRNPH2, INTS3, KIAA1429, LGALS3, NEDD4, NSRP1, PAIP1, PAPD4, PCF11, PRPF18, RBM27, RBM6, RBMS1, RNASEL, SREK1IP1, TRDMT1, WDR33, ZCCHC6, ZFP36, ZNF326]	29.703
GO:0009156	ribonucleoside monophosphate biosynthetic process	22	26.8293	1.61952e-06	2.80111e-05	[ADA, ADK, ALDOA, ATIC, ATP5A1, ATP5G1, ATP5G2, ATP5G3, ATP5I, ATP5L, ATP5O, DPYD, GMPS, HPRT1, IMPDH1, IMPDH2, IRG1, PAICS, PRPS1L1, STOML2, SURF1, UPP1]	[ADA, ADK, ADSL, ADSS, ADSSL1, AK2, AK5, AK9, ALDOA, AMPD1, AMPD2, AMPD3, APRT, ATIC, ATP12A, ATP1A1, ATP1A2, ATP1A3, ATP1A4, ATP4A, ATP5A1, ATP5B, ATP5C1, ATP5D, ATP5E, ATP5EP2, ATP5F1, ATP5G1, ATP5G2, ATP5G3, ATP5H, ATP5I, ATP5J, ATP5J2, ATP5L, ATP5L2, ATP5O, ATP5S, ATP6, ATP8, CAD, CHCHD10, CMPK1, COASY, DFFB, DHODH, DPYD, FLCN, GART, GBAS, GMPS, H7C0C1_HUMAN, HPRT1, IMPDH1, IMPDH1P11, IMPDH2,…	[ADA, ADK, ATIC, ATP5A1, ATP5G1, ATP5G2, ATP5G3, ATP5I, ATP5L, ATP5O, GMPS, HPRT1, IMPDH1, IMPDH2, IRG1, PAICS, PRPS1L1, STOML2, SURF1]	86.3636	[ALDOA, DPYD, UPP1]	13.6364
GO:0032680	regulation of tumor necrosis factor production	22	26.8293	1.61952e-06	2.80111e-05	[BCL3, BPI, C5AR2, CD14, CD2, FCER1G, IL10, IL23A, IRAK3, LTF, MAPKAPK2, NDUFA2, RARA, RPSA, TBC1D23, THBS1, TLR1, TLR2, TLR4, TNFRSF1A, TRIM27, ZFP36]	[ACP5, ADIPOQ, ARFGEF2, ARHGEF2, ARRB2, AXL, AZU1, BCL3, BPI, C5AR2, CACTIN, CARD9, CCL19, CCL3, CCR2, CD14, CD2, CD34, CD36, CHRFAM7A, CHRNA7, CIDEA, CLEC7A, DEAF1, EHHADH, FADD, FCER1G, FOXP3, GAS6, GHRL, GHSR, GSTP1, HSF1, HSPB1, IFNG, IL10, IL12B, IL23A, IRAK3, ISL1, JAK2, LBP, LILRB1, LTF, MAPKAPK2, MAVS, MC1R, MYD88, NDUFA2, NFATC4, NFKBIL1, NOD1, NOD2, PF4, PIK3R1, POMC, PYCARD, RARA, RIPK…	[CD2, IL23A, NDUFA2, RPSA, TRIM27]	22.7273	[BCL3, BPI, C5AR2, CD14, FCER1G, IL10, IRAK3, LTF, MAPKAPK2, RARA, TBC1D23, THBS1, TLR1, TLR2, TLR4, TNFRSF1A, ZFP36]	77.2727
GO:0006605	protein targeting	82	14.9091	1.6362e-06	2.80138e-05	[ANXA2, AP3B1, BCL3, BCL6, BID, BMP4, C2CD5, CDK1, CHP1, CIB1, EP300, F2R, FAF1, GRPEL2, IL10, IL18, IL23A, IPO9, KPNA6, MACF1, MDFIC, MGEA5, MIPEP, MRPL23, NDUFA13, NEDD4, NFKBIA, OPTN, PMPCA, PPP3CA, RAB7A, RPL10A, RPL11, RPL13, RPL17, RPL18A, RPL21, RPL23, RPL27, RPL27A, RPL28, RPL3, RPL30, RPL34, RPL35, RPL4, RPL6, RPL7, RPLP2, RPS11, RPS13, RPS14, RPS15A, RPS16, RPS17, RPS2, RPS21, RPS26, RP…	[653252, ABRA, ADAR, ADORA1, AGAP3, AGT, AGTR2, AGXT, AIP, AKAP12, AKAP5, AKAP6, AKR1C3, AKT1, AKT2, ANAPC2, ANK1, ANK2, ANK3, ANXA2, AP1M2, AP3B1, AP3M1, APC2, APOD, ARL4D, ARL6, ARL6IP1, ARNTL, ATG3, ATG4C, AURKAIP1, AXIN1, AXIN2, BAMBI, BCL3, BCL6, BID, BMP4, BMP7, BMPR1A, BSG, C11orf73, C1QTNF3, C21orf33, C2CD5, CABP1, CACNB1, CBLB, CCL19, CD27, CD36, CDC37, CDH1, CDK1, CDK5, CDK5R1, CDKN1A, …	[BID, BMP4, C2CD5, CDK1, CIB1, F2R, FAF1, GRPEL2, IL23A, IPO9, MDFIC, MIPEP, MRPL23, NDUFA13, OPTN, PMPCA, RPL10A, RPL11, RPL13, RPL17, RPL18A, RPL21, RPL23, RPL27, RPL27A, RPL28, RPL3, RPL30, RPL34, RPL35, RPL4, RPL6, RPL7, RPLP2, RPS11, RPS13, RPS14, RPS15A, RPS16, RPS17, RPS2, RPS21, RPS26, RPS4X, RPS8, RPSA, SEC11C, SEC61G, SLC51B, SPCS1, SPCS2, SSR3, TIMM10B, TIMM13, TIMM17A, TIMM23, TIMM9, …	71.9512	[ANXA2, AP3B1, BCL3, BCL6, CHP1, EP300, IL10, IL18, KPNA6, MACF1, MGEA5, NEDD4, NFKBIA, PPP3CA, RAB7A, SDCBP, SRP19, TACC3, TCF7L2, TLR2, TLR4, TNFRSF1A, VAMP7]	28.0488
GO:0006508	proteolysis	109	13.7626	1.77177e-06	3.00316e-05	[ADAM9, ANAPC5, APEH, ARIH2, ASPH, ATRAID, BIRC2, BUB3, CCNB1, CD2AP, CDC16, CDC20, CDK1, CLOCK, CSNK1E, CTSB, CTSC, CTSH, CUL2, CUL3, CUL4A, DDIT3, DPP4, EP300, ERAP2, ERLIN2, FAF1, FBXO5, GCA, GGH, GNB2L1, GPX1, GZMA, GZMB, GZMH, HECTD1, HERC5, HTRA2, IL10, ISG15, KAT5, LNX1, MALT1, MGEA5, MMP25, MMP8, NEDD4, NFE2L2, NPEPPS, NRD1, NUB1, PERP, PITRM1, PLAUR, PMAIP1, PMPCA, PRKCQ, PROS1, PSMA7, P…	[ACAN, ACD, ACR, ADAM10, ADAM17, ADAM19, ADAM33, ADAM8, ADAM9, ADAMTS12, ADAMTS13, ADAMTS4, ADAMTS5, ADAMTS7, ADAMTS9, ADGB, ADRA2A, AGAP3, AGT, AGXT, AKT1, AMFR, ANAPC1, ANAPC10, ANAPC11, ANAPC2, ANAPC4, ANAPC5, ANAPC7, ANPEP, APEH, APH1A, APH1B, APOE, ARAF, AREL1, ARIH1, ARIH2, ARNTL, ARRB1, ARRB2, ASB2, ASPH, ASTL, ATE1, ATG4A, ATG4B, ATG4C, ATP6AP2, ATRAID, ATXN3, ATXN8, AURKA, AURKAIP1, AURK…	[ANAPC5, APEH, ATRAID, BUB3, CCNB1, CD2AP, CDC16, CDC20, CDK1, CTSC, CTSH, DPP4, ERAP2, FAF1, FBXO5, GGH, GNB2L1, GPX1, GZMA, GZMB, GZMH, HERC5, HTRA2, ISG15, LNX1, MALT1, NUB1, PMAIP1, PMPCA, PRKCQ, PSMA7, PSMB10, PSMB3, PSMB4, PSMB9, PSMD7, PSME1, PSME2, PTTG1, RCE1, REN, RHBDF1, RNF187, SERPINB10, SERPINB6, SERPINB9, SERPINI1, SPCS1, UBD, UBE2C, UBXN1, USP46, XPNPEP1]	48.6239	[ADAM9, ARIH2, ASPH, BIRC2, CLOCK, CSNK1E, CTSB, CUL2, CUL3, CUL4A, DDIT3, EP300, ERLIN2, GCA, HECTD1, IL10, KAT5, MGEA5, MMP25, MMP8, NEDD4, NFE2L2, NPEPPS, NRD1, PERP, PITRM1, PLAUR, PROS1, PSME4, PTK2B, RCHY1, RNF103, RNF11, RNF217, RNF40, SERPINB1, SERPINC1, SOCS5, SOCS6, SPPL3, TBL1XR1, TIMP1, TMF1, TNFRSF1B, TRIB1, TRIP12, UBE2B, UBE2D1, UBE2H, UBE4A, UBR1, USP15, USP3, USP31, USP32, YOD1]	51.3761
GO:0048523	negative regulation of cellular process	364	10.9244	1.8504e-06	3.07493e-05	[ADA, ADAMDEC1, AIDA, AKIRIN2, AKR1B1, ANAPC5, AP2B1, ARID4A, ARID5B, ASF1A, ASPH, ATF7IP, ATP5A1, ATPIF1, ATRAID, ATXN1, BASP1, BAZ2A, BCL3, BCL6, BIRC2, BLM, BMP4, BMPR2, BNIP3, BNIP3L, BPI, BUB1, BUB3, C14orf169, C1D, C1QBP, C1QC, C5AR2, CBL, CCDC23, CCL5, CCNB1, CD40LG, CD44, CD9, CDC16, CDC20, CDC73, CDK1, CDK4, CDK5RAP1, CDKN2C, CEBPB, CHCHD3, CHP1, CHST11, CIB1, CLK2, CNOT2, CNR2, COPS8, C…	[23572, A4GNT, AAMDC, AARS, AATF, AATK, ABCA1, ABCA5, ABCG1, ABHD2, ABHD6, ABI1, ABL1, ABR, ACAA2, ACADL, ACADVL, ACD, ACER2, ACHE, ACIN1, ACKR3, ACP5, ACTC1, ACTN1, ACTN2, ACTN4, ACVR1, ACVR1B, ACVR1C, ACVRL1, ADA, ADAM10, ADAM22, ADAM8, ADAMDEC1, ADAMTS1, ADAMTS12, ADAMTS20, ADAMTS7, ADAMTS8, ADAMTSL2, ADAR, ADARB1, ADCYAP1, ADCYAP1R1, ADD1, ADD2, ADH7, ADIPOQ, ADIPOR1, ADIPOR2, ADM, ADNP, ADNP…	[ADA, ADAMDEC1, AIDA, AKR1B1, ANAPC5, ASF1A, ATP5A1, ATPIF1, ATRAID, BMP4, BNIP3, BUB1, BUB3, C14orf169, C1D, C1QBP, CCDC23, CCL5, CCNB1, CD40LG, CDC16, CDC20, CDK1, CDK4, CDK5RAP1, CDKN2C, CHCHD3, CIB1, CNR2, COPS8, CTSH, CX3CR1, DAD1, DHX58, DNPEP, DPP4, DUSP12, EIF4A3, EIF4EBP1, ERCC1, ETS1, EVL, F2R, FABP3, FAF1, FAIM3, FAM60A, FBXO5, FXN, FYN, GLIS2, GNB2L1, GPR55, GPX1, GZMA, HDGF, HEY2, HI…	45.0549	[AKIRIN2, AP2B1, ARID4A, ARID5B, ASPH, ATF7IP, ATXN1, BASP1, BAZ2A, BCL3, BCL6, BIRC2, BLM, BMPR2, BNIP3L, BPI, C1QC, C5AR2, CBL, CD44, CD9, CDC73, CEBPB, CHP1, CHST11, CLK2, CNOT2, CPEB4, CREBBP, CRHBP, CSNK1E, CSNK2A2, CTNNB1, CUL2, CUL3, CUL4A, CXCL1, CXCR2, CYP26A1, DDIT3, DDIT4, DEDD, DEDD2, DLC1, DNAJB6, DNMT3L, DUSP1, DUSP16, DYRK1A, EGR1, EP300, EPC1, FAIM2, FAM129A, FCER1G, FOXO3, FOXO4,…	54.9451
GO:0044281	small molecule metabolic process	337	11.0492	1.83933e-06	3.0868e-05	[ABCC8, ABHD5, ACAA1, ACSF2, ACSL4, ADA, ADAP1, ADCY4, ADK, AGPS, AKR1A1, AKR1B1, ALDH1L1, ALDOA, ALOX5AP, ALS2CR12, ARF3, ARF5, ARG2, ARHGAP26, ARID4A, ASAP1, ATIC, ATP5A1, ATP5G1, ATP5G2, ATP5G3, ATP5I, ATP5L, ATP5O, ATP6V1A, ATPIF1, AZIN1, B4GALT5, BCAT2, BCKDHB, BCL6, BLM, C1D, CA12, CA5B, CALCRL, CCBL2, CD320, CD44, CERK, CHST11, CLK2, CNBP, COQ2, COQ4, COQ7, COX4I1, COX5A, COX5B, CPT1A, CPT…	[AAAS, AACS, AADAT, AANAT, AARS, AARS2, AARSD1, AASDH, AASDHPPT, AASS, ABAT, ABCA1, ABCA2, ABCB1, ABCB11, ABCB4, ABCB7, ABCC1, ABCC3, ABCC5, ABCC8, ABCD1, ABCD2, ABCD3, ABCD4, ABCG1, ABCG2, ABCG5, ABCG8, ABHD10, ABHD12, ABHD14A-ACY1, ABHD5, ACAA1, ACAA2, ACACA, ACACB, ACAD11, ACAD8, ACADL, ACADM, ACADS, ACADSB, ACADVL, ACAN, ACAP1, ACAP2, ACAP3, ACAT1, ACER1, ACER2, ACER3, ACHE, ACIN1, ACLY, ACMS…	[ABCC8, ACSF2, ADA, ADK, AKR1A1, AKR1B1, ARF5, ATIC, ATP5A1, ATP5G1, ATP5G2, ATP5G3, ATP5I, ATP5L, ATP5O, ATPIF1, BCAT2, BCKDHB, C1D, CA5B, CALCRL, CCBL2, CD320, CERK, CNBP, COQ2, COQ4, COQ7, COX4I1, COX5A, COX5B, CSPG5, CYB5A, CYC1, DALRD3, DCTPP1, DCXR, DECR1, DENND1B, DHPS, DNAJC24, DTD1, DUT, ECHS1, EIF4A3, ENOPH1, ENPP4, ESD, FABP3, FANCA, FARSB, FCER1A, FH, FLAD1, FXN, GDPD1, GGH, GGT7, GMD…	56.3798	[ABHD5, ACAA1, ACSL4, ADAP1, ADCY4, AGPS, ALDH1L1, ALDOA, ALOX5AP, ALS2CR12, ARF3, ARG2, ARHGAP26, ARID4A, ASAP1, ATP6V1A, AZIN1, B4GALT5, BCL6, BLM, CA12, CD44, CHST11, CLK2, CPT1A, CPT2, CREBBP, CTNNB1, CUBN, CYB5R4, CYP26A1, DENND5A, DLC1, DNAJB6, DPYD, ELOVL7, ENTPD3, FGD4, G0S2, GAPVD1, GCLM, GDPD3, GLUL, GNAI3, GNB1, GNG12, GYG1, HAL, HBB, HIF1A, HSD11B1, IDO2, IFNAR1, IPMK, IQGAP1, IRS2, K…	43.6202
GO:0001819	positive regulation of cytokine production	49	17.6895	1.98727e-06	3.27032e-05	[AKIRIN2, ANKRD42, BCL3, BIRC2, C1QBP, CD14, CD2, CD40LG, CREBBP, CTNNB1, DDIT3, DHX58, EP300, FCER1G, HIF1A, IDO1, IFNAR1, IL17RA, IL18, IL23A, IL4R, IL6R, IRF3, IRF7, KLRK1, LSM14A, MALT1, MIF, MRE11A, NDUFA2, NFKBIA, POLR2H, POLR2L, POLR3H, PRKCQ, RARA, RPSA, S100A9, SAA1, SOD1, STAT6, TBC1D23, THBS1, TLR2, TLR4, TMF1, TNFRSF1A, TNFSF4, XRCC5]	[ADAM17, ADAM8, ADCYAP1, ADIPOQ, ADORA2B, ADRA2A, AFAP1L2, AGPAT1, AGPAT2, AGT, AGXT, AIM2, AKIRIN2, ALOX15B, AMH, ANKRD42, ARFGEF2, ARHGEF2, ARNT, ATF2, ATP6AP2, BCL10, BCL3, BIRC2, BIRC3, C1QBP, C3, C3AR1, C5, CALCA, CARD11, CARD8, CARD9, CASP1, CCL19, CCL3, CCR2, CCR7, CD14, CD2, CD34, CD36, CD3E, CD40, CD40LG, CD46, CD74, CD83, CHIA, CHUK, CLEC7A, CREBBP, CSF1R, CSF2, CTNNB1, CX3CL1, DDIT3, D…	[C1QBP, CD2, CD40LG, DHX58, IDO1, IL23A, IRF3, IRF7, KLRK1, MALT1, MIF, MRE11A, NDUFA2, POLR2H, POLR2L, POLR3H, PRKCQ, RPSA, SOD1, XRCC5]	40.8163	[AKIRIN2, ANKRD42, BCL3, BIRC2, CD14, CREBBP, CTNNB1, DDIT3, EP300, FCER1G, HIF1A, IFNAR1, IL17RA, IL18, IL4R, IL6R, LSM14A, NFKBIA, RARA, S100A9, SAA1, STAT6, TBC1D23, THBS1, TLR2, TLR4, TMF1, TNFRSF1A, TNFSF4]	59.1837
GO:0035556	intracellular signal transduction	269	11.4274	2.07135e-06	3.3759e-05	[ADA, ADAM9, ADAP1, ADCY4, AIDA, AKAP13, APAF1, ARF3, ARF5, ARHGAP26, ARL4A, ARL6IP5, ASAP1, ASB5, ASPH, BCL3, BCL6, BID, BIRC2, BLNK, BMP4, BNIP3, BUB1, C1QBP, C3orf58, CASP12, CBL, CCL5, CD14, CD19, CD44, CD8A, CDK1, CHP1, CIB1, COPS8, CORO2A, CRKL, CTNNB1, CTSH, CUL2, CUL3, CUL4A, CXCL1, DDIT3, DDIT4, DEDD2, DENND1B, DENND5A, DGKA, DGKH, DHX58, DLC1, DUSP1, DUSP12, DUSP16, DYRK1A, E2F2, EEF1D,…	[A2M, AATK, ABCA1, ABI2, ABL1, ABR, ABRA, ACAP1, ACAP2, ACAP3, ACKR3, ACOT11, ADA, ADAM17, ADAM8, ADAM9, ADAP1, ADAP2, ADC, ADCY1, ADCY10, ADCY2, ADCY3, ADCY4, ADCY5, ADCY6, ADCY7, ADCY8, ADCY9, ADCYAP1, ADCYAP1R1, ADIPOQ, ADIPOR1, ADM, ADORA1, ADORA2B, ADORA3, ADRA1A, ADRA1B, ADRA1D, ADRA2A, ADRA2B, ADRA2C, ADRB1, ADRB2, ADRB3, AEN, AGAP1, AGAP10, AGAP11, AGAP2, AGAP3, AGAP4, AGAP5, AGAP6, AGAP7…	[ADA, AIDA, ARF5, ARL6IP5, ASB5, BID, BLNK, BMP4, BNIP3, BUB1, C1QBP, C3orf58, CASP12, CCL5, CD19, CD8A, CDK1, CIB1, COPS8, CTSH, DENND1B, DGKA, DHX58, DUSP12, EEF1D, EIF4EBP1, F2R, FAF1, FCER1A, FYN, GNAS, GNB2L1, GPR183, GPR55, GPX1, GZMB, HINT1, HIST4H4, HRH4, HTRA2, IL23A, INPP4B, IRAK1BP1, IRF3, IRF7, ITGA1, KLRG1, LCK, LGALS1, MAGED1, MALT1, MAP4K1, MDFIC, MIF, MLH1, NCALD, NDUFA13, NDUFA2,…	42.3792	[ADAM9, ADAP1, ADCY4, AKAP13, APAF1, ARF3, ARHGAP26, ARL4A, ASAP1, ASPH, BCL3, BCL6, BIRC2, CBL, CD14, CD44, CHP1, CORO2A, CRKL, CTNNB1, CUL2, CUL3, CUL4A, CXCL1, DDIT3, DDIT4, DEDD2, DENND5A, DGKH, DLC1, DUSP1, DUSP16, DYRK1A, E2F2, EP300, FAM13A, FGD4, FOS, FOXO3, FOXO4, GADD45A, GAPVD1, GNB1, HIF1A, HIPK2, HIPK3, ID1, IFNAR1, IGF1R, IL10, IL18, IL22RA2, IL4R, IL6R, IL8, IQGAP1, IRAK2, IRAK3, I…	57.6208
GO:0042110	T cell activation	65	15.9314	2.12066e-06	3.42335e-05	[ADA, ADK, AP3B1, BCL3, BCL6, BLM, BMP4, C19orf10, CAMK4, CCL5, CD2, CD3D, CD3G, CD7, CD8A, CHD7, CRTAM, CTNNB1, DPP4, EGR1, FYN, HLA-DMA, HLX, IDO1, IFNAR1, IL10, IL18, IL23A, IL2RA, IL4R, IL7, KLRK1, LAG3, LCK, LEF1, LGALS1, LGALS3, LYN, MAFB, MALT1, NEDD4, NLRC3, PAK1, PPP3CA, PRKCQ, PSMB10, PTPN22, RARA, RHOH, SCGB1A1, SIT1, SOCS5, SOCS6, SOD1, STAT6, STOML2, TBX21, TCF3, TGFBR2, THEMIS, THY1…	[ADA, ADAM17, ADAM8, ADK, ADORA2A, AIF1, AKT1, AMICA1, ANXA1, AP3B1, AP3D1, APC, ATP7A, B2M, BAD, BATF, BAX, BCL10, BCL11A, BCL11B, BCL2, BCL3, BCL6, BLM, BMP4, BTLA, BTN2A2, BTN3A1, C19orf10, C21orf33, CADM1, CAMK4, CARD11, CASP3, CASP8, CAV1, CBLB, CCL19, CCL2, CCL21, CCL5, CCND3, CCR2, CCR7, CD151, CD1C, CD1D, CD2, CD209, CD24, CD247, CD274, CD276, CD28, CD300A, CD3D, CD3E, CD3G, CD4, CD46, CD…	[ADA, ADK, BMP4, C19orf10, CAMK4, CCL5, CD2, CD3D, CD3G, CD7, CD8A, CRTAM, DPP4, FYN, HLA-DMA, IDO1, IL23A, IL2RA, IL7, KLRK1, LAG3, LCK, LEF1, LGALS1, MALT1, NLRC3, PRKCQ, PSMB10, RHOH, SCGB1A1, SIT1, SOD1, STOML2, TBX21, TCF3, TGFBR2, THEMIS]	56.9231	[AP3B1, BCL3, BCL6, BLM, CHD7, CTNNB1, EGR1, HLX, IFNAR1, IL10, IL18, IL4R, LGALS3, LYN, MAFB, NEDD4, PAK1, PPP3CA, PTPN22, RARA, SOCS5, SOCS6, STAT6, THY1, TNFSF4, TREML2, VAV1, XRCC4]	43.0769
GO:0043624	cellular protein complex disassembly	37	19.8925	2.14957e-06	3.43729e-05	[ASPH, CCNB1, CIB1, ICT1, MRPL23, RPL10A, RPL11, RPL13, RPL17, RPL18A, RPL21, RPL23, RPL27, RPL27A, RPL28, RPL3, RPL30, RPL34, RPL35, RPL4, RPL6, RPL7, RPLP2, RPS11, RPS13, RPS14, RPS15A, RPS16, RPS17, RPS2, RPS21, RPS26, RPS4X, RPS8, RPSA, SPAST, STMN1]	[ADD1, ADD2, APC, AQP2, ARHGEF2, ASPH, AURKA, AURKB, AVIL, CAPG, CAPZA1, CAPZA2, CAPZA3, CAPZB, CCNB1, CFL1, CFL2, CIB1, CKAP2, CLASP1, CLASP2, DMTN, DSTN, EIF5A, EIF5A2, EIF5AL1, EML4, EPS8, ETF1, F2RL1, FAU, FGF13, GAS2L1, GAS2L2, GSN, GSPT1, GSPT2, HDAC6, HRSP12, ICT1, KATNB1, KIF18A, KIF18B, KIF19, KIF24, KIF2B, KIF2C, LIMA1, LRRC16A, MAP6D1, MICAL1, MICAL2, MICAL3, MID1IP1, MRPL13, MRPL23, M…	[CCNB1, CIB1, ICT1, MRPL23, RPL10A, RPL11, RPL13, RPL17, RPL18A, RPL21, RPL23, RPL27, RPL27A, RPL28, RPL3, RPL30, RPL34, RPL35, RPL4, RPL6, RPL7, RPLP2, RPS11, RPS13, RPS14, RPS15A, RPS16, RPS17, RPS2, RPS21, RPS26, RPS4X, RPS8, RPSA, STMN1]	94.5946	[ASPH, SPAST]	5.40541
GO:0042542	response to hydrogen peroxide	26	23.8532	2.18995e-06	3.46912e-05	[ADA, ADAM9, BNIP3, CDK1, DLC1, DUSP1, DUSP12, EP300, ETS1, FXN, GPX1, HBB, HP, KLF4, LCK, LIG1, MAP3K5, NFE2L2, PARK7, PLEKHA1, PRDX2, PRDX6, PTK2B, SOD1, SOD2, STAT6]	[ADA, ADAM9, ANXA1, APEX1, APOA4, APTX, AQP1, ARG1, AXL, BAD, BAK1, BCL2, BNIP3, CAT, CDK1, COL1A1, CRYAA, CRYAB, CYP11A1, DLC1, DUOX1, DUOX2, DUSP1, DUSP12, ECT2, EP300, EPX, ETS1, FABP1, FAM58A, FKBP1B, FOSL1, FXN, GLRX2, GLYAT, GNAO1, GPX1, GPX3, GPX4, GUCY2C, HBA1, HBB, HDAC6, HGF, HMOX1, HP, HPR, IL18BP, IL6, JUN, KLF2, KLF4, KRT89P, LCK, LCN2, LIG1, LPO, LRIG1, MAP3K5, MAPK7, MB, MDM2, MET,…	[ADA, BNIP3, CDK1, DUSP12, ETS1, FXN, GPX1, LCK, LIG1, PARK7, PLEKHA1, PRDX2, SOD1]	50	[ADAM9, DLC1, DUSP1, EP300, HBB, HP, KLF4, MAP3K5, NFE2L2, PRDX6, PTK2B, SOD2, STAT6]	50
GO:0002312	B cell activation involved in immune response	16	32.6531	2.58462e-06	3.98266e-05	[ADA, BCL3, BCL6, CD180, CD40LG, ERCC1, GPR183, IL10, LGALS1, MLH1, PTK2B, STAT6, TBX21, TLR4, TNFSF4, XRCC4]	[ADA, AICDA, ARTN, BATF, BCL3, BCL6, CD180, CD28, CD40, CD40LG, CLCF1, ERCC1, EXO1, EXOSC3, EXOSC6, FOXP3, GPR183, HSPD1, IFNB1, IFNG, IL10, IL2, IL27RA, IL4, LGALS1, LGALS8, LIG4, MLH1, MSH2, MSH6, NBN, NDFIP1, NKX2-3, PAXIP1, PLCG2, PTK2B, PTPRC, RNF168, RNF8, STAT6, SUPT6H, SWAP70, TBX21, TGFB1, THOC1, TLR4, TNFSF13, TNFSF4, XRCC4]	[ADA, CD180, CD40LG, ERCC1, GPR183, LGALS1, MLH1, TBX21]	50	[BCL3, BCL6, IL10, PTK2B, STAT6, TLR4, TNFSF4, XRCC4]	50
GO:0006120	mitochondrial electron transport, NADH to ubiquinone	16	32.6531	2.58462e-06	3.98266e-05	[NDUFA10, NDUFA2, NDUFA3, NDUFA7, NDUFAB1, NDUFB10, NDUFB2, NDUFB7, NDUFB8, NDUFC1, NDUFC2, NDUFS6, NDUFS7, NDUFS8, NDUFV2, NDUFV3]	[BDNF, BDNF-AS, COQ9, DLD, FAM3A, LDHD, ND1, ND2, ND3, ND4, ND4L, ND5, NDUFA1, NDUFA10, NDUFA2, NDUFA3, NDUFA4, NDUFA4P1, NDUFA5, NDUFA6, NDUFA7, NDUFA8, NDUFA9, NDUFAB1, NDUFAF1, NDUFB1, NDUFB10, NDUFB2, NDUFB3, NDUFB4, NDUFB5, NDUFB6, NDUFB7, NDUFB8, NDUFB9, NDUFC1, NDUFC2, NDUFC2-KCTD14, NDUFS1, NDUFS2, NDUFS3, NDUFS4, NDUFS5, NDUFS6, NDUFS7, NDUFS8, NDUFV1, NDUFV2, NDUFV3]	[NDUFA10, NDUFA2, NDUFA3, NDUFA7, NDUFAB1, NDUFB10, NDUFB2, NDUFB7, NDUFB8, NDUFC1, NDUFC2, NDUFS6, NDUFS7, NDUFS8, NDUFV2, NDUFV3]	100	[]	0
GO:0051249	regulation of lymphocyte activation	58	16.4773	2.54719e-06	3.99767e-05	[ADA, ADK, AP3B1, BCL6, BLM, BMP4, C19orf10, CAMK4, CCL5, CD2, CD3D, CD3G, CTNNB1, DPP4, FLT3LG, FYN, GPR183, HLA-DMA, HLX, IDO1, IL10, IL18, IL23A, IL2RA, IL4R, IL7, IRS2, KLRK1, LAG3, LCK, LGALS1, LGALS3, LYN, LYST, MALT1, MERTK, MIF, PAK1, PRDM1, PRKCQ, PTPN22, RARA, S100A9, SAMSN1, SCGB1A1, SIT1, SOCS5, SOCS6, SOD1, STAT6, TBX21, TCF3, TGFBR2, THY1, TLR4, TNFRSF13B, TNFSF4, VAV1]	[ADA, ADAM8, ADK, ADORA2A, AHR, AIF1, AKT1, AMH, AP1G1, AP3B1, AP3D1, ATM, AXL, BAD, BCL10, BCL2, BCL6, BLM, BLOC1S3, BLOC1S6, BMP4, BTK, BTLA, BTN2A2, C19orf10, C21orf33, CAMK4, CARD11, CASP3, CAV1, CBLB, CCL19, CCL2, CCL21, CCL5, CCR2, CCR7, CD1D, CD2, CD209, CD24, CD247, CD27, CD274, CD276, CD28, CD300A, CD38, CD3D, CD3E, CD3G, CD4, CD40, CD46, CD47, CD5, CD55, CD59, CD74, CD80, CD83, CD86, CD…	[ADA, ADK, BMP4, C19orf10, CAMK4, CCL5, CD2, CD3D, CD3G, DPP4, FLT3LG, FYN, GPR183, HLA-DMA, IDO1, IL23A, IL2RA, IL7, KLRK1, LAG3, LCK, LGALS1, MALT1, MIF, PRKCQ, SCGB1A1, SIT1, SOD1, TBX21, TCF3, TGFBR2, TNFRSF13B]	55.1724	[AP3B1, BCL6, BLM, CTNNB1, HLX, IL10, IL18, IL4R, IRS2, LGALS3, LYN, LYST, MERTK, PAK1, PRDM1, PTPN22, RARA, S100A9, SAMSN1, SOCS5, SOCS6, STAT6, THY1, TLR4, TNFSF4, VAV1]	44.8276
GO:0033365	protein localization to organelle	89	14.4013	2.5829e-06	4.01653e-05	[AP3B1, BCL3, BCL6, BID, BMP4, CDK1, CHP1, CNEP1R1, DNAJB6, EP300, F2R, FAF1, FYN, GRPEL2, GZMB, IL10, IL18, IL23A, IPO9, KPNA6, MACF1, MDFIC, MIPEP, MRPL23, NDUFA13, NEDD4, NFKBIA, OPTN, PMAIP1, PMPCA, PPP3CA, PPP3CC, RAB7A, RPL10A, RPL11, RPL13, RPL17, RPL18A, RPL21, RPL23, RPL27, RPL27A, RPL28, RPL3, RPL30, RPL34, RPL35, RPL4, RPL6, RPL7, RPLP2, RPS11, RPS13, RPS14, RPS15A, RPS16, RPS17, RPS2,…	[653252, ABRA, ACAP2, ACD, ADAR, ADRB1, AGAP3, AGT, AGTR2, AGXT, AHI1, AIP, AKAP6, AKR1B10, AKR1C3, AKT1, ANAPC2, ANK2, ANKRD13C, AP3B1, AP3D1, AP3M1, APC2, APOD, ARF6, ARFRP1, ARL1, ARL2, ARL2BP, ARNTL, ASNA1, ATG9A, ATP6V1D, ATP9B, AURKAIP1, AURKB, AXIN1, AXIN2, BAD, BAG6, BAMBI, BANP, BAX, BBC3, BBS2, BBS4, BCL2, BCL2L11, BCL3, BCL6, BICD1, BID, BMF, BMP4, BMP7, BMPR1A, BUB1B, C11orf73, C1QTNF…	[BID, BMP4, CDK1, CNEP1R1, F2R, FAF1, FYN, GRPEL2, GZMB, IL23A, IPO9, MDFIC, MIPEP, MRPL23, NDUFA13, OPTN, PMAIP1, PMPCA, PPP3CC, RPL10A, RPL11, RPL13, RPL17, RPL18A, RPL21, RPL23, RPL27, RPL27A, RPL28, RPL3, RPL30, RPL34, RPL35, RPL4, RPL6, RPL7, RPLP2, RPS11, RPS13, RPS14, RPS15A, RPS16, RPS17, RPS2, RPS21, RPS26, RPS4X, RPS8, RPSA, SEC11C, SEC61G, SPCS1, SPCS2, SSR3, TERF2IP, TIMM10B, TIMM13, …	70.7865	[AP3B1, BCL3, BCL6, CHP1, DNAJB6, EP300, IL10, IL18, KPNA6, MACF1, NEDD4, NFKBIA, PPP3CA, RAB7A, SNX10, SPIDR, SRP19, TACC3, TCF7L2, TLR2, TLR4, TNFRSF1A, VAMP7, VAPA, WAPAL, ZBTB16]	29.2135
GO:0071310	cellular response to organic substance	209	11.8885	2.69223e-06	4.1111e-05	[ADAM9, ADCY4, AKAP13, AP2B1, ATP6V0C, ATP6V1A, ATP6V1C1, ATP6V1G1, BLM, BMP4, C19orf10, C2CD5, CALCRL, CAMK4, CASP12, CBL, CCL5, CCNB1, CD14, CD180, CD19, CD44, CDC73, CDK1, CDK16, CEBPB, CHST11, CIB1, CPEB4, CPT1A, CRHBP, CRKL, CSF2RB, CTNNB1, CTSB, CTSH, CX3CR1, CXCR2, CYP26A1, DDIT3, DDIT4, DUSP1, DUSP12, EGR1, EIF4A3, EIF4B, EIF4EBP1, EIF4G3, EP300, FAM20C, FGD4, FOS, FOSL2, FOXO3, FOXO4, FY…	[AAAS, AACS, AANAT, AARS, AATF, ABCA1, ABL2, ABR, ACADVL, ACAP2, ACD, ACKR2, ACKR3, ACKR4, ACSL1, ACSL6, ACVR1, ACVRL1, ADAM17, ADAM9, ADAMTS12, ADAMTS7, ADAMTSL2, ADAR, ADCY1, ADCY2, ADCY3, ADCY4, ADCY5, ADCY6, ADCY7, ADCY8, ADCY9, ADCYAP1, ADCYAP1R1, ADD1, ADIPOQ, ADIPOR1, ADIPOR2, ADNP2, ADORA2A, ADRA2A, ADRBK1, AGO1, AGO2, AGO3, AGO4, AGPAT1, AGPAT2, AGRP, AGT, AGTR2, AGXT, AHSG, AICDA, AIF1,…	[BMP4, C19orf10, C2CD5, CALCRL, CAMK4, CASP12, CCL5, CCNB1, CD180, CD19, CDK1, CDK16, CIB1, CTSH, CX3CR1, DUSP12, EIF4A3, EIF4B, EIF4EBP1, FYN, GBP2, GBP5, GBP6, GNAS, GNG5, HDGF, HERC5, HMGN3, HTRA2, HYAL1, IFI27, IFI30, IFI35, IRF3, IRF7, IRG1, ISG15, KLRK1, LCK, LEF1, LGALS1, MAGED1, MIF, MX1, NDUFA2, NGFRAP1, NPM1, NPRL2, NUP37, NUP43, NUP85, NUP93, OAS1, OAS2, P2RY11, PCK2, PIN1, PPP2R5D, PR…	40.1914	[ADAM9, ADCY4, AKAP13, AP2B1, ATP6V0C, ATP6V1A, ATP6V1C1, ATP6V1G1, BLM, CBL, CD14, CD44, CDC73, CEBPB, CHST11, CPEB4, CPT1A, CRHBP, CRKL, CSF2RB, CTNNB1, CTSB, CXCR2, CYP26A1, DDIT3, DDIT4, DUSP1, EGR1, EIF4G3, EP300, FAM20C, FGD4, FOS, FOSL2, FOXO3, FOXO4, GNB1, GNG12, HCK, HEYL, HIF1A, HIPK2, ID1, IFNAR1, IGF1R, IL10, IL10RB, IL17RA, IL18, IL1R1, IL1R2, IL22RA2, IL4R, IL6R, IL8, IRAK2, IRAK3, …	59.8086
GO:0071396	cellular response to lipid	49	17.5	2.72718e-06	4.12729e-05	[ADAM9, AKAP13, BMP4, CCL5, CCNB1, CD14, CD180, CDC73, CPT1A, CRHBP, CX3CR1, CYP26A1, EGR1, GNAS, GNB1, HCK, IL10, IL18, IL8, IRAK2, IRF3, IRG1, KLRK1, LEF1, LTF, LYN, MIF, NDUFA2, NFKBIA, PLSCR4, PRDM1, PTGDR, PTK2B, RARA, RARG, REST, RPSA, S100A9, SERPINB9, SGMS1, SHPK, TLR2, TLR4, TNFRSF1A, TNFRSF1B, TNFSF4, TRIB1, URI1, XRCC5]	[AACS, ABCA1, ABL2, ACVR1, ADAM9, ADCY6, ADCYAP1, ADD1, ADNP2, AGTR2, AICDA, AKAP13, AKR1C3, ALDH1A2, ALOX12, AMH, ANKRD1, ANXA1, APOB, APOE, AQP1, AQP4, ARG1, AXL, BAD, BGLAP, BMP4, BMP7, BRINP3, CACTIN, CAMP, CASP9, CASR, CCL2, CCL3, CCL5, CCNB1, CCR5, CD14, CD180, CD36, CD40, CD55, CD86, CDC73, CEBPE, CHAMP1, CMPK2, COL1A1, CPS1, CPT1A, CRH, CRHBP, CSF2, CSF3, CTR9, CX3CR1, CYP11A1, CYP17A1, C…	[BMP4, CCL5, CCNB1, CD180, CX3CR1, GNAS, IRF3, IRG1, KLRK1, LEF1, MIF, NDUFA2, PTGDR, RPSA, SERPINB9, SHPK, URI1, XRCC5]	36.7347	[ADAM9, AKAP13, CD14, CDC73, CPT1A, CRHBP, CYP26A1, EGR1, GNB1, HCK, IL10, IL18, IL8, IRAK2, LTF, LYN, NFKBIA, PLSCR4, PRDM1, PTK2B, RARA, RARG, REST, S100A9, SGMS1, TLR2, TLR4, TNFRSF1A, TNFRSF1B, TNFSF4, TRIB1]	63.2653
GO:0009893	positive regulation of metabolic process	271	11.3389	3.54891e-06	5.32336e-05	[ABHD5, ABLIM1, ADAM9, ADCY4, AKIRIN2, AKR1B1, ALYREF, ANAPC5, ANXA2, ARL6IP5, ARMCX3, ARNTL2, ASF1A, ASPH, ATF7IP, ATXN1, BCL3, BIRC2, BLM, BMP4, BMPR2, BNIP3, C14orf166, C19orf10, C1QBP, CALCRL, CAMK4, CBFA2T3, CCL5, CCNB1, CCND2, CCPG1, CD3D, CD44, CDC16, CDC20, CDC73, CDK1, CDK4, CHP1, CIB1, CLIC5, CLOCK, CNBP, CNEP1R1, CNPY2, COA3, COPS8, CPT1A, CREBBP, CREM, CRKL, CSNK1E, CSNK2A2, CTNNB1, C…	[AADAC, AAMDC, AATF, ABCA1, ABCD2, ABCF1, ABCG1, ABHD14B, ABHD5, ABL1, ABLIM1, ABLIM2, ABLIM3, ABRA, ACACA, ACACB, ACADVL, ACD, ACE2, ACKR3, ACLY, ACR, ACSL1, ACSL3, ACSL6, ACVR1, ACVR1B, ACVR2A, ACVR2B, ACVRL1, ADAM17, ADAM8, ADAM9, ADCY1, ADCY2, ADCY3, ADCY4, ADCY5, ADCY6, ADCY7, ADCY8, ADCY9, ADCYAP1, ADCYAP1R1, ADD1, ADIPOQ, ADIRF, ADM, ADM2, ADORA1, ADORA2A, ADORA2B, ADORA3, ADRA1A, ADRA1B, …	[ABLIM1, AKR1B1, ALYREF, ANAPC5, ARL6IP5, ASF1A, BMP4, BNIP3, C14orf166, C19orf10, C1QBP, CALCRL, CAMK4, CBFA2T3, CCL5, CCNB1, CCND2, CD3D, CDC16, CDC20, CDK1, CDK4, CIB1, CLIC5, CNBP, CNEP1R1, CNPY2, COA3, COPS8, CTSH, DBP, EIF4A3, ETS1, F2R, FABP3, FBXO5, FCER1A, GLIS2, GNAS, GNB2L1, GPR183, GPR55, HDGF, HEY2, HMGN3, HPRT1, IGJ, IL23A, IRF7, IRG1, ITGA1, KLRG1, KLRK1, LBH, LCK, LDLRAP1, LEF1, L…	43.1734	[ABHD5, ADAM9, ADCY4, AKIRIN2, ANXA2, ARMCX3, ARNTL2, ASPH, ATF7IP, ATXN1, BCL3, BIRC2, BLM, BMPR2, CCPG1, CD44, CDC73, CHP1, CLOCK, CPT1A, CREBBP, CREM, CRKL, CSNK1E, CSNK2A2, CTNNB1, DCAF6, DDIT3, DLC1, DYRK1A, EGR1, EIF4G3, EP300, EPC1, ETS2, F12, FAM129A, FOS, FOXO3, FOXO4, GADD45A, GPBP1, GTF2A2, HBB, HEYL, HIF1A, HIPK2, HOXB1, IFNAR1, IGF1R, IL10, IL18, IL6R, IL8, IQGAP1, IRAK2, IRAK4, IRS2…	56.8266
GO:0023051	regulation of signaling	289	11.2189	3.74826e-06	5.57306e-05	[ABCC8, ADA, ADAM9, ADAP1, AIDA, AKAP13, AKR1B1, AP2B1, APAF1, ARHGAP26, ARL6IP5, ASAP1, ASPH, ATPIF1, ATXN1, BCL3, BCL6, BID, BIRC2, BLNK, BMP4, BMPR2, BNIP3, BUB1, C1D, C1QBP, C3orf58, CBL, CCL5, CD180, CD226, CD44, CD8A, CDC20, CDC73, CDK1, CDK16, CHD7, CHP1, CHST11, CIB1, CLOCK, CNOT2, CNR2, COPS8, CPT1A, CREBBP, CRHBP, CRKL, CSNK1E, CSNK2A2, CSPG5, CTNNB1, CTSC, CTSH, CUL3, CX3CR1, CYP26A1, …	[A2M, AACS, AAK1, ABCA1, ABCC8, ABHD6, ABR, ABRA, ACAA2, ACAP1, ACAP2, ACAP3, ACHE, ACKR3, ACPP, ACSL5, ACVR1, ACVR1B, ACVR1C, ACVR2A, ACVR2B, ACVRL1, ADA, ADAM17, ADAM8, ADAM9, ADAMTS12, ADAMTS20, ADAMTSL2, ADAP1, ADAP2, ADCYAP1, ADH7, ADIPOQ, ADIPOR1, ADM, ADORA1, ADORA2A, ADORA2B, ADORA3, ADRA1A, ADRA1B, ADRA1D, ADRA2A, ADRA2B, ADRA2C, ADRB1, ADRB2, ADRB3, ADRBK1, ADRBK2, AES, AFAP1L2, AGAP1, …	[ABCC8, ADA, AIDA, AKR1B1, ARL6IP5, ATPIF1, BID, BLNK, BMP4, BNIP3, BUB1, C1D, C1QBP, C3orf58, CCL5, CD180, CD226, CD8A, CDC20, CDK1, CDK16, CIB1, CNR2, COPS8, CSPG5, CTSC, CTSH, CX3CR1, DENND1B, DHX58, DUSP12, EEF1D, F2R, FAF1, FCER1A, FXN, FYN, GLIS2, GNAS, GNB2L1, GPR183, GPR55, GPX1, GZMB, HEY2, HMGN3, HRH4, HTRA2, IL23A, IL7, INPP4B, IRF3, IRF7, IRG1, ITGA1, KCNS3, LCK, LDLRAP1, LEF1, LGALS1…	40.8304	[ADAM9, ADAP1, AKAP13, AP2B1, APAF1, ARHGAP26, ASAP1, ASPH, ATXN1, BCL3, BCL6, BIRC2, BMPR2, CBL, CD44, CDC73, CHD7, CHP1, CHST11, CLOCK, CNOT2, CPT1A, CREBBP, CRHBP, CRKL, CSNK1E, CSNK2A2, CTNNB1, CUL3, CYP26A1, DDIT3, DDIT4, DEDD2, DENND5A, DLC1, DUSP1, DUSP16, DYRK1A, EGR1, EP300, FAM13A, FAM20C, FEM1B, FGD4, FOXO4, G0S2, GADD45A, GAPVD1, GCLM, GLUL, GNB1, GSC, HEYL, HIF1A, HIPK2, HIPK3, ID1, …	59.1696
GO:0032101	regulation of response to external stimulus	86	14.3813	4.03632e-06	5.94919e-05	[ADA, ALOX5AP, ANKRD42, ANXA2, AP1S3, AP2B1, BCL6, BIRC2, C19orf10, C1QBP, C4BPA, C5AR2, CALCRL, CASP12, CCL5, CD180, CHID1, CNR2, CXCR2, DHX58, ENPP4, F12, F2R, FCER1A, FCER1G, FEM1C, FYN, GNB1, GPX1, HCK, HERC5, IDO1, IL10, IL17RA, IL18, IL1R1, IL22RA2, IL23A, IL2RA, IL6R, IL8, IRF3, IRG1, KLF4, LCK, LTF, LYN, MGLL, MIF, NFE2L2, NPY, OMG, PARK7, PLAUR, PPARD, PPARG, PRDM1, PRKCQ, PROS1, PSMA7, …	[A2M, ABR, ACE2, ACP5, ADA, ADAM10, ADAM17, ADAM8, ADAMTS12, ADCYAP1, ADIPOQ, ADORA1, ADORA2A, ADORA2B, ADORA3, AGER, AGT, AGTR1, AGXT, AHSG, AIF1, AIM2, AKR1C1, ALOX12, ALOX5AP, AMH, ANGPT2, ANKRD42, ANO6, ANXA1, ANXA2, AOAH, AP1B1, AP1G1, AP1M1, AP1M2, AP1S1, AP1S2, AP1S3, AP2A1, AP2A2, AP2B1, AP2M1, AP2S1, APOA1, APOBEC3F, APOBEC3G, APOD, APOE, APOH, ARF1, ARF1P1, ARTN, ATG7, ATP6V1H, AZU1, B2…	[ADA, AP1S3, C19orf10, C1QBP, CALCRL, CASP12, CCL5, CD180, CHID1, CNR2, DHX58, ENPP4, F2R, FCER1A, FYN, GPX1, HERC5, IDO1, IL23A, IL2RA, IRF3, IRG1, LCK, MIF, NPY, PARK7, PRKCQ, PSMA7, PSMB4, RPSA, SCGB1A1, SHPK, SPP1, STK39, TGFBR2, VEGFB]	41.8605	[ALOX5AP, ANKRD42, ANXA2, AP2B1, BCL6, BIRC2, C4BPA, C5AR2, CXCR2, F12, FCER1G, FEM1C, GNB1, HCK, IL10, IL17RA, IL18, IL1R1, IL22RA2, IL6R, IL8, KLF4, LTF, LYN, MGLL, NFE2L2, OMG, PLAUR, PPARD, PPARG, PRDM1, PROS1, PTK2B, PTPRJ, RCVRN, S100A12, S100A9, SAA1, SELP, SERPINC1, TBC1D23, TEC, THBS1, TLR2, TLR4, TNFRSF1A, TNFRSF1B, TNFSF4, TRIB1, ZFP36]	58.1395
GO:0016310	phosphorylation	198	11.9277	4.16311e-06	6.08317e-05	[ADAM9, ADCY4, AIDA, AKAP13, AKR1B1, ANXA2, ARL6IP5, ATXN1, AURKC, BLM, BMP4, BMPR2, C19orf10, CAMK4, CCL15, CCL5, CCNB1, CCND2, CD44, CDK1, CDK13, CDK16, CDK4, CDK5RAP1, CDKN2C, CERK, CHP1, CIB1, CLK2, CLK4, COPS8, COQ7, CPNE3, CRKL, CSNK1E, CSNK2A2, CTNNB1, CTSH, DDIT3, DDIT4, DUSP1, DUSP12, DUSP16, DYRK1A, EIF4G3, EP300, ERG, F2R, FAF1, FAM129A, FAM20C, FASTK, FCER1A, FOS, FOXO4, FXN, FYN, GAD…	[AAK1, AATK, ABI1, ABI2, ABI3, ABL1, ABL2, ACADVL, ACD, ACKR3, ACSL1, ACVR1, ACVR1B, ACVR1C, ACVR2A, ACVR2B, ACVRL1, ADAM10, ADAM17, ADAM8, ADAM9, ADAR, ADARB1, ADCY1, ADCY2, ADCY3, ADCY4, ADCY5, ADCY6, ADCY7, ADCY8, ADCY9, ADCYAP1, ADD1, ADIPOQ, ADM2, ADORA1, ADORA2A, ADORA2B, ADRA1A, ADRA1B, ADRA1D, ADRA2A, ADRA2B, ADRA2C, ADRB2, ADRB3, ADRBK1, AFAP1L2, AGT, AGXT, AHSG, AIDA, AJUBA, AK1, AK2, A…	[AIDA, AKR1B1, ARL6IP5, AURKC, BMP4, C19orf10, CAMK4, CCL5, CCNB1, CCND2, CDK1, CDK16, CDK4, CDK5RAP1, CDKN2C, CERK, CIB1, COPS8, COQ7, CTSH, DUSP12, F2R, FAF1, FASTK, FCER1A, FXN, FYN, GNB2L1, GPR183, GPR55, HDGF, HERC5, HRH4, IL23A, IMPACT, IRG1, ITGA1, KHK, LCK, MAGED1, MALT1, MAP4K1, MATK, MDFIC, MIF, MRE11A, MST4, NDUFA10, NDUFA2, NDUFA3, NDUFA7, NDUFAB1, NDUFB10, NDUFB2, NDUFB7, NDUFB8, NDU…	44.9495	[ADAM9, ADCY4, AKAP13, ANXA2, ATXN1, BLM, BMPR2, CCL15, CD44, CDK13, CHP1, CLK2, CLK4, CPNE3, CRKL, CSNK1E, CSNK2A2, CTNNB1, DDIT3, DDIT4, DUSP1, DUSP16, DYRK1A, EIF4G3, EP300, ERG, FAM129A, FAM20C, FOS, FOXO4, GADD45A, HCK, HIPK2, HIPK3, ID1, IFNAR1, IGF1R, IL18, IL22RA2, IL6R, IL8, IQGAP1, IRAK2, IRAK3, IRAK4, IRS2, ITGA6, ITGB2, KLF4, LIMK2, LTF, LYN, MAP3K15, MAP3K4, MAP3K5, MAP3K6, MAPKAPK2,…	55.0505
GO:0009168	purine ribonucleoside monophosphate biosynthetic process	19	27.9412	4.26912e-06	6.13234e-05	[ADA, ADK, ALDOA, ATIC, ATP5A1, ATP5G1, ATP5G2, ATP5G3, ATP5I, ATP5L, ATP5O, GMPS, HPRT1, IMPDH1, IMPDH2, PAICS, PRPS1L1, STOML2, SURF1]	[ADA, ADK, ADSL, ADSS, ADSSL1, AK2, AK5, AK9, ALDOA, AMPD1, AMPD2, AMPD3, APRT, ATIC, ATP12A, ATP1A1, ATP1A2, ATP1A3, ATP1A4, ATP4A, ATP5A1, ATP5B, ATP5C1, ATP5D, ATP5E, ATP5EP2, ATP5F1, ATP5G1, ATP5G2, ATP5G3, ATP5H, ATP5I, ATP5J, ATP5J2, ATP5L, ATP5L2, ATP5O, ATP5S, ATP6, ATP8, CHCHD10, COASY, FLCN, GART, GBAS, GMPS, H7C0C1_HUMAN, HPRT1, IMPDH1, IMPDH1P11, IMPDH2, LDHC, PAICS, PFAS, PID1, PKLR,…	[ADA, ADK, ATIC, ATP5A1, ATP5G1, ATP5G2, ATP5G3, ATP5I, ATP5L, ATP5O, GMPS, HPRT1, IMPDH1, IMPDH2, PAICS, PRPS1L1, STOML2, SURF1]	94.7368	[ALDOA]	5.26316
GO:0043170	macromolecule metabolic process	790	9.83076	4.24881e-06	6.15533e-05	[ABLIM1, ACTL6A, ADAM9, ADCY4, ADK, AFF4, AIDA, AKAP13, AKIRIN2, AKR1B1, ALG9, ALYREF, ANAPC13, ANAPC5, ANKRD42, ANXA2, AP5Z1, APAF1, APEH, ARID4A, ARID5B, ARIH2, ARL6IP4, ARMCX3, ARNTL2, ASB5, ASCC1, ASF1A, ASPH, ATF7IP, ATRAID, ATXN1, AURKC, B4GALT5, BAG2, BANF1, BASP1, BAZ1A, BAZ2A, BCL3, BCL6, BID, BIRC2, BLM, BMP4, BMPR2, BNIP3, BNIP3L, BTF3, BUB3, C14orf166, C14orf169, C19orf10, C1D, C1GALT…	[100128582, 101928497, 101928664, 23572, 440122, 653252, 653420, A1CF, A2M, A4GALT, A4GNT, AAK1, AAMDC, AANAT, AARS, AARS2, AARSD1, AASDHPPT, AATF, AATK, ABCA1, ABCA2, ABCC5, ABCD1, ABCE1, ABCF1, ABCG1, ABHD14B, ABI1, ABI2, ABI3, ABL1, ABL2, ABLIM1, ABLIM2, ABLIM3, ABO, ABRA, ABT1, ACACA, ACAD8, ACADM, ACADVL, ACAN, ACD, ACE, ACE2, ACER2, ACHE, ACIN1, ACKR3, ACO1, ACR, ACSL1, ACTB, ACTL6A, ACTL6B…
GO:0031325	positive regulation of cellular metabolic process	258	11.3958	4.42616e-06	6.3045e-05	[ABHD5, ABLIM1, ADAM9, ADCY4, AKIRIN2, AKR1B1, ALYREF, ANAPC5, ANXA2, ARL6IP5, ARMCX3, ARNTL2, ASF1A, ASPH, ATF7IP, ATXN1, BCL3, BIRC2, BLM, BMP4, BMPR2, BNIP3, C14orf166, C19orf10, C1QBP, CALCRL, CAMK4, CBFA2T3, CCL5, CCNB1, CCND2, CCPG1, CD3D, CD44, CDC16, CDC20, CDC73, CDK1, CDK4, CHP1, CIB1, CLOCK, CNBP, CNEP1R1, CNPY2, COA3, COPS8, CPT1A, CREBBP, CREM, CRKL, CSNK1E, CTNNB1, DBP, DCAF6, DDIT3…	[AADAC, AAMDC, AATF, ABCA1, ABCD2, ABCF1, ABHD14B, ABHD5, ABL1, ABLIM1, ABLIM2, ABLIM3, ABRA, ACACA, ACACB, ACADVL, ACD, ACE2, ACKR3, ACLY, ACR, ACSL1, ACSL3, ACSL6, ACVR1, ACVR1B, ACVR2A, ACVR2B, ACVRL1, ADAM17, ADAM8, ADAM9, ADCY1, ADCY2, ADCY3, ADCY4, ADCY5, ADCY6, ADCY7, ADCY8, ADCY9, ADCYAP1, ADCYAP1R1, ADD1, ADIPOQ, ADIRF, ADM, ADORA1, ADORA2A, ADORA2B, ADORA3, ADRA1A, ADRA1B, ADRA1D, ADRA2…	[ABLIM1, AKR1B1, ALYREF, ANAPC5, ARL6IP5, ASF1A, BMP4, BNIP3, C14orf166, C19orf10, C1QBP, CALCRL, CAMK4, CBFA2T3, CCL5, CCNB1, CCND2, CD3D, CDC16, CDC20, CDK1, CDK4, CIB1, CNBP, CNEP1R1, CNPY2, COA3, COPS8, DBP, EIF4A3, ETS1, F2R, FABP3, FBXO5, FCER1A, GLIS2, GNAS, GNB2L1, GPR183, GPR55, HDGF, HEY2, HMGN3, HPRT1, IL23A, IRF7, IRG1, ITGA1, KLRG1, KLRK1, LBH, LCK, LEF1, LTB, MAGED1, MALT1, MAP4K1, …	43.4109	[ABHD5, ADAM9, ADCY4, AKIRIN2, ANXA2, ARMCX3, ARNTL2, ASPH, ATF7IP, ATXN1, BCL3, BIRC2, BLM, BMPR2, CCPG1, CD44, CDC73, CHP1, CLOCK, CPT1A, CREBBP, CREM, CRKL, CSNK1E, CTNNB1, DCAF6, DDIT3, DLC1, DYRK1A, EGR1, EIF4G3, EP300, EPC1, ETS2, FAM129A, FOS, FOXO3, FOXO4, GADD45A, GPBP1, GTF2A2, HBB, HEYL, HIF1A, HIPK2, HOXB1, IFNAR1, IGF1R, IL10, IL6R, IL8, IQGAP1, IRAK2, IRAK4, IRS2, ITGA6, JDP2, KAT5,…	56.5891
GO:0019439	aromatic compound catabolic process	144	12.6649	4.63814e-06	6.55137e-05	[ADA, ADAP1, ALDH1L1, ALS2CR12, APAF1, ARF3, ARF5, ARHGAP26, ASAP1, ATP5A1, ATP5I, ATP5L, ATP5O, BCL6, BLM, CCBL2, CNOT2, CNOT4, DCTPP1, DEDD2, DENND1B, DENND5A, DLC1, DNAJB6, DNAJC24, DPYD, EIF4A3, EIF4B, ENPP4, ENTPD3, ERCC1, EXOSC10, EXOSC5, FANCA, FGD4, GAPVD1, GNAS, GNB1, GNB2L1, GNG5, GPX1, HAL, HINT1, HPRT1, IDO1, IDO2, IQGAP1, KMO, KYNU, LSM6, MACF1, MLH1, MRE11A, MRPL23, MSH5, NCBP2, OAS…	[AADAT, ABCA2, ABCC1, ABCD1, ABCD3, ABCE1, ABCG5, ABCG8, ACAP1, ACAP2, ACAP3, ACIN1, ACLY, ACMSD, ACTC1, ADA, ADAL, ADAP1, ADAP2, ADCYAP1, ADRB1, ADSS, AFMID, AGAP1, AGAP10, AGAP11, AGAP2, AGAP3, AGAP4, AGAP5, AGAP6, AGAP7, AGAP8, AGAP9, AGFG1, AGFG2, AGO1, AGO2, AGO3, AGO4, AGRN, AGXT2, AHSA1, AIFM1, AJUBA, AKR1B10, AKT2, ALDH1A1, ALDH1L1, ALDH1L2, ALDOB, ALKBH1, ALS2, ALS2CR12, AMBP, AMDHD1, AM…	[ADA, ARF5, ATP5A1, ATP5I, ATP5L, ATP5O, CCBL2, DCTPP1, DENND1B, DNAJC24, EIF4A3, EIF4B, ENPP4, ERCC1, EXOSC10, EXOSC5, FANCA, GNAS, GNB2L1, GNG5, GPX1, HINT1, HPRT1, IDO1, LSM6, MLH1, MRE11A, MRPL23, NCBP2, OAS2, OLA1, OXA1L, PCBD1, PIN1, POLD1, POLR2G, PREX1, QDPR, RABGAP1L, RALA, RANGRF, RASAL3, RFC3, RGS10, RGS17, RNASEH2B, RPA1, RPL10A, RPL11, RPL13, RPL17, RPL18A, RPL21, RPL23, RPL27, RPL27…	59.7222	[ADAP1, ALDH1L1, ALS2CR12, APAF1, ARF3, ARHGAP26, ASAP1, BCL6, BLM, CNOT2, CNOT4, DEDD2, DENND5A, DLC1, DNAJB6, DPYD, ENTPD3, FGD4, GAPVD1, GNB1, HAL, IDO2, IQGAP1, KMO, KYNU, MACF1, MSH5, PAFAH1B1, PAIP1, PAPD4, PDE8A, PLSCR1, PTK2B, RAB21, RAB2A, RAB31, RAB3D, RAB3GAP1, RAB7A, RABGEF1, RAP1B, RAP2C, RAPGEF2, RASA1, RASGRP4, RGS1, RGS18, RIN3, RIT1, SIPA1L1, SPAST, TBC1D15, TBC1D2, THY1, TIAM1, …	40.2778
GO:0042775	mitochondrial ATP synthesis coupled electron transport	18	28.5714	5.3744e-06	7.52861e-05	[COQ7, NDUFA10, NDUFA2, NDUFA3, NDUFA7, NDUFAB1, NDUFB10, NDUFB2, NDUFB7, NDUFB8, NDUFC1, NDUFC2, NDUFS6, NDUFS7, NDUFS8, NDUFV2, NDUFV3, UQCRB]	[BDNF, BDNF-AS, COQ7, COQ9, COX10, COX15, COX2, CYTB, DLD, FAM3A, LDHD, MECP2, ND1, ND2, ND3, ND4, ND4L, ND5, NDUFA1, NDUFA10, NDUFA2, NDUFA3, NDUFA4, NDUFA4P1, NDUFA5, NDUFA6, NDUFA7, NDUFA8, NDUFA9, NDUFAB1, NDUFAF1, NDUFB1, NDUFB10, NDUFB2, NDUFB3, NDUFB4, NDUFB5, NDUFB6, NDUFB7, NDUFB8, NDUFB9, NDUFC1, NDUFC2, NDUFC2-KCTD14, NDUFS1, NDUFS2, NDUFS3, NDUFS4, NDUFS5, NDUFS6, NDUFS7, NDUFS8, NDUF…	[COQ7, NDUFA10, NDUFA2, NDUFA3, NDUFA7, NDUFAB1, NDUFB10, NDUFB2, NDUFB7, NDUFB8, NDUFC1, NDUFC2, NDUFS6, NDUFS7, NDUFS8, NDUFV2, NDUFV3]	94.4444	[UQCRB]	5.55556
GO:0010604	positive regulation of macromolecule metabolic process	248	11.4286	5.75246e-06	7.99215e-05	[ABLIM1, ADAM9, ADCY4, AKIRIN2, AKR1B1, ALYREF, ANAPC5, ANXA2, ARMCX3, ARNTL2, ASF1A, ASPH, ATF7IP, ATXN1, BCL3, BIRC2, BLM, BMP4, BMPR2, C14orf166, C19orf10, C1QBP, CAMK4, CBFA2T3, CCL5, CCNB1, CCND2, CCPG1, CD3D, CD44, CDC16, CDC20, CDC73, CDK1, CDK4, CHP1, CIB1, CLOCK, CNBP, CNEP1R1, CNPY2, COA3, COPS8, CREBBP, CREM, CRKL, CSNK1E, CSNK2A2, CTNNB1, CTSH, DBP, DCAF6, DDIT3, DLC1, DYRK1A, EGR1, E…	[AAMDC, AATF, ABCF1, ABHD14B, ABL1, ABLIM1, ABLIM2, ABLIM3, ABRA, ACADVL, ACD, ACSL1, ACVR1, ACVR1B, ACVR2A, ACVR2B, ACVRL1, ADAM17, ADAM8, ADAM9, ADCY1, ADCY2, ADCY3, ADCY4, ADCY5, ADCY6, ADCY7, ADCY8, ADCY9, ADCYAP1, ADD1, ADIPOQ, ADIRF, ADM2, ADORA1, ADORA2B, ADRA1B, ADRA2A, ADRA2B, ADRA2C, ADRB2, AFAP1L2, AFF1, AGAP2, AGO2, AGRN, AGT, AGTR1, AGTR2, AGXT, AHI1, AHR, AHRR, AICDA, AIFM2, AIMP2, …	[ABLIM1, AKR1B1, ALYREF, ANAPC5, ASF1A, BMP4, C14orf166, C19orf10, C1QBP, CAMK4, CBFA2T3, CCL5, CCNB1, CCND2, CD3D, CDC16, CDC20, CDK1, CDK4, CIB1, CNBP, CNEP1R1, CNPY2, COA3, COPS8, CTSH, DBP, EIF4A3, ETS1, F2R, FBXO5, FCER1A, GLIS2, GNB2L1, HDGF, HEY2, HMGN3, IL23A, IRF7, ITGA1, KLRG1, LBH, LCK, LEF1, LTB, MAGED1, MALT1, MAP4K1, MDFIC, MIF, MRE11A, NCBP2, NIF3L1, NME2, NOL11, NPM1, NUB1, OBFC1,…	40.3226	[ADAM9, ADCY4, AKIRIN2, ANXA2, ARMCX3, ARNTL2, ASPH, ATF7IP, ATXN1, BCL3, BIRC2, BLM, BMPR2, CCPG1, CD44, CDC73, CHP1, CLOCK, CREBBP, CREM, CRKL, CSNK1E, CSNK2A2, CTNNB1, DCAF6, DDIT3, DLC1, DYRK1A, EGR1, EIF4G3, EP300, EPC1, ETS2, F12, FAM129A, FOS, FOXO3, FOXO4, GADD45A, GPBP1, GTF2A2, HEYL, HIF1A, HIPK2, HOXB1, IFNAR1, IGF1R, IL10, IL18, IL6R, IL8, IQGAP1, IRAK2, IRAK4, IRS2, ITGA6, JDP2, KAT5…	59.6774
GO:0043933	macromolecular complex subunit organization	195	11.8902	6.11409e-06	8.42551e-05	[AHCTF1, AKR1B1, ALDOA, ALOX5AP, ANP32E, ANXA2, AP2B1, APOA1BP, ARPC5L, ASF1A, ASPH, ATF7IP, ATPIF1, AURKC, BID, BIRC2, BLM, BNIP3, C1QBP, CCL5, CCNB1, CCT2, CD2AP, CD3G, CDK1, CENPP, CENPV, CEP120, CHP1, CIB1, CLIP1, CNOT2, COA3, COX14, CPT1A, CREBBP, CTNNB1, CUL3, DCTPP1, DCXR, DDIT4, DECR1, DGKH, DHPS, DLC1, DNAAF2, DNAJB6, EIF3F, EIF3H, EIF3I, EIF3L, EIF4EBP1, EP300, EVL, FAF1, FANCA, FBXO5, …	[AARS2, AASS, ABCA1, ABCA5, ABCG1, ABI1, ABI2, ABL2, ACACA, ACACB, ACADL, ACADS, ACAT1, ACHE, ACOT13, ACSL3, ACTA1, ACTC1, ACTN1, ACTN2, ACTN4, ACTR3, ACVRL1, ADD1, ADD2, ADIPOQ, ADRB2, ADRM1, ADSL, AGT, AGTR1, AGXT, AHCTF1, AHNAK, AHR, AIF1, AIFM1, AIM2, AJUBA, AKR1B1, AKR1C1, ALAD, ALDH5A1, ALDOA, ALDOB, ALDOC, ALMS1, ALOX15, ALOX5AP, AMFR, AMH, AMOT, ANG, ANGPT1, ANGPT4, ANGPTL4, ANLN, ANP32B,…	[AKR1B1, ANP32E, APOA1BP, ARPC5L, ASF1A, ATPIF1, AURKC, BID, BNIP3, C1QBP, CCL5, CCNB1, CCT2, CD2AP, CD3G, CDK1, CENPP, CENPV, CIB1, COA3, COX14, DCTPP1, DCXR, DECR1, DHPS, EIF3F, EIF3H, EIF3I, EIF3L, EIF4EBP1, EVL, FAF1, FANCA, FBXO5, GEMIN6, GNB2L1, GRHPR, H2AFJ, HAUS4, HEY2, HIST4H4, HLA-DMA, HPRT1, ICT1, IGJ, KCNAB2, KCNS3, KCTD1, KCTD14, KIF11, KIZ, LCAT, LCMT1, LNX1, LPXN, MALT1, MIF, MLH1,…	67.6923	[AHCTF1, ALDOA, ALOX5AP, ANXA2, AP2B1, ASPH, ATF7IP, BIRC2, BLM, CEP120, CHP1, CLIP1, CNOT2, CPT1A, CREBBP, CTNNB1, CUL3, DDIT4, DGKH, DLC1, DNAAF2, DNAJB6, EP300, GAS7, GLUL, GTF2A2, HBB, HCK, HIST1H2BD, IGF1R, IL1RAP, IRAK3, KAT6A, LSM14A, MBD2, MCU, MDM4, MGEA5, MGST1, MOCOS, NBR1, NCKAP1, NLRC4, OLFM4, PAK1, PSME4, PSRC1, PTK2B, RASA1, ROCK1, S100A9, SEC24D, SELP, SKAP2, SOD2, SPAST, SPIDR, S…	32.3077
GO:0044270	cellular nitrogen compound catabolic process	143	12.6102	6.33262e-06	8.65629e-05	[ADA, ADAP1, ALDH1L1, ALS2CR12, APAF1, ARF3, ARF5, ARHGAP26, ASAP1, ATP5A1, ATP5I, ATP5L, ATP5O, BCL6, BLM, CCBL2, CNOT2, CNOT4, DCTPP1, DEDD2, DENND1B, DENND5A, DLC1, DNAJB6, DNAJC24, DPYD, EIF4A3, EIF4B, ENPP4, ENTPD3, ERCC1, EXOSC10, EXOSC5, FGD4, GAPVD1, GNAS, GNB1, GNB2L1, GNG5, GPX1, HAL, HINT1, HPRT1, IDO1, IDO2, IQGAP1, KMO, KYNU, LSM6, MACF1, MLH1, MPST, MRE11A, MRPL23, MSH5, NCBP2, OAS2…	[AADAT, ABCA2, ABCC1, ABCD1, ABCD3, ABCE1, ABCG5, ABCG8, ACADL, ACAP1, ACAP2, ACAP3, ACIN1, ACLY, ACMSD, ACTC1, ADA, ADAL, ADAP1, ADAP2, ADCYAP1, ADRB1, ADSS, AFMID, AGAP1, AGAP10, AGAP11, AGAP2, AGAP3, AGAP4, AGAP5, AGAP6, AGAP7, AGAP8, AGAP9, AGFG1, AGFG2, AGO1, AGO2, AGO3, AGO4, AGRN, AGXT2, AHSA1, AIFM1, AJUBA, AKR1B10, AKT2, ALDH1A1, ALDH1L1, ALDH1L2, ALDH6A1, ALDOB, ALKBH1, ALLC, ALS2, ALS2…	[ADA, ARF5, ATP5A1, ATP5I, ATP5L, ATP5O, CCBL2, DCTPP1, DENND1B, DNAJC24, EIF4A3, EIF4B, ENPP4, ERCC1, EXOSC10, EXOSC5, GNAS, GNB2L1, GNG5, GPX1, HINT1, HPRT1, IDO1, LSM6, MLH1, MPST, MRE11A, MRPL23, NCBP2, OAS2, OLA1, OXA1L, PIN1, POLD1, POLR2G, PREX1, QPRT, RABGAP1L, RALA, RANGRF, RASAL3, RFC3, RGS10, RGS17, RNASEH2B, RPA1, RPL10A, RPL11, RPL13, RPL17, RPL18A, RPL21, RPL23, RPL27, RPL27A, RPL28…	59.4406	[ADAP1, ALDH1L1, ALS2CR12, APAF1, ARF3, ARHGAP26, ASAP1, BCL6, BLM, CNOT2, CNOT4, DEDD2, DENND5A, DLC1, DNAJB6, DPYD, ENTPD3, FGD4, GAPVD1, GNB1, HAL, IDO2, IQGAP1, KMO, KYNU, MACF1, MSH5, PAFAH1B1, PAIP1, PAPD4, PDE8A, PLSCR1, PTK2B, RAB21, RAB2A, RAB31, RAB3D, RAB3GAP1, RAB7A, RABGEF1, RAP1B, RAP2C, RAPGEF2, RASA1, RASGRP4, RGS1, RGS18, RIN3, RIT1, SIPA1L1, SPAST, TBC1D15, TBC1D2, THY1, TIAM1, …	40.5594
GO:0010646	regulation of cell communication	288	11.1498	6.55331e-06	8.88629e-05	[ABCC8, ADA, ADAM9, ADAP1, AIDA, AKAP13, AKR1B1, AP2B1, APAF1, ARHGAP26, ARL6IP5, ASAP1, ASPH, ATPIF1, ATXN1, BCL3, BCL6, BID, BIRC2, BLNK, BMP4, BMPR2, BNIP3, BUB1, C1D, C1QBP, C3orf58, CBL, CCL5, CD180, CD226, CD44, CD8A, CDC20, CDC73, CDK1, CDK16, CHD7, CHP1, CHST11, CIB1, CLOCK, CNOT2, CNR2, COPS8, CPT1A, CREBBP, CRHBP, CRKL, CSNK1E, CSNK2A2, CSPG5, CTNNB1, CTSC, CTSH, CUL3, CX3CR1, CYP26A1, …	[A2M, AACS, AAK1, ABCA1, ABCC8, ABHD6, ABR, ABRA, ACAA2, ACAP1, ACAP2, ACAP3, ACHE, ACKR3, ACPP, ACSL5, ACVR1, ACVR1B, ACVR1C, ACVR2A, ACVR2B, ACVRL1, ADA, ADAM17, ADAM8, ADAM9, ADAMTS12, ADAMTS20, ADAMTSL2, ADAP1, ADAP2, ADCYAP1, ADH7, ADIPOQ, ADIPOR1, ADM, ADORA1, ADORA2A, ADORA2B, ADORA3, ADRA1A, ADRA1B, ADRA1D, ADRA2A, ADRA2B, ADRA2C, ADRB1, ADRB2, ADRB3, ADRBK1, ADRBK2, AES, AFAP1L2, AGAP1, …	[ABCC8, ADA, AIDA, AKR1B1, ARL6IP5, ATPIF1, BID, BLNK, BMP4, BNIP3, BUB1, C1D, C1QBP, C3orf58, CCL5, CD180, CD226, CD8A, CDC20, CDK1, CDK16, CIB1, CNR2, COPS8, CSPG5, CTSC, CTSH, CX3CR1, DENND1B, DHX58, DUSP12, EEF1D, F2R, FAF1, FCER1A, FXN, FYN, GLIS2, GNAS, GNB2L1, GPR183, GPR55, GPX1, GZMB, HEY2, HMGN3, HRH4, HTRA2, IL23A, IL7, INPP4B, IRF3, IRF7, IRG1, ITGA1, KCNS3, LCK, LDLRAP1, LEF1, LGALS1…	40.9722	[ADAM9, ADAP1, AKAP13, AP2B1, APAF1, ARHGAP26, ASAP1, ASPH, ATXN1, BCL3, BCL6, BIRC2, BMPR2, CBL, CD44, CDC73, CHD7, CHP1, CHST11, CLOCK, CNOT2, CPT1A, CREBBP, CRHBP, CRKL, CSNK1E, CSNK2A2, CTNNB1, CUL3, CYP26A1, DDIT3, DDIT4, DEDD2, DENND5A, DLC1, DUSP1, DUSP16, DYRK1A, EGR1, EP300, FAM13A, FAM20C, FEM1B, FGD4, FOXO4, G0S2, GADD45A, GAPVD1, GCLM, GLUL, GNB1, GSC, HEYL, HIF1A, HIPK2, HIPK3, ID1, …	59.0278
GO:0048585	negative regulation of response to stimulus	135	12.7479	6.73728e-06	9.06325e-05	[ADA, AIDA, AKR1B1, AP2B1, ATXN1, BCL6, BMP4, C1D, C1QBP, C5AR2, CALCRL, CBL, CCL5, CD44, CHP1, CHST11, CIB1, CNOT2, CNR2, CSNK1E, CTNNB1, CUL3, CX3CR1, CYP26A1, DDIT3, DDIT4, DHX58, DLC1, DUSP1, DUSP12, DUSP16, DYRK1A, EGR1, FAF1, FEM1C, FOXO4, FYN, GCLM, GLIS2, GNB2L1, GPX1, GSC, HEY2, HEYL, HIF1A, HIPK2, HIPK3, HP, IGF1R, IL10, IL22RA2, IL2RA, IL7, IL8, IRAK3, IRF3, IRG1, ITGA1, ITGA6, KLF4, L…	[A2M, ABR, ACKR3, ACP5, ACVR1, ADA, ADAMTS12, ADAMTSL2, ADCYAP1, ADH7, ADIPOQ, ADM, ADORA1, ADORA2A, ADRA1A, ADRA1D, ADRA2A, ADRB2, ADRB3, ADRBK1, ADRBK2, AES, AGAP2, AGT, AGTR2, AGXT, AHSG, AIDA, AIF1, AJUBA, AKAP10, AKR1B1, AKT1, AKT1S1, ALOX15, AMBP, AMER1, AMER2, AMH, ANAPC2, ANGPT2, ANKRD26, ANKRD6, ANKS1B, ANXA1, AOAH, AP2A1, AP2A2, AP2B1, AP2M1, AP2S1, APC, APC2, APCDD1, APOA1, APOD, APOE,…	[ADA, AIDA, AKR1B1, BMP4, C1D, C1QBP, CALCRL, CCL5, CIB1, CNR2, CX3CR1, DHX58, DUSP12, FAF1, FYN, GLIS2, GNB2L1, GPX1, HEY2, IL2RA, IL7, IRF3, IRG1, ITGA1, LEF1, LPXN, MIF, NDUFA13, NLRC3, PARK7, PARL, PDCD4, PFDN5, PIN1, PLEKHA1, PRKCQ, PSMB4, RASAL3, RGS10, RGS17, RHOH, SPP1, TGFBR2, THOC5, TRIM27, UBASH3A, URI1, ZC3HC1, ZMYND11]	36.2963	[AP2B1, ATXN1, BCL6, C5AR2, CBL, CD44, CHP1, CHST11, CNOT2, CSNK1E, CTNNB1, CUL3, CYP26A1, DDIT3, DDIT4, DLC1, DUSP1, DUSP16, DYRK1A, EGR1, FEM1C, FOXO4, GCLM, GSC, HEYL, HIF1A, HIPK2, HIPK3, HP, IGF1R, IL10, IL22RA2, IL8, IRAK3, ITGA6, KLF4, LEPROT, LGALS3, LTF, LYN, MCL1, MGEA5, MKL1, NEDD4, NFE2L2, NFKBIA, NUMB, OLFM4, PAFAH1B1, PPARD, PPARG, PPP1CB, PRDM1, PTPN1, PTPN22, PTPRJ, RAB7A, RASA1, …	63.7037
GO:0071822	protein complex subunit organization	176	12.0796	7.2688e-06	9.70128e-05	[AHCTF1, AKR1B1, ALDOA, ALOX5AP, ANP32E, ANXA2, AP2B1, APOA1BP, ARPC5L, ASF1A, ASPH, ATF7IP, ATPIF1, AURKC, BID, BIRC2, BLM, BNIP3, CCL5, CCNB1, CCT2, CD2AP, CD3G, CDK1, CENPP, CEP120, CHP1, CIB1, CLIP1, COA3, COX14, CPT1A, CREBBP, CTNNB1, CUL3, DCTPP1, DCXR, DDIT4, DECR1, DGKH, DHPS, DLC1, DNAAF2, DNAJB6, EIF4EBP1, EVL, FAF1, FANCA, FBXO5, GAS7, GLUL, GNB2L1, GRHPR, H2AFJ, HAUS4, HBB, HCK, HEY2,…	[AARS2, AASS, ABI1, ABI2, ABL2, ACACA, ACACB, ACADL, ACADS, ACAT1, ACHE, ACOT13, ACTA1, ACTC1, ACTN1, ACTN2, ACTN4, ACTR3, ACVRL1, ADD1, ADD2, ADIPOQ, ADRB2, ADRM1, ADSL, AHCTF1, AHNAK, AHR, AIF1, AIFM1, AIM2, AJUBA, AKR1B1, AKR1C1, ALAD, ALDH5A1, ALDOA, ALDOB, ALDOC, ALMS1, ALOX15, ALOX5AP, AMFR, AMH, AMOT, ANG, ANGPT1, ANGPT4, ANGPTL4, ANLN, ANP32B, ANP32E, ANXA2, AP1AR, AP2B1, AP2S1, APBA1, AP…	[AKR1B1, ANP32E, APOA1BP, ARPC5L, ASF1A, ATPIF1, AURKC, BID, BNIP3, CCL5, CCNB1, CCT2, CD2AP, CD3G, CDK1, CENPP, CIB1, COA3, COX14, DCTPP1, DCXR, DECR1, DHPS, EIF4EBP1, EVL, FAF1, FANCA, FBXO5, GNB2L1, GRHPR, H2AFJ, HAUS4, HEY2, HIST4H4, HLA-DMA, HPRT1, ICT1, IGJ, KCNAB2, KCNS3, KCTD1, KCTD14, KIF11, KIZ, LCMT1, LNX1, LPXN, MALT1, MIF, MLH1, MRPL23, NDUFAF3, NDUFS7, NDUFS8, NIFK, NPM1, NUDT21, NU…	67.0455	[AHCTF1, ALDOA, ALOX5AP, ANXA2, AP2B1, ASPH, ATF7IP, BIRC2, BLM, CEP120, CHP1, CLIP1, CPT1A, CREBBP, CTNNB1, CUL3, DDIT4, DGKH, DLC1, DNAAF2, DNAJB6, GAS7, GLUL, HBB, HCK, HIST1H2BD, IGF1R, IL1RAP, IRAK3, KAT6A, MBD2, MCU, MDM4, MGEA5, MGST1, MOCOS, NBR1, NCKAP1, NLRC4, OLFM4, PAK1, PSME4, PSRC1, PTK2B, RASA1, ROCK1, S100A9, SEC24D, SELP, SKAP2, SOD2, SPAST, SPIDR, SSH2, TACC3, TGM3, TNFRSF1A, VI…	32.9545
GO:0002697	regulation of immune effector process	48	16.9611	8.29695e-06	0.00010987	[AP1S3, AP2B1, BCL6, BIRC2, C19orf10, C1QBP, C4BPA, CD226, CD40LG, CRTAM, DHX58, FCER1A, FCER1G, FYN, HCK, HERC5, HLX, IL10, IL23A, IL2RA, IL4R, IRAK3, IRF3, KLRK1, LAG3, LCK, LGALS3, LYN, MALT1, MIF, MS4A1, MS4A2, NCR3, POLR2D, PROS1, PSMA7, RARA, RPSA, S100A9, SH2D1A, SOCS5, STAT6, STXBP2, TAP2, TBX21, TLR2, TLR4, TNFSF4]	[A2M, ABCB9, ABR, ADORA2B, ADORA3, AIM2, AKR1C1, AMH, AP1B1, AP1G1, AP1M1, AP1M2, AP1S1, AP1S2, AP1S3, AP2A1, AP2A2, AP2B1, AP2M1, AP2S1, APOA1, APOA2, APOBEC3F, APOBEC3G, ARF1, ARF1P1, ARRB2, ATG5, ATP6V1H, AZGP1, B2M, BCL10, BCL6, BCR, BIRC2, BIRC3, BST2, BTK, C19orf10, C1QBP, C2, C3, C4A, C4B, C4BPA, C4BPB, C5, C6, C7, C8A, C8B, C8G, C9, CADM1, CCL19, CCL2, CCR2, CD226, CD247, CD28, CD300A, CD…	[AP1S3, C19orf10, C1QBP, CD226, CD40LG, CRTAM, DHX58, FCER1A, FYN, HERC5, IL23A, IL2RA, IRF3, KLRK1, LAG3, LCK, MALT1, MIF, MS4A1, MS4A2, NCR3, POLR2D, PSMA7, RPSA, SH2D1A, TAP2, TBX21]	56.25	[AP2B1, BCL6, BIRC2, C4BPA, FCER1G, HCK, HLX, IL10, IL4R, IRAK3, LGALS3, LYN, PROS1, RARA, S100A9, SOCS5, STAT6, STXBP2, TLR2, TLR4, TNFSF4]	43.75
GO:0002683	negative regulation of immune system process	39	18.3962	8.36244e-06	0.000109879	[ADA, BCL6, BMP4, BPI, C1QBP, C5AR2, CNR2, DHX58, GPX1, HLX, IDO1, IL10, IL2RA, IL4R, IRAK3, IRF3, IRG1, LAG3, LGALS3, LPXN, LYN, MERTK, MILR1, OLFM4, PRDM1, PSMB4, PTPN22, PTPRJ, SAMSN1, SCGB1A1, SOCS5, SOCS6, STAT6, THBS1, THY1, TNFRSF13B, TNFSF4, TRIM27, UBASH3A]	[A2M, ABR, ADA, ADCYAP1, ADORA1, ADORA2A, ALOX15, AMBP, APOD, ARRB2, ATM, AXL, BCL6, BCR, BMP4, BMP5, BPI, BPIFB1, BST2, BTLA, BTN2A2, C1QBP, C5, C5AR2, CACTIN, CASP3, CBLB, CCL2, CCR2, CD274, CD276, CD300A, CD37, CD46, CD55, CD59, CD74, CD86, CDKN2A, CNR1, CNR2, COL3A1, CR1, CTLA4, DAB2IP, DEAF1, DHX58, DLG1, DTX1, DUSP10, DUSP3, EIF2AK2, ELF1, ELOF1, ERBB2, F2RL1, FAS, FASN, FER, FLT3, FOXF1, F…	[ADA, BMP4, C1QBP, CNR2, DHX58, GPX1, IDO1, IL2RA, IRF3, IRG1, LAG3, LPXN, PSMB4, SCGB1A1, TNFRSF13B, TRIM27, UBASH3A]	43.5897	[BCL6, BPI, C5AR2, HLX, IL10, IL4R, IRAK3, LGALS3, LYN, MERTK, MILR1, OLFM4, PRDM1, PTPN22, PTPRJ, SAMSN1, SOCS5, SOCS6, STAT6, THBS1, THY1, TNFSF4]	56.4103
GO:0043412	macromolecule modification	321	10.937	8.90977e-06	0.00011441	[ACTL6A, ADAM9, ADCY4, AIDA, AKAP13, ALG9, ANAPC13, ANAPC5, ANXA2, ARID4A, ARIH2, ASB5, ASPH, ATF7IP, AURKC, B4GALT5, BAZ2A, BIRC2, BLM, BMP4, BMPR2, BUB3, C14orf169, C19orf10, C1GALT1C1, CAMK4, CBL, CCDC23, CCL15, CCL5, CCNB1, CCND2, CD44, CDC16, CDC20, CDC73, CDCA3, CDK1, CDK13, CDK16, CDK4, CDK5RAP1, CDKN2C, CHP1, CIB1, CLK2, CLK4, CLOCK, CMTR2, CNEP1R1, CNOT4, COPS8, COQ7, CPNE3, CREBBP, CRKL…	[A1CF, A4GALT, A4GNT, AAK1, AANAT, AARS, AATK, ABCA1, ABI1, ABI2, ABI3, ABL1, ABL2, ABO, ACADVL, ACD, ACER2, ACSL1, ACTL6A, ACVR1, ACVR1B, ACVR1C, ACVR2A, ACVR2B, ACVRL1, ADAM10, ADAM17, ADAM8, ADAM9, ADAR, ADARB1, ADAT2, ADCY1, ADCY2, ADCY3, ADCY4, ADCY5, ADCY6, ADCY7, ADCY8, ADCY9, ADCYAP1, ADD1, ADH5, ADIPOQ, ADM2, ADORA1, ADORA2A, ADORA2B, ADPRH, ADPRHL1, ADRA2A, ADRA2B, ADRA2C, ADRB2, ADRBK1…	[ACTL6A, AIDA, ALG9, ANAPC13, ANAPC5, ASB5, AURKC, BMP4, BUB3, C14orf169, C19orf10, CAMK4, CCDC23, CCL5, CCNB1, CCND2, CDC16, CDC20, CDCA3, CDK1, CDK16, CDK4, CDK5RAP1, CDKN2C, CIB1, CMTR2, CNEP1R1, COPS8, COQ7, DAD1, DHPS, DNAJC24, DPH6, DPM3, DUSP12, EIF3F, EMG1, EXOSC5, F2R, FAF1, FANCL, FASTK, FBXO5, FCER1A, FXN, FYN, GALNT12, GNAS, GNB2L1, GPX1, HDGF, HERC5, HIST4H4, IL23A, ILKAP, IMPACT, IR…	42.9907	[ADAM9, ADCY4, AKAP13, ANXA2, ARID4A, ARIH2, ASPH, ATF7IP, B4GALT5, BAZ2A, BIRC2, BLM, BMPR2, C1GALT1C1, CBL, CCL15, CD44, CDC73, CDK13, CHP1, CLK2, CLK4, CLOCK, CNOT4, CPNE3, CREBBP, CRKL, CSNK1E, CSNK1G3, CSNK2A2, CTNNB1, CUL2, CUL3, CUL4A, DCAF6, DDIT3, DDIT4, DLC1, DNMT3L, DTX2, DUSP1, DUSP16, DYRK1A, EGR1, EIF4G3, EP300, EPC1, ERG, FAM129A, FAM20C, FEM1B, FEM1C, FKBP5, FOS, GADD45A, GALNT1, …	57.0093
GO:0022411	cellular component disassembly	69	15	8.86631e-06	0.000114721	[ADAM9, APAF1, ASPH, BANF1, BIRC2, BNIP3, CCNB1, CD44, CDK1, CIB1, CTNNB1, CTSB, DDIT4, DEDD2, DPP4, DRAM1, ETS1, ICT1, IRAK3, LMNB1, MGEA5, MMP25, MMP8, MRPL23, MST4, NUP37, NUP43, NUP85, NUP93, PAFAH1B1, PRKCQ, ROCK1, RPL10A, RPL11, RPL13, RPL17, RPL18A, RPL21, RPL23, RPL27, RPL27A, RPL28, RPL3, RPL30, RPL34, RPL35, RPL4, RPL6, RPL7, RPLP2, RPS11, RPS13, RPS14, RPS15A, RPS16, RPS17, RPS2, RPS21…	[A2M, AAAS, ACAN, ACIN1, ACVR1C, ADAM10, ADAM15, ADAM17, ADAM8, ADAM9, ADAMTS4, ADAMTS5, ADD1, ADD2, AIFM1, APAF1, APC, AQP2, ARHGEF2, ARID1A, ARID2, ARRB1, ARRB2, ASPH, AURKA, AURKB, AVIL, BANF1, BAX, BAZ1B, BCAN, BCAP31, BIRC2, BLCAP, BMP1, BMX, BNIP3, BSG, CAPG, CAPN1, CAPN10, CAPNS1, CAPZA1, CAPZA2, CAPZA3, CAPZB, CASP3, CASP6, CASP7, CASP8, CCNB1, CCNB2, CD44, CDH1, CDK1, CDKN2A, CECR2, CEL,…	[BANF1, BNIP3, CCNB1, CDK1, CIB1, DPP4, ETS1, ICT1, MRPL23, MST4, NUP37, NUP43, NUP85, NUP93, PRKCQ, RPL10A, RPL11, RPL13, RPL17, RPL18A, RPL21, RPL23, RPL27, RPL27A, RPL28, RPL3, RPL30, RPL34, RPL35, RPL4, RPL6, RPL7, RPLP2, RPS11, RPS13, RPS14, RPS15A, RPS16, RPS17, RPS2, RPS21, RPS26, RPS4X, RPS8, RPSA, SEH1L, SOD1, SPP1, STMN1]	71.0145	[ADAM9, APAF1, ASPH, BIRC2, CD44, CTNNB1, CTSB, DDIT4, DEDD2, DRAM1, IRAK3, LMNB1, MGEA5, MMP25, MMP8, PAFAH1B1, ROCK1, SPAST, TIMP1, VIM]	28.9855
GO:0002699	positive regulation of immune effector process	28	21.374	8.86204e-06	0.000115547	[CD226, CRTAM, FCER1A, FCER1G, HLX, IL23A, IL4R, KLRK1, LAG3, LYN, MALT1, MIF, MS4A1, MS4A2, NCR3, PSMA7, RARA, RPSA, S100A9, SH2D1A, SOCS5, STAT6, STXBP2, TAP2, TBX21, TLR2, TLR4, TNFSF4]	[ABCB9, ADORA2B, ADORA3, AMH, AP1G1, AZGP1, B2M, BCL10, C3, C6, CADM1, CCL19, CCL2, CCR2, CD226, CD28, CD300A, CD36, CD37, CD40, CD46, CD74, CD80, CD86, CLCF1, CRHR1, CRTAM, EHHADH, EXOSC3, F2RL1, FADD, FCER1A, FCER1G, FCER2, FER, FES, FGR, FOXF1, FOXP1, FOXP3, GAB2, GIMAP5, GPRC5B, HFE, HLA-A, HLA-B, HLA-C, HLA-E, HLA-F, HLA-G, HLA-H, HLX, HMOX1, HPX, HSPD1, IFNG, IL12A, IL12B, IL12RB1, IL13, IL…	[CD226, CRTAM, FCER1A, IL23A, KLRK1, LAG3, MALT1, MIF, MS4A1, MS4A2, NCR3, PSMA7, RPSA, SH2D1A, TAP2, TBX21]	57.1429	[FCER1G, HLX, IL4R, LYN, RARA, S100A9, SOCS5, STAT6, STXBP2, TLR2, TLR4, TNFSF4]	42.8571
GO:0006119	oxidative phosphorylation	20	25.641	1.00649e-05	0.00012827	[COQ7, FXN, NDUFA10, NDUFA2, NDUFA3, NDUFA7, NDUFAB1, NDUFB10, NDUFB2, NDUFB7, NDUFB8, NDUFC1, NDUFC2, NDUFS6, NDUFS7, NDUFS8, NDUFV2, NDUFV3, SURF1, UQCRB]	[AK2, ATP5C1, ATP5D, ATP7A, BDNF, BDNF-AS, CHCHD10, COQ7, COQ9, COX1, COX10, COX15, COX2, CYTB, DLD, FAM3A, FXN, GBAS, LDHD, MECP2, MLXIPL, MSH2, ND1, ND2, ND3, ND4, ND4L, ND5, NDUFA1, NDUFA10, NDUFA2, NDUFA3, NDUFA4, NDUFA4P1, NDUFA5, NDUFA6, NDUFA7, NDUFA8, NDUFA9, NDUFAB1, NDUFAF1, NDUFB1, NDUFB10, NDUFB2, NDUFB3, NDUFB4, NDUFB5, NDUFB6, NDUFB7, NDUFB8, NDUFB9, NDUFC1, NDUFC2, NDUFC2-KCTD14, N…	[COQ7, FXN, NDUFA10, NDUFA2, NDUFA3, NDUFA7, NDUFAB1, NDUFB10, NDUFB2, NDUFB7, NDUFB8, NDUFC1, NDUFC2, NDUFS6, NDUFS7, NDUFS8, NDUFV2, NDUFV3, SURF1]	95	[UQCRB]	5
GO:0016072	rRNA metabolic process	27	21.6	1.03909e-05	0.000130463	[C1D, CHD7, DEDD2, EIF4A3, EMG1, EXOSC10, EXOSC5, LSM6, NEDD4, NHP2, NIFK, NOL11, NOP10, NOP14, NOP56, NPM3, PA2G4, RNASEL, RPL11, RPL7, RPS14, RPS16, RPS17, RPS21, RPS8, RPSA, WDR12]	[BOP1, BYSL, C1D, CDKN2A, CHD7, CIRH1A, CNGB1, DCAF13, DDX47, DDX51, DDX56, DEDD2, DIS3, DIS3L, DKC1, DROSHA, EIF4A3, EMG1, ERI1, ERN2, EXOSC1, EXOSC10, EXOSC2, EXOSC3, EXOSC4, EXOSC5, EXOSC6, EXOSC7, EXOSC8, EXOSC9, FBL, FBLL1, FCF1, FRG1, FTSJ2, GAR1, GEMIN4, HEATR1, IGF2BP3, IMP3, IMP4, ISG20, KRR1, LAS1L, LSM6, MPHOSPH10, MPHOSPH6, MTERFD2, NAF1, NEDD4, NHP2, NIFK, NOC4L, NOL11, NOL6, NOL8, N…	[C1D, EIF4A3, EMG1, EXOSC10, EXOSC5, LSM6, NHP2, NIFK, NOL11, NOP10, NOP14, NOP56, NPM3, PA2G4, RPL11, RPL7, RPS14, RPS16, RPS17, RPS21, RPS8, RPSA, WDR12]	85.1852	[CHD7, DEDD2, NEDD4, RNASEL]	14.8148
GO:0046700	heterocycle catabolic process	142	12.511	1.03683e-05	0.000131151	[ADA, ADAP1, ALDH1L1, ALS2CR12, APAF1, ARF3, ARF5, ARHGAP26, ASAP1, ATP5A1, ATP5I, ATP5L, ATP5O, BCL6, BLM, CCBL2, CNOT2, CNOT4, DCTPP1, DEDD2, DENND1B, DENND5A, DLC1, DNAJB6, DNAJC24, DPYD, EIF4A3, EIF4B, ENPP4, ENTPD3, ERCC1, EXOSC10, EXOSC5, FGD4, GAPVD1, GNAS, GNB1, GNB2L1, GNG5, GPX1, HAL, HINT1, HPRT1, IDO1, IDO2, IQGAP1, KMO, KYNU, LSM6, MACF1, MLH1, MRE11A, MRPL23, MSH5, NCBP2, OAS2, OLA1…	[AADAT, ABCA2, ABCC1, ABCD1, ABCD3, ABCE1, ABCG5, ABCG8, ACAP1, ACAP2, ACAP3, ACIN1, ACLY, ACMSD, ACTC1, ADA, ADAL, ADAP1, ADAP2, ADCYAP1, ADRB1, ADSS, AFMID, AGAP1, AGAP10, AGAP11, AGAP2, AGAP3, AGAP4, AGAP5, AGAP6, AGAP7, AGAP8, AGAP9, AGFG1, AGFG2, AGO1, AGO2, AGO3, AGO4, AGRN, AGXT2, AHSA1, AIFM1, AJUBA, AKR1B10, AKR7A3, AKT2, ALDH1A1, ALDH1L1, ALDH1L2, ALDH4A1, ALDH6A1, ALDOB, ALKBH1, ALLC, …	[ADA, ARF5, ATP5A1, ATP5I, ATP5L, ATP5O, CCBL2, DCTPP1, DENND1B, DNAJC24, EIF4A3, EIF4B, ENPP4, ERCC1, EXOSC10, EXOSC5, GNAS, GNB2L1, GNG5, GPX1, HINT1, HPRT1, IDO1, LSM6, MLH1, MRE11A, MRPL23, NCBP2, OAS2, OLA1, OXA1L, PIN1, POLD1, POLR2G, PREX1, QPRT, RABGAP1L, RALA, RANGRF, RASAL3, RFC3, RGS10, RGS17, RNASEH2B, RPA1, RPL10A, RPL11, RPL13, RPL17, RPL18A, RPL21, RPL23, RPL27, RPL27A, RPL28, RPL3…	59.1549	[ADAP1, ALDH1L1, ALS2CR12, APAF1, ARF3, ARHGAP26, ASAP1, BCL6, BLM, CNOT2, CNOT4, DEDD2, DENND5A, DLC1, DNAJB6, DPYD, ENTPD3, FGD4, GAPVD1, GNB1, HAL, IDO2, IQGAP1, KMO, KYNU, MACF1, MSH5, PAFAH1B1, PAIP1, PAPD4, PDE8A, PLSCR1, PTK2B, RAB21, RAB2A, RAB31, RAB3D, RAB3GAP1, RAB7A, RABGEF1, RAP1B, RAP2C, RAPGEF2, RASA1, RASGRP4, RGS1, RGS18, RIN3, RIT1, SIPA1L1, SPAST, TBC1D15, TBC1D2, THY1, TIAM1, …	40.8451
GO:1901361	organic cyclic compound catabolic process	146	12.4361	1.06161e-05	0.00013231	[ADA, ADAP1, ALDH1L1, ALS2CR12, APAF1, ARF3, ARF5, ARHGAP26, ASAP1, ATP5A1, ATP5I, ATP5L, ATP5O, BCL6, BLM, CCBL2, CNOT2, CNOT4, DCTPP1, DEDD2, DENND1B, DENND5A, DLC1, DNAJB6, DNAJC24, DPYD, EIF4A3, EIF4B, ENPP4, ENTPD3, ERCC1, EXOSC10, EXOSC5, FANCA, FGD4, GAPVD1, GNAS, GNB1, GNB2L1, GNG5, GPX1, HAL, HINT1, HPRT1, IDO1, IDO2, IQGAP1, KMO, KYNU, LSM6, MACF1, MLH1, MRE11A, MRPL23, MSH5, NCBP2, OAS…	[AADAT, ABCA2, ABCC1, ABCD1, ABCD3, ABCE1, ABCG5, ABCG8, ACAP1, ACAP2, ACAP3, ACIN1, ACLY, ACMSD, ACTC1, ADA, ADAL, ADAP1, ADAP2, ADCYAP1, ADRB1, ADSS, AFMID, AGAP1, AGAP10, AGAP11, AGAP2, AGAP3, AGAP4, AGAP5, AGAP6, AGAP7, AGAP8, AGAP9, AGFG1, AGFG2, AGO1, AGO2, AGO3, AGO4, AGRN, AGXT2, AHSA1, AIFM1, AJUBA, AKR1B10, AKR1D1, AKR7A3, AKT2, ALDH1A1, ALDH1L1, ALDH1L2, ALDH4A1, ALDH6A1, ALDOB, ALKBH1…	[ADA, ARF5, ATP5A1, ATP5I, ATP5L, ATP5O, CCBL2, DCTPP1, DENND1B, DNAJC24, EIF4A3, EIF4B, ENPP4, ERCC1, EXOSC10, EXOSC5, FANCA, GNAS, GNB2L1, GNG5, GPX1, HINT1, HPRT1, IDO1, LSM6, MLH1, MRE11A, MRPL23, NCBP2, OAS2, OLA1, OXA1L, PCBD1, PIN1, POLD1, POLR2G, PREX1, QDPR, QPRT, RABGAP1L, RALA, RANGRF, RASAL3, RFC3, RGS10, RGS17, RNASEH2B, RPA1, RPL10A, RPL11, RPL13, RPL17, RPL18A, RPL21, RPL23, RPL27,…	60.274	[ADAP1, ALDH1L1, ALS2CR12, APAF1, ARF3, ARHGAP26, ASAP1, BCL6, BLM, CNOT2, CNOT4, DEDD2, DENND5A, DLC1, DNAJB6, DPYD, ENTPD3, FGD4, GAPVD1, GNB1, HAL, IDO2, IQGAP1, KMO, KYNU, MACF1, MSH5, PAFAH1B1, PAIP1, PAPD4, PDE8A, PLSCR1, PTK2B, RAB21, RAB2A, RAB31, RAB3D, RAB3GAP1, RAB7A, RABGEF1, RAP1B, RAP2C, RAPGEF2, RASA1, RASGRP4, RGS1, RGS18, RIN3, RIT1, SIPA1L1, SPAST, TBC1D15, TBC1D2, THY1, TIAM1, …	39.726
GO:0032268	regulation of cellular protein metabolic process	181	11.9393	1.08185e-05	0.00013385	[ADAM9, ADCY4, AIDA, AKAP13, ANAPC5, ANXA2, ASPH, ATRAID, BCL3, BIRC2, BLM, BMP4, BMPR2, BUB3, C19orf10, C1QBP, CCDC23, CCL5, CCNB1, CCND2, CD44, CDC16, CDC20, CDK1, CDK4, CDK5RAP1, CDKN2C, CHP1, CIB1, CNEP1R1, CNOT2, COA3, COPS8, CRKL, CSNK1E, CTNNB1, DDIT3, DDIT4, DLC1, DUSP1, DUSP12, DUSP16, DYRK1A, EGR1, EIF1, EIF3F, EIF3H, EIF3I, EIF3L, EIF4A3, EIF4B, EIF4EBP1, EIF4G3, EP300, F2R, FAF1, FAM1…	[ABCF1, ABL1, ACADVL, ACD, ACER2, ACO1, ACSL1, ACVR1, ACVR1B, ACVR2A, ACVR2B, ACVRL1, ADAM17, ADAM8, ADAM9, ADAR, ADARB1, ADCY1, ADCY2, ADCY3, ADCY4, ADCY5, ADCY6, ADCY7, ADCY8, ADCY9, ADCYAP1, ADD1, ADIPOQ, ADORA1, ADORA2A, ADORA2B, ADRA2A, ADRA2B, ADRA2C, ADRB2, AFAP1L2, AGO1, AGO2, AGO3, AGO4, AGT, AGTR1, AGXT, AHRR, AIDA, AIFM2, AIMP2, AJUBA, AKAP13, AKT1, AKT1S1, AKT2, AKTIP, ALK, ALS2, AMH,…	[AIDA, ANAPC5, ATRAID, BMP4, BUB3, C19orf10, C1QBP, CCDC23, CCL5, CCNB1, CCND2, CDC16, CDC20, CDK1, CDK4, CDK5RAP1, CDKN2C, CIB1, CNEP1R1, COA3, COPS8, DUSP12, EIF3F, EIF3H, EIF3I, EIF3L, EIF4A3, EIF4B, EIF4EBP1, F2R, FAF1, FBXO5, FCER1A, GNB2L1, GPX1, HDGF, HERC5, IL23A, IMPACT, ISG15, ITGA1, LCK, MAGED1, MALSU1, MALT1, MAP4K1, MDFIC, MIF, MRE11A, NCBP2, NLRC3, NPM1, NUB1, PA2G4, PDCD4, PIN1, PK…	46.4088	[ADAM9, ADCY4, AKAP13, ANXA2, ASPH, BCL3, BIRC2, BLM, BMPR2, CD44, CHP1, CNOT2, CRKL, CSNK1E, CTNNB1, DDIT3, DDIT4, DLC1, DUSP1, DUSP16, DYRK1A, EGR1, EIF1, EIF4G3, EP300, FAM129A, FEM1B, FEM1C, FOXO3, GADD45A, HIPK3, IFNAR1, IGF1R, IL10, IL22RA2, IL6R, IL8, IQGAP1, IRAK2, IRAK3, ITGB2, JDP2, KDM3A, LSM14A, LTF, LYN, MAP3K15, MAP3K4, MAP3K5, MAP3K6, MAPKAPK2, MGEA5, MOCOS, MVP, NFKBIA, NIPBL, NRD…	53.5912
GO:0030217	T cell differentiation	35	18.9189	1.27708e-05	0.000156859	[ADA, AP3B1, BCL3, BCL6, BLM, BMP4, C19orf10, CAMK4, CD2, CD3D, CD8A, CHD7, CTNNB1, EGR1, HLA-DMA, HLX, IL23A, IL2RA, IL4R, IL7, LCK, LEF1, MAFB, PTPN22, RARA, RHOH, SOCS5, SOD1, STAT6, TBX21, TCF3, TGFBR2, THEMIS, TNFSF4, XRCC4]	[ADA, ADAM17, ADAM8, ANXA1, AP3B1, AP3D1, APC, ATP7A, B2M, BAD, BATF, BCL11A, BCL11B, BCL2, BCL3, BCL6, BLM, BMP4, C19orf10, CAMK4, CARD11, CCL19, CCR7, CD1D, CD2, CD28, CD3D, CD3E, CD4, CD46, CD74, CD80, CD83, CD86, CD8A, CDKN2A, CHD7, CLPTM1, CLSTN1, CTLA4, CTNNB1, DEAF1, DNAJA3, DOCK2, DTX1, EGR1, EOMES, ERBB2, FADD, FAS, FASN, FLT3, FOXJ1, FOXN1, FOXP3, FUT7, FZD5, FZD7, FZD8, GATA3, GIMAP1, …	[ADA, BMP4, C19orf10, CAMK4, CD2, CD3D, CD8A, HLA-DMA, IL23A, IL2RA, IL7, LCK, LEF1, RHOH, SOD1, TBX21, TCF3, TGFBR2, THEMIS]	54.2857	[AP3B1, BCL3, BCL6, BLM, CHD7, CTNNB1, EGR1, HLX, IL4R, MAFB, PTPN22, RARA, SOCS5, STAT6, TNFSF4, XRCC4]	45.7143
GO:0044093	positive regulation of molecular function	157	12.2084	1.34718e-05	0.000164279	[ABHD5, ADAM9, ADAP1, ADCY4, AKIRIN2, AKR1B1, ANAPC5, ANKRD42, ANXA2, APAF1, ARHGAP26, ARID5B, ARL6IP5, ASPH, BID, BMP4, C19orf10, CAMK4, CCL5, CCNB1, CCND2, CDC16, CDC20, CDK1, CHP1, CIB1, CLOCK, COPS8, CRKL, CTSH, CXCL1, DDIT3, DLC1, DNAJB6, DNAJC24, DNPEP, DUSP12, EP300, F2R, FBXO5, FCER1A, FXN, GADD45A, GCLM, GNAS, GNB2L1, GPR55, GTF2A2, HDGF, HIF1A, HIPK2, HMGN3, HTRA2, IFI27, IFT57, IL10, I…	[ABHD5, ABL1, ABL2, ABRA, ACADVL, ACD, ACER2, ACR, ACSL1, ACTN2, ACTN4, ACVR1C, ACVR2B, ADAM17, ADAM8, ADAM9, ADAP1, ADCY1, ADCY2, ADCY3, ADCY4, ADCY5, ADCY6, ADCY7, ADCY8, ADCY9, ADCYAP1, ADCYAP1R1, ADD1, ADD2, ADIPOQ, ADORA1, ADORA2A, ADORA2B, ADORA3, ADRA1A, ADRA1D, ADRA2A, ADRA2B, ADRA2C, ADRB1, ADRB2, ADRB3, ADRBK1, ADRM1, AFAP1L2, AGER, AGRN, AGT, AGTR1, AGTR2, AGXT, AHSA1, AIFM1, AIM2, AJU…	[AKR1B1, ANAPC5, ARL6IP5, BID, BMP4, C19orf10, CAMK4, CCL5, CCNB1, CCND2, CDC16, CDC20, CDK1, CIB1, COPS8, CTSH, DNAJC24, DNPEP, DUSP12, F2R, FBXO5, FCER1A, FXN, GNAS, GNB2L1, GPR55, HDGF, HMGN3, HTRA2, IFI27, IL23A, ITGA1, LCK, LMF1, MAGED1, MALT1, MAP4K1, MDFIC, MIF, MRE11A, MS4A1, MS4A2, NGFRAP1, NPM1, P2RY11, PARK7, PCNA, PIN1, PMAIP1, PPAP2B, PREX1, PRKACB, PRKCQ, PSMA7, PSMB10, PSMB3, PSMB4…	49.6815	[ABHD5, ADAM9, ADAP1, ADCY4, AKIRIN2, ANKRD42, ANXA2, APAF1, ARHGAP26, ARID5B, ASPH, CHP1, CLOCK, CRKL, CXCL1, DDIT3, DLC1, DNAJB6, EP300, GADD45A, GCLM, GTF2A2, HIF1A, HIPK2, IFT57, IL10, IL6R, IL8, IQGAP1, IRAK2, IRAK3, LTF, LYN, MAP3K15, MAP3K4, MAP3K5, MAP3K6, MAPKAPK2, MOCOS, NFKBIA, NLRC4, PAK1, PERP, PFKFB2, PIK3CB, PIM1, PITRM1, PLAA, PLSCR1, PPARG, PSME4, PSRC1, PTK2B, RAB3GAP1, RAP1B, R…	50.3185
GO:0010498	proteasomal protein catabolic process	46	16.9118	1.37313e-05	0.000166247	[ANAPC5, ATRAID, BIRC2, BUB3, CCNB1, CD2AP, CDC16, CDC20, CDK1, CLOCK, CSNK1E, CUL3, DDIT3, ERLIN2, FAF1, FBXO5, GNB2L1, GPX1, KAT5, NFE2L2, NUB1, PMAIP1, PSMA7, PSMB10, PSMB3, PSMB4, PSMB9, PSMD7, PSME1, PSME2, PSME4, PTTG1, RCHY1, RHBDF1, RNF103, RNF187, SOCS5, SOCS6, TBL1XR1, TMF1, TRIB1, UBE2B, UBE2C, UBE2D1, UBXN1, YOD1]	[AGAP3, AKT1, AMFR, ANAPC1, ANAPC10, ANAPC11, ANAPC2, ANAPC4, ANAPC5, ANAPC7, ARAF, ARNTL, ARRB1, ARRB2, ATRAID, ATXN3, ATXN8, AURKA, AURKB, AXIN1, BAG6, BBS7, BIRC2, BTRC, BUB1B, BUB3, C2orf40, CCNB1, CCNF, CD2AP, CDC16, CDC20, CDC23, CDC26, CDC27, CDC34, CDK1, CDK2, CLOCK, CLU, COMMD1, CRBN, CSNK1D, CSNK1E, CUL1, CUL3, DAB2, DAB2IP, DDB1, DDIT3, DERL1, DERL2, DERL3, DNAJB2, DNAJB9, DNAJC10, DVL…	[ANAPC5, ATRAID, BUB3, CCNB1, CD2AP, CDC16, CDC20, CDK1, FAF1, FBXO5, GNB2L1, GPX1, NUB1, PMAIP1, PSMA7, PSMB10, PSMB3, PSMB4, PSMB9, PSMD7, PSME1, PSME2, PTTG1, RHBDF1, RNF187, UBE2C, UBXN1]	58.6957	[BIRC2, CLOCK, CSNK1E, CUL3, DDIT3, ERLIN2, KAT5, NFE2L2, PSME4, RCHY1, RNF103, SOCS5, SOCS6, TBL1XR1, TMF1, TRIB1, UBE2B, UBE2D1, YOD1]	41.3043
GO:0030099	myeloid cell differentiation	51	16.2939	1.38977e-05	0.000167068	[ANXA2, ARID4A, ATPIF1, BCL6, BMP4, BPGM, C19orf10, C1QC, CAMK4, CBFA2T3, CDC73, CIB1, CTNNB1, ETS1, FAM20C, FOS, FOXO3, GNAS, GPR55, HIF1A, HIPK2, HIST4H4, IL23A, INPP4B, IRF7, ISG15, KAT6A, LEF1, LTF, LYN, MAFB, NCOA6, NFKBIA, OSTM1, PAFAH1B1, PIR, PPARG, PTK2B, RARA, RASGRP4, RPS14, SNX10, SPI1, TGFBR2, THOC5, TIMP1, TLR4, UBD, UBL4A, ZBTB16, ZFP36]	[ABI1, ACIN1, ACVR1B, ACVR2A, ADD1, ADIPOQ, ALAS2, ANK1, ANKRD54, ANXA2, APC, ARID4A, ARNT, ATPIF1, BATF, BATF2, BATF3, BCL6, BGLAP, BMP4, BPGM, C19orf10, C1QC, CA2, CALCA, CAMK4, CARTPT, CASP3, CASP8, CASP9, CBFA2T3, CBFB, CCL3, CCR1, CD86, CDC42, CDC73, CDK6, CDKN2B, CEBPA, CEBPE, CEBPG, CHUK, CIB1, CITED2, CLSTN1, CREB1, CSF1, CSF1R, CSF2, CSF3, CTNNB1, CTNNBIP1, CTR9, DAB2, DAND5, DCSTAMP, DH…	[ATPIF1, BMP4, C19orf10, CAMK4, CBFA2T3, CIB1, ETS1, GNAS, GPR55, HIST4H4, IL23A, INPP4B, IRF7, ISG15, LEF1, RPS14, TGFBR2, THOC5, UBD, UBL4A]	39.2157	[ANXA2, ARID4A, BCL6, BPGM, C1QC, CDC73, CTNNB1, FAM20C, FOS, FOXO3, HIF1A, HIPK2, KAT6A, LTF, LYN, MAFB, NCOA6, NFKBIA, OSTM1, PAFAH1B1, PIR, PPARG, PTK2B, RARA, RASGRP4, SNX10, SPI1, TIMP1, TLR4, ZBTB16, ZFP36]	60.7843
GO:0045727	positive regulation of translation	17	27.8689	1.40519e-05	0.000167732	[BCL3, C1QBP, CCL5, CDK4, COA3, EIF4A3, EIF4G3, EP300, FAM129A, NPM1, PAIP1, POLR2G, PTK2B, RBM3, RPS4X, STK39, THBS1]	[ABCF1, BARHL2, BCL3, BOLL, C1QBP, CCL5, CD28, CDK4, CIRBP, COA3, CPEB3, DAZ1, DAZL, DDX3X, EEF2, EIF2B5, EIF4A3, EIF4G3, EIF5A, EIF5A2, EIF5AL1, ELAVL1, EP300, ERBB2, FAM129A, IL6, ITGA2, KHDRBS1, KRT17, LARP1, LARP4B, LIN28A, MAPK1, MTOR, NPM1, PABPC1, PAIP1, PASK, PIWIL2, POLDIP3, POLR2G, PTK2B, RBM3, RPS27L, RPS4X, RPS6KB1, RPS6KB2, SAMD4A, SERP1, SOX4, STK39, THBS1, TNF, UCN, UHMK1, UPF3A, U…	[C1QBP, CCL5, CDK4, COA3, EIF4A3, NPM1, POLR2G, RBM3, RPS4X, STK39]	58.8235	[BCL3, EIF4G3, EP300, FAM129A, PAIP1, PTK2B, THBS1]	41.1765
GO:2000107	negative regulation of leukocyte apoptotic process	14	31.8182	1.52645e-05	0.000180933	[ADA, BCL6, BLM, BMP4, CCL5, CXCR2, FCER1G, HIF1A, IDO1, IRF7, IRS2, MIF, PRKCQ, S100A9]	[ADA, AMH, AURKB, AXL, BCL10, BCL6, BLM, BMP4, BPNT1, CCL19, CCL21, CCL5, CCR7, CD27, CD74, CXCL12, CXCR2, FADD, FCER1G, GAS6, GPAM, HCLS1, HIF1A, IDO1, IL2, IRF7, IRS2, JAK3, KITLG, LILRB1, MIF, NOC2L, NOD2, PIP, PRKCQ, PTCRA, RAG1, RORC, S100A8, S100A9, SLC46A2, STAT5A, TSC22D3, VIMP]	[ADA, BMP4, CCL5, IDO1, IRF7, MIF, PRKCQ]	50	[BCL6, BLM, CXCR2, FCER1G, HIF1A, IRS2, S100A9]	50
GO:0006839	mitochondrial transport	34	18.8889	1.74922e-05	0.000205898	[ATP5A1, ATP5G1, ATP5I, ATP5L, ATP5O, ATPIF1, BID, BNIP3, BNIP3L, CCDC109B, CPT1A, CPT2, GRPEL2, GZMB, MCU, MICU2, MIPEP, MPV17L, MRPL18, NDUFA13, PMAIP1, PMPCA, PPP3CC, SIVA1, SLC25A14, STOML2, THEM4, TIMM10B, TIMM13, TIMM17A, TIMM23, TIMM9, TOMM20, TOMM7]	[653252, ACAA2, ACACA, ACACB, AIP, AKT1, ALKBH7, ATF2, ATP5A1, ATP5B, ATP5C1, ATP5D, ATP5E, ATP5F1, ATP5G1, ATP5H, ATP5I, ATP5J, ATP5J2, ATP5L, ATP5O, ATP6, ATP8, ATPIF1, AURKAIP1, BAD, BAK1, BAX, BBC3, BCL2, BCL2L1, BCL2L11, BID, BLOC1S2, BMF, BNIP3, BNIP3L, C22orf29, CASP8, CCDC109B, CHCHD4, CNP, CPT1A, CPT1B, CPT2, DNAJC19, DYNLL1, DYNLL2, E2F1, EYA1, EYA2, FBXO7, FIS1, FLVCR1, GDAP1, GDNF, GF…	[ATP5A1, ATP5G1, ATP5I, ATP5L, ATP5O, ATPIF1, BID, BNIP3, CCDC109B, GRPEL2, GZMB, MIPEP, MRPL18, NDUFA13, PMAIP1, PMPCA, PPP3CC, SIVA1, STOML2, THEM4, TIMM10B, TIMM13, TIMM17A, TIMM23, TIMM9, TOMM20, TOMM7]	79.4118	[BNIP3L, CPT1A, CPT2, MCU, MICU2, MPV17L, SLC25A14]	20.5882
GO:1902532	negative regulation of intracellular signal transduction	52	16.0494	1.76565e-05	0.000206398	[AIDA, BCL6, BMP4, C1QBP, CD44, CHP1, CIB1, CUL3, DDIT4, DHX58, DLC1, DUSP1, DUSP12, DUSP16, DYRK1A, FAF1, FOXO4, GNB2L1, GPX1, HIF1A, HIPK3, IGF1R, IL10, IRAK3, KLF4, LEPROT, LYN, MCL1, MIF, NDUFA13, NFE2L2, NFKBIA, NLRC3, OLFM4, PAFAH1B1, PARL, PDCD4, PIN1, PLEKHA1, PTPRJ, RASA1, RASAL3, RHOH, S100A9, SOD2, THBS1, TIMP1, TLR4, UBE2B, UBR1, URI1, ZMYND11]	[ACKR3, ADIPOQ, ADRA1A, ADRA1D, AIDA, AJUBA, AKT1, AKT1S1, AMBP, AMH, ANKRD26, ANKS1B, APC, APOE, ARAP3, ARHGAP24, ARHGEF2, ARNTL, ARRB1, BCL2, BCL2A1, BCL2L1, BCL2L10, BCL2L2, BCL2L2-PABPN1, BCL6, BDKRB2, BMP4, BMP7, C1QBP, C3orf33, C9orf89, CARD8, CASP8, CAV1, CAV3, CBLC, CCAR2, CD27, CD300A, CD44, CD74, CDC34, CDKN2D, CHORDC1, CHP1, CIB1, CLU, CMYA5, CNKSR3, CRHR2, CSK, CUL3, CXCL12, DAB1, DAB…	[AIDA, BMP4, C1QBP, CIB1, DHX58, DUSP12, FAF1, GNB2L1, GPX1, MIF, NDUFA13, NLRC3, PARL, PDCD4, PIN1, PLEKHA1, RASAL3, RHOH, URI1, ZMYND11]	38.4615	[BCL6, CD44, CHP1, CUL3, DDIT4, DLC1, DUSP1, DUSP16, DYRK1A, FOXO4, HIF1A, HIPK3, IGF1R, IL10, IRAK3, KLF4, LEPROT, LYN, MCL1, NFE2L2, NFKBIA, OLFM4, PAFAH1B1, PTPRJ, RASA1, S100A9, SOD2, THBS1, TIMP1, TLR4, UBE2B, UBR1]	61.5385
GO:0044257	cellular protein catabolic process	73	14.4554	1.80765e-05	0.000209861	[ANAPC5, ARIH2, ATRAID, BIRC2, BNIP3, BNIP3L, BUB3, CCNB1, CD2AP, CDC16, CDC20, CDK1, CLOCK, CSNK1E, CTSB, CUL2, CUL3, CUL4A, DDIT3, ERLIN2, FAF1, FBXO5, GNB2L1, GPX1, GZMA, HECTD1, HERC5, ISG15, KAT5, LNX1, NEDD4, NFE2L2, NUB1, PMAIP1, PSMA7, PSMB10, PSMB3, PSMB4, PSMB9, PSMD7, PSME1, PSME2, PSME4, PTK2B, PTTG1, RAB7A, RCHY1, RHBDF1, RNF103, RNF11, RNF187, RNF217, RNF40, SOCS5, SOCS6, TBL1XR1, T…	[ACR, ADAMTS12, ADAMTS7, AGAP3, AKT1, AMFR, ANAPC1, ANAPC10, ANAPC11, ANAPC2, ANAPC4, ANAPC5, ANAPC7, APOE, ARAF, AREL1, ARIH1, ARIH2, ARNTL, ARRB1, ARRB2, ASB2, ATE1, ATRAID, ATXN3, ATXN8, AURKA, AURKB, AXIN1, BAG6, BAP1, BBS7, BIRC2, BNIP3, BNIP3L, BTRC, BUB1B, BUB3, C19orf68, C2orf40, CACUL1, CAPN2, CASP8, CAV3, CBLC, CCNB1, CCNF, CD2AP, CDC16, CDC20, CDC23, CDC26, CDC27, CDC34, CDK1, CDK2, CH…	[ANAPC5, ATRAID, BNIP3, BUB3, CCNB1, CD2AP, CDC16, CDC20, CDK1, FAF1, FBXO5, GNB2L1, GPX1, GZMA, HERC5, ISG15, LNX1, NUB1, PMAIP1, PSMA7, PSMB10, PSMB3, PSMB4, PSMB9, PSMD7, PSME1, PSME2, PTTG1, RHBDF1, RNF187, UBD, UBE2C, UBXN1, USP46]	46.5753	[ARIH2, BIRC2, BNIP3L, CLOCK, CSNK1E, CTSB, CUL2, CUL3, CUL4A, DDIT3, ERLIN2, HECTD1, KAT5, NEDD4, NFE2L2, PSME4, PTK2B, RAB7A, RCHY1, RNF103, RNF11, RNF217, RNF40, SOCS5, SOCS6, TBL1XR1, TMF1, TRIB1, TRIP12, UBE2B, UBE2D1, UBE2H, UBE4A, UBR1, USP15, USP3, USP31, USP32, YOD1]	53.4247
GO:0042092	type 2 immune response	11	37.931	1.92824e-05	0.000222338	[BCL3, BCL6, HLX, IDO1, IL10, IL18, IL4R, RARA, SOCS5, STAT6, TNFSF4]	[BATF, BCL3, BCL6, CCR2, CD74, CD86, ECM1, GATA3, HLX, IDO1, IFNA2, IFNB1, IFNL1, IL10, IL18, IL27RA, IL33, IL4, IL4R, IL6, NDFIP1, NOD2, PRKCZ, RARA, RSAD2, SOCS5, STAT6, TNFSF4, XCL1]	[IDO1]	9.09091	[BCL3, BCL6, HLX, IL10, IL18, IL4R, RARA, SOCS5, STAT6, TNFSF4]	90.9091
GO:0070229	negative regulation of lymphocyte apoptotic process	11	37.931	1.92824e-05	0.000222338	[ADA, BCL6, BLM, BMP4, CCL5, HIF1A, IDO1, IRS2, MIF, PRKCQ, S100A9]	[ADA, AMH, AURKB, BCL10, BCL6, BLM, BMP4, BPNT1, CCL5, CD27, CD74, FADD, GPAM, HIF1A, IDO1, IL2, IRS2, JAK3, MIF, NOC2L, PIP, PRKCQ, PTCRA, RAG1, RORC, S100A8, S100A9, SLC46A2, TSC22D3]	[ADA, BMP4, CCL5, IDO1, MIF, PRKCQ]	54.5455	[BCL6, BLM, HIF1A, IRS2, S100A9]	45.4545
GO:0006464	cellular protein modification process	308	10.8872	2.11846e-05	0.000242621	[ACTL6A, ADAM9, ADCY4, AIDA, AKAP13, ALG9, ANAPC13, ANAPC5, ANXA2, ARID4A, ARIH2, ASB5, ASPH, AURKC, B4GALT5, BAZ2A, BIRC2, BLM, BMP4, BMPR2, BUB3, C14orf169, C19orf10, C1GALT1C1, CAMK4, CBL, CCDC23, CCL15, CCL5, CCNB1, CCND2, CD44, CDC16, CDC20, CDC73, CDCA3, CDK1, CDK13, CDK16, CDK4, CDK5RAP1, CDKN2C, CHP1, CIB1, CLK2, CLK4, CLOCK, CNEP1R1, CNOT4, COPS8, COQ7, CPNE3, CREBBP, CRKL, CSNK1E, CSNK1…	[A4GALT, A4GNT, AAK1, AANAT, AATK, ABCA1, ABI1, ABI2, ABI3, ABL1, ABL2, ABO, ACADVL, ACD, ACER2, ACSL1, ACTL6A, ACVR1, ACVR1B, ACVR1C, ACVR2A, ACVR2B, ACVRL1, ADAM10, ADAM17, ADAM8, ADAM9, ADAR, ADARB1, ADCY1, ADCY2, ADCY3, ADCY4, ADCY5, ADCY6, ADCY7, ADCY8, ADCY9, ADCYAP1, ADD1, ADH5, ADIPOQ, ADM2, ADORA1, ADORA2A, ADORA2B, ADPRH, ADPRHL1, ADRA2A, ADRA2B, ADRA2C, ADRB2, ADRBK1, ADSL, AFAP1L2, AG…	[ACTL6A, AIDA, ALG9, ANAPC13, ANAPC5, ASB5, AURKC, BMP4, BUB3, C14orf169, C19orf10, CAMK4, CCDC23, CCL5, CCNB1, CCND2, CDC16, CDC20, CDCA3, CDK1, CDK16, CDK4, CDK5RAP1, CDKN2C, CIB1, CNEP1R1, COPS8, COQ7, DAD1, DHPS, DNAJC24, DPH6, DPM3, DUSP12, EIF3F, F2R, FAF1, FANCL, FASTK, FBXO5, FCER1A, FXN, FYN, GALNT12, GNB2L1, GPX1, HDGF, HERC5, HIST4H4, IL23A, ILKAP, IMPACT, IRG1, ISG15, ITGA1, LCK, LCMT…	41.8831	[ADAM9, ADCY4, AKAP13, ANXA2, ARID4A, ARIH2, ASPH, B4GALT5, BAZ2A, BIRC2, BLM, BMPR2, C1GALT1C1, CBL, CCL15, CD44, CDC73, CDK13, CHP1, CLK2, CLK4, CLOCK, CNOT4, CPNE3, CREBBP, CRKL, CSNK1E, CSNK1G3, CSNK2A2, CTNNB1, CUL2, CUL3, CUL4A, DCAF6, DDIT3, DDIT4, DLC1, DTX2, DUSP1, DUSP16, DYRK1A, EGR1, EIF4G3, EP300, EPC1, ERG, FAM129A, FAM20C, FEM1B, FEM1C, FKBP5, GADD45A, GALNT1, HCK, HECTD1, HIPK2, H…	58.1169
GO:0031349	positive regulation of defense response	47	16.4912	2.17658e-05	0.000247604	[ALOX5AP, BIRC2, C1QBP, CCL5, CD14, CD226, CDK1, CRTAM, CTSB, DHX58, FCER1A, FCER1G, FOS, HCK, IDO1, IL18, IL23A, IRAK2, IRAK3, IRAK4, IRF3, IRF7, IRG1, ITGB2, KLRK1, LAG3, LSM14A, LTF, LYN, MAPKAPK2, NCR3, NDUFA2, NFKBIA, NLRC4, PLSCR1, PPP2R5D, RPSA, S100A12, S100A9, SH2D1A, TLR1, TLR2, TLR4, TLR8, TNFRSF1A, TNFSF4, UBE2D1]	[ADAM8, ADORA2B, ADORA3, AGT, AGTR1, AGXT, AIM2, ALOX5AP, AP1G1, ARRB2, ATF1, ATF2, BCL10, BIRC2, BIRC3, BPIFB1, BTK, C1QBP, C3, CACTIN, CADM1, CARD9, CASP8, CCL24, CCL3, CCL5, CCM2, CCR2, CCR7, CD14, CD1D, CD226, CD28, CD36, CD47, CD86, CDK1, CHUK, CLEC7A, CNPY3, CNR1, COLEC12, CREB1, CRH, CRTAM, CTSB, CTSK, CTSL, CTSS, CX3CL1, CYLD, DAB2IP, DDX58, DDX60, DHX58, DMBT1, DUSP3, DUSP4, DUSP6, DUSP7…	[C1QBP, CCL5, CD226, CDK1, CRTAM, DHX58, FCER1A, IDO1, IL23A, IRF3, IRF7, IRG1, KLRK1, LAG3, NCR3, NDUFA2, PPP2R5D, RPSA, SH2D1A]	40.4255	[ALOX5AP, BIRC2, CD14, CTSB, FCER1G, FOS, HCK, IL18, IRAK2, IRAK3, IRAK4, ITGB2, LSM14A, LTF, LYN, MAPKAPK2, NFKBIA, NLRC4, PLSCR1, S100A12, S100A9, TLR1, TLR2, TLR4, TLR8, TNFRSF1A, TNFSF4, UBE2D1]	59.5745
GO:0001818	negative regulation of cytokine production	30	19.7368	2.24577e-05	0.000253772	[BCL6, BPI, C1QBP, C5AR2, CHID1, DHX58, HERC5, IDO1, IL10, IL23A, IL6R, IRAK3, IRF3, IRG1, ISG15, KAT5, KLF4, LEF1, LTF, PIN1, RARA, RNF125, RPSA, SCGB1A1, THBS1, TLR2, TLR4, TNFRSF1A, TNFSF4, TRIM27]	[ACP5, ADAM17, ADIPOQ, APOA1, APOD, ARRB1, ARRB2, ATG12, ATG5, AXL, BCL6, BPI, BST2, C1QBP, C1QTNF3, C5AR2, CACTIN, CD24, CD34, CD83, CHID1, CHRFAM7A, CHRNA7, CIDEA, CMKLR1, CSK, CYLD, DDX58, DHX58, DLL1, EHHADH, EPX, F2RL1, FOXP3, FURIN, GAS6, GATA3, GATA6, GBA, GHRL, GHSR, GIMAP5, GSTP1, HDAC7, HDAC9, HERC5, HLA-DRB1, HMOX1, HSF1, IDO1, IFIH1, IFNA2, IFNB1, IFNG, IFNL1, IKBKE, IL10, IL12A, IL12…	[C1QBP, CHID1, DHX58, HERC5, IDO1, IL23A, IRF3, IRG1, ISG15, LEF1, PIN1, RNF125, RPSA, SCGB1A1, TRIM27]	50	[BCL6, BPI, C5AR2, IL10, IL6R, IRAK3, KAT5, KLF4, LTF, RARA, THBS1, TLR2, TLR4, TNFRSF1A, TNFSF4]	50
GO:0006974	cellular response to DNA damage stimulus	99	13.2886	2.3348e-05	0.000262085	[ACTL6A, ALYREF, AP5Z1, ASF1A, BCL3, BCL6, BID, BLM, CD44, CDK1, CIB1, CLOCK, CSNK1E, CUL4A, DCLRE1A, DDIT3, DDIT4, DYRK1A, EP300, EPC2, ERCC1, FANCA, FANCG, FANCL, FEM1B, FOXO3, FOXO4, GADD45A, HIPK2, HTRA2, INTS3, IRF3, IRF7, KAT5, KIAA0101, LIG1, LRIF1, LYN, MAPKAPK2, MCL1, MDM4, MIF, MLH1, MRE11A, MRPL36, MRPS26, MSH5, NCOA6, NIPBL, NPM1, NUGGC, PCNA, PMAIP1, POLD1, POLDIP2, POLG, POLG2, POLR…	[AATF, ABL1, ACD, ACKR3, ACTL6A, ACTR5, ACTR8, AEN, ALKBH1, ALKBH2, ALKBH3, ALKBH7, ALKBH8, ALYREF, AMH, ANKRD1, ANTXR1, AP5S1, AP5Z1, APBB1, APC, APEX1, APEX2, APITD1, APLF, APTX, ARTN, ASCC3, ASF1A, ASH2L, ASTE1, ATAD5, ATF2, ATM, ATMIN, ATR, ATRIP, ATRX, ATXN3, ATXN8, AXIN2, BABAM1, BAD, BAG6, BAK1, BARD1, BATF, BAX, BAZ1B, BBC3, BCCIP, BCL2, BCL2A1, BCL2L1, BCL2L10, BCL2L11, BCL2L2, BCL2L2-PA…	[ACTL6A, ALYREF, AP5Z1, ASF1A, BID, CDK1, CIB1, ERCC1, FANCA, FANCG, FANCL, HTRA2, IRF3, IRF7, KIAA0101, LIG1, MIF, MLH1, MRE11A, MRPL36, MRPS26, NPM1, NUGGC, PCNA, PMAIP1, POLD1, POLDIP2, POLG, POLR2D, POLR2G, POLR2H, POLR2I, POLR2L, PRMT6, PSMA7, PSMB10, PSMB3, PSMB4, PSMB9, PSMD7, PSME1, PSME2, PTTG1, RFC3, RFC4, RNASEH2B, RPA1, SOD1, TDG, TDP2, TERF2IP, THOC5, TYMS, XRCC5, ZSWIM7]	55.5556	[BCL3, BCL6, BLM, CD44, CLOCK, CSNK1E, CUL4A, DCLRE1A, DDIT3, DDIT4, DYRK1A, EP300, EPC2, FEM1B, FOXO3, FOXO4, GADD45A, HIPK2, INTS3, KAT5, LRIF1, LYN, MAPKAPK2, MCL1, MDM4, MSH5, NCOA6, NIPBL, POLG2, PSME4, REV1, RFWD2, S100A9, SOD2, SPDYA, SPIDR, TNFRSF1A, TNFRSF1B, TRIP12, UBE2B, USP3, USP32, WDR33, XRCC4]	44.4444
GO:2000106	regulation of leukocyte apoptotic process	19	25	2.45675e-05	0.00027396	[ADA, BCL6, BLM, BMP4, CCL5, CD3G, CXCR2, FCER1G, HIF1A, IDO1, IL10, IRF7, IRS2, LGALS3, LYN, MIF, PRKCQ, RAPGEF2, S100A9]	[ADA, ADAM17, ADAM8, AMH, ANXA1, AURKB, AXL, BAX, BBC3, BCL10, BCL6, BIRC7, BLM, BMP4, BPNT1, BTK, CASP8, CCL19, CCL21, CCL5, CCR7, CD27, CD3G, CD74, CDKN2A, CXCL12, CXCR2, FADD, FCER1G, FNIP1, GAS6, GPAM, HCAR2, HCLS1, HIF1A, IDO1, IL10, IL2, IRF7, IRS2, JAK3, KITLG, LGALS16, LGALS3, LILRB1, LYN, MEF2A, MEF2C, MIF, NFKBID, NOC2L, NOD2, NR4A3, PDCD7, PIP, PRELID1, PRKCQ, PTCRA, PTEN, RAG1, RAPGEF…	[ADA, BMP4, CCL5, CD3G, IDO1, IRF7, MIF, PRKCQ]	42.1053	[BCL6, BLM, CXCR2, FCER1G, HIF1A, IL10, IRS2, LGALS3, LYN, RAPGEF2, S100A9]	57.8947
GO:0071887	leukocyte apoptotic process	22	22.9167	2.54647e-05	0.000282109	[ADA, BCL6, BLM, BMP4, CCL5, CD3G, CXCR2, FCER1G, HIF1A, IDO1, IL10, IL2RA, IRF3, IRF7, IRS2, LGALS3, LYN, MIF, PRKCQ, RAPGEF2, S100A9, SIVA1]	[ADA, ADAM17, ADAM8, AKT1, AMH, ANXA1, AURKB, AXL, BAK1, BAX, BBC3, BCL10, BCL2L11, BCL6, BIRC7, BLM, BMP4, BPNT1, BTK, CASP8, CCL19, CCL21, CCL5, CCR7, CD27, CD3G, CD74, CDKN2A, CLC, CLCF1, CTSL, CXCL12, CXCR2, DFFA, DNAJA3, FADD, FAS, FASLG, FASN, FCER1G, FNIP1, GAS6, GLI3, GPAM, HCAR2, HCLS1, HIF1A, IDO1, IFNG, IL10, IL2, IL2RA, IL6, IRF3, IRF7, IRS2, JAK3, KITLG, LGALS16, LGALS3, LILRB1, LYN,…	[ADA, BMP4, CCL5, CD3G, IDO1, IL2RA, IRF3, IRF7, MIF, PRKCQ, SIVA1]	50	[BCL6, BLM, CXCR2, FCER1G, HIF1A, IL10, IRS2, LGALS3, LYN, RAPGEF2, S100A9]	50
GO:0043900	regulation of multi-organism process	42	17.004	2.80495e-05	0.000308726	[ADA, AP1S3, AP2B1, BIRC2, C19orf10, C1QBP, CCL5, CD180, DHX58, EP300, FYN, HCK, HERC5, IL10, IL23A, IL2RA, IL8, IRF3, IRG1, ISG15, LCK, LTF, MDFIC, MIF, MX1, NCBP2, OAS1, PLSCR1, POLR2D, POLR2G, POLR2H, POLR2I, POLR2L, PPIH, PRDM1, RNASEL, RPSA, S100A9, SLPI, TIMP1, TLR2, TRIB1]	[ACVR1B, ACVR1C, ADA, ADAR, ADARB1, AIM2, AMH, AP1B1, AP1G1, AP1M1, AP1M2, AP1S1, AP1S2, AP1S3, AP2A1, AP2A2, AP2B1, AP2M1, AP2S1, APOBEC3A, APOBEC3C, APOBEC3D, APOBEC3F, APOBEC3G, APOBEC3H, ARF1, ARF1P1, ATP6V1H, B2M, BAD, BCL2, BCL2L11, BIRC2, BIRC3, BPIFA1, BST2, BTBD17, C19orf10, C1QBP, C9orf69, CACTIN, CAMP, CCL5, CCNH, CCNT1, CD180, CD247, CD28, CD36, CD37, CD4, CD55, CD8B, CDK7, CDK9, CHAM…	[ADA, AP1S3, C19orf10, C1QBP, CCL5, CD180, DHX58, FYN, HERC5, IL23A, IL2RA, IRF3, IRG1, ISG15, LCK, MDFIC, MIF, MX1, NCBP2, OAS1, POLR2D, POLR2G, POLR2H, POLR2I, POLR2L, PPIH, RPSA]	64.2857	[AP2B1, BIRC2, EP300, HCK, IL10, IL8, LTF, PLSCR1, PRDM1, RNASEL, S100A9, SLPI, TIMP1, TLR2, TRIB1]	35.7143
GO:0072593	reactive oxygen species metabolic process	28	20.1439	2.82539e-05	0.000308971	[ATPIF1, BNIP3, CYB5R4, DDIT4, DLC1, GADD45A, GPX1, HBB, HP, IRG1, MPV17L, NCF2, NDUFA13, NFE2L2, NQO1, PARK7, PMAIP1, PRDX2, PRDX4, PRDX6, PREX1, PTK2B, ROMO1, SIRT5, SOD1, SOD2, TGFBR2, THBS1]	[AATF, ACE2, ACP5, AGT, AGTR1, AGXT, AIFM2, AKR1C3, ALOX12, AOX1, APOA4, ARF4, ATP7A, ATPIF1, BCL2, BCO2, BIRC3, BMP7, BNIP3, C12orf5, CAT, CBS, CCS, CD36, CDKN1A, CRYAB, CTGF, CYB5R4, CYBA, CYBB, CYP1A1, CYP1A2, CYR61, DDIT4, DLC1, DRD5, DUOX1, DUOX2, DUOXA1, EDN1, EGFR, EPHX2, EPX, F2, F2RL1, FANCC, FBLN5, FOXM1, GADD45A, GLS2, GLYAT, GPX1, GPX3, GPX4, GRB2, GSTP1, HBA1, HBB, HDAC6, HP, HPR, IE…	[ATPIF1, BNIP3, GPX1, IRG1, NDUFA13, NQO1, PARK7, PMAIP1, PRDX2, PRDX4, PREX1, ROMO1, SOD1, TGFBR2]	50	[CYB5R4, DDIT4, DLC1, GADD45A, HBB, HP, MPV17L, NCF2, NFE2L2, PRDX6, PTK2B, SIRT5, SOD2, THBS1]	50
GO:0070228	regulation of lymphocyte apoptotic process	15	28.8462	2.84903e-05	0.000309558	[ADA, BCL6, BLM, BMP4, CCL5, CD3G, HIF1A, IDO1, IL10, IRS2, LGALS3, LYN, MIF, PRKCQ, S100A9]	[ADA, ADAM8, AMH, AURKB, BAX, BBC3, BCL10, BCL6, BIRC7, BLM, BMP4, BPNT1, BTK, CASP8, CCL5, CD27, CD3G, CD74, FADD, FNIP1, GPAM, HIF1A, IDO1, IL10, IL2, IRS2, JAK3, LGALS16, LGALS3, LYN, MIF, NFKBID, NOC2L, PDCD7, PIP, PRELID1, PRKCQ, PTCRA, PTEN, RAG1, RIPK3, RORC, S100A8, S100A9, SIGLEC1, SLC46A2, TARP, TGFB2, TP53, TSC22D3, WNT5A, ZC3H8]	[ADA, BMP4, CCL5, CD3G, IDO1, MIF, PRKCQ]	46.6667	[BCL6, BLM, HIF1A, IL10, IRS2, LGALS3, LYN, S100A9]	53.3333
GO:0042254	ribosome biogenesis	32	18.9349	2.90634e-05	0.000313774	[C1D, C1QBP, CHD7, EIF4A3, EMG1, EXOSC10, EXOSC5, LSM6, MALSU1, MRTO4, NEDD4, NHP2, NHP2L1, NOL11, NOP10, NOP14, NOP56, NPM1, NPM3, PA2G4, RCL1, RNASEL, RPL11, RPL7, RPS14, RPS16, RPS17, RPS21, RPS8, RPSA, SDAD1, WDR12]	[AATF, ABCF1, BMS1, BOP1, BRIX1, BYSL, C1D, C1QBP, CDKN2A, CHD7, CIRH1A, CNGB1, DCAF13, DDX3X, DDX47, DDX51, DDX56, DIS3, DKC1, DROSHA, EBNA1BP2, EFTUD1, EIF2A, EIF2S1, EIF4A3, EIF6, EMG1, ERAL1, ERI1, EXOSC1, EXOSC10, EXOSC2, EXOSC3, EXOSC4, EXOSC5, EXOSC6, EXOSC7, EXOSC8, EXOSC9, FBL, FBLL1, FCF1, FRG1, FTSJ2, GAR1, GEMIN4, GNL1, GNL2, GNL3, GNL3L, GTPBP10, GTPBP4, HEATR1, IGF2BP3, IMP3, IMP4, …	[C1D, C1QBP, EIF4A3, EMG1, EXOSC10, EXOSC5, LSM6, MALSU1, MRTO4, NHP2, NHP2L1, NOL11, NOP10, NOP14, NOP56, NPM1, NPM3, PA2G4, RCL1, RPL11, RPL7, RPS14, RPS16, RPS17, RPS21, RPS8, RPSA, SDAD1, WDR12]	90.625	[CHD7, NEDD4, RNASEL]	9.375
GO:0071345	cellular response to cytokine stimulus	72	14.2857	3.06595e-05	0.00032891	[CCL5, CD44, CIB1, CRHBP, CSF2RB, CX3CR1, CXCR2, EGR1, EIF4A3, EIF4G3, GBP2, GBP5, GBP6, HCK, HERC5, HIF1A, HYAL1, IFI27, IFI30, IFI35, IFNAR1, IL10RB, IL17RA, IL1R1, IL1R2, IL22RA2, IL4R, IL6R, IL8, IRAK2, IRAK3, IRAK4, IRF3, IRF7, IRG1, ISG15, KPNA6, LEF1, LSM14A, MX1, NEDD4, NFE2L2, NFIL3, NPRL2, NUMBL, NUP37, NUP43, NUP85, NUP93, OAS1, OAS2, PAFAH1B1, PIN1, PPARG, PTK2B, PTPN1, RNASEL, RPL3, …	[AAAS, ACKR2, ACKR3, ACKR4, ACSL1, ADAMTS12, ADAMTS7, ADAR, ADIPOQ, ADIPOR1, ADIPOR2, AGPAT1, AGPAT2, AIF1, AIM2, AKAP6, ALAD, ALOX15, ANKRD1, APOA1, APOB, APOE, AQP4, ARG1, ARHGEF2, ARIH1, AXL, B2M, BAD, BAG4, BBS2, BBS4, C11orf82, CACTIN, CAMK2A, CAMK2B, CAMK2D, CAMK2G, CAMP, CARD14, CAV1, CCL2, CCL3, CCL5, CCR1, CCR2, CCR3, CCR4, CCR5, CCR6, CCR7, CCR8, CCR9, CCRL2, CD24, CD44, CD58, CD74, CD8…	[CCL5, CIB1, CX3CR1, EIF4A3, GBP2, GBP5, GBP6, HERC5, HYAL1, IFI27, IFI30, IFI35, IRF3, IRF7, IRG1, ISG15, LEF1, MX1, NPRL2, NUP37, NUP43, NUP85, NUP93, OAS1, OAS2, PIN1, RPL3, SEH1L, SHPK, STAT4, TNFRSF25, TUBA1A, VRK2, XAF1]	47.2222	[CD44, CRHBP, CSF2RB, CXCR2, EGR1, EIF4G3, HCK, HIF1A, IFNAR1, IL10RB, IL17RA, IL1R1, IL1R2, IL22RA2, IL4R, IL6R, IL8, IRAK2, IRAK3, IRAK4, KPNA6, LSM14A, NEDD4, NFE2L2, NFIL3, NUMBL, PAFAH1B1, PPARG, PTK2B, PTPN1, RNASEL, SGMS1, SOCS3, SOCS5, STAT6, THBS1, TNFRSF1A, TYK2]	52.7778
GO:0044092	negative regulation of molecular function	110	12.8806	3.2172e-05	0.000342966	[AIDA, ANAPC5, ANP32E, ANXA2, ATPIF1, AZIN1, BMP4, BUB3, CD44, CDC16, CDC20, CDK5RAP1, CDKN2C, CHP1, CNR2, CRHBP, CSNK2A2, DDIT3, DLC1, DNAJB6, DNPEP, DUSP1, DUSP12, DUSP16, FBXO5, GADD45A, GLIS2, GNAI3, GNB2L1, GPX1, GZMA, HEY2, HEYL, HIPK3, HP, ID1, IFNAR1, IGF1R, IL7, IQGAP1, IRAK2, IRAK3, IRG1, IRS2, ITGA4, KAT6A, KLF4, LEF1, LEPROT, LYN, MITD1, MKL1, MVP, NAIP, NFKBIA, NIFK, NLRC3, NPM1, NPR…	[A2M, ABCE1, ABL1, ACTN2, ADAR, ADARB1, ADCYAP1, ADIPOQ, ADORA2A, ADRA2A, ADRB2, ADRB3, AES, AGT, AGXT, AIDA, AIM2, AIP, AJUBA, AKT1, AKT1S1, AMBP, AMOT, ANAPC1, ANAPC10, ANAPC11, ANAPC2, ANAPC4, ANAPC5, ANAPC7, ANGPTL3, ANGPTL4, ANKS1B, ANP32E, ANXA1, ANXA2, ANXA4, ANXA5, ANXA8, ANXA8L1, ANXA8L2, APBA3, APC, APOA1, APOA2, APOC1, APOC2, APOC3, APOE, APP, AQP1, ARFGEF1, ARL2, ARPP19, ARRB1, ARRB2,…	[AIDA, ANAPC5, ANP32E, ATPIF1, BMP4, BUB3, CDC16, CDC20, CDK5RAP1, CDKN2C, CNR2, DNPEP, DUSP12, FBXO5, GLIS2, GNB2L1, GPX1, GZMA, HEY2, IL7, IRG1, ITGA4, LEF1, MITD1, NIFK, NLRC3, NPM1, NPRL2, NQO1, OXA1L, PARK7, PDCD4, PKMYT1, PPP1R35, PSMA7, PSMB10, PSMB3, PSMB4, PSMB9, PSMD7, PSME1, PSME2, PTTG1, RHOH, SERPINB10, SERPINB6, SERPINB9, SERPINI1, SIVA1, TDG, TNNI3, TRIM27, TRIM37, UBD, UBE2C, URI1]	50.9091	[ANXA2, AZIN1, CD44, CHP1, CRHBP, CSNK2A2, DDIT3, DLC1, DNAJB6, DUSP1, DUSP16, GADD45A, GNAI3, HEYL, HIPK3, HP, ID1, IFNAR1, IGF1R, IQGAP1, IRAK2, IRAK3, IRS2, KAT6A, KLF4, LEPROT, LYN, MKL1, MVP, NAIP, NFKBIA, P2RY13, PI3, PIM1, PPARG, PPP1R12A, PPP2R5A, PROS1, PTPRJ, SERPINB1, SERPINC1, SLPI, SOCS3, SOCS5, SOCS6, SORT1, TCF7L2, THBS1, THY1, TIMP1, TNFSF4, TRIB1, UBE2D1, WAPAL]	49.0909
GO:0002684	positive regulation of immune system process	109	12.8994	3.28659e-05	0.000348173	[ACTR2, ADA, ADK, AP3B1, BCL6, BIRC2, BLM, C1QA, C1QB, C1QBP, C1QC, C4BPA, CCL5, CD14, CD19, CD2, CD226, CD3D, CD3G, CDK1, CRTAM, CTSB, CXCR2, DHX58, DPP4, FCER1A, FCER1G, FLT3LG, FOS, FYN, GPR183, HCK, HLA-DMA, HLX, IDO1, IL18, IL23A, IL2RA, IL4R, IL6R, IL7, IL8, IRAK2, IRAK3, IRAK4, IRF3, IRF7, IRG1, IRS2, ITGB2, KLRK1, LAG3, LCK, LGALS1, LGALS3, LPXN, LSM14A, LTF, LYN, LYST, MALT1, MAPKAPK2, M…	[A2M, ABCB9, ABI1, ABL1, ACTB, ACTG1, ACTR2, ACTR3, ADA, ADAM10, ADAM17, ADAM8, ADK, ADORA2B, ADORA3, AIF1, AIM2, AKR1C1, AKT1, AMH, AP1G1, AP3B1, AP3D1, AQP3, ARPC1A, ARPC2, ARPC3, ARPC4, ARPC5, ARRB2, ATF1, ATF2, AXL, AZGP1, B2M, BAD, BAIAP2, BAX, BCAR1, BCL10, BCL2, BCL6, BDKRB1, BIRC2, BIRC3, BLK, BLM, BLOC1S3, BLOC1S6, BPIFB1, BRK1, BTK, BTLA, BTN3A1, C1QA, C1QB, C1QBP, C1QC, C1R, C1RL, C1S,…	[ADA, ADK, C1QBP, CCL5, CD19, CD2, CD226, CD3D, CD3G, CDK1, CRTAM, DHX58, DPP4, FCER1A, FLT3LG, FYN, GPR183, HLA-DMA, IDO1, IL23A, IL2RA, IL7, IRF3, IRF7, IRG1, KLRK1, LAG3, LCK, LGALS1, LPXN, MALT1, MIF, MS4A1, MS4A2, NCR3, NDUFA2, PLEKHA1, PPP2R5D, PRKCQ, PSMA7, RPSA, SH2D1A, SPG21, STOML2, TAP2, TBX21, TCF3, TGFBR2, THEMIS, UBASH3A, VEGFB]	46.789	[ACTR2, AP3B1, BCL6, BIRC2, BLM, C1QA, C1QB, C1QC, C4BPA, CD14, CTSB, CXCR2, FCER1G, FOS, HCK, HLX, IL18, IL4R, IL6R, IL8, IRAK2, IRAK3, IRAK4, IRS2, ITGB2, LGALS3, LSM14A, LTF, LYN, LYST, MAPKAPK2, NCKAP1, NFKBIA, NLRC4, PAK1, PIK3CB, PLSCR1, PRDM1, PROS1, PTK2B, PTPN22, PTPRJ, RARA, S100A9, SELP, SOCS5, STAT6, STXBP2, TEC, THBS1, THY1, TLR1, TLR2, TLR4, TLR8, TNFSF4, UBE2D1, VAV1]	53.211
GO:0022402	cell cycle process	147	12.1488	3.33126e-05	0.000348549	[ACTR2, AHCTF1, ANAPC13, ANAPC5, AURKC, BANF1, BID, BLM, BMP4, BUB1, BUB3, CCNB1, CD2AP, CDC16, CDC20, CDC45, CDC73, CDCA3, CDK1, CDK13, CDK4, CDKN2C, CENPV, CEP120, CHMP1B, CLIP1, CLOCK, CSNK1E, CSNK2A2, CTNNB1, CUL2, CUL3, CUL4A, DCLRE1A, DDIT3, DUSP1, DUSP12, EIF4EBP1, EIF4G3, EP300, FANCG, FBXO5, FEM1B, FOXO4, GADD45A, GAS7, HAUS4, HBP1, IGF1R, IL8, ILKAP, INCENP, INTS3, KIF11, KIFC1, KIZ, LC…	[AAAS, ABCB1, ACTR1A, ACTR2, ACTR3, ACTR8, ACVR1, ACVR1B, ADAM17, AHCTF1, AIF1, AJUBA, AK1, AKAP8, AKAP9, AKT1, AKT2, ALKBH4, ALMS1, AMH, ANAPC1, ANAPC10, ANAPC11, ANAPC13, ANAPC15, ANAPC16, ANAPC2, ANAPC4, ANAPC5, ANAPC7, ANK3, ANKLE2, ANLN, ANTXR1, ANXA1, ANXA11, APBB1, APBB2, APC, APEX1, APITD1, APP, ARAP1, ARHGEF10, ARHGEF11, ARHGEF2, ARL3, ARL8A, ARPP19, ARTN, ASPM, ASUN, ATF2, ATM, ATR, ATR…	[ANAPC13, ANAPC5, AURKC, BANF1, BID, BMP4, BUB1, BUB3, CCNB1, CD2AP, CDC16, CDC20, CDC45, CDCA3, CDK1, CDK4, CDKN2C, CENPV, DUSP12, EIF4EBP1, FANCG, FBXO5, HAUS4, ILKAP, INCENP, KIF11, KIFC1, KIZ, LCMT1, LEF1, LIG1, MCM6, MIF, MITD1, MLH1, MRE11A, MRPL36, NAE1, NEDD1, NPM1, NUP37, NUP43, NUP85, NUP93, NUSAP1, OPTN, PA2G4, PCNA, PHGDH, PIN1, PKMYT1, POLD1, POLDIP2, PRIM1, PSMA7, PSMB10, PSMB3, PSM…	60.5442	[ACTR2, AHCTF1, BLM, CDC73, CDK13, CEP120, CHMP1B, CLIP1, CLOCK, CSNK1E, CSNK2A2, CTNNB1, CUL2, CUL3, CUL4A, DCLRE1A, DDIT3, DUSP1, EIF4G3, EP300, FEM1B, FOXO4, GADD45A, GAS7, HBP1, IGF1R, IL8, INTS3, MACF1, MAPKAPK2, MDM4, MOCOS, MSH5, NIPBL, PAFAH1B1, PIM1, PLAGL1, PPM1D, PPP1CB, PPP1R12A, PPP3CA, PSME4, PSRC1, RASA1, RFWD2, S100A9, SESN2, SIRT7, SPAST, SPDYA, TACC3, TCF7L2, TGFA, THBS1, UBE2B,…	39.4558
GO:0050863	regulation of T cell activation	44	16.6038	3.32599e-05	0.000350158	[ADA, ADK, AP3B1, BCL6, BLM, BMP4, C19orf10, CAMK4, CCL5, CD2, CD3D, CD3G, CTNNB1, DPP4, FYN, HLA-DMA, HLX, IDO1, IL10, IL18, IL23A, IL2RA, IL4R, IL7, KLRK1, LAG3, LCK, LGALS1, LGALS3, LYN, MALT1, PAK1, PRKCQ, PTPN22, RARA, SCGB1A1, SIT1, SOCS5, SOCS6, SOD1, TGFBR2, THY1, TNFSF4, VAV1]	[ADA, ADAM8, ADK, ADORA2A, AIF1, AKT1, AP3B1, AP3D1, BAD, BCL10, BCL6, BLM, BMP4, BTLA, BTN2A2, C19orf10, C21orf33, CAMK4, CARD11, CASP3, CAV1, CBLB, CCL19, CCL2, CCL21, CCL5, CCR2, CCR7, CD1D, CD2, CD209, CD24, CD247, CD274, CD276, CD28, CD300A, CD3D, CD3E, CD3G, CD4, CD46, CD47, CD5, CD55, CD59, CD74, CD80, CD83, CD86, CDC42, CDKN2A, CLC, CLCF1, CLPTM1, CORO1A, CSK, CTLA4, CTNNB1, DEAF1, DLG1, …	[ADA, ADK, BMP4, C19orf10, CAMK4, CCL5, CD2, CD3D, CD3G, DPP4, FYN, HLA-DMA, IDO1, IL23A, IL2RA, IL7, KLRK1, LAG3, LCK, LGALS1, MALT1, PRKCQ, SCGB1A1, SIT1, SOD1, TGFBR2]	59.0909	[AP3B1, BCL6, BLM, CTNNB1, HLX, IL10, IL18, IL4R, LGALS3, LYN, PAK1, PTPN22, RARA, SOCS5, SOCS6, THY1, TNFSF4, VAV1]	40.9091
GO:0051603	proteolysis involved in cellular protein catabolic process	70	14.3443	3.44843e-05	0.000358595	[ANAPC5, ARIH2, ATRAID, BIRC2, BUB3, CCNB1, CD2AP, CDC16, CDC20, CDK1, CLOCK, CSNK1E, CTSB, CUL2, CUL3, CUL4A, DDIT3, ERLIN2, FAF1, FBXO5, GNB2L1, GPX1, GZMA, HECTD1, HERC5, ISG15, KAT5, LNX1, NEDD4, NFE2L2, NUB1, PMAIP1, PSMA7, PSMB10, PSMB3, PSMB4, PSMB9, PSMD7, PSME1, PSME2, PSME4, PTK2B, PTTG1, RCHY1, RHBDF1, RNF103, RNF11, RNF187, RNF217, RNF40, SOCS5, SOCS6, TBL1XR1, TMF1, TRIB1, TRIP12, UB…	[ACR, ADAMTS12, ADAMTS7, AGAP3, AKT1, AMFR, ANAPC1, ANAPC10, ANAPC11, ANAPC2, ANAPC4, ANAPC5, ANAPC7, ARAF, AREL1, ARIH1, ARIH2, ARNTL, ARRB1, ARRB2, ASB2, ATE1, ATRAID, ATXN3, ATXN8, AURKA, AURKB, AXIN1, BAG6, BAP1, BBS7, BIRC2, BTRC, BUB1B, BUB3, C19orf68, C2orf40, CACUL1, CAPN2, CASP8, CAV3, CBLC, CCNB1, CCNF, CD2AP, CDC16, CDC20, CDC23, CDC26, CDC27, CDC34, CDK1, CDK2, CHFR, CLOCK, CLPP, CLPX…	[ANAPC5, ATRAID, BUB3, CCNB1, CD2AP, CDC16, CDC20, CDK1, FAF1, FBXO5, GNB2L1, GPX1, GZMA, HERC5, ISG15, LNX1, NUB1, PMAIP1, PSMA7, PSMB10, PSMB3, PSMB4, PSMB9, PSMD7, PSME1, PSME2, PTTG1, RHBDF1, RNF187, UBD, UBE2C, UBXN1, USP46]	47.1429	[ARIH2, BIRC2, CLOCK, CSNK1E, CTSB, CUL2, CUL3, CUL4A, DDIT3, ERLIN2, HECTD1, KAT5, NEDD4, NFE2L2, PSME4, PTK2B, RCHY1, RNF103, RNF11, RNF217, RNF40, SOCS5, SOCS6, TBL1XR1, TMF1, TRIB1, TRIP12, UBE2B, UBE2D1, UBE2H, UBE4A, UBR1, USP15, USP3, USP31, USP32, YOD1]	52.8571
GO:0006364	rRNA processing	25	21.0084	3.58202e-05	0.000370215	[C1D, CHD7, EIF4A3, EMG1, EXOSC10, EXOSC5, LSM6, NEDD4, NHP2, NOL11, NOP10, NOP14, NOP56, NPM3, PA2G4, RNASEL, RPL11, RPL7, RPS14, RPS16, RPS17, RPS21, RPS8, RPSA, WDR12]	[BOP1, BYSL, C1D, CDKN2A, CHD7, CIRH1A, CNGB1, DCAF13, DDX47, DDX51, DDX56, DIS3, DKC1, EIF4A3, EMG1, ERI1, EXOSC1, EXOSC10, EXOSC2, EXOSC3, EXOSC4, EXOSC5, EXOSC6, EXOSC7, EXOSC8, EXOSC9, FBL, FBLL1, FCF1, FRG1, FTSJ2, GAR1, GEMIN4, HEATR1, IGF2BP3, IMP3, IMP4, ISG20, KRR1, LAS1L, LSM6, MPHOSPH10, MPHOSPH6, MTERFD2, NAF1, NEDD4, NHP2, NOC4L, NOL11, NOL6, NOL8, NOL9, NOLC1, NOP10, NOP14, NOP2, NO…	[C1D, EIF4A3, EMG1, EXOSC10, EXOSC5, LSM6, NHP2, NOL11, NOP10, NOP14, NOP56, NPM3, PA2G4, RPL11, RPL7, RPS14, RPS16, RPS17, RPS21, RPS8, RPSA, WDR12]	88	[CHD7, NEDD4, RNASEL]	12
GO:0007049	cell cycle	189	11.6093	3.69547e-05	0.000379626	[ACTR2, AHCTF1, ANAPC13, ANAPC5, AURKC, BANF1, BID, BIRC2, BLM, BMP4, BUB1, BUB3, CCDC124, CCNB1, CCND2, CCPG1, CD2AP, CDC16, CDC20, CDC45, CDC73, CDCA3, CDK1, CDK13, CDK4, CDK5RAP1, CDKN2C, CENPP, CENPV, CEP120, CHMP1B, CIB1, CLIP1, CLOCK, CSNK1E, CSNK2A2, CTNNB1, CUL2, CUL3, CUL4A, DCLRE1A, DDIT3, DUSP1, DUSP12, DYRK1A, E2F2, EIF4EBP1, EIF4G3, EP300, ETS1, FANCA, FANCG, FBXO5, FEM1B, FOXO4, GAD…	[AAAS, AATF, ABCB1, ABL1, ACTR1A, ACTR2, ACTR3, ACTR8, ACVR1, ACVR1B, ADAM17, ADARB1, ADCYAP1, AFAP1L2, AHCTF1, AHR, AIF1, AJUBA, AK1, AKAP8, AKAP9, AKT1, AKT2, ALKBH4, ALMS1, ALOX15B, AMH, ANAPC1, ANAPC10, ANAPC11, ANAPC13, ANAPC15, ANAPC16, ANAPC2, ANAPC4, ANAPC5, ANAPC7, ANK3, ANKLE2, ANLN, ANTXR1, ANXA1, ANXA11, APBB1, APBB2, APC, APEX1, APEX2, APITD1, APLP2, APP, APPL1, APPL2, ARAP1, ARF6, A…	[ANAPC13, ANAPC5, AURKC, BANF1, BID, BMP4, BUB1, BUB3, CCDC124, CCNB1, CCND2, CD2AP, CDC16, CDC20, CDC45, CDCA3, CDK1, CDK4, CDK5RAP1, CDKN2C, CENPP, CENPV, CIB1, DUSP12, EIF4EBP1, ETS1, FANCA, FANCG, FBXO5, GADD45GIP1, GNB2L1, HAUS4, HERC5, HIST4H4, HTRA2, ILKAP, INCENP, KIAA0101, KIF11, KIFC1, KIZ, LCMT1, LEF1, LIG1, MCM6, MIF, MITD1, MLH1, MRE11A, MRPL36, NAE1, NEDD1, NPM1, NUP37, NUP43, NUP85…	58.7302	[ACTR2, AHCTF1, BIRC2, BLM, CCPG1, CDC73, CDK13, CEP120, CHMP1B, CLIP1, CLOCK, CSNK1E, CSNK2A2, CTNNB1, CUL2, CUL3, CUL4A, DCLRE1A, DDIT3, DUSP1, DYRK1A, E2F2, EIF4G3, EP300, FEM1B, FOXO4, GADD45A, GAS7, GNAI3, HBP1, HIPK2, IGF1R, IL8, INTS3, LRIF1, MACF1, MAPKAPK2, MDM4, MOCOS, MSH5, NIPBL, NR2C2, NR2E1, PAFAH1B1, PAK1, PDCD6IP, PIM1, PIM3, PLAGL1, PPM1D, PPP1CB, PPP1R12A, PPP3CA, PSME4, PSRC1, …	41.2698
GO:0071702	organic substance transport	249	11.126	3.82895e-05	0.000388627	[ABCB10, ABCB6, ABCC8, ACSL4, ADA, ADAM9, AHCTF1, ALYREF, ANXA2, AP1S3, AP2B1, AP3B1, AP5Z1, ARF3, ARF5, ARL6IP5, ASPH, ATP11B, ATP6V0C, ATP6V1A, ATP6V1C1, ATP6V1G1, BCL3, BCL6, BID, BMP4, BTF3, C1D, C2CD5, C5AR2, CA12, CA5B, CALCRL, CAMK4, CCDC23, CD14, CD2, CD3G, CD40LG, CDC40, CDK1, CDK16, CHD7, CHMP1B, CHP1, CIB1, CLOCK, COG6, COPB2, CPT1A, CPT2, CRHBP, CRTAM, CUBN, CYB5R4, DENND1B, DUSP16, E…	[653252, AAAS, AACS, AAGAB, ABCA1, ABCA12, ABCA2, ABCA4, ABCA5, ABCA7, ABCB10, ABCB11, ABCB6, ABCB7, ABCB9, ABCC11, ABCC2, ABCC3, ABCC5, ABCC8, ABCD1, ABCG1, ABCG2, ABCG4, ABCG5, ABCG8, ABRA, ACACA, ACACB, ACAP1, ACD, ACE, ACHE, ACSL1, ACSL3, ACSL4, ACSL6, ACTN4, ACVR1C, ACVR2B, ADA, ADAM8, ADAM9, ADAMTS9, ADAR, ADCYAP1, ADIPOQ, ADIPOR2, ADORA1, ADORA2A, ADORA3, ADRA2A, ADRA2B, ADRA2C, ADRB1, ADR…	[ABCC8, ADA, ALYREF, AP1S3, AP5Z1, ARF5, ARL6IP5, BID, BMP4, BTF3, C1D, C2CD5, CA5B, CALCRL, CAMK4, CCDC23, CD2, CD3G, CD40LG, CDK1, CDK16, CIB1, COG6, CRTAM, DENND1B, EIF2D, EIF4A3, F2R, FABP3, FAF1, FCER1A, GNAS, GRPEL2, HLA-DMA, HMGN3, HNRNPA1, IL23A, IPO9, IRF3, KCNS3, KLRG1, LCAT, LDLRAP1, LMF1, MDFIC, MIF, MIPEP, MRPL18, MRPL23, MS4A1, MS4A2, NCBP2, NDUFA13, NDUFA2, NPM1, NUP37, NUP43, NUP8…	54.2169	[ABCB10, ABCB6, ACSL4, ADAM9, AHCTF1, ANXA2, AP2B1, AP3B1, ARF3, ASPH, ATP11B, ATP6V0C, ATP6V1A, ATP6V1C1, ATP6V1G1, BCL3, BCL6, C5AR2, CA12, CD14, CDC40, CHD7, CHMP1B, CHP1, CLOCK, COPB2, CPT1A, CPT2, CRHBP, CUBN, CYB5R4, DUSP16, EMB, EP300, EXOC1, FCER1G, GAPVD1, GLUL, GOSR1, HBB, HIF1A, IFNAR1, IL10, IL18, IL4R, IQGAP1, IRS2, KPNA6, LYN, LYST, MACF1, MARCKS, MCL1, MCU, MGEA5, MSR1, MVP, NEDD4,…	45.7831
GO:0034655	nucleobase-containing compound catabolic process	134	12.3275	3.82447e-05	0.000390511	[ADA, ADAP1, ALS2CR12, APAF1, ARF3, ARF5, ARHGAP26, ASAP1, ATP5A1, ATP5I, ATP5L, ATP5O, BCL6, BLM, CNOT2, CNOT4, DCTPP1, DEDD2, DENND1B, DENND5A, DLC1, DNAJB6, DNAJC24, DPYD, EIF4A3, EIF4B, ENPP4, ENTPD3, ERCC1, EXOSC10, EXOSC5, FGD4, GAPVD1, GNAS, GNB1, GNB2L1, GNG5, GPX1, HINT1, HPRT1, IQGAP1, LSM6, MACF1, MLH1, MRE11A, MRPL23, MSH5, NCBP2, OAS2, OLA1, OXA1L, PAFAH1B1, PAIP1, PAPD4, PDE8A, PIN1…	[ABCA2, ABCC1, ABCD1, ABCD3, ABCE1, ABCG5, ABCG8, ACAP1, ACAP2, ACAP3, ACIN1, ACLY, ACTC1, ADA, ADAL, ADAP1, ADAP2, ADCYAP1, ADRB1, ADSS, AGAP1, AGAP10, AGAP11, AGAP2, AGAP3, AGAP4, AGAP5, AGAP6, AGAP7, AGAP8, AGAP9, AGFG1, AGFG2, AGO1, AGO2, AGO3, AGO4, AGRN, AGXT2, AHSA1, AIFM1, AJUBA, AKR1B10, AKT2, ALDH1A1, ALDOB, ALKBH1, ALS2, ALS2CR12, AMOT, AMPD3, ANKRD27, APAF1, APEX1, APLF, APOBEC1, APOB…	[ADA, ARF5, ATP5A1, ATP5I, ATP5L, ATP5O, DCTPP1, DENND1B, DNAJC24, EIF4A3, EIF4B, ENPP4, ERCC1, EXOSC10, EXOSC5, GNAS, GNB2L1, GNG5, GPX1, HINT1, HPRT1, LSM6, MLH1, MRE11A, MRPL23, NCBP2, OAS2, OLA1, OXA1L, PIN1, POLD1, POLR2G, PREX1, RABGAP1L, RALA, RANGRF, RASAL3, RFC3, RGS10, RGS17, RNASEH2B, RPA1, RPL10A, RPL11, RPL13, RPL17, RPL18A, RPL21, RPL23, RPL27, RPL27A, RPL28, RPL3, RPL30, RPL34, RPL…	60.4478	[ADAP1, ALS2CR12, APAF1, ARF3, ARHGAP26, ASAP1, BCL6, BLM, CNOT2, CNOT4, DEDD2, DENND5A, DLC1, DNAJB6, DPYD, ENTPD3, FGD4, GAPVD1, GNB1, IQGAP1, MACF1, MSH5, PAFAH1B1, PAIP1, PAPD4, PDE8A, PLSCR1, PTK2B, RAB21, RAB2A, RAB31, RAB3D, RAB3GAP1, RAB7A, RABGEF1, RAP1B, RAP2C, RAPGEF2, RASA1, RASGRP4, RGS1, RGS18, RIN3, RIT1, SIPA1L1, SPAST, TBC1D15, TBC1D2, THY1, TIAM1, UPP1, ZCCHC6, ZFP36]	39.5522
GO:0070727	cellular macromolecule localization	142	12.1888	3.89211e-05	0.000392686	[AKR1B1, ANXA2, AP1S3, AP2B1, AP3B1, ARMCX3, ASPH, AURKC, BCL3, BCL6, BID, BMP4, BUB3, C2CD5, CAMK4, CCNB1, CDK1, CHP1, CIB1, CNEP1R1, COPB2, CSNK1E, CTNNB1, DNAJB6, DUSP16, EFCAB4A, EIF2D, EP300, EXOSC10, F2R, FAF1, FYN, GNB2L1, GRPEL2, GZMB, HEY2, ID1, IL10, IL18, IL23A, IPO9, KPNA6, LDLRAP1, LEPROT, MACF1, MDFIC, MGEA5, MIPEP, MRPL23, NDUFA13, NEDD4, NFKBIA, NIPBL, NPM1, NUTF2, OPTN, OXA1L, PA…	[653252, ABCD1, ABRA, ACAP2, ACD, ACSL3, ACTN2, ADAR, ADIPOQ, ADORA1, ADRB1, AFM, AGAP3, AGRN, AGT, AGTR2, AGXT, AHCYL1, AHI1, AIP, AJUBA, AKAP12, AKAP5, AKAP6, AKR1B1, AKR1B10, AKR1C3, AKT1, AKT2, AMN, AMOT, ANAPC2, ANGPT1, ANK1, ANK2, ANK3, ANKRD13C, ANP32B, ANXA13, ANXA2, AP1AR, AP1B1, AP1G1, AP1G2, AP1M1, AP1M2, AP1S1, AP1S2, AP1S3, AP2A1, AP2A2, AP2B1, AP2M1, AP2S1, AP3B1, AP3B2, AP3D1, AP3M…	[AKR1B1, AP1S3, AURKC, BID, BMP4, BUB3, C2CD5, CAMK4, CCNB1, CDK1, CIB1, CNEP1R1, EFCAB4A, EIF2D, EXOSC10, F2R, FAF1, FYN, GNB2L1, GRPEL2, GZMB, HEY2, IL23A, IPO9, LDLRAP1, MDFIC, MIPEP, MRPL23, NDUFA13, NPM1, NUTF2, OPTN, OXA1L, PMAIP1, PMPCA, PPP3CC, RANGRF, RPL10A, RPL11, RPL13, RPL17, RPL18A, RPL21, RPL23, RPL27, RPL27A, RPL28, RPL3, RPL30, RPL34, RPL35, RPL4, RPL6, RPL7, RPLP2, RPS11, RPS13,…	66.9014	[ANXA2, AP2B1, AP3B1, ARMCX3, ASPH, BCL3, BCL6, CHP1, COPB2, CSNK1E, CTNNB1, DNAJB6, DUSP16, EP300, ID1, IL10, IL18, KPNA6, LEPROT, MACF1, MGEA5, NEDD4, NFKBIA, NIPBL, PAK1, PPP2R5A, PPP3CA, RAB31, RAB7A, SDCBP, SEC24D, SNX10, SNX3, SPIDR, SRP19, STAU1, STX2, TACC3, TCF7L2, TLR2, TLR4, TNFRSF1A, VAMP7, VAPA, WAPAL, ZBTB16, ZDHHC18]	33.0986
GO:0043085	positive regulation of catalytic activity	130	12.3928	3.92878e-05	0.00039404	[ABHD5, ADAM9, ADAP1, ADCY4, AKIRIN2, ANAPC5, APAF1, ARHGAP26, ARL6IP5, ASPH, BID, BMP4, C19orf10, CAMK4, CCL5, CCNB1, CCND2, CDC16, CDC20, CDK1, CIB1, COPS8, CRKL, CTSH, CXCL1, DDIT3, DLC1, DNAJB6, DNAJC24, DNPEP, DUSP12, F2R, FBXO5, FCER1A, FXN, GADD45A, GCLM, GNAS, GNB2L1, GPR55, HDGF, HIF1A, HTRA2, IFI27, IFT57, IL23A, IL6R, IL8, IQGAP1, IRAK2, ITGA1, LCK, LMF1, LTF, LYN, MAGED1, MALT1, MAP3K…	[ABHD5, ABL1, ABL2, ACADVL, ACD, ACER2, ACR, ACSL1, ACVR1C, ACVR2B, ADAM17, ADAM8, ADAM9, ADAP1, ADCY1, ADCY2, ADCY3, ADCY4, ADCY5, ADCY6, ADCY7, ADCY8, ADCY9, ADCYAP1, ADCYAP1R1, ADD1, ADIPOQ, ADORA1, ADORA2A, ADORA2B, ADORA3, ADRA1A, ADRA1D, ADRA2A, ADRA2B, ADRA2C, ADRB1, ADRB2, ADRB3, ADRBK1, ADRM1, AFAP1L2, AGRN, AGT, AGTR1, AGTR2, AGXT, AHSA1, AIFM1, AIM2, AJUBA, AKAP6, AKIRIN2, AKR1B10, AKT…	[ANAPC5, ARL6IP5, BID, BMP4, C19orf10, CAMK4, CCL5, CCNB1, CCND2, CDC16, CDC20, CDK1, CIB1, COPS8, CTSH, DNAJC24, DNPEP, DUSP12, F2R, FBXO5, FCER1A, FXN, GNAS, GNB2L1, GPR55, HDGF, HTRA2, IFI27, IL23A, ITGA1, LCK, LMF1, MAGED1, MALT1, MAP4K1, MDFIC, MIF, MRE11A, MS4A1, MS4A2, NGFRAP1, P2RY11, PCNA, PIN1, PMAIP1, PREX1, PRKACB, PSMA7, PSMB10, PSMB3, PSMB4, PSMB9, PSMD7, PSME1, PSME2, RABGAP1L, RAS…	51.5385	[ABHD5, ADAM9, ADAP1, ADCY4, AKIRIN2, APAF1, ARHGAP26, ASPH, CRKL, CXCL1, DDIT3, DLC1, DNAJB6, GADD45A, GCLM, HIF1A, IFT57, IL6R, IL8, IQGAP1, IRAK2, LTF, LYN, MAP3K15, MAP3K4, MAP3K5, MAP3K6, MAPKAPK2, MOCOS, NLRC4, PAK1, PERP, PFKFB2, PIK3CB, PIM1, PITRM1, PLAA, PLSCR1, PPARG, PSME4, PSRC1, PTK2B, RAB3GAP1, RAP1B, RAPGEF2, RASA1, RASGRP4, RCVRN, REST, RGS1, RGS18, S100A12, S100A9, SIPA1L1, SPDY…	48.4615
GO:0097193	intrinsic apoptotic signaling pathway	44	16.4794	4.00647e-05	0.000399469	[APAF1, ARL6IP5, BCL3, BID, BNIP3, BUB1, CASP12, CD44, CUL2, CUL3, CUL4A, DDIT3, DDIT4, E2F2, EP300, GNB2L1, GPX1, GZMB, HINT1, HIPK2, HTRA2, LCK, LYN, MAP3K5, MCL1, MIF, MLH1, NDUFA13, NFE2L2, PARL, PERP, PMAIP1, POLG2, PPP3CC, S100A9, SERINC3, SIVA1, SOD1, SOD2, TIMP1, TNFRSF1A, TNFRSF1B, UBQLN1, URI1]	[ABL1, ACKR3, AEN, AIFM1, AKT1, AMH, APAF1, APOPT1, ARHGEF2, ARL6IP5, ARTN, ATF4, ATM, ATP2A1, BAD, BAG6, BAK1, BAX, BBC3, BCAP31, BCL2, BCL2A1, BCL2L1, BCL2L10, BCL2L11, BCL2L2, BCL2L2-PABPN1, BCL3, BCLAF1, BDKRB2, BID, BMF, BNIP3, BOK, BRCA1, BRCA2, BRSK2, BUB1, CASP12, CASP14, CASP16, CASP2, CASP3, CASP7, CASP8, CASP9, CAV1, CCAR2, CD24, CD44, CD74, CDIP1, CDKN1A, CDKN2D, CHAC1, CHEK2, CIDEB, …	[ARL6IP5, BID, BNIP3, BUB1, CASP12, GNB2L1, GPX1, GZMB, HINT1, HTRA2, LCK, MIF, MLH1, NDUFA13, PARL, PMAIP1, PPP3CC, SIVA1, SOD1, URI1]	45.4545	[APAF1, BCL3, CD44, CUL2, CUL3, CUL4A, DDIT3, DDIT4, E2F2, EP300, HIPK2, LYN, MAP3K5, MCL1, NFE2L2, PERP, POLG2, S100A9, SERINC3, SOD2, TIMP1, TNFRSF1A, TNFRSF1B, UBQLN1]	54.5455
GO:0019221	cytokine-mediated signaling pathway	57	15.1194	4.18943e-05	0.000415268	[CCL5, CD44, CIB1, CSF2RB, CX3CR1, CXCR2, EGR1, EIF4A3, EIF4G3, GBP2, HCK, HERC5, HIF1A, IFI27, IFI30, IFI35, IFNAR1, IL10RB, IL17RA, IL1R1, IL1R2, IL22RA2, IL4R, IL6R, IRAK2, IRAK3, IRAK4, IRF3, IRF7, ISG15, KPNA6, LSM14A, MX1, NEDD4, NUMBL, NUP37, NUP43, NUP85, NUP93, OAS1, OAS2, PAFAH1B1, PIN1, PPARG, PTK2B, PTPN1, RNASEL, SEH1L, SOCS3, SOCS5, STAT4, STAT6, TNFRSF1A, TNFRSF25, TYK2, VRK2, XAF1]	[AAAS, ACKR2, ACKR3, ACKR4, ACSL1, ADAR, ADIPOQ, ADIPOR1, ADIPOR2, AGPAT1, AGPAT2, AIM2, APOA1, ARIH1, AXL, B2M, BAD, BBS2, BBS4, CACTIN, CAMK2A, CAMK2B, CAMK2D, CAMK2G, CARD14, CAV1, CCL2, CCL5, CCR1, CCR2, CCR3, CCR4, CCR5, CCR6, CCR7, CCR8, CCR9, CCRL2, CD24, CD44, CD74, CDC37, CDIP1, CEBPA, CIB1, CIITA, CLCF1, CMKLR1, CNOT6, CNTF, CNTFR, COMMD7, CSF1R, CSF2RB, CSF3, CSNK2B, CTR9, CX3CL1, CX3C…	[CCL5, CIB1, CX3CR1, EIF4A3, GBP2, HERC5, IFI27, IFI30, IFI35, IRF3, IRF7, ISG15, MX1, NUP37, NUP43, NUP85, NUP93, OAS1, OAS2, PIN1, SEH1L, STAT4, TNFRSF25, VRK2, XAF1]	43.8596	[CD44, CSF2RB, CXCR2, EGR1, EIF4G3, HCK, HIF1A, IFNAR1, IL10RB, IL17RA, IL1R1, IL1R2, IL22RA2, IL4R, IL6R, IRAK2, IRAK3, IRAK4, KPNA6, LSM14A, NEDD4, NUMBL, PAFAH1B1, PPARG, PTK2B, PTPN1, RNASEL, SOCS3, SOCS5, STAT6, TNFRSF1A, TYK2]	56.1404
GO:0000302	response to reactive oxygen species	30	19.1083	4.26788e-05	0.000418153	[ADA, ADAM9, BNIP3, CDK1, DLC1, DUSP1, DUSP12, EP300, ETS1, FOS, FXN, GPX1, HBB, HP, HYAL1, KLF4, LCK, LIG1, MAP3K5, NFE2L2, PARK7, PLEKHA1, PRDX2, PRDX6, PTK2B, ROMO1, SCGB1A1, SOD1, SOD2, STAT6]	[ADA, ADAM9, AGAP3, AKR1C3, ANXA1, APEX1, APOA4, APOD, APOE, APTX, AQP1, ARG1, ATP7A, AXL, BAD, BAK1, BCL2, BMP7, BNIP3, BTK, CAT, CCL19, CCR7, CCS, CD36, CDK1, CDK2, COL1A1, CRYAA, CRYAB, CRYGD, CYP11A1, CYP2E1, DLC1, DPEP1, DUOX1, DUOX2, DUSP1, DUSP12, ECT2, EGLN1, EP300, EPX, ERCC6, ETS1, FABP1, FAM58A, FANCC, FBLN5, FER, FKBP1B, FOS, FOSL1, FOXO1, FXN, GLRX2, GLYAT, GNAO1, GPX1, GPX3, GPX4, G…	[ADA, BNIP3, CDK1, DUSP12, ETS1, FXN, GPX1, HYAL1, LCK, LIG1, PARK7, PLEKHA1, PRDX2, ROMO1, SCGB1A1, SOD1]	53.3333	[ADAM9, DLC1, DUSP1, EP300, FOS, HBB, HP, KLF4, MAP3K5, NFE2L2, PRDX6, PTK2B, SOD2, STAT6]	46.6667
GO:0051340	regulation of ligase activity	23	21.6981	4.25564e-05	0.000419379	[ANAPC5, BUB3, CCNB1, CDC16, CDC20, CDK1, FBXO5, FEM1B, FEM1C, GCLM, PIN1, PSMA7, PSMB10, PSMB3, PSMB4, PSMB9, PSMD7, PSME1, PSME2, PSME4, UBE2C, UBE2D1, XRCC4]	[ANAPC1, ANAPC10, ANAPC11, ANAPC2, ANAPC4, ANAPC5, ANAPC7, ARRDC3, ARRDC4, AXIN1, BAG5, BMI1, BTRC, BUB1B, BUB3, CCNB1, CDC14B, CDC16, CDC20, CDC23, CDC26, CDC27, CDK1, CDK2, CDKN2A, CUL1, FBXO5, FEM1A, FEM1B, FEM1C, FZR1, GCLM, LIMK1, MAD2L1, MAD2L2, MAGEA2, MAGEA2B, MAGEC2, MID1IP1, NHEJ1, PDZD2, PIN1, PLK1, PSEN1, PSMA1, PSMA2, PSMA3, PSMA4, PSMA5, PSMA6, PSMA7, PSMA8, PSMB1, PSMB10, PSMB11, P…	[ANAPC5, BUB3, CCNB1, CDC16, CDC20, CDK1, FBXO5, PIN1, PSMA7, PSMB10, PSMB3, PSMB4, PSMB9, PSMD7, PSME1, PSME2, UBE2C]	73.913	[FEM1B, FEM1C, GCLM, PSME4, UBE2D1, XRCC4]	26.087
GO:0045064	T-helper 2 cell differentiation	7	53.8462	4.44365e-05	0.000432873	[BCL3, BCL6, HLX, IL4R, RARA, SOCS5, TNFSF4]	[BATF, BCL3, BCL6, CD86, GATA3, HLX, IL4, IL4R, IL6, PRKCZ, RARA, SOCS5, TNFSF4]	[]	0	[BCL3, BCL6, HLX, IL4R, RARA, SOCS5, TNFSF4]	100
GO:0030163	protein catabolic process	84	13.5266	5.19328e-05	0.000503007	[ADAM9, ANAPC5, ARIH2, ATRAID, BIRC2, BNIP3, BNIP3L, BUB3, CCNB1, CD2AP, CDC16, CDC20, CDK1, CLOCK, CSNK1E, CSNK2A2, CTSB, CUL2, CUL3, CUL4A, DDIT3, DEDD, ERLIN2, FAF1, FBXO5, FYN, GNB2L1, GPX1, GZMA, HECTD1, HERC5, IL10, IRAK3, ISG15, KAT5, LNX1, MDM4, MGEA5, NEDD4, NFE2L2, NRD1, NUB1, PMAIP1, PSMA7, PSMB10, PSMB3, PSMB4, PSMB9, PSMD7, PSME1, PSME2, PSME4, PTK2B, PTTG1, RAB7A, RCHY1, RHBDF1, RNF…	[ACD, ACE, ACE2, ACR, ADAM8, ADAM9, ADAMTS12, ADAMTS7, ADAMTS9, ADRA2A, AGAP2, AGAP3, AKT1, AMBP, AMFR, ANAPC1, ANAPC10, ANAPC11, ANAPC2, ANAPC4, ANAPC5, ANAPC7, APC, APOB, APOE, ARAF, AREL1, ARIH1, ARIH2, ARNTL, ARRB1, ARRB2, ASB2, ASB9, ATE1, ATG4B, ATG7, ATM, ATRAID, ATXN3, ATXN8, AURKA, AURKB, AXIN1, BAG6, BANP, BAP1, BARD1, BBS7, BIRC2, BNIP3, BNIP3L, BTRC, BUB1B, BUB3, C19orf68, C2orf40, CA…	[ANAPC5, ATRAID, BNIP3, BUB3, CCNB1, CD2AP, CDC16, CDC20, CDK1, FAF1, FBXO5, FYN, GNB2L1, GPX1, GZMA, HERC5, ISG15, LNX1, NUB1, PMAIP1, PSMA7, PSMB10, PSMB3, PSMB4, PSMB9, PSMD7, PSME1, PSME2, PTTG1, RHBDF1, RNF187, UBD, UBE2C, UBXN1, USP46]	41.6667	[ADAM9, ARIH2, BIRC2, BNIP3L, CLOCK, CSNK1E, CSNK2A2, CTSB, CUL2, CUL3, CUL4A, DDIT3, DEDD, ERLIN2, HECTD1, IL10, IRAK3, KAT5, MDM4, MGEA5, NEDD4, NFE2L2, NRD1, PSME4, PTK2B, RAB7A, RCHY1, RNF103, RNF11, RNF217, RNF40, SOCS5, SOCS6, TBL1XR1, TIMP1, TMF1, TNFRSF1B, TRIB1, TRIP12, UBE2B, UBE2D1, UBE2H, UBE4A, UBR1, USP15, USP3, USP31, USP32, YOD1]	58.3333
GO:0009966	regulation of signal transduction	254	11.0387	5.4426e-05	0.00052416	[ADA, ADAM9, ADAP1, AIDA, AKAP13, AKR1B1, AP2B1, APAF1, ARHGAP26, ARL6IP5, ASAP1, ASPH, ATPIF1, ATXN1, BCL3, BCL6, BID, BIRC2, BLNK, BMP4, BMPR2, BNIP3, BUB1, C1D, C1QBP, C3orf58, CBL, CCL5, CD180, CD226, CD44, CD8A, CDC73, CDK1, CHP1, CHST11, CIB1, CNOT2, COPS8, CREBBP, CRHBP, CRKL, CSNK1E, CSNK2A2, CTNNB1, CTSC, CTSH, CUL3, CX3CR1, CYP26A1, DDIT3, DDIT4, DEDD2, DENND1B, DENND5A, DHX58, DLC1, DU…	[A2M, AAK1, ABCA1, ABHD6, ABR, ABRA, ACAA2, ACAP1, ACAP2, ACAP3, ACKR3, ACPP, ACSL5, ACVR1, ACVR1B, ACVR2A, ACVR2B, ACVRL1, ADA, ADAM17, ADAM8, ADAM9, ADAMTS12, ADAMTS20, ADAMTSL2, ADAP1, ADAP2, ADCYAP1, ADH7, ADIPOQ, ADIPOR1, ADM, ADORA1, ADORA2A, ADORA2B, ADORA3, ADRA1A, ADRA1B, ADRA1D, ADRA2A, ADRA2B, ADRA2C, ADRB1, ADRB2, ADRB3, ADRBK1, ADRBK2, AES, AFAP1L2, AGAP1, AGAP10, AGAP11, AGAP2, AGAP…	[ADA, AIDA, AKR1B1, ARL6IP5, ATPIF1, BID, BLNK, BMP4, BNIP3, BUB1, C1D, C1QBP, C3orf58, CCL5, CD180, CD226, CD8A, CDK1, CIB1, COPS8, CTSC, CTSH, CX3CR1, DENND1B, DHX58, DUSP12, EEF1D, F2R, FAF1, FCER1A, FXN, FYN, GLIS2, GNAS, GNB2L1, GPR183, GPR55, GPX1, GZMB, HEY2, HRH4, HTRA2, IL23A, IL7, INPP4B, IRF3, IRF7, IRG1, ITGA1, LCK, LDLRAP1, LEF1, LGALS1, LPXN, MAGED1, MALT1, MAP4K1, MDFIC, MIF, NDUFA…	40.1575	[ADAM9, ADAP1, AKAP13, AP2B1, APAF1, ARHGAP26, ASAP1, ASPH, ATXN1, BCL3, BCL6, BIRC2, BMPR2, CBL, CD44, CDC73, CHP1, CHST11, CNOT2, CREBBP, CRHBP, CRKL, CSNK1E, CSNK2A2, CTNNB1, CUL3, CYP26A1, DDIT3, DDIT4, DEDD2, DENND5A, DLC1, DUSP1, DUSP16, DYRK1A, EGR1, EP300, FAM13A, FAM20C, FEM1B, FGD4, FOXO4, G0S2, GADD45A, GAPVD1, GCLM, GNB1, GSC, HEYL, HIF1A, HIPK2, HIPK3, ID1, IFNAR1, IGF1R, IL10, IL18,…	59.8425
GO:0048246	macrophage chemotaxis	9	40.9091	5.55108e-05	0.000531586	[CCL5, CKLF, CX3CR1, LGALS3, NUP85, PTK2B, PTPRJ, SAA1, THBS1]	[AZU1, C3AR1, C5, CCL2, CCL3, CCL5, CKLF, CMKLR1, CX3CL1, CX3CR1, EDN2, EDNRB, KLF5, LGALS3, MYO9B, NUP85, PTK2B, PTPRJ, RARRES2, SAA1, SFTPD, THBS1]	[CCL5, CKLF, CX3CR1, NUP85]	44.4444	[LGALS3, PTK2B, PTPRJ, SAA1, THBS1]	55.5556
GO:0070227	lymphocyte apoptotic process	17	25	6.48922e-05	0.000617934	[ADA, BCL6, BLM, BMP4, CCL5, CD3G, HIF1A, IDO1, IL10, IL2RA, IRS2, LGALS3, LYN, MIF, PRKCQ, S100A9, SIVA1]	[ADA, ADAM8, AKT1, AMH, AURKB, BAK1, BAX, BBC3, BCL10, BCL2L11, BCL6, BIRC7, BLM, BMP4, BPNT1, BTK, CASP8, CCL5, CD27, CD3G, CD74, CLC, CLCF1, DFFA, DNAJA3, FADD, FAS, FASLG, FASN, FNIP1, GLI3, GPAM, HIF1A, IDO1, IL10, IL2, IL2RA, IRS2, JAK3, LGALS16, LGALS3, LYN, MIF, NFKBID, NOC2L, PDCD7, PIP, PRELID1, PRKCQ, PTCRA, PTEN, RAG1, RIPK1, RIPK3, RORC, S100A8, S100A9, SIGLEC1, SIVA1, SLC46A2, TARP, …	[ADA, BMP4, CCL5, CD3G, IDO1, IL2RA, MIF, PRKCQ, SIVA1]	52.9412	[BCL6, BLM, HIF1A, IL10, IRS2, LGALS3, LYN, S100A9]	47.0588
GO:0034641	cellular nitrogen compound metabolic process	624	9.9142	6.66554e-05	0.000631179	[ABCB6, ABLIM1, ACTL6A, ADA, ADAP1, ADCY4, ADK, AFF4, AKIRIN2, AKR1B1, ALDH1L1, ALDOA, ALS2CR12, ALYREF, ANKRD42, AP5Z1, APAF1, APEH, ARF3, ARF5, ARG2, ARHGAP26, ARID4A, ARID5B, ARL6IP4, ARMCX3, ARNTL2, ASAP1, ASCC1, ASF1A, ASPH, ATF7IP, ATIC, ATP5A1, ATP5G1, ATP5G2, ATP5G3, ATP5I, ATP5L, ATP5O, ATP6V1A, ATPIF1, ATXN1, AZIN1, BANF1, BASP1, BAZ1A, BAZ2A, BCAT2, BCKDHB, BCL3, BCL6, BIRC2, BLM, BMP4…	[100128582, 101928497, 101928664, 440122, 653420, A1CF, AADAT, AAMDC, AANAT, AARS, AARS2, AARSD1, AASDHPPT, AASS, AATF, ABCA1, ABCA2, ABCB6, ABCC1, ABCD1, ABCD3, ABCE1, ABCG1, ABCG2, ABCG5, ABCG8, ABHD14B, ABL1, ABLIM1, ABLIM2, ABLIM3, ABRA, ABT1, ACACA, ACACB, ACAD8, ACADL, ACADM, ACADSB, ACADVL, ACAP1, ACAP2, ACAP3, ACAT1, ACD, ACE, ACER1, ACER2, ACER3, ACHE, ACIN1, ACLY, ACMSD, ACOT7, ACP5, AC…
GO:0051251	positive regulation of lymphocyte activation	41	16.5323	6.72447e-05	0.000633221	[ADA, ADK, AP3B1, BCL6, BLM, CCL5, CD3D, CD3G, DPP4, FLT3LG, FYN, GPR183, HLA-DMA, HLX, IL18, IL23A, IL2RA, IL4R, IL7, IRS2, KLRK1, LCK, LGALS1, LYN, LYST, MALT1, MIF, PAK1, PRDM1, PRKCQ, RARA, S100A9, SOCS5, STAT6, TBX21, TCF3, TGFBR2, THY1, TLR4, TNFSF4, VAV1]	[ADA, ADAM8, ADK, AIF1, AKT1, AMH, AP1G1, AP3B1, AP3D1, AXL, BAD, BCL10, BCL2, BCL6, BLM, BLOC1S3, BLOC1S6, BTK, BTLA, C21orf33, CARD11, CAV1, CCL19, CCL2, CCL21, CCL5, CCR2, CCR7, CD1D, CD24, CD247, CD27, CD274, CD276, CD28, CD38, CD3D, CD3E, CD3G, CD4, CD40, CD46, CD47, CD5, CD55, CD59, CD74, CD80, CD83, CD86, CDC42, CDKN1A, CHRNB2, CLCF1, CORO1A, CSK, CTLA4, DEAF1, DNAJA3, DPP4, EBI3, EFNB1, E…	[ADA, ADK, CCL5, CD3D, CD3G, DPP4, FLT3LG, FYN, GPR183, HLA-DMA, IL23A, IL2RA, IL7, KLRK1, LCK, LGALS1, MALT1, MIF, PRKCQ, TBX21, TCF3, TGFBR2]	53.6585	[AP3B1, BCL6, BLM, HLX, IL18, IL4R, IRS2, LYN, LYST, PAK1, PRDM1, RARA, S100A9, SOCS5, STAT6, THY1, TLR4, TNFSF4, VAV1]	46.3415
GO:0051247	positive regulation of protein metabolic process	130	12.2411	6.92526e-05	0.000648525	[ADAM9, ADCY4, ANAPC5, ANXA2, ASPH, BCL3, BIRC2, BMP4, BMPR2, C19orf10, C1QBP, CCL5, CCNB1, CCND2, CD44, CDC16, CDC20, CDK1, CDK4, CHP1, CIB1, CNEP1R1, COA3, COPS8, CRKL, CSNK1E, CSNK2A2, CTNNB1, DDIT3, DLC1, DYRK1A, EIF4A3, EIF4G3, EP300, F12, F2R, FAM129A, FBXO5, FCER1A, GADD45A, GNB2L1, HDGF, IFNAR1, IL23A, IL6R, IL8, IQGAP1, IRAK2, ITGA1, JDP2, KLF4, LCK, LTB, LTF, LYN, MAGED1, MALT1, MAP3K15…	[ABCF1, ABL1, ACADVL, ACD, ACSL1, ACVR1, ACVR1B, ACVR2A, ACVR2B, ACVRL1, ADAM17, ADAM8, ADAM9, ADCY1, ADCY2, ADCY3, ADCY4, ADCY5, ADCY6, ADCY7, ADCY8, ADCY9, ADCYAP1, ADD1, ADIPOQ, ADORA1, ADORA2B, ADRA2A, ADRA2B, ADRA2C, ADRB2, AFAP1L2, AGT, AGTR1, AGXT, AHRR, AIFM2, AIMP2, AJUBA, AKT1, AKT2, AKTIP, ALK, ALS2, AMH, ANAPC1, ANAPC10, ANAPC11, ANAPC2, ANAPC4, ANAPC5, ANAPC7, ANG, ANGPT1, ANGPT4, AN…	[ANAPC5, BMP4, C19orf10, C1QBP, CCL5, CCNB1, CCND2, CDC16, CDC20, CDK1, CDK4, CIB1, CNEP1R1, COA3, COPS8, EIF4A3, F2R, FBXO5, FCER1A, GNB2L1, HDGF, IL23A, ITGA1, LCK, LTB, MAGED1, MALT1, MAP4K1, MDFIC, MIF, MRE11A, NPM1, NUB1, PIN1, POLR2G, PPAP2B, PRKACB, PRKCQ, PSMA7, PSMB10, PSMB3, PSMB4, PSMB9, PSMD7, PSME1, PSME2, RBM3, RPS4X, RPSA, SLC51B, SOD1, STK39, TGFBR2, TPX2, TTK, UBE2C, VEGFB]	43.8462	[ADAM9, ADCY4, ANXA2, ASPH, BCL3, BIRC2, BMPR2, CD44, CHP1, CRKL, CSNK1E, CSNK2A2, CTNNB1, DDIT3, DLC1, DYRK1A, EIF4G3, EP300, F12, FAM129A, GADD45A, IFNAR1, IL6R, IL8, IQGAP1, IRAK2, JDP2, KLF4, LTF, LYN, MAP3K15, MAP3K4, MAP3K5, MAP3K6, MAPKAPK2, MGEA5, MOCOS, NEDD4, NFKBIA, NIPBL, NRD1, PAIP1, PAK1, PERP, PIAS3, PIK3CB, PIM1, PPP2R5A, PSME4, PSRC1, PTK2B, RAP1B, RAP2C, RAPGEF2, RB1CC1, RCHY1, …	56.1538
GO:0045089	positive regulation of innate immune response	37	17.1296	7.01002e-05	0.000652856	[BIRC2, C1QBP, CCL5, CD14, CD226, CDK1, CRTAM, CTSB, DHX58, FOS, HCK, IRAK2, IRAK3, IRAK4, IRF3, IRF7, IRG1, ITGB2, KLRK1, LAG3, LSM14A, LTF, LYN, MAPKAPK2, NCR3, NDUFA2, NFKBIA, NLRC4, PLSCR1, PPP2R5D, RPSA, SH2D1A, TLR1, TLR2, TLR4, TLR8, UBE2D1]	[ADAM8, AIM2, AP1G1, ARRB2, ATF1, ATF2, BCL10, BIRC2, BIRC3, BPIFB1, BTK, C1QBP, CACTIN, CADM1, CARD9, CASP8, CCL5, CD14, CD1D, CD226, CD36, CD86, CDK1, CHUK, CLEC7A, CNPY3, COLEC12, CREB1, CRTAM, CTSB, CTSK, CTSL, CTSS, CYLD, DAB2IP, DDX58, DDX60, DHX58, DMBT1, DUSP3, DUSP4, DUSP6, DUSP7, EHHADH, ELK1, EREG, F2RL1, FADD, FOS, GDNF, GFI1, GIMAP5, H0Y858_HUMAN, HCK, HLA-E, HSP90B1, HSPD1, IFI16, I…	[C1QBP, CCL5, CD226, CDK1, CRTAM, DHX58, IRF3, IRF7, IRG1, KLRK1, LAG3, NCR3, NDUFA2, PPP2R5D, RPSA, SH2D1A]	43.2432	[BIRC2, CD14, CTSB, FOS, HCK, IRAK2, IRAK3, IRAK4, ITGB2, LSM14A, LTF, LYN, MAPKAPK2, NFKBIA, NLRC4, PLSCR1, TLR1, TLR2, TLR4, TLR8, UBE2D1]	56.7568
GO:0051726	regulation of cell cycle	103	12.8109	7.13796e-05	0.000657545	[ANAPC5, AURKC, BID, BIRC2, BLM, BMP4, BUB1, BUB3, CCNB1, CCND2, CCPG1, CDC16, CDC20, CDC73, CDK1, CDK13, CDK4, CDK5RAP1, CDKN2C, CENPV, CSNK2A2, CTNNB1, CUL2, CUL3, CUL4A, DDIT3, DUSP1, DUSP12, E2F2, EIF4EBP1, EIF4G3, EP300, ETS1, FBXO5, FEM1B, FOXO4, GADD45A, GAS7, GNB2L1, HBP1, HERC5, HIPK2, HTRA2, IGF1R, IL8, ILKAP, INTS3, KIAA0101, LCMT1, LEF1, MACF1, MDM4, MIF, MOCOS, MRE11A, NAE1, NPM1, NR…	[AATF, ABL1, ADAM17, ADARB1, ADCYAP1, AFAP1L2, AIF1, AK1, AKT1, AKT2, ALOX15B, AMH, ANAPC1, ANAPC10, ANAPC11, ANAPC15, ANAPC2, ANAPC4, ANAPC5, ANAPC7, ANLN, ANXA1, APBB1, APBB2, APC, APEX1, APP, ARNTL, ARTN, ASCL1, ASNS, ASUN, ATF2, ATM, AURKA, AURKAIP1, AURKB, AURKC, AXIN2, BAD, BAK1, BAP1, BARD1, BAX, BBS4, BCCIP, BCL2, BCL2L1, BCL2L11, BCR, BEX1, BEX2, BID, BIN1, BIRC2, BIRC5, BIRC6, BLM, BMP2…	[ANAPC5, AURKC, BID, BMP4, BUB1, BUB3, CCNB1, CCND2, CDC16, CDC20, CDK1, CDK4, CDK5RAP1, CDKN2C, CENPV, DUSP12, EIF4EBP1, ETS1, FBXO5, GNB2L1, HERC5, HTRA2, ILKAP, KIAA0101, LCMT1, LEF1, MIF, MRE11A, NAE1, NPM1, NUSAP1, PA2G4, PDCD4, PIN1, PKMYT1, POLD1, PRKACB, PSMA7, PSMB10, PSMB3, PSMB4, PSMB9, PSMD7, PSME1, PSME2, RANBP1, RBL2, RNASEH2B, RPS15A, TBRG4, TCF3, THOC5, TPX2, TRIM37, TTK, UBE2C]	54.3689	[BIRC2, BLM, CCPG1, CDC73, CDK13, CSNK2A2, CTNNB1, CUL2, CUL3, CUL4A, DDIT3, DUSP1, E2F2, EIF4G3, EP300, FEM1B, FOXO4, GADD45A, GAS7, HBP1, HIPK2, IGF1R, IL8, INTS3, MACF1, MDM4, MOCOS, NR2E1, PAFAH1B1, PIM1, PIM3, PLAGL1, PSME4, PSRC1, RARA, RFWD2, S100A9, SESN2, SPDYA, TACC3, TCF7L2, TGFA, THBS1, UBE2B, UBE2D1, WAPAL, ZNF655]	45.6311
GO:0034613	cellular protein localization	140	12.069	7.10849e-05	0.000658409	[AKR1B1, ANXA2, AP1S3, AP2B1, AP3B1, ARMCX3, ASPH, AURKC, BCL3, BCL6, BID, BMP4, BUB3, C2CD5, CAMK4, CCNB1, CDK1, CHP1, CIB1, CNEP1R1, COPB2, CSNK1E, CTNNB1, DNAJB6, DUSP16, EFCAB4A, EIF2D, EP300, F2R, FAF1, FYN, GNB2L1, GRPEL2, GZMB, HEY2, ID1, IL10, IL18, IL23A, IPO9, KPNA6, LDLRAP1, LEPROT, MACF1, MDFIC, MGEA5, MIPEP, MRPL23, NDUFA13, NEDD4, NFKBIA, NIPBL, NPM1, NUTF2, OPTN, OXA1L, PAK1, PMAIP…	[653252, ABCD1, ABRA, ACAP2, ACD, ACSL3, ACTN2, ADAR, ADIPOQ, ADORA1, ADRB1, AFM, AGAP3, AGRN, AGT, AGTR2, AGXT, AHCYL1, AHI1, AIP, AJUBA, AKAP12, AKAP5, AKAP6, AKR1B1, AKR1B10, AKR1C3, AKT1, AKT2, AMN, AMOT, ANAPC2, ANGPT1, ANK1, ANK2, ANK3, ANKRD13C, ANP32B, ANXA13, ANXA2, AP1AR, AP1B1, AP1G1, AP1G2, AP1M1, AP1M2, AP1S1, AP1S2, AP1S3, AP2A1, AP2A2, AP2B1, AP2M1, AP2S1, AP3B1, AP3B2, AP3D1, AP3M…	[AKR1B1, AP1S3, AURKC, BID, BMP4, BUB3, C2CD5, CAMK4, CCNB1, CDK1, CIB1, CNEP1R1, EFCAB4A, EIF2D, F2R, FAF1, FYN, GNB2L1, GRPEL2, GZMB, HEY2, IL23A, IPO9, LDLRAP1, MDFIC, MIPEP, MRPL23, NDUFA13, NPM1, NUTF2, OPTN, OXA1L, PMAIP1, PMPCA, PPP3CC, RANGRF, RPL10A, RPL11, RPL13, RPL17, RPL18A, RPL21, RPL23, RPL27, RPL27A, RPL28, RPL3, RPL30, RPL34, RPL35, RPL4, RPL6, RPL7, RPLP2, RPS11, RPS13, RPS14, R…	67.1429	[ANXA2, AP2B1, AP3B1, ARMCX3, ASPH, BCL3, BCL6, CHP1, COPB2, CSNK1E, CTNNB1, DNAJB6, DUSP16, EP300, ID1, IL10, IL18, KPNA6, LEPROT, MACF1, MGEA5, NEDD4, NFKBIA, NIPBL, PAK1, PPP2R5A, PPP3CA, RAB31, RAB7A, SDCBP, SEC24D, SNX10, SNX3, SPIDR, SRP19, STX2, TACC3, TCF7L2, TLR2, TLR4, TNFRSF1A, VAMP7, VAPA, WAPAL, ZBTB16, ZDHHC18]	32.8571
GO:0002335	mature B cell differentiation	6	60	7.28693e-05	0.00066764	[ADA, BCL3, GPR183, LGALS1, MALT1, PTK2B]	[ADA, BCL3, GPR183, LGALS1, LGALS8, MALT1, NKX2-3, PLCG2, POU2F2, PTK2B]	[ADA, GPR183, LGALS1, MALT1]	66.6667	[BCL3, PTK2B]	33.3333
GO:0009968	negative regulation of signal transduction	112	12.5701	7.66379e-05	0.000698394	[ADA, AIDA, AKR1B1, AP2B1, ATXN1, BCL6, BMP4, C1D, C1QBP, CBL, CCL5, CD44, CHP1, CHST11, CIB1, CNOT2, CSNK1E, CTNNB1, CUL3, CX3CR1, CYP26A1, DDIT3, DDIT4, DHX58, DLC1, DUSP1, DUSP12, DUSP16, DYRK1A, EGR1, FAF1, FOXO4, FYN, GCLM, GLIS2, GNB2L1, GPX1, GSC, HEY2, HEYL, HIF1A, HIPK2, HIPK3, IGF1R, IL10, IL7, IL8, IRAK3, IRG1, ITGA1, ITGA6, KLF4, LEF1, LEPROT, LGALS3, LPXN, LTF, LYN, MCL1, MIF, MKL1, …	[ACKR3, ACVR1, ADA, ADAMTS12, ADAMTSL2, ADH7, ADIPOQ, ADM, ADRA1A, ADRA1D, ADRA2A, ADRB2, ADRB3, ADRBK1, ADRBK2, AES, AGAP2, AGT, AGTR2, AGXT, AHSG, AIDA, AJUBA, AKAP10, AKR1B1, AKT1, AKT1S1, AMBP, AMER1, AMER2, AMH, ANAPC2, ANKRD26, ANKRD6, ANKS1B, AP2A1, AP2A2, AP2B1, AP2M1, AP2S1, APC, APC2, APCDD1, APOA1, APOD, APOE, AR, ARAP3, AREG, ARHGAP24, ARHGEF1, ARHGEF11, ARHGEF12, ARHGEF2, ARHGEF7, AR…	[ADA, AIDA, AKR1B1, BMP4, C1D, C1QBP, CCL5, CIB1, CX3CR1, DHX58, DUSP12, FAF1, FYN, GLIS2, GNB2L1, GPX1, HEY2, IL7, IRG1, ITGA1, LEF1, LPXN, MIF, NDUFA13, NLRC3, PARK7, PARL, PDCD4, PFDN5, PIN1, PLEKHA1, PRKCQ, RASAL3, RGS10, RGS17, RHOH, TGFBR2, UBASH3A, URI1, ZC3HC1, ZMYND11]	36.6071	[AP2B1, ATXN1, BCL6, CBL, CD44, CHP1, CHST11, CNOT2, CSNK1E, CTNNB1, CUL3, CYP26A1, DDIT3, DDIT4, DLC1, DUSP1, DUSP16, DYRK1A, EGR1, FOXO4, GCLM, GSC, HEYL, HIF1A, HIPK2, HIPK3, IGF1R, IL10, IL8, IRAK3, ITGA6, KLF4, LEPROT, LGALS3, LTF, LYN, MCL1, MKL1, NEDD4, NFE2L2, NFKBIA, NUMB, OLFM4, PAFAH1B1, PPARG, PPP1CB, PRDM1, PTPN1, PTPN22, PTPRJ, RAB7A, RASA1, RB1CC1, RGS1, RGS18, S100A9, SGMS1, SOCS3…	63.3929
GO:0032606	type I interferon production	23	20.9091	7.82616e-05	0.000709376	[CREBBP, CTNNB1, DHX58, EP300, HERC5, IFNAR1, IL10, IRF3, IRF7, IRG1, ISG15, MRE11A, NFKBIA, PIN1, POLR2H, POLR2L, POLR3H, RNF125, STAT6, TLR2, TLR4, TLR8, XRCC5]	[ATG12, ATG5, CACTIN, CHUK, CREBBP, CTNNB1, CYLD, DDX3X, DDX41, DDX58, DHX36, DHX58, DHX9, DTX4, EP300, HERC5, HSPD1, IFI16, IFIH1, IFNAR1, IGF2BP1, IKBKB, IKBKE, IKBKG, IL10, IRF1, IRF3, IRF5, IRF7, IRF9, IRG1, ISG15, ITCH, LILRB1, LRRFIP1, LZTS1, MAVS, MB21D1, MRE11A, MYD88, NFKB1, NFKB2, NFKBIA, NFKBIB, NLRC5, NLRP4, NLRX1, OTUD5, PCBP2, PDZD2, PIN1, POLR1C, POLR1D, POLR2E, POLR2F, POLR2H, POL…	[DHX58, HERC5, IRF3, IRF7, IRG1, ISG15, MRE11A, PIN1, POLR2H, POLR2L, POLR3H, RNF125, XRCC5]	56.5217	[CREBBP, CTNNB1, EP300, IFNAR1, IL10, NFKBIA, STAT6, TLR2, TLR4, TLR8]	43.4783
GO:0098542	defense response to other organism	57	14.7287	8.75843e-05	0.000789656	[AP1S3, AP2B1, BCL3, BIRC2, BNIP3, BNIP3L, BPI, C19orf10, C1QBP, CD8A, DDIT4, DHX58, DLC1, EXOSC5, FCER1G, FYN, GBP6, HCK, HERC5, HP, IFI44L, IFNAR1, IL10, IL23A, IL2RA, IL4R, IL6R, IRF3, IRF7, ISG15, KLRK1, LCK, LSM14A, LTF, LYST, MX1, NLRC4, OAS1, OAS2, PLAC8, PLSCR1, PMAIP1, POLR3H, RBPJ, RNASEL, ROMO1, RPSA, S100A12, S100A9, SAMHD1, SELP, TLR2, TLR4, TLR8, TMF1, TNFRSF1A, TNFSF4]	[ABCC9, ABCF3, ACP5, ADAR, ADARB1, AIM2, ANXA3, AP1B1, AP1G1, AP1M1, AP1M2, AP1S1, AP1S2, AP1S3, AP2A1, AP2A2, AP2B1, AP2M1, AP2S1, APOBEC1, APOBEC3A, APOBEC3B, APOBEC3C, APOBEC3D, APOBEC3F, APOBEC3G, APOBEC3H, ARF1, ARF1P1, ATL1, ATP6V1H, AZU1, B2M, BATF, BATF2, BCL2, BCL3, BECN1, BIRC2, BIRC3, BNIP3, BNIP3L, BPI, BPIFA1, BST2, C19orf10, C1QBP, C5AR1, CAMP, CARD9, CCL20, CD160, CD207, CD247, CD2…	[AP1S3, BNIP3, C19orf10, C1QBP, CD8A, DHX58, EXOSC5, FYN, GBP6, HERC5, IFI44L, IL23A, IL2RA, IRF3, IRF7, ISG15, KLRK1, LCK, MX1, OAS1, OAS2, PLAC8, PMAIP1, POLR3H, ROMO1, RPSA, SAMHD1]	47.3684	[AP2B1, BCL3, BIRC2, BNIP3L, BPI, DDIT4, DLC1, FCER1G, HCK, HP, IFNAR1, IL10, IL4R, IL6R, LSM14A, LTF, LYST, NLRC4, PLSCR1, RBPJ, RNASEL, S100A12, S100A9, SELP, TLR2, TLR4, TLR8, TMF1, TNFRSF1A, TNFSF4]	52.6316
GO:0045087	innate immune response	123	12.3	8.88041e-05	0.000792226	[ACTR2, ADCY4, AKIRIN2, BIRC2, C19orf10, C1QA, C1QB, C1QBP, C1QC, C4BPA, CAMK4, CCL5, CD14, CD180, CD19, CD226, CD3G, CD44, CDK1, CHID1, CREBBP, CRTAM, CTNNB1, CTSB, DHX58, EGR1, EP300, F12, FCER1A, FCER1G, FOS, FOXO3, FOXO4, FYN, GBP2, GBP5, GBP6, HCK, HERC5, IFI27, IFI30, IFI35, IFNAR1, IGJ, IL23A, IRAK2, IRAK3, IRAK4, IRF3, IRF7, IRG1, IRS2, ISG15, ITGB2, KLRG1, KLRK1, KYNU, LAG3, LCK, LGALS3,…	[A2M, ABI1, ABL1, ACTB, ACTG1, ACTR2, ACTR3, ADAM8, ADAMTS13, ADAR, ADARB1, ADCY1, ADCY2, ADCY3, ADCY4, ADCY5, ADCY6, ADCY7, ADCY8, ADCY9, ADRBK1, AGER, AGO1, AGO2, AGO3, AGO4, AIF1, AIM2, AKIRIN2, AKR1C1, AKT1, AKT1S1, AMH, AP1G1, APOA4, APOBEC3A, APOBEC3B, APOBEC3C, APOBEC3D, APOBEC3F, APOBEC3G, APOBEC3H, APOL1, APP, AQP4, ARHGEF2, ARPC1A, ARPC2, ARPC3, ARPC4, ARPC5, ARRB2, ART1, ATF1, ATF2, AT…	[C19orf10, C1QBP, CAMK4, CCL5, CD180, CD19, CD226, CD3G, CDK1, CHID1, CRTAM, DHX58, FCER1A, FYN, GBP2, GBP5, GBP6, HERC5, IFI27, IFI30, IFI35, IGJ, IL23A, IRF3, IRF7, IRG1, ISG15, KLRG1, KLRK1, LAG3, LCK, MALT1, MIF, MRE11A, MS4A1, MS4A2, MX1, NCR3, NDUFA2, NUB1, OAS1, OAS2, PIN1, POLR2H, POLR2L, POLR3H, PPP2R5D, PRKACB, PRKCQ, PSMA7, RNF125, RPSA, SAMHD1, SH2D1A, THEM4, TRIM27, UBD, XAF1, XRCC5]	47.9675	[ACTR2, ADCY4, AKIRIN2, BIRC2, C1QA, C1QB, C1QC, C4BPA, CD14, CD44, CREBBP, CTNNB1, CTSB, EGR1, EP300, F12, FCER1G, FOS, FOXO3, FOXO4, HCK, IFNAR1, IRAK2, IRAK3, IRAK4, IRS2, ITGB2, KYNU, LGALS3, LSM14A, LTF, LYN, LYST, MAP3K5, MAPKAPK2, NAIP, NCF2, NCKAP1, NFKBIA, NLRC4, PAK1, PIK3CB, PLSCR1, PPARG, PPP3CA, PROS1, PTPN1, PTPN22, RNASEL, RNF19B, S100A12, S100A9, SAA1, SOCS3, STAT6, TEC, TLR1, TLR…	52.0325
GO:0060324	face development	12	30.7692	8.93211e-05	0.000792666	[ANKRD11, ARID5B, ASPH, CHD7, ITGA4, KAT6A, LEF1, NIPBL, PLEKHA1, RAB3GAP1, TCF7L2, ZFAND5]	[ALDH1A2, ALDH1A3, ANKRD11, ARID5B, ASPH, CHD7, COL1A1, CSRNP1, DKK1, DLX5, HOXB3, ITGA4, KAT6A, LEF1, LRP6, MMP2, MSX1, MYH3, NIPBL, NOG, PAX9, PDGFRA, PLEKHA1, PTPN11, RAB3GAP1, SGPL1, SKI, SOX3, STRA6, TBX1, TCF7L2, TFAP2A, TGFB1, TGFB2, TGFB3, TIPARP, TWIST2, WNT5A, ZFAND5]	[ITGA4, LEF1, PLEKHA1]	25	[ANKRD11, ARID5B, ASPH, CHD7, KAT6A, NIPBL, RAB3GAP1, TCF7L2, ZFAND5]	75
GO:0060341	regulation of cellular localization	110	12.5714	8.84937e-05	0.000793634	[ABCC8, ADAM9, AKR1B1, ASPH, ATPIF1, BCL3, BID, BMP4, C2CD5, C5AR2, CAMK4, CCNB1, CD14, CD2, CD40LG, CDK1, CDK16, CHD7, CHP1, CIB1, CLOCK, CPT1A, CRHBP, CRTAM, CTNNB1, EP300, F2R, FAF1, FCER1A, FCER1G, FYN, GLUL, GNAS, GNB2L1, GZMB, HIF1A, HMGN3, IFNAR1, IL10, IL18, IL23A, IL4R, INPP4B, IQGAP1, IRF3, IRS2, KCNS3, LDLRAP1, LEPROT, LYN, MARCKS, MCU, MDFIC, MGEA5, MIF, MPV17L, MS4A1, MS4A2, NCBP2, N…	[AAAS, AACS, ABCA2, ABCC8, ABR, ACAA2, ACHE, ACSL3, ACTN2, ACVR1C, ADAM8, ADAM9, ADCYAP1, ADCYAP1R1, ADIPOQ, ADORA1, ADORA2A, ADORA2B, ADORA3, ADRA2A, ADRA2B, ADRA2C, ADRB1, ADRBK1, AGT, AGTR2, AGXT, AIM2, AKAP5, AKAP6, AKR1B1, AKT1, AKT2, ALOX15B, AMH, ANAPC2, ANG, ANK2, ANK3, ANKRD1, ANP32B, ANXA1, ANXA13, AP1G1, APC, APC2, APLN, APOA1, APOA2, APOD, APPL1, AR, AREG, ARF6, ARFIP1, ARHGEF16, ARNT…	[ABCC8, AKR1B1, ATPIF1, BID, BMP4, C2CD5, CAMK4, CCNB1, CD2, CD40LG, CDK1, CDK16, CIB1, CRTAM, F2R, FAF1, FCER1A, FYN, GNAS, GNB2L1, GZMB, HMGN3, IL23A, INPP4B, IRF3, KCNS3, LDLRAP1, MDFIC, MIF, MS4A1, MS4A2, NCBP2, NDUFA2, PCK2, PMAIP1, POLR2D, PPP3CC, PRKACB, RALA, RANGRF, RHBDF1, SCP2, SEC11C, SERGEF, SIVA1, SLC25A4, SLC51B, SPAG5, SPCS1, SPCS2, STK39, TNNI3, TRIM27]	48.1818	[ADAM9, ASPH, BCL3, C5AR2, CD14, CHD7, CHP1, CLOCK, CPT1A, CRHBP, CTNNB1, EP300, FCER1G, GLUL, HIF1A, IFNAR1, IL10, IL18, IL4R, IQGAP1, IRS2, LEPROT, LYN, MARCKS, MCU, MGEA5, MPV17L, NEDD4, NFKBIA, PFKFB2, PIM3, PPARD, PPP1R12A, PPP2R5A, PPP3CA, PTK2B, RAB3D, RAP1B, REST, RETN, RFX3, S100A9, SAA1, SLC30A1, SPIDR, STXBP2, TACC3, TCF7L2, THY1, TIMP1, TLR2, TLR4, TMF1, TNFRSF1A, TNFSF4, VAMP7, WAPAL]	51.8182
GO:0031145	anaphase-promoting complex-dependent proteasomal ubiquitin-dependent protein catabolic process	19	22.8916	9.03347e-05	0.000797486	[ANAPC5, BUB3, CCNB1, CDC16, CDC20, CDK1, FBXO5, PSMA7, PSMB10, PSMB3, PSMB4, PSMB9, PSMD7, PSME1, PSME2, PSME4, PTTG1, UBE2C, UBE2D1]	[ANAPC1, ANAPC10, ANAPC11, ANAPC2, ANAPC4, ANAPC5, ANAPC7, AURKA, AURKB, BTRC, BUB1B, BUB3, CCNB1, CDC16, CDC20, CDC23, CDC26, CDC27, CDK1, CDK2, CUL1, FBXO5, FZR1, MAD2L1, MAD2L2, PLK1, PSMA1, PSMA2, PSMA3, PSMA4, PSMA5, PSMA6, PSMA7, PSMA8, PSMB1, PSMB10, PSMB11, PSMB2, PSMB3, PSMB4, PSMB5, PSMB6, PSMB7, PSMB8, PSMB9, PSMC1, PSMC2, PSMC3, PSMC4, PSMC5, PSMC6, PSMD1, PSMD10, PSMD11, PSMD12, PSMD…	[ANAPC5, BUB3, CCNB1, CDC16, CDC20, CDK1, FBXO5, PSMA7, PSMB10, PSMB3, PSMB4, PSMB9, PSMD7, PSME1, PSME2, PTTG1, UBE2C]	89.4737	[PSME4, UBE2D1]	10.5263
GO:0071174	mitotic spindle checkpoint	13	28.8889	9.48486e-05	0.000832997	[ANAPC5, BUB1, BUB3, CCNB1, CDC16, CDC20, CSNK2A2, DUSP1, DUSP12, LCMT1, TTK, UBE2C, UBE2D1]	[ANAPC1, ANAPC10, ANAPC11, ANAPC15, ANAPC2, ANAPC4, ANAPC5, ANAPC7, APC, ATM, BUB1, BUB1B, BUB3, CCNB1, CDC16, CDC20, CDC23, CDC26, CDC27, CENPF, CSNK2A1, CSNK2A2, DUSP1, DUSP12, DYNC1LI1, GEN1, KLHL22, LCMT1, MAD1L1, MAD2L1, MAD2L2, PCID2, PLK1, PROC, PSMG2, TERF1, TEX14, TPR, TTK, UBE2C, UBE2D1, UBE2E1, USP44, XRCC3, ZNF207]	[ANAPC5, BUB1, BUB3, CCNB1, CDC16, CDC20, DUSP12, LCMT1, TTK, UBE2C]	76.9231	[CSNK2A2, DUSP1, UBE2D1]	23.0769
GO:1902100	negative regulation of metaphase/anaphase transition of cell cycle	13	28.8889	9.48486e-05	0.000832997	[ANAPC5, BUB1, BUB3, CDC16, CDC20, DUSP1, DUSP12, FBXO5, LCMT1, MOCOS, TTK, UBE2C, UBE2D1]	[ANAPC1, ANAPC10, ANAPC11, ANAPC15, ANAPC2, ANAPC4, ANAPC5, ANAPC7, APC, ATM, BUB1, BUB1B, BUB3, CDC16, CDC20, CDC23, CDC26, CDC27, CENPF, DUSP1, DUSP12, DYNC1LI1, FBXO5, GEN1, KLHL22, LCMT1, MAD1L1, MAD2L1, MAD2L2, MOCOS, MOS, PCID2, PLK1, PROC, PSMG2, TERF1, TEX14, TPR, TTK, UBE2C, UBE2D1, UBE2E1, USP44, XRCC3, ZNF207]	[ANAPC5, BUB1, BUB3, CDC16, CDC20, DUSP12, FBXO5, LCMT1, TTK, UBE2C]	76.9231	[DUSP1, MOCOS, UBE2D1]	23.0769
GO:0009163	nucleoside biosynthetic process	25	19.8413	9.61787e-05	0.000840324	[ADA, ADK, ALDOA, ATP5A1, ATP5G1, ATP5G2, ATP5G3, ATP5I, ATP5L, ATP5O, DPYD, DUT, GMPS, HPRT1, IMPDH1, IMPDH2, IRG1, MAT2A, NME2, PAPSS1, PRPS1L1, STOML2, SURF1, TYMS, UPP1]	[ACACA, ACACB, ACOT7, ADA, ADAL, ADK, ADSL, ADSS, ADSSL1, AK2, AK5, AK9, ALDOA, AMD1, APRT, ATP12A, ATP1A1, ATP1A2, ATP1A3, ATP1A4, ATP4A, ATP5A1, ATP5B, ATP5C1, ATP5D, ATP5E, ATP5EP2, ATP5F1, ATP5G1, ATP5G2, ATP5G3, ATP5H, ATP5I, ATP5J, ATP5J2, ATP5L, ATP5L2, ATP5O, ATP5S, ATP6, ATP8, CAD, CDA, CECR1, CHCHD10, CMPK1, COASY, CTPS1, CTPS2, DCAKD, DCK, DCTD, DFFB, DHFRL1, DHODH, DPYD, DUT, FLCN, GB…	[ADA, ADK, ATP5A1, ATP5G1, ATP5G2, ATP5G3, ATP5I, ATP5L, ATP5O, DUT, GMPS, HPRT1, IMPDH1, IMPDH2, IRG1, MAT2A, NME2, PRPS1L1, STOML2, SURF1, TYMS]	84	[ALDOA, DPYD, PAPSS1, UPP1]	16
GO:0010948	negative regulation of cell cycle process	41	16.2698	9.69762e-05	0.000842947	[ANAPC5, BMP4, BUB1, BUB3, CCNB1, CDC16, CDC20, CDC73, CDK1, CDK4, CSNK2A2, DUSP1, DUSP12, FBXO5, FOXO4, INTS3, LCMT1, MDM4, MIF, MOCOS, MRE11A, NAE1, NPM1, PSMA7, PSMB10, PSMB3, PSMB4, PSMB9, PSMD7, PSME1, PSME2, PSME4, RFWD2, S100A9, THOC5, TRIM37, TTK, UBE2C, UBE2D1, WAPAL, ZNF655]	[AMH, ANAPC1, ANAPC10, ANAPC11, ANAPC15, ANAPC2, ANAPC4, ANAPC5, ANAPC7, APC, ARTN, ATF2, ATM, AURKAIP1, BCL2, BCL2L1, BMP4, BMP7, BRCA1, BRD4, BRD7, BUB1, BUB1B, BUB3, C10orf90, CASP2, CCM2, CCNA2, CCNB1, CCND1, CCNF, CCNG1, CCNK, CDC16, CDC20, CDC23, CDC26, CDC27, CDC73, CDK1, CDK2, CDK4, CDK5RAP2, CDK9, CDKN1A, CDKN1B, CDKN2B, CENPF, CFH, CHEK1, CHEK2, CHFR, CLSPN, CRADD, CSNK2A1, CSNK2A2, DAB…	[ANAPC5, BMP4, BUB1, BUB3, CCNB1, CDC16, CDC20, CDK1, CDK4, DUSP12, FBXO5, LCMT1, MIF, MRE11A, NAE1, NPM1, PSMA7, PSMB10, PSMB3, PSMB4, PSMB9, PSMD7, PSME1, PSME2, THOC5, TRIM37, TTK, UBE2C]	68.2927	[CDC73, CSNK2A2, DUSP1, FOXO4, INTS3, MDM4, MOCOS, PSME4, RFWD2, S100A9, UBE2D1, WAPAL, ZNF655]	31.7073
GO:0031324	negative regulation of cellular metabolic process	184	11.4499	0.000102729	0.0008884	[AIDA, AKIRIN2, ANAPC5, ARID4A, ARID5B, ASF1A, ATF7IP, ATPIF1, ATRAID, ATXN1, BASP1, BAZ2A, BCL3, BCL6, BLM, BMP4, BMPR2, BUB3, C14orf169, C1D, C1QBP, CCDC23, CCNB1, CDC16, CDC20, CDC73, CDK5RAP1, CDKN2C, CEBPB, CHCHD3, CHP1, CIB1, CLK2, CNOT2, CREBBP, CTNNB1, DDIT3, DDIT4, DEDD, DEDD2, DLC1, DNAJB6, DNMT3L, DNPEP, DUSP1, DUSP12, DUSP16, EGR1, EIF4A3, EIF4EBP1, EP300, EPC1, ERCC1, FAM129A, FBXO5,…	[23572, AATF, ABL1, ACADL, ACADVL, ACD, ACER2, ACIN1, ACP5, ACVRL1, ADAR, ADARB1, ADIPOQ, ADORA2A, ADRA1B, ADRA2A, AES, AGO1, AGO2, AGO3, AGO4, AHR, AHRR, AHSG, AICDA, AIDA, AIFM2, AJUBA, AKAP6, AKIRIN2, AKR1C3, AKT1, AKT1S1, ALX1, AMBP, AMH, ANAPC1, ANAPC10, ANAPC11, ANAPC2, ANAPC4, ANAPC5, ANAPC7, ANG, ANKLE2, ANKRD1, ANKRD26, ANKS1B, ANTXR1, AP1AR, APC, APLP1, APOA4, APOBEC1, APOBEC3D, APOBEC3…	[AIDA, ANAPC5, ASF1A, ATPIF1, ATRAID, BMP4, BUB3, C14orf169, C1D, C1QBP, CCDC23, CCNB1, CDC16, CDC20, CDK5RAP1, CDKN2C, CHCHD3, CIB1, DNPEP, DUSP12, EIF4A3, EIF4EBP1, ERCC1, FBXO5, GLIS2, GNB2L1, GZMA, HDGF, HEY2, IMPACT, IRF3, IRF7, ISG15, KCTD1, LAG3, LEF1, MAGED1, MALSU1, MDFIC, MIF, MLH1, MRE11A, MXD4, NDUFA13, NPM1, PA2G4, PDCD4, PFDN5, PIN1, PPAP2B, PRMT6, PSMA7, PSMB10, PSMB3, PSMB4, PSMB9…	45.1087	[AKIRIN2, ARID4A, ARID5B, ATF7IP, ATXN1, BASP1, BAZ2A, BCL3, BCL6, BLM, BMPR2, CDC73, CEBPB, CHP1, CLK2, CNOT2, CREBBP, CTNNB1, DDIT3, DDIT4, DEDD, DEDD2, DLC1, DNAJB6, DNMT3L, DUSP1, DUSP16, EGR1, EP300, EPC1, FAM129A, FOXO3, FOXO4, GADD45A, GNAI3, GSC, HEYL, HIPK2, HIPK3, HP, ID1, IGF1R, IL10, IQGAP1, IRAK3, ITM2B, JDP2, KAT5, KAT6A, KDM3A, KDM5B, KLF4, LYN, MBD2, MDM4, MGEA5, MPV17L, MVP, NCOA…	54.8913
GO:0023057	negative regulation of signaling	116	12.3932	0.000103636	0.000891689	[ADA, AIDA, AKR1B1, AP2B1, ATXN1, BCL6, BMP4, C1D, C1QBP, CBL, CCL5, CD44, CHP1, CHST11, CIB1, CNOT2, CNR2, CSNK1E, CTNNB1, CUL3, CX3CR1, CYP26A1, DDIT3, DDIT4, DHX58, DLC1, DUSP1, DUSP12, DUSP16, DYRK1A, EGR1, FAF1, FOXO4, FYN, GCLM, GLIS2, GNB2L1, GPX1, GSC, HEY2, HEYL, HIF1A, HIPK2, HIPK3, IFNAR1, IGF1R, IL10, IL7, IL8, IRAK3, IRG1, ITGA1, ITGA6, KLF4, LEF1, LEPROT, LGALS3, LPXN, LTF, LYN, MCL…	[ABHD6, ACHE, ACKR3, ACVR1, ADA, ADAMTS12, ADAMTSL2, ADH7, ADIPOQ, ADM, ADORA1, ADRA1A, ADRA1D, ADRA2A, ADRB2, ADRB3, ADRBK1, ADRBK2, AES, AGAP2, AGT, AGTR2, AGXT, AHSG, AIDA, AJUBA, AKAP10, AKR1B1, AKT1, AKT1S1, AMBP, AMER1, AMER2, AMH, ANAPC2, ANKRD26, ANKRD6, ANKS1B, AP1AR, AP2A1, AP2A2, AP2B1, AP2M1, AP2S1, APC, APC2, APCDD1, APOA1, APOD, APOE, AR, ARAP3, AREG, ARF1, ARF1P1, ARHGAP24, ARHGEF1…	[ADA, AIDA, AKR1B1, BMP4, C1D, C1QBP, CCL5, CIB1, CNR2, CX3CR1, DHX58, DUSP12, FAF1, FYN, GLIS2, GNB2L1, GPX1, HEY2, IL7, IRG1, ITGA1, LEF1, LPXN, MIF, NDUFA13, NLRC3, PARK7, PARL, PDCD4, PFDN5, PIN1, PLEKHA1, PRKCQ, RASAL3, RGS10, RGS17, RHOH, TGFBR2, UBASH3A, URI1, ZC3HC1, ZMYND11]	36.2069	[AP2B1, ATXN1, BCL6, CBL, CD44, CHP1, CHST11, CNOT2, CSNK1E, CTNNB1, CUL3, CYP26A1, DDIT3, DDIT4, DLC1, DUSP1, DUSP16, DYRK1A, EGR1, FOXO4, GCLM, GSC, HEYL, HIF1A, HIPK2, HIPK3, IFNAR1, IGF1R, IL10, IL8, IRAK3, ITGA6, KLF4, LEPROT, LGALS3, LTF, LYN, MCL1, MGLL, MKL1, MVP, NEDD4, NFE2L2, NFKBIA, NUMB, OLFM4, PAFAH1B1, PPARG, PPP1CB, PRDM1, PTPN1, PTPN22, PTPRJ, RAB7A, RASA1, RB1CC1, RGS1, RGS18, S…	63.7931
GO:0045088	regulation of innate immune response	44	15.8273	0.000105998	0.000907409	[BIRC2, C1QBP, CCL5, CD14, CD226, CDK1, CRTAM, CTSB, DHX58, FOS, HCK, IFNAR1, IRAK2, IRAK3, IRAK4, IRF3, IRF7, IRG1, ITGB2, KLRK1, LAG3, LSM14A, LTF, LYN, MAPKAPK2, NCR3, NDUFA2, NFKBIA, NLRC4, PLSCR1, PPARG, PPP2R5D, PTPN1, PTPN22, RPSA, SAMHD1, SH2D1A, SOCS3, TLR1, TLR2, TLR4, TLR8, TYK2, UBE2D1]	[A2M, ADAM8, AIM2, AP1G1, ARRB2, ATF1, ATF2, BCL10, BIRC2, BIRC3, BPIFB1, BTK, C1QBP, CACTIN, CADM1, CARD9, CASP8, CCL5, CD14, CD1D, CD226, CD36, CD86, CDC37, CDK1, CHUK, CLEC7A, CNPY3, COLEC12, CR1, CREB1, CRTAM, CTSB, CTSK, CTSL, CTSS, CYLD, DAB2IP, DAK, DDX58, DDX60, DHX58, DMBT1, DNAJA3, DUSP10, DUSP3, DUSP4, DUSP6, DUSP7, EHHADH, ELK1, ERAP1, EREG, F2RL1, FADD, FGR, FOS, GDNF, GFI1, GIMAP5, …	[C1QBP, CCL5, CD226, CDK1, CRTAM, DHX58, IRF3, IRF7, IRG1, KLRK1, LAG3, NCR3, NDUFA2, PPP2R5D, RPSA, SAMHD1, SH2D1A]	38.6364	[BIRC2, CD14, CTSB, FOS, HCK, IFNAR1, IRAK2, IRAK3, IRAK4, ITGB2, LSM14A, LTF, LYN, MAPKAPK2, NFKBIA, NLRC4, PLSCR1, PPARG, PTPN1, PTPN22, SOCS3, TLR1, TLR2, TLR4, TLR8, TYK2, UBE2D1]	61.3636
GO:0000278	mitotic cell cycle	115	12.4056	0.000106537	0.000907436	[AHCTF1, ANAPC13, ANAPC5, AURKC, BANF1, BID, BMP4, BUB1, BUB3, CCNB1, CD2AP, CDC16, CDC20, CDC45, CDC73, CDCA3, CDK1, CDK13, CDK4, CDKN2C, CENPP, CENPV, CIB1, CLIP1, CSNK1E, CSNK2A2, CUL2, CUL3, CUL4A, DCLRE1A, DUSP1, DUSP12, DYRK1A, E2F2, EIF4EBP1, EP300, FBXO5, FOXO4, HAUS4, HIST4H4, INCENP, INTS3, KIF11, KIFC1, LCMT1, LIG1, MCM6, MITD1, MRE11A, NAE1, NEDD1, NIPBL, NUP37, NUP43, NUP85, NUP93, N…	[AAAS, AATF, ABCB1, ACTR1A, ACTR8, ACVR1, ACVR1B, ADAM17, AFAP1L2, AHCTF1, AIF1, AJUBA, AKAP8, AKAP9, AKT1, ALMS1, ANAPC1, ANAPC10, ANAPC11, ANAPC13, ANAPC15, ANAPC16, ANAPC2, ANAPC4, ANAPC5, ANAPC7, ANK3, ANKLE2, ANLN, ANXA1, APC, APEX1, APITD1, APP, ARHGEF10, ARHGEF2, ARHGEF7, ARL8A, ARPP19, ARTN, ASNS, ASPM, ASUN, ATF2, ATM, AURKA, AURKAIP1, AURKB, AURKC, B9D2, BACH1, BANF1, BBS4, BCAT1, BCL2,…	[ANAPC13, ANAPC5, AURKC, BANF1, BID, BMP4, BUB1, BUB3, CCNB1, CD2AP, CDC16, CDC20, CDC45, CDCA3, CDK1, CDK4, CDKN2C, CENPP, CENPV, CIB1, DUSP12, EIF4EBP1, FBXO5, HAUS4, HIST4H4, INCENP, KIF11, KIFC1, LCMT1, LIG1, MCM6, MITD1, MRE11A, NAE1, NEDD1, NUP37, NUP43, NUP85, NUP93, NUSAP1, OPTN, PCNA, PIN1, PKMYT1, POLD1, POLDIP2, PRIM1, PSMA7, PSMB10, PSMB3, PSMB4, PSMB9, PSMD7, PSME1, PSME2, PTTG1, RAN…	67.8261	[AHCTF1, CDC73, CDK13, CLIP1, CSNK1E, CSNK2A2, CUL2, CUL3, CUL4A, DCLRE1A, DUSP1, DYRK1A, E2F2, EP300, FOXO4, INTS3, NIPBL, PAFAH1B1, PAK1, PIM1, PIM3, PPM1D, PPP1CB, PPP1R12A, PPP3CA, PSME4, PSRC1, RAB2A, RASA1, RFWD2, SIRT7, SPDYA, TGFA, UBE2D1, USP3, WAPAL, ZNF655]	32.1739
GO:0051351	positive regulation of ligase activity	20	21.978	0.000109165	0.000925171	[ANAPC5, CCNB1, CDC16, CDC20, CDK1, FBXO5, GCLM, PIN1, PSMA7, PSMB10, PSMB3, PSMB4, PSMB9, PSMD7, PSME1, PSME2, PSME4, UBE2C, UBE2D1, XRCC4]	[ANAPC1, ANAPC10, ANAPC11, ANAPC2, ANAPC4, ANAPC5, ANAPC7, ARRDC3, ARRDC4, AXIN1, BMI1, BTRC, CCNB1, CDC14B, CDC16, CDC20, CDC23, CDC26, CDC27, CDK1, CUL1, FBXO5, FZR1, GCLM, MAGEA2, MAGEA2B, MAGEC2, MID1IP1, NHEJ1, PDZD2, PIN1, PLK1, PSMA1, PSMA2, PSMA3, PSMA4, PSMA5, PSMA6, PSMA7, PSMA8, PSMB1, PSMB10, PSMB11, PSMB2, PSMB3, PSMB4, PSMB5, PSMB6, PSMB7, PSMB8, PSMB9, PSMC1, PSMC2, PSMC3, PSMC4, P…	[ANAPC5, CCNB1, CDC16, CDC20, CDK1, FBXO5, PIN1, PSMA7, PSMB10, PSMB3, PSMB4, PSMB9, PSMD7, PSME1, PSME2, UBE2C]	80	[GCLM, PSME4, UBE2D1, XRCC4]	20
GO:2001233	regulation of apoptotic signaling pathway	54	14.8352	0.000109978	0.000927428	[AKR1B1, APAF1, ATPIF1, BID, BNIP3, BUB1, CD44, CD8A, CTNNB1, CTSC, CTSH, CX3CR1, DEDD2, FAF1, FEM1B, FXN, FYN, G0S2, GCLM, GNB2L1, GPX1, GZMB, HTRA2, IFNAR1, IL7, ITGA6, LCK, LGALS3, MAGED1, MCL1, MIF, MKL1, MPV17L, NDUFA13, NFE2L2, PARK7, PARL, PMAIP1, PPP3CC, RB1CC1, S100A9, SERINC3, SGMS1, SIVA1, SOD1, SOD2, TCF7L2, THBS1, TIMP1, TNFSF10, UBQLN1, URI1, ZC3HC1, ZMYND11]	[ACAA2, ACKR3, ACSL5, ACVR1, ADORA2A, AGAP2, AGT, AGTR2, AGXT, AKR1B1, AKT1, AMH, APAF1, APOPT1, AR, AREG, ARHGEF2, ARRB2, ATPIF1, AVP, BAD, BAK1, BAX, BBC3, BCAP31, BCL10, BCL2, BCL2A1, BCL2L1, BCL2L10, BCL2L11, BCL2L14, BCL2L2, BCL2L2-PABPN1, BCLAF1, BDKRB2, BID, BIK, BIRC6, BMF, BMP5, BMPR1B, BNIP3, BUB1, CAMK2B, CASP2, CASP8, CAV1, CCAR2, CCM2, CD44, CD74, CD8A, CDKN2D, CFLAR, CLU, COL2A1, CR…	[AKR1B1, ATPIF1, BID, BNIP3, BUB1, CD8A, CTSC, CTSH, CX3CR1, FAF1, FXN, FYN, GNB2L1, GPX1, GZMB, HTRA2, IL7, LCK, MAGED1, MIF, NDUFA13, PARK7, PARL, PMAIP1, PPP3CC, SIVA1, SOD1, TNFSF10, URI1, ZC3HC1, ZMYND11]	57.4074	[APAF1, CD44, CTNNB1, DEDD2, FEM1B, G0S2, GCLM, IFNAR1, ITGA6, LGALS3, MCL1, MKL1, MPV17L, NFE2L2, RB1CC1, S100A9, SERINC3, SGMS1, SOD2, TCF7L2, THBS1, TIMP1, UBQLN1]	42.5926
GO:0045471	response to ethanol	24	20	0.000115559	0.000964891	[ATP5G2, BIRC2, CD14, CDK1, CRHBP, EGR1, EIF4EBP1, EP300, FYN, GGH, IFNAR1, NDUFA2, NQO1, POLG2, POLR2D, PTK2B, RARA, S100A9, SDF4, SOD1, SOD2, TNFRSF1A, TYMS, UBL4A]	[AACS, ABAT, ACTC1, ADCY7, ADCYAP1, ADCYAP1R1, ADH6, ADH7, ADIPOQ, APOBEC1, APOE, ARSA, ATP5G2, AVP, BAD, BAK1, BDH1, BGLAP, BIRC2, CA3, CASP8, CCL2, CCL7, CCND1, CD14, CD27, CDK1, CDO1, CHRFAM7A, CHRNA7, CHRNB2, CNR1, CRH, CRHBP, CRHR1, CRP, CSRP1, CYP2E1, DBH, DRD2, DRD3, DRD4, EGR1, EIF4EBP1, EP300, EPS8, FAM58A, FECH, FYN, G6PD, GATA3, GGH, GNRH1, GOT2, GPRIN1, GRIN1, GRIN2A, GRIN2B, GRIN3A, …	[ATP5G2, CDK1, EIF4EBP1, FYN, GGH, NDUFA2, NQO1, POLR2D, SDF4, SOD1, TYMS, UBL4A]	50	[BIRC2, CD14, CRHBP, EGR1, EP300, IFNAR1, POLG2, PTK2B, RARA, S100A9, SOD2, TNFRSF1A]	50
GO:0007005	mitochondrion organization	50	15.1515	0.000115022	0.000965157	[ATPIF1, BID, BNIP3, BNIP3L, C1QBP, CHCHD3, COA3, COQ7, COX14, FANCG, FXN, GCLM, GPX1, GRPEL2, GZMB, HTRA2, ICT1, IFNAR1, MALSU1, MAN2A1, MCL1, MIPEP, MPV17L, MSTO1, NDUFA13, NDUFAF3, NDUFS6, NDUFS7, NDUFS8, OXA1L, PARK7, PARL, PMAIP1, PMPCA, POLDIP2, POLG, PPP3CC, SIVA1, SLC25A4, SOD2, STOML2, THEM4, TIMM10B, TIMM13, TIMM17A, TIMM23, TIMM9, TNFSF10, TOMM20, TOMM7]	[653252, AARS2, ACAA2, AFG3L2, AGTPBP1, AIFM1, AIFM2, AIP, AKT1, AKT3, ALKBH7, APOPT1, ARRB2, ATCAY, ATF2, ATG3, ATP2A1, ATP7A, ATPIF1, AURKAIP1, AVP, BAD, BAK1, BAX, BBC3, BCL2, BCL2L1, BCL2L11, BCS1L, BID, BIK, BLOC1S2, BMF, BNIP3, BNIP3L, C10orf2, C1QBP, C22orf29, CASP3, CASP7, CASP8, CAV2, CCAR2, CCK, CDKN2A, CEBPA, CHCHD3, CHCHD4, CHCHD6, CLN8, CLU, CLUH, CNP, COA1, COA3, COL4A3BP, COQ7, COX…	[ATPIF1, BID, BNIP3, C1QBP, CHCHD3, COA3, COQ7, COX14, FANCG, FXN, GPX1, GRPEL2, GZMB, HTRA2, ICT1, MALSU1, MAN2A1, MIPEP, MSTO1, NDUFA13, NDUFAF3, NDUFS6, NDUFS7, NDUFS8, OXA1L, PARK7, PARL, PMAIP1, PMPCA, POLDIP2, POLG, PPP3CC, SIVA1, SLC25A4, STOML2, THEM4, TIMM10B, TIMM13, TIMM17A, TIMM23, TIMM9, TNFSF10, TOMM20, TOMM7]	88	[BNIP3L, GCLM, IFNAR1, MCL1, MPV17L, SOD2]	12
GO:0043086	negative regulation of catalytic activity	88	13.0758	0.000117903	0.000979637	[AIDA, ANAPC5, ANP32E, ANXA2, ATPIF1, AZIN1, BMP4, BUB3, CD44, CDC16, CDC20, CDK5RAP1, CDKN2C, CHP1, CNR2, CSNK2A2, DLC1, DNAJB6, DUSP1, DUSP12, DUSP16, FBXO5, GADD45A, GNAI3, GNB2L1, GPX1, GZMA, HIPK3, HP, IFNAR1, IGF1R, IL7, IQGAP1, IRAK3, IRS2, KLF4, LEF1, LEPROT, LYN, MKL1, MVP, NAIP, NIFK, NPM1, NPRL2, NQO1, OXA1L, P2RY13, PDCD4, PI3, PKMYT1, PPARG, PPP1R12A, PPP1R35, PPP2R5A, PROS1, PSMA7, …	[A2M, ABCE1, ABL1, ADAR, ADARB1, ADCYAP1, ADIPOQ, ADORA2A, ADRA2A, AGT, AGXT, AIDA, AIP, AJUBA, AKT1, AKT1S1, AMBP, AMOT, ANAPC1, ANAPC10, ANAPC11, ANAPC2, ANAPC4, ANAPC5, ANAPC7, ANGPTL3, ANGPTL4, ANKS1B, ANP32E, ANXA1, ANXA2, ANXA4, ANXA5, ANXA8, ANXA8L1, ANXA8L2, APBA3, APC, APOA1, APOA2, APOC1, APOC2, APOC3, APOE, APP, AQP1, ARFGEF1, ARL2, ARPP19, ARRB1, ARRB2, ATP7A, ATPIF1, AURKAIP1, AVP, A…	[AIDA, ANAPC5, ANP32E, ATPIF1, BMP4, BUB3, CDC16, CDC20, CDK5RAP1, CDKN2C, CNR2, DUSP12, FBXO5, GNB2L1, GPX1, GZMA, IL7, LEF1, NIFK, NPM1, NPRL2, NQO1, OXA1L, PDCD4, PKMYT1, PPP1R35, PSMA7, PSMB10, PSMB3, PSMB4, PSMB9, PSMD7, PSME1, PSME2, PTTG1, RHOH, SERPINB10, SERPINB6, SERPINB9, SERPINI1, TNNI3, TRIM27, UBD, UBE2C, URI1]	51.1364	[ANXA2, AZIN1, CD44, CHP1, CSNK2A2, DLC1, DNAJB6, DUSP1, DUSP16, GADD45A, GNAI3, HIPK3, HP, IFNAR1, IGF1R, IQGAP1, IRAK3, IRS2, KLF4, LEPROT, LYN, MKL1, MVP, NAIP, P2RY13, PI3, PPARG, PPP1R12A, PPP2R5A, PROS1, PTPRJ, SERPINB1, SERPINC1, SLPI, SOCS3, SOCS5, SOCS6, SORT1, THBS1, THY1, TIMP1, TRIB1, UBE2D1]	48.8636
GO:0033003	regulation of mast cell activation	10	34.4828	0.000118611	0.00098071	[CD226, CNR2, FCER1A, FCER1G, LYN, MILR1, MS4A1, MS4A2, PLSCR1, STXBP2]	[ADORA2B, ADORA3, CD226, CD300A, CNR1, CNR2, CRHR1, FCER1A, FCER1G, FER, FES, FGR, FOXF1, GAB2, HMOX1, LYN, MILR1, MS4A1, MS4A2, PCDHA4, PCDHA6, PCDHA@, PDPK1, PLSCR1, PTPRE, PVRL2, STXBP2, SYK, UNC13D]	[CD226, CNR2, FCER1A, MS4A1, MS4A2]	50	[FCER1G, LYN, MILR1, PLSCR1, STXBP2]	50
