# Supplementary material for: Integrated mRNA and miRNA expression profiling in blood reveals candidate biomarkers associated with endurance exercise in the horse
Source: Sci Rep. 2016 Mar 10;6:22932. doi: 10.1038/srep22932 (PMC4785432; doi:10.1038/srep22932)
Supplement: Supplementary Table S7 [file srep22932-s8.xls]

## Sheet: TableS5_miRNA_targets.xls
Table S7. Experimentally annotated targetome of the differentially expressed miRNAs
miRNA	mRNA_target	FC.miRNAT1vsT0	logFC_DEG	SystematicName	logFC	AveExpr	t	P.Value	adj.P.Val	B
hsa-let-7a-5p	GLUL	1.02674	-3.13054	ENSECAT00000016824	-3.13054	9.89104	-23.5025	4.00061e-13	9.76749e-09	20.4215
hsa-let-7a-5p	LOC100629961	1.02674	0.830067	ENSECAT00000008006	0.830067	12.7558	21.7465	1.22395e-12	2.98828e-08	19.3557
hsa-let-7a-5p	LOC100063288	1.02674	1.24825	ENSECAT00000020184	1.24825	12.3276	15.8399	1.10554e-10	2.69918e-06	14.9233
hsa-let-7a-5p	LOC100053042	1.02674	0.673642	ENSECAT00000000457	0.673642	12.6076	14.5474	3.625e-10	8.85043e-06	13.7263
hsa-let-7a-5p	MED13L	1.02674	-0.84513	ENSECAT00000025391	-0.84513	9.45119	-14.4274	4.06654e-10	9.92846e-06	13.61
hsa-let-7a-5p	RRM2	1.02674	1.12727	ENSECAT00000007941	1.12727	8.3981	14.3364	4.43935e-10	1.08387e-05	13.5212
hsa-let-7a-5p	ENSECAT00000014044	1.02674	1.54723	ENSECAT00000014044	1.54723	13.7458	13.9604	6.41191e-10	1.56547e-05	13.1484
hsa-let-7a-5p	ATP2A2	1.02674	-1.18205	NM_001081765	-1.18205	11.0271	-13.7611	7.81893e-10	1.90899e-05	12.9469
hsa-let-7a-5p	THBS1	1.02674	-1.57655	ENSECAT00000009707	-1.57655	8.13678	-12.8363	2.03021e-09	4.95676e-05	11.9751
hsa-let-7a-5p	LOC100146895	1.02674	1.1793	ENSECAT00000003634	1.1793	10.2497	11.6776	7.3084e-09	0.000178435	10.6641
hsa-let-7a-5p	SESN2	1.02674	-0.926239	ENSECAT00000003664	-0.926239	7.2875	-11.6345	7.6806e-09	0.000187522	10.6131
hsa-let-7a-5p	LTA4H	1.02674	-1.00181	ENSECAT00000009702	-1.00181	13.1259	-11.3475	1.07307e-08	0.000261991	10.2697
hsa-let-7a-5p	LOC100064749	1.02674	-2.36033	ENSECAT00000008438	-2.36033	7.81977	-11.1412	1.37054e-08	0.000334617	10.0183
hsa-let-7a-5p	LOC100065571	1.02674	-1.0167	ENSECAT00000021220	-1.0167	8.5323	-11.0892	1.45856e-08	0.000356106	9.9543
hsa-let-7a-5p	NIPBL	1.02674	-0.790595	ENSECAT00000020680	-0.790595	8.07678	-10.8545	1.93718e-08	0.000472963	9.66236
hsa-let-7a-5p	LOC100050780	1.02674	-0.573133	ENSECAT00000009551	-0.573133	8.71004	-9.9549	6.02392e-08	0.00147074	8.49314
hsa-let-7a-5p	LOC100053366	1.02674	0.428534	ENSECAT00000011645	0.428534	7.74355	9.74726	7.91452e-08	0.00193233	8.21139
hsa-let-7a-5p	ILKAP	1.02674	0.567562	ENSECAT00000026603	0.567562	12.0529	9.70988	8.31703e-08	0.0020306	8.16017
hsa-let-7a-5p	LOC100056386	1.02674	0.700846	ENSECAT00000015597	0.700846	16.6082	9.41501	1.23622e-07	0.00301823	7.75078
hsa-let-7a-5p	LOC100059779	1.02674	-0.997178	XR_131562	-0.997178	8.89767	-9.3276	1.39277e-07	0.00340044	7.62757
hsa-let-7a-5p	LOC100064531	1.02674	0.80209	ENSECAT00000020164	0.80209	8.16333	9.18807	1.68765e-07	0.0041204	7.42907
hsa-let-7a-5p	LOC100065968	1.02674	0.945524	ENSECAT00000025071	0.945524	15.3832	9.15669	1.76266e-07	0.00430355	7.38412
hsa-let-7a-5p	RBM6	1.02674	-0.60355	ENSECAT00000016324	-0.60355	10.6741	-8.79038	2.95185e-07	0.00720695	6.85092
hsa-let-7a-5p	LOC100050146	1.02674	0.58744	ENSECAT00000009778	0.58744	14.0462	8.33722	5.70581e-07	0.0139307	6.16901
hsa-let-7a-5p	PRDM1	1.02674	-1.19352	ENSECAT00000009314	-1.19352	9.39311	-8.3253	5.80743e-07	0.0141788	6.15074
hsa-let-7a-5p	ACP1	1.02674	0.842527	ENSECAT00000010422	0.842527	11.0541	8.21205	6.8744e-07	0.0167838	5.97618
hsa-let-7a-5p	JL616014	1.02674	-1.05967	JL616014	-1.05967	12.9492	-8.04201	8.88139e-07	0.0216839	5.71105
hsa-let-7a-5p	ENSECAT00000003302	1.02674	1.08646	ENSECAT00000003302	1.08646	13.122	7.75305	1.38385e-06	0.0337868	5.25197
hsa-let-7a-5p	LOC100630070	1.02674	-0.601123	ENSECAT00000003374	-0.601123	13.2259	-7.69453	1.51584e-06	0.0370093	5.15767
hsa-let-7a-5p	LOC100068514	1.02674	0.44949	ENSECAT00000019546	0.44949	7.98945	7.65642	1.60887e-06	0.0392805	5.09602
hsa-let-7a-5p	LOC100070377	1.02674	-0.462647	ENSECAT00000006035	-0.462647	8.30317	-7.64914	1.62732e-06	0.039731	5.08422
hsa-let-7a-5p	LOC100050288	1.02674	-0.601983	ENSECAT00000013746	-0.601983	15.6505	-7.52365	1.98274e-06	0.0484086	4.87974
hsa-let-7a-5p	E2F2	1.02674	-0.640259	ENSECAT00000025703	-0.640259	7.65858	-7.50965	2.0272e-06	0.0494941	4.85679
hsa-let-7a-5p	A_69_P116536	1.02674	NA	A_69_P116536	-0.510863	11.0445	-7.26916	2.97842e-06	0.072718	4.45861
hsa-let-7a-5p	LOC100061903	1.02674	NA	ENSECAT00000004857	-1.50727	8.11878	-7.16825	3.50819e-06	0.0856525	4.28921
hsa-let-7a-5p	LOC100630410	1.02674	NA	ENSECAT00000020527	0.926053	15.8615	7.16172	3.5457e-06	0.0865682	4.2782
hsa-let-7a-5p	JL617428	1.02674	NA	JL617428	0.643121	10.8781	7.15267	3.5984e-06	0.087855	4.26294
hsa-let-7a-5p	LOC100060643	1.02674	NA	ENSECAT00000024870	-0.751715	9.63087	-7.12821	3.74501e-06	0.0914344	4.22162
hsa-let-7a-5p	LOC100064467	1.02674	NA	ENSECAT00000011363	0.426946	10.392	7.09806	3.93441e-06	0.0960586	4.17057
hsa-let-7a-5p	CAND2	1.02674	NA	ENSECAT00000011284	-0.580929	7.50122	-7.00908	4.55427e-06	0.111193	4.01921
hsa-let-7a-5p	EZH2	1.02674	NA	ENSECAT00000023380	0.211147	8.71088	6.964	4.9067e-06	0.119797	3.94211
hsa-let-7a-5p	LMNA	1.02674	NA	ENSECAT00000011877	-1.00885	8.74569	-6.9408	5.09905e-06	0.124493	3.90234
hsa-let-7a-5p	BIRC6	1.02674	NA	ENSECAT00000021569	-0.373007	8.36093	-6.81149	6.32665e-06	0.154465	3.67924
hsa-let-7a-5p	SHMT2	1.02674	NA	Oligo-322	1.02774	10.0909	6.80287	6.41871e-06	0.156713	3.6643
hsa-let-7a-5p	SNX2	1.02674	NA	ENSECAT00000007945	-0.664491	9.38825	-6.78896	6.57048e-06	0.160418	3.64014
hsa-let-7a-5p	BPTF	1.02674	NA	ENSECAT00000021547	-0.613221	10.1367	-6.78436	6.62144e-06	0.161663	3.63215
hsa-let-7a-5p	MTHFD1	1.02674	NA	ENSECAT00000017438	0.75459	10.8331	6.76823	6.80346e-06	0.166106	3.60411
hsa-let-7a-5p	ENSECAT00000023205	1.02674	NA	ENSECAT00000023205	1.05121	13.7313	6.71161	7.48529e-06	0.182753	3.50536
hsa-let-7a-5p	CX604338	1.02674	NA	CX604338	-0.394988	6.95745	-6.67884	7.91224e-06	0.193177	3.44801
hsa-let-7a-5p	WDR46	1.02674	NA	ENSECAT00000017863	0.740731	11.0156	6.61632	8.79905e-06	0.214829	3.3382
hsa-let-7a-5p	ENSECAT00000016748	1.02674	NA	ENSECAT00000016748	0.80994	8.62125	6.61396	8.83455e-06	0.215695	3.33404
hsa-let-7a-5p	ENSECAT00000004418	1.02674	NA	ENSECAT00000004418	0.832288	15.1696	6.55614	9.75142e-06	0.238081	3.23199
hsa-let-7a-5p	APP	1.02674	NA	Oligo-18	0.757229	8.66577	6.52789	1.02352e-05	0.249892	3.18195
hsa-let-7a-5p	PHF6	1.02674	NA	ENSECAT00000014252	0.335802	7.3813	6.48951	1.09329e-05	0.266926	3.11381
hsa-let-7a-5p	LOC100629238	1.02674	NA	ENSECAT00000000593	0.544701	8.45256	6.46101	1.14832e-05	0.280361	3.06308
hsa-let-7a-5p	LOC100052536	1.02674	NA	ENSECAT00000026496	-0.518671	10.3926	-6.24435	1.67404e-05	0.408718	2.67379
hsa-let-7a-5p	ENSECAT00000023222	1.02674	NA	ENSECAT00000023222	0.272216	6.96093	6.20989	1.77853e-05	0.434228	2.61129
hsa-let-7a-5p	ANKRD17	1.02674	NA	ENSECAT00000007474	-0.534984	9.28105	-6.13842	2.01756e-05	0.492588	2.48114
hsa-let-7a-5p	ARID3B	1.02674	NA	ENSECAT00000013672	-0.353936	6.88834	-6.09736	2.16985e-05	0.529768	2.40606
hsa-let-7a-5p	ENSECAT00000006745	1.02674	NA	ENSECAT00000006745	0.86733	16.3759	6.08943	2.20064e-05	0.537286	2.39152
hsa-let-7a-5p	ACVR1B	1.02674	NA	ENSECAT00000012413	-0.593922	7.77607	-6.0684	2.28445e-05	0.557748	2.35296
hsa-let-7a-5p	LOC100070112	1.02674	NA	ENSECAT00000023256	0.298071	7.09666	6.03954	2.40495e-05	0.58717	2.29993
hsa-let-7a-5p	MTUS1	1.02674	NA	Oligo-249	-0.399666	6.7158	-6.02714	2.45874e-05	0.600301	2.27712
hsa-let-7a-5p	LOC100050115	1.02674	NA	ENSECAT00000012161	-0.4406	7.37079	-5.99252	2.61566e-05	0.638615	2.21331
hsa-let-7a-5p	RPL35A	1.02674	NA	NM_001163880	1.03254	15.1905	5.87797	3.21359e-05	0.784599	2.00107
hsa-let-7a-5p	JL638007	1.02674	NA	JL638007	-0.799991	11.4391	-5.84746	3.39579e-05	0.829082	1.94423
hsa-let-7a-5p	NF2	1.02674	NA	ENSECAT00000024903	0.12833	6.53131	1.79208	0.0935952	1	-5.90452
hsa-let-7a-5p	LOC100051785	1.02674	NA	ENSECAT00000018445	-0.337914	11.9208	-3.94802	0.00132102	1	-1.79538
hsa-let-7a-5p	LOC100059469	1.02674	NA	XM_001500064	-0.156765	8.03443	-2.23053	0.0416388	1	-5.16968
hsa-let-7a-5p	LOC100056593	1.02674	NA	ENSECAT00000022123	0.0837575	6.42597	2.34692	0.0332895	1	-4.96063
hsa-let-7a-5p	RAVER2	1.02674	NA	ENSECAT00000023501	0.207174	6.67747	5.36869	8.2018e-05	1	1.03686
hsa-let-7a-5p	CASP3	1.02674	NA	NM_001163961	0.184392	10.4686	1.09506	0.291003	1	-6.8369
hsa-let-7a-5p	DICER1	1.02674	NA	ENSECAT00000007356	0.314449	7.82361	4.25601	0.000710938	1	-1.16898
hsa-let-7a-5p	ITGB3	1.02674	NA	NM_001081802	0.0673445	6.27963	2.8057	0.013446	1	-4.09504
hsa-let-7a-5p	LOC100055481	1.02674	NA	ENSECAT00000008622	0.312346	8.40819	2.21953	0.0425219	1	-5.18918
hsa-let-7a-5p	LOC100055807	1.02674	NA	ENSECAT00000018409	0.236249	8.13025	4.1034	0.000965565	1	-1.47894
hsa-let-7a-5p	SMOX	1.02674	NA	ENSECAT00000006399	-0.207912	6.88147	-4.23593	0.00074008	1	-1.20971
hsa-let-7a-5p	ACTB	1.02674	NA	NM_001081838	0.0611067	15.001	0.390318	0.701865	1	-7.36962
hsa-let-7a-5p	LOC100070427	1.02674	NA	ENSECAT00000023324	0.368113	10.8401	4.01066	0.00116399	1	-1.66774
hsa-let-7a-5p	AMPD2	1.02674	NA	ENSECAT00000027063	-0.681053	8.85948	-2.3783	0.0313247	1	-4.90344
hsa-let-7a-5p	LOC100630218	1.02674	NA	ENSECAT00000012011	-0.355159	8.0862	-4.38974	0.000544543	1	-0.898341
hsa-let-7a-5p	ALDH7A1	1.02674	NA	ENSECAT00000011381	0.203773	9.46406	2.22301	0.0422406	1	-5.18301
hsa-let-7a-5p	LOC100055525	1.02674	NA	ENSECAT00000017950	-0.461634	8.17945	-3.79689	0.00179443	1	-2.10356
hsa-let-7a-5p	BCAT1	1.02674	NA	ENSECAT00000022642	-0.230666	7.40065	-2.80933	0.0133485	1	-4.08799
hsa-let-7a-5p	LOC100050934	1.02674	NA	ENSECAT00000021660	0.0864373	6.99055	1.18215	0.255803	1	-6.73992
hsa-let-7a-5p	LOC100053554	1.02674	NA	ENSECAT00000012913	-0.121773	6.46276	-2.01505	0.0624486	1	-5.54223
hsa-let-7a-5p	LOC100063597	1.02674	NA	ENSECAT00000019988	-0.033309	10.0569	-0.487193	0.633263	1	-7.32499
hsa-let-7a-5p	CAMK2D	1.02674	NA	ENSECAT00000026159	0.244437	7.46968	4.35042	0.000588857	1	-0.977815
hsa-let-7a-5p	CASP8	1.02674	NA	ENSECAT00000005749	0.11449	10.4769	1.79436	0.093217	1	-5.90095
hsa-let-7a-5p	CASP9	1.02674	NA	ENSECAT00000018509	0.0845112	7.34	1.39763	0.182834	1	-6.47433
hsa-let-7a-5p	LOC100059534	1.02674	NA	ENSECAT00000020093	0.150589	8.37901	2.47819	0.0257753	1	-4.71916
hsa-let-7a-5p	CDC25B	1.02674	NA	ENSECAT00000027092	0.287729	6.52413	5.62554	5.09081e-05	1	1.52725
hsa-let-7a-5p	CDK6	1.02674	NA	ENSECAT00000017328	0.284414	7.45569	1.8484	0.0846355	1	-5.81546
hsa-let-7a-5p	CS	1.02674	NA	NM_001195515	0.132132	7.03799	2.46524	0.0264379	1	-4.74322
hsa-let-7a-5p	LOC100057656	1.02674	NA	ENSECAT00000017789	-0.807685	9.48889	-5.25741	0.000101117	1	0.8219
hsa-let-7a-5p	DHX9	1.02674	NA	ENSECAT00000012444	-0.20068	6.9759	-3.60623	0.00264459	1	-2.49217
hsa-let-7a-5p	LOC100065754	1.02674	NA	ENSECAT00000024176	0.00268186	6.21206	0.100933	0.920959	1	-7.44484
hsa-let-7a-5p	E2F1	1.02674	NA	ENSECAT00000025589	-0.358577	7.69041	-3.35996	0.00436922	1	-2.99215
hsa-let-7a-5p	LOC100061437	1.02674	NA	ENSECAT00000022276	0.569961	11.2942	5.48587	6.59084e-05	1	1.2616
hsa-let-7a-5p	EGFR	1.02674	NA	ENSECAT00000011328	-0.0575712	6.37561	-1.4936	0.156303	1	-6.34505
hsa-let-7a-5p	EGR3	1.02674	NA	ENSECAT00000025456	-0.0145345	6.32685	-0.445113	0.662683	1	-7.34555
hsa-let-7a-5p	ERN1	1.02674	NA	ENSECAT00000012044	-0.060611	6.46651	-0.963195	0.350933	1	-6.97158
hsa-let-7a-5p	JL641856	1.02674	NA	JL641856	0.375411	8.85541	3.40132	0.00401579	1	-2.90842
hsa-let-7a-5p	FARSA	1.02674	NA	ENSECAT00000016381	0.759546	8.72736	3.25622	0.00539795	1	-3.2015
hsa-let-7a-5p	GP5	1.02674	NA	ENSECAT00000003161	-0.0165855	6.23629	-0.381288	0.708411	1	-7.37329
hsa-let-7a-5p	GPM6B	1.02674	NA	ENSECAT00000007053	0.0435119	6.37987	1.40066	0.181943	1	-6.47035
hsa-let-7a-5p	ENSECAT00000022482	1.02674	NA	ENSECAT00000022482	0.299254	8.29064	2.57528	0.0212883	1	-4.53709
hsa-let-7a-5p	ENSECAT00000011161	1.02674	NA	ENSECAT00000011161	-0.130682	6.64858	-3.1915	0.00615843	1	-3.3316
hsa-let-7a-5p	HAS2	1.02674	NA	NM_001081801	0.0322762	6.14405	0.885025	0.390304	1	-7.04423
hsa-let-7a-5p	JL617659	1.02674	NA	JL617659	0.341652	14.1792	3.73782	0.00202324	1	-2.22402
hsa-let-7a-5p	HOXA6	1.02674	NA	ENSECAT00000000495	-0.17683	6.9963	-1.92921	0.0731168	1	-5.68472
hsa-let-7a-5p	A_69_P122551	1.02674	NA	A_69_P122551	-0.0327359	6.3816	-0.702548	0.493246	1	-7.19196
hsa-let-7a-5p	LOC100064443	1.02674	NA	ENSECAT00000004428	0.105281	6.2569	3.4413	0.00370142	1	-2.82739
hsa-let-7a-5p	HSF2	1.02674	NA	ENSECAT00000013329	-0.00017967	6.81776	-0.00299193	0.997653	1	-7.45026
hsa-let-7a-5p	IARS	1.02674	NA	ENSECAT00000025590	0.242395	9.42674	2.08541	0.0547847	1	-5.42282
hsa-let-7a-5p	IGF2	1.02674	NA	Oligo-151	0.27263	7.50232	3.11947	0.00713004	1	-3.47583
hsa-let-7a-5p	IL6	1.02674	NA	Oligo-173	-0.130977	6.68407	-2.42932	0.0283621	1	-4.80972
hsa-let-7a-5p	IVD	1.02674	NA	ENSECAT00000008279	0.199682	7.06063	3.04803	0.00824293	1	-3.61819
hsa-let-7a-5p	MEIS1	1.02674	NA	ENSECAT00000010200	0.0352964	6.21111	1.2209	0.241231	1	-6.6948
hsa-let-7a-5p	ENSECAT00000007112	1.02674	NA	ENSECAT00000007112	0.545695	11.4396	4.93595	0.000186756	1	0.193104
hsa-let-7a-5p	MPL	1.02674	NA	ENSECAT00000018075	-0.0699964	6.29782	-2.5233	0.0235882	1	-4.63491
hsa-let-7a-5p	LOC100068097	1.02674	NA	ENSECAT00000023507	0.277525	9.38268	2.71605	0.0160914	1	-4.26855
hsa-let-7a-5p	MYO9A	1.02674	NA	ENSECAT00000017832	0.21798	6.46071	2.51266	0.0240876	1	-4.65484
hsa-let-7a-5p	NCBP1	1.02674	NA	ENSECAT00000015079	-0.0536776	9.31085	-0.821943	0.424161	1	-7.09882
hsa-let-7a-5p	LOC100066089	1.02674	NA	ENSECAT00000009276	-0.0031908	13.545	-0.065058	0.948999	1	-7.44801
hsa-let-7a-5p	LOC100054129	1.02674	NA	ENSECAT00000023905	0.100297	6.13824	1.10676	0.286073	1	-6.82423
hsa-let-7a-5p	LOC100067894	1.02674	NA	ENSECAT00000016267	-0.150491	8.75572	-1.14756	0.269373	1	-6.77918
hsa-let-7a-5p	ENSECAT00000021444	1.02674	NA	ENSECAT00000021444	-0.0656052	6.92397	-0.849818	0.408971	1	-7.07515
hsa-let-7a-5p	NPC1	1.02674	NA	ENSECAT00000023555	0.108967	6.82847	1.51308	0.151331	1	-6.31804
hsa-let-7a-5p	LOC100056324	1.02674	NA	ENSECAT00000012028	-0.00555533	6.24428	-0.185789	0.855134	1	-7.43192
hsa-let-7a-5p	LOC100056965	1.02674	NA	ENSECAT00000012723	0.0669587	6.34806	1.96242	0.0688074	1	-5.63002
hsa-let-7a-5p	LOC100050227	1.02674	NA	XM_001491571	-0.0182756	8.78676	-0.158588	0.876139	1	-7.43689
hsa-let-7a-5p	LOC100050902	1.02674	NA	ENSECAT00000024861	-0.633637	7.72065	-3.29959	0.00494139	1	-3.11409
hsa-let-7a-5p	PPP2R2A	1.02674	NA	ENSECAT00000020644	-0.0842454	9.40741	-0.406636	0.690098	1	-7.36278
hsa-let-7a-5p	LOC100056278	1.02674	NA	ENSECAT00000006291	0.0812375	7.97713	0.503968	0.621707	1	-7.31628
hsa-let-7a-5p	LOC100064293	1.02674	NA	ENSECAT00000022078	0.392954	10.741	3.15772	0.00659654	1	-3.39931
hsa-let-7a-5p	LOC100062377	1.02674	NA	ENSECAT00000017627	-0.400865	7.11129	-5.69492	4.48232e-05	1	1.65829
hsa-let-7a-5p	RAD21	1.02674	NA	ENSECAT00000017207	-0.0474808	8.40104	-0.55589	0.586597	1	-7.28756
hsa-let-7a-5p	ENSECAT00000009107	1.02674	NA	ENSECAT00000009107	-0.4495	8.11711	-4.25124	0.000717757	1	-1.17866
hsa-let-7a-5p	LOC100055158	1.02674	NA	ENSECAT00000017442	0.862592	15.2186	5.0873	0.000139678	1	0.49056
hsa-let-7a-5p	LOC100062429	1.02674	NA	ENSECAT00000009971	0.694939	12.9095	2.18866	0.0450943	1	-5.24362
hsa-let-7a-5p	LOC100073005	1.02674	NA	ENSECAT00000017860	0.840157	13.3952	2.74033	0.0153287	1	-4.22173
hsa-let-7a-5p	SFSWAP	1.02674	NA	ENSECAT00000008149	0.118484	10.2064	0.924476	0.370076	1	-7.00825
hsa-let-7a-5p	LOC100629527	1.02674	NA	ENSECAT00000021394	-0.197081	7.32098	-2.62075	0.0194542	1	-4.45091
hsa-let-7a-5p	SPTBN1	1.02674	NA	ENSECAT00000016722	-0.0143454	7.28073	-0.213108	0.834152	1	-7.42614
hsa-let-7a-5p	TAF5	1.02674	NA	ENSECAT00000006298	0.0611375	7.54432	0.742154	0.469616	1	-7.16256
hsa-let-7a-5p	TARS	1.02674	NA	ENSECAT00000022791	-0.208367	8.66694	-1.71236	0.107707	1	-6.0275
hsa-let-7a-5p	ENSECAT00000021628	1.02674	NA	ENSECAT00000021628	0.0207545	6.49811	0.596334	0.559969	1	-7.26331
hsa-let-7a-5p	ENSECAT00000017052	1.02674	NA	ENSECAT00000017052	-0.101012	6.42282	-0.763626	0.457098	1	-7.146
hsa-let-7a-5p	VDR	1.02674	NA	Oligo-381	-0.0909277	6.40537	-3.32999	0.00464448	1	-3.05272
hsa-let-7a-5p	ENSECAT00000023794	1.02674	NA	ENSECAT00000023794	-0.0874652	6.96537	-1.34183	0.199889	1	-6.54648
hsa-let-7a-5p	ENSECAT00000011311	1.02674	NA	ENSECAT00000011311	-0.333493	7.07754	-3.66223	0.00235957	1	-2.3781
hsa-let-7a-5p	CDC7	1.02674	NA	ENSECAT00000024718	0.0624512	6.30945	2.08507	0.0548188	1	-5.42339
hsa-let-7a-5p	LOC100055442	1.02674	NA	ENSECAT00000000159	-0.175754	12.8484	-3.41286	0.0039224	1	-2.88504
hsa-let-7a-5p	EIF3C	1.02674	NA	ENSECAT00000009427	0.697091	10.1317	2.88559	0.0114493	1	-3.93902
hsa-let-7a-5p	GBF1	1.02674	NA	ENSECAT00000025807	-0.347572	10.3526	-4.65508	0.000322483	1	-0.364973
hsa-let-7a-5p	LOC100070909	1.02674	NA	ENSECAT00000009259	-0.0207753	6.26139	-0.733966	0.474444	1	-7.16876
hsa-let-7a-5p	ENSECAT00000016723	1.02674	NA	ENSECAT00000016723	0.119005	6.53136	1.7815	0.0953688	1	-5.92105
hsa-let-7a-5p	MCM3AP	1.02674	NA	ENSECAT00000020631	-0.07215	12.7245	-1.25526	0.228856	1	-6.6538
hsa-let-7a-5p	A_69_P118916	1.02674	NA	A_69_P118916	0.0851702	10.4608	1.10673	0.286086	1	-6.82426
hsa-let-7a-5p	LOC100058624	1.02674	NA	ENSECAT00000009852	0.102288	6.91404	2.06344	0.0570789	1	-5.46034
hsa-let-7a-5p	CCNB2	1.02674	NA	ENSECAT00000015911	0.324211	7.87509	4.38958	0.000544721	1	-0.898674
hsa-let-7a-5p	CTDP1	1.02674	NA	ENSECAT00000023399	-0.123901	7.54802	-1.76594	0.0980309	1	-5.94524
hsa-let-7a-5p	ENSECAT00000002236	1.02674	NA	ENSECAT00000002236	-0.00129651	7.4982	-0.0230675	0.981905	1	-7.44998
hsa-let-7a-5p	JL638572	1.02674	NA	JL638572	-0.0500985	9.22088	-0.48082	0.637679	1	-7.32822
hsa-let-7a-5p	GTF3C5	1.02674	NA	ENSECAT00000009233	0.27668	7.01068	2.01778	0.0621334	1	-5.53763
hsa-let-7a-5p	QKI	1.02674	NA	NM_001081831	-0.00605607	9.5812	-0.0933933	0.926844	1	-7.44562
hsa-let-7a-5p	LOC100050954	1.02674	NA	ENSECAT00000018777	0.145613	7.66574	3.22244	0.00578243	1	-3.26946
hsa-let-7a-5p	PDE4DIP	1.02674	NA	ENSECAT00000024835	0.14853	6.36075	1.34318	0.199462	1	-6.54476
hsa-let-7a-5p	LOC100051473	1.02674	NA	ENSECAT00000021499	0.135915	7.46093	1.37078	0.190887	1	-6.50933
hsa-let-7a-5p	LOC100067217	1.02674	NA	ENSECAT00000008489	-0.13339	6.71798	-1.51387	0.151131	1	-6.31694
hsa-let-7a-5p	LOC100069605	1.02674	NA	ENSECAT00000017469	0.01371	6.24028	0.650834	0.525136	1	-7.22808
hsa-let-7a-5p	SMG7	1.02674	NA	ENSECAT00000006528	-0.0800399	7.31327	-2.01595	0.0623448	1	-5.54072
hsa-let-7a-5p	UBAP2L	1.02674	NA	XM_001496474	0.153977	9.78917	2.33533	0.0340443	1	-4.98167
hsa-let-7a-5p	LOC100054363	1.02674	NA	ENSECAT00000011114	0.0104331	6.38403	0.421986	0.679104	1	-7.35609
hsa-let-7a-5p	LOC100051252	1.02674	NA	ENSECAT00000023583	-0.0791397	11.4932	-0.339155	0.73926	1	-7.3893
hsa-let-7a-5p	ENSECAT00000023850	1.02674	NA	ENSECAT00000023850	-0.175375	7.63689	-1.22159	0.240975	1	-6.69398
hsa-let-7a-5p	HUWE1	1.02674	NA	ENSECAT00000024109	-0.110891	10.0593	-0.884476	0.390591	1	-7.04472
hsa-let-7a-5p	LOC100061150	1.02674	NA	ENSECAT00000014849	0.267558	10.6127	2.9921	0.00923231	1	-3.72915
hsa-let-7a-5p	PREB	1.02674	NA	ENSECAT00000023010	0.258321	9.06559	0.90727	0.378808	1	-7.02411
hsa-let-7a-5p	LOC100073269	1.02674	NA	ENSECAT00000023304	0.0970417	6.6025	2.58947	0.0206987	1	-4.51025
hsa-let-7a-5p	SF3A1	1.02674	NA	ENSECAT00000025874	-0.208727	13.2281	-2.09493	0.0538163	1	-5.40649
hsa-let-7a-5p	IPO7	1.02674	NA	ENSECAT00000017394	-0.431113	9.45729	-4.30458	0.000645195	1	-1.07056
hsa-let-7a-5p	NEU3	1.02674	NA	ENSECAT00000006614	0.319068	6.86325	5.64803	4.88469e-05	1	1.56979
hsa-let-7a-5p	LOC100061029	1.02674	NA	ENSECAT00000010534	0.166666	7.73127	2.11164	0.0521551	1	-5.37772
hsa-let-7a-5p	GCN1L1	1.02674	NA	ENSECAT00000018943	0.133822	9.9361	1.9654	0.0684326	1	-5.62509
hsa-let-7a-5p	WWP2	1.02674	NA	NM_001267604	0.406667	15.5707	2.38545	0.0308926	1	-4.89035
hsa-let-7a-5p	LOC100071754	1.02674	NA	ENSECAT00000024997	-0.0545561	7.40915	-0.467573	0.646905	1	-7.3348
hsa-let-7a-5p	HNRNPUL1	1.02674	NA	ENSECAT00000025978	-0.114231	9.58435	-1.90001	0.0771057	1	-5.73236
hsa-let-7a-5p	LOC100064437	1.02674	NA	ENSECAT00000020452	-0.120471	10.4838	-1.07717	0.298662	1	-6.85604
hsa-let-7a-5p	LOC100056812	1.02674	NA	ENSECAT00000025462	0.283216	11.7134	4.38525	0.000549426	1	-0.907413
hsa-let-7a-5p	WDR6	1.02674	NA	ENSECAT00000025704	0.674846	7.23682	3.75419	0.00195705	1	-2.19065
hsa-let-7a-5p	ATXN2L	1.02674	NA	ENSECAT00000007759	-0.196282	13.2679	-2.6389	0.0187654	1	-4.41636
hsa-let-7a-5p	LOC100055055	1.02674	NA	ENSECAT00000010102	0.259438	6.78564	4.99002	0.000168294	1	0.299651
hsa-let-7a-5p	LOC100052473	1.02674	NA	ENSECAT00000016313	0.154216	7.71666	2.73721	0.0154246	1	-4.22775
hsa-let-7a-5p	LOC100067227	1.02674	NA	ENSECAT00000016636	-0.0171833	6.36655	-0.635425	0.534859	1	-7.23833
hsa-let-7a-5p	LOC100064590	1.02674	NA	ENSECAT00000026506	0.166244	11.1767	2.44775	0.0273585	1	-4.77564
hsa-let-7a-5p	ENSECAT00000025676	1.02674	NA	ENSECAT00000025676	0.109074	6.46304	2.53953	0.0228458	1	-4.60445
hsa-let-7a-5p	FOXJ3	1.02674	NA	ENSECAT00000009015	0.0683932	7.23893	0.766308	0.45555	1	-7.1439
hsa-let-7a-5p	UBOX5	1.02674	NA	ENSECAT00000026647	0.458331	7.26919	2.72034	0.0159539	1	-4.26028
hsa-let-7a-5p	ZNF609	1.02674	NA	ENSECAT00000025924	0.0276907	6.37675	0.841763	0.413324	1	-7.08206
hsa-let-7a-5p	EXPH5	1.02674	NA	ENSECAT00000008818	0.126206	6.83177	2.17448	0.0463235	1	-5.26849
hsa-let-7a-5p	TAB2	1.02674	NA	ENSECAT00000019078	-0.32854	8.72585	-2.25578	0.039676	1	-5.12476
hsa-let-7a-5p	LOC100073033	1.02674	NA	ENSECAT00000010162	-0.491102	10.8218	-3.29027	0.00503622	1	-3.1329
hsa-let-7a-5p	SEL1L3	1.02674	NA	ENSECAT00000002857	0.854209	8.00299	3.79631	0.00179655	1	-2.10475
hsa-let-7a-5p	ZNF629	1.02674	NA	ENSECAT00000008624	0.0709603	6.67149	0.998537	0.334075	1	-6.93695
hsa-let-7a-5p	LARP1	1.02674	NA	ENSECAT00000018194	0.0345413	6.45861	0.985167	0.340384	1	-6.95018
hsa-let-7a-5p	LOC100069362	1.02674	NA	ENSECAT00000020616	-0.121032	6.29915	-2.72116	0.0159277	1	-4.2587
hsa-let-7a-5p	PIGN	1.02674	NA	ENSECAT00000001039	0.135849	7.49224	2.73729	0.0154224	1	-4.22761
hsa-let-7a-5p	LOC100051399	1.02674	NA	ENSECAT00000020584	0.147221	9.46931	1.16446	0.262675	1	-6.76012
hsa-let-7a-5p	FKBP8	1.02674	NA	ENSECAT00000013026	0.220981	8.45639	1.42265	0.175585	1	-6.44126
hsa-let-7a-5p	GORASP2	1.02674	NA	ENSECAT00000014356	0.0750688	7.40302	1.10479	0.286899	1	-6.82637
hsa-let-7a-5p	WIPI2	1.02674	NA	ENSECAT00000023722	0.247453	12.0347	2.68081	0.0172636	1	-4.33625
hsa-let-7a-5p	FBXW2	1.02674	NA	ENSECAT00000005421	-0.237634	9.74389	-2.45946	0.0267388	1	-4.75395
hsa-let-7a-5p	ACAD8	1.02674	NA	ENSECAT00000011541	0.0447368	6.66322	0.813356	0.428913	1	-7.10596
hsa-let-7a-5p	TAF5L	1.02674	NA	ENSECAT00000017240	0.339003	6.78227	5.41742	7.48721e-05	1	1.13052
hsa-let-7a-5p	ENSECAT00000021138	1.02674	NA	ENSECAT00000021138	-0.0214616	6.38351	-0.601836	0.556397	1	-7.25989
hsa-let-7a-5p	LOC100066585	1.02674	NA	ENSECAT00000002613	-0.121503	8.09617	-0.895793	0.38471	1	-7.03455
hsa-let-7a-5p	LOC100053094	1.02674	NA	ENSECAT00000018960	-0.297915	7.07996	-4.29694	0.000655114	1	-1.08604
hsa-let-7a-5p	LOC100050549	1.02674	NA	ENSECAT00000012618	0.284363	9.95712	2.91475	0.0107952	1	-3.88176
hsa-let-7a-5p	UHRF1	1.02674	NA	ENSECAT00000014481	0.111631	6.38885	2.61532	0.0196648	1	-4.46122
hsa-let-7a-5p	LOC100067021	1.02674	NA	ENSECAT00000015605	0.271663	8.37076	2.58458	0.0209002	1	-4.51951
hsa-let-7a-5p	LOC100072650	1.02674	NA	ENSECAT00000010652	0.0414706	6.28761	1.62108	0.126118	1	-6.1637
hsa-let-7a-5p	BTBD1	1.02674	NA	ENSECAT00000018146	-0.0277309	7.99897	-0.51846	0.611806	1	-7.30854
hsa-let-7a-5p	BCOR	1.02674	NA	ENSECAT00000006761	0.0488544	7.17844	0.666464	0.515376	1	-7.21744
hsa-let-7a-5p	ENSECAT00000007167	1.02674	NA	ENSECAT00000007167	-0.0884616	6.49755	-2.04493	0.0590812	1	-5.4918
hsa-let-7a-5p	SAMD4B	1.02674	NA	ENSECAT00000016592	-0.0988117	6.57316	-2.39827	0.0301315	1	-4.86685
hsa-let-7a-5p	A_69_P116466	1.02674	NA	A_69_P116466	-0.314463	9.69379	-3.73866	0.00201982	1	-2.22232
hsa-let-7a-5p	LOC100062062	1.02674	NA	ENSECAT00000015052	0.210304	7.61165	3.52379	0.00312837	1	-2.65988
hsa-let-7a-5p	UBA6	1.02674	NA	ENSECAT00000013281	0.00274804	9.19635	0.0273801	0.978523	1	-7.44986
hsa-let-7a-5p	TMEM39A	1.02674	NA	ENSECAT00000022116	0.0540687	8.17898	0.623354	0.542545	1	-7.24621
hsa-let-7a-5p	SLC35C1	1.02674	NA	ENSECAT00000000745	-0.128189	7.22588	-2.45102	0.0271842	1	-4.76959
hsa-let-7a-5p	LOC100070190	1.02674	NA	ENSECAT00000014947	-0.224348	7.34964	-4.55515	0.000392485	1	-0.565206
hsa-let-7a-5p	UBE2Q1	1.02674	NA	ENSECAT00000017906	-0.239553	13.3877	-3.75406	0.00195754	1	-2.1909
hsa-let-7a-5p	G2E3	1.02674	NA	ENSECAT00000022357	0.0801517	8.32751	1.02365	0.322452	1	-6.91169
hsa-let-7a-5p	UBAP2	1.02674	NA	ENSECAT00000025829	-0.201418	8.31234	-1.37683	0.189049	1	-6.50149
hsa-let-7a-5p	LOC100059506	1.02674	NA	ENSECAT00000019993	-0.518795	10.5582	-5.29567	9.40772e-05	1	0.895979
hsa-let-7a-5p	LOC100071263	1.02674	NA	ENSECAT00000008972	0.223885	6.58625	4.20875	0.000781483	1	-1.26487
hsa-let-7a-5p	MEPCE	1.02674	NA	ENSECAT00000025923	0.404868	9.99565	2.07422	0.0559422	1	-5.44195
hsa-let-7a-5p	ENSECAT00000013522	1.02674	NA	ENSECAT00000013522	0.366131	9.68002	4.71699	0.00028568	1	-0.241331
hsa-let-7a-5p	SMARCAD1	1.02674	NA	XM_001497219	0.146304	7.49594	2.55415	0.0221962	1	-4.57695
hsa-let-7a-5p	PHTF2	1.02674	NA	ENSECAT00000017069	0.0515702	6.41724	1.15874	0.26493	1	-6.7666
hsa-let-7a-5p	LOC100067496	1.02674	NA	ENSECAT00000013777	0.213134	6.53999	3.85051	0.00160943	1	-1.9942
hsa-let-7a-5p	MIB1	1.02674	NA	ENSECAT00000025536	0.0507835	6.73059	0.899394	0.382852	1	-7.03129
hsa-let-7a-5p	ARRDC3	1.02674	NA	XM_001504616	0.0778258	10.2827	0.787903	0.443198	1	-7.12674
hsa-let-7a-5p	LOC100057360	1.02674	NA	ENSECAT00000013453	-0.417852	9.97217	-2.8989	0.0111459	1	-3.91289
hsa-let-7a-5p	NAA35	1.02674	NA	ENSECAT00000023417	0.238572	9.95133	3.9602	0.0012889	1	-1.77056
hsa-let-7a-5p	PCIF1	1.02674	NA	ENSECAT00000020342	0.265722	8.65619	1.25288	0.229694	1	-6.65666
hsa-let-7a-5p	SPATS2	1.02674	NA	ENSECAT00000005952	0.0352588	6.96967	0.248557	0.807122	1	-7.41746
hsa-let-7a-5p	LOC100061459	1.02674	NA	ENSECAT00000010181	-0.0818765	6.44115	-0.71315	0.486853	1	-7.18424
hsa-let-7a-5p	LIN28A	1.02674	NA	ENSECAT00000021526	-0.643374	7.38873	-5.44009	7.17719e-05	1	1.17399
hsa-let-7a-5p	LOC100066581	1.02674	NA	ENSECAT00000020972	-0.28137	6.67557	-4.04066	0.00109562	1	-1.60663
hsa-let-7a-5p	LOC100070332	1.02674	NA	ENSECAT00000017674	0.820731	7.4432	5.25743	0.000101113	1	0.821946
hsa-let-7a-5p	ENSECAT00000012014	1.02674	NA	ENSECAT00000012014	-0.318756	11.5743	-2.03384	0.0603116	1	-5.51057
hsa-let-7a-5p	LOC100052046	1.02674	NA	ENSECAT00000004496	-0.0891025	6.5325	-2.42128	0.0288106	1	-4.82454
hsa-let-7a-5p	LOC100063257	1.02674	NA	ENSECAT00000020466	-0.0305012	6.83221	-0.897468	0.383845	1	-7.03303
hsa-let-7a-5p	CLPB	1.02674	NA	ENSECAT00000012418	0.162594	6.42062	3.96965	0.00126452	1	-1.75131
hsa-let-7a-5p	ZNF644	1.02674	NA	ENSECAT00000010651	-0.444276	9.11309	-2.94508	0.0101537	1	-3.82204
hsa-let-7a-5p	ENSECAT00000019097	1.02674	NA	ENSECAT00000019097	0.0834889	7.46766	0.490035	0.631298	1	-7.32353
hsa-let-7a-5p	LOC100073252	1.02674	NA	ENSECAT00000024865	0.350121	7.87148	5.58573	5.47824e-05	1	1.45178
hsa-let-7a-5p	SYVN1	1.02674	NA	ENSECAT00000024181	0.958677	10.4969	3.89354	0.00147503	1	-1.90646
hsa-let-7a-5p	LOC100146374	1.02674	NA	ENSECAT00000012551	-0.151026	6.49301	-4.0262	0.00112806	1	-1.63609
hsa-let-7a-5p	ENSECAT00000009100	1.02674	NA	ENSECAT00000009100	0.0122275	10.4619	0.188533	0.853021	1	-7.43137
hsa-let-7a-5p	ENSECAT00000010865	1.02674	NA	ENSECAT00000010865	-0.68198	8.04572	-5.43151	7.29292e-05	1	1.15754
hsa-let-7a-5p	CIRH1A	1.02674	NA	ENSECAT00000012596	0.480285	9.72949	4.56275	0.000386654	1	-0.54996
hsa-let-7a-5p	JL616201	1.02674	NA	JL616201	-0.268949	9.83704	-2.39355	0.0304096	1	-4.87551
hsa-let-7a-5p	LOC100059290	1.02674	NA	ENSECAT00000015681	0.0584631	6.24386	2.44183	0.0276774	1	-4.78661
hsa-let-7a-5p	LOC100073201	1.02674	NA	ENSECAT00000017544	-0.162499	10.6549	-2.38783	0.0307499	1	-4.88599
hsa-let-7a-5p	UNK	1.02674	NA	ENSECAT00000026663	0.0113729	6.46356	0.201747	0.842863	1	-7.42864
hsa-let-7a-5p	ANGEL2	1.02674	NA	ENSECAT00000011174	0.0571293	8.48031	0.939303	0.362662	1	-6.99436
hsa-let-7a-5p	DHX57	1.02674	NA	ENSECAT00000020196	0.251794	6.90131	4.62929	0.000339222	1	-0.416577
hsa-let-7a-5p	GCFC1	1.02674	NA	ENSECAT00000017628	-0.17893	8.47939	-1.59494	0.131865	1	-6.20175
hsa-let-7a-5p	FNIP1	1.02674	NA	ENSECAT00000018318	-0.44934	8.67277	-4.88387	0.000206521	1	0.0901909
hsa-let-7a-5p	LRRC42	1.02674	NA	ENSECAT00000003415	-0.25496	9.79387	-3.19391	0.00612823	1	-3.32676
hsa-let-7a-5p	LOC100060288	1.02674	NA	ENSECAT00000015073	-0.0923406	9.28818	-1.11384	0.283122	1	-6.81651
hsa-let-7a-5p	LOC100146381	1.02674	NA	ENSECAT00000007831	-0.106376	6.89437	-1.68155	0.113642	1	-6.07404
hsa-let-7a-5p	ENSECAT00000012377	1.02674	NA	ENSECAT00000012377	0.123804	7.60347	0.812628	0.429317	1	-7.10657
hsa-let-7a-5p	RAVER1	1.02674	NA	ENSECAT00000026950	0.023476	6.74936	0.740857	0.470379	1	-7.16355
hsa-let-7a-5p	ENSECAT00000022019	1.02674	NA	ENSECAT00000022019	-0.0805331	7.24327	-1.71013	0.108129	1	-6.0309
hsa-let-7a-5p	CRYBG3	1.02674	NA	ENSECAT00000015017	0.0899218	6.42529	2.56837	0.0215813	1	-4.55014
hsa-let-7a-5p	LOC100050016	1.02674	NA	ENSECAT00000011573	0.00345508	6.19207	0.135197	0.894279	1	-7.44054
hsa-let-7a-5p	ENSECAT00000021822	1.02674	NA	ENSECAT00000021822	0.153364	7.73057	2.31056	0.0357122	1	-5.02648
hsa-let-7a-5p	SIK1	1.02674	NA	ENSECAT00000006703	-0.315797	6.8136	-3.09626	0.00747424	1	-3.52215
hsa-let-7a-5p	LOC100050511	1.02674	NA	ENSECAT00000007599	-0.38021	9.23044	-3.77789	0.00186505	1	-2.14232
hsa-let-7a-5p	LOC100070896	1.02674	NA	ENSECAT00000023122	-0.0817224	7.40531	-1.2054	0.24698	1	-6.71299
hsa-let-7a-5p	ENSECAT00000015331	1.02674	NA	ENSECAT00000015331	-0.156334	6.38721	-4.8375	0.000225932	1	-0.00165722
hsa-let-7a-5p	CX597960	1.02674	NA	CX597960	-0.133476	7.51079	-1.00868	0.329346	1	-6.92682
hsa-let-7a-5p	LOC100062666	1.02674	NA	ENSECAT00000000067	-0.0137849	6.22097	-0.595872	0.560269	1	-7.26359
hsa-let-7a-5p	SKA3	1.02674	NA	ENSECAT00000015039	0.22851	7.04008	4.11659	0.000940294	1	-1.45213
hsa-let-7a-5p	LOC100069491	1.02674	NA	ENSECAT00000017667	0.139475	6.41456	3.26412	0.00531182	1	-3.1856
hsa-let-7a-5p	B4GALNT3	1.02674	NA	ENSECAT00000014921	-0.165871	6.7072	-1.89354	0.0780153	1	-5.74285
hsa-let-7a-5p	ENSECAT00000020382	1.02674	NA	ENSECAT00000020382	-0.0954779	6.24602	-2.37232	0.0316906	1	-4.91436
hsa-let-7a-5p	ENSECAT00000018206	1.02674	NA	ENSECAT00000018206	-0.061292	6.47123	-1.14348	0.271011	1	-6.78375
hsa-let-7a-5p	ENSECAT00000025983	1.02674	NA	ENSECAT00000025983	0.0644898	6.75331	0.504274	0.621497	1	-7.31612
hsa-let-7a-5p	LOC100630327	1.02674	NA	ENSECAT00000005207	0.248702	6.90691	3.36802	0.00429796	1	-2.97583
hsa-let-7a-5p	LOC100059737	1.02674	NA	ENSECAT00000002064	0.179889	10.3321	1.32006	0.206881	1	-6.574
hsa-let-7b-5p	NR2E1	1.12072	-1.85691	XM_001502023	-1.85691	7.8586	-35.1406	1.15351e-15	2.81629e-11	25.6521
hsa-let-7b-5p	IRS2	1.12072	-2.47135	ENSECAT00000003156	-2.47135	9.25782	-23.7097	3.52465e-13	8.60543e-09	20.5411
hsa-let-7b-5p	LOC100054805	1.12072	-2.11538	ENSECAT00000002890	-2.11538	9.22452	-21.3293	1.61658e-12	3.94687e-08	19.088
hsa-let-7b-5p	LOC100065556	1.12072	1.32276	ENSECAT00000026773	1.32276	10.8737	20.3347	3.20496e-12	7.8249e-08	18.4256
hsa-let-7b-5p	LOC100052241	1.12072	-1.66054	ENSECAT00000015489	-1.66054	9.16015	-19.8584	4.49803e-12	1.09819e-07	18.0956
hsa-let-7b-5p	TRIP12	1.12072	-1.05257	ENSECAT00000000727	-1.05257	12.5884	-18.3961	1.33774e-11	3.26609e-07	17.0261
hsa-let-7b-5p	ENSECAT00000014361	1.12072	1.13768	ENSECAT00000014361	1.13768	11.5456	18.3603	1.37527e-11	3.35771e-07	16.9988
hsa-let-7b-5p	LOC100065240	1.12072	1.71615	ENSECAT00000011278	1.71615	11.5887	18.1481	1.62211e-11	3.96038e-07	16.8358
hsa-let-7b-5p	JL639402	1.12072	0.849666	JL639402	0.849666	11.5809	16.8661	4.57352e-11	1.11663e-06	15.8066
hsa-let-7b-5p	IMPDH1	1.12072	1.16307	ENSECAT00000016178	1.16307	10.9409	16.7891	4.87818e-11	1.19101e-06	15.7422
hsa-let-7b-5p	LOC100073052	1.12072	1.59084	ENSECAT00000029150	1.59084	13.5015	16.6502	5.48422e-11	1.33897e-06	15.6253
hsa-let-7b-5p	ENSECAT00000013093	1.12072	-1.9738	ENSECAT00000013093	-1.9738	13.8372	-16.2816	7.51465e-11	1.8347e-06	15.3104
hsa-let-7b-5p	IMPDH2	1.12072	0.907068	ENSECAT00000007706	0.907068	12.1303	16.1952	8.0984e-11	1.97722e-06	15.2355
hsa-let-7b-5p	EP300	1.12072	-1.31357	ENSECAT00000010275	-1.31357	12.4339	-16.0416	9.25753e-11	2.26023e-06	15.1014
hsa-let-7b-5p	LACE1	1.12072	-0.84016	ENSECAT00000025234	-0.84016	7.32398	-15.7054	1.24587e-10	3.0418e-06	14.8033
hsa-let-7b-5p	DLC1	1.12072	-1.67541	ENSECAT00000014918	-1.67541	8.73625	-14.962	2.45246e-10	5.98768e-06	14.1212
hsa-let-7b-5p	LOC100065660	1.12072	1.02771	ENSECAT00000011934	1.02771	11.9643	14.7495	2.99269e-10	7.30664e-06	13.9202
hsa-let-7b-5p	RRM2	1.12072	1.12727	ENSECAT00000007941	1.12727	8.3981	14.3364	4.43935e-10	1.08387e-05	13.5212
hsa-let-7b-5p	ENSECAT00000014044	1.12072	1.54723	ENSECAT00000014044	1.54723	13.7458	13.9604	6.41191e-10	1.56547e-05	13.1484
hsa-let-7b-5p	ENSECAT00000008241	1.12072	-1.04386	ENSECAT00000008241	-1.04386	9.14597	-13.8251	7.33426e-10	1.79066e-05	13.0119
hsa-let-7b-5p	TES	1.12072	-1.2519	NM_001114149	-1.2519	13.8894	-13.822	7.35748e-10	1.79633e-05	13.0087
hsa-let-7b-5p	ATP2A2	1.12072	-1.18205	NM_001081765	-1.18205	11.0271	-13.7611	7.81893e-10	1.90899e-05	12.9469
hsa-let-7b-5p	CUL3	1.12072	-0.788782	ENSECAT00000012128	-0.788782	12.9343	-13.7373	8.0074e-10	1.95501e-05	12.9227
hsa-let-7b-5p	LOC100058000	1.12072	-1.82882	ENSECAT00000025226	-1.82882	15.7492	-13.4214	1.1028e-09	2.69249e-05	12.5972
hsa-let-7b-5p	NOP14	1.12072	0.737671	ENSECAT00000025897	0.737671	11.3837	13.3728	1.15913e-09	2.83e-05	12.5465
hsa-let-7b-5p	ENSECAT00000021036	1.12072	1.03779	ENSECAT00000021036	1.03779	8.1249	13.2654	1.29472e-09	3.16106e-05	12.4338
hsa-let-7b-5p	LOC100059115	1.12072	0.654105	ENSECAT00000005772	0.654105	9.69046	13.2576	1.30532e-09	3.18693e-05	12.4255
hsa-let-7b-5p	DEDD	1.12072	-0.554654	ENSECAT00000011667	-0.554654	8.83059	-13.0228	1.66705e-09	4.0701e-05	12.1762
hsa-let-7b-5p	MARS	1.12072	-0.849033	ENSECAT00000016356	-0.849033	11.9356	-13.021	1.67022e-09	4.07783e-05	12.1742
hsa-let-7b-5p	LOC100051841	1.12072	-2.13972	ENSECAT00000005793	-2.13972	11.8308	-12.9409	1.81715e-09	4.43658e-05	12.0882
hsa-let-7b-5p	THBS1	1.12072	-1.57655	ENSECAT00000009707	-1.57655	8.13678	-12.8363	2.03021e-09	4.95676e-05	11.9751
hsa-let-7b-5p	LOC100059640	1.12072	0.984489	ENSECAT00000009825	0.984489	11.1587	12.806	2.09674e-09	5.1192e-05	11.9421
hsa-let-7b-5p	LOC100146477	1.12072	-1.25177	ENSECAT00000022712	-1.25177	13.2694	-12.8016	2.10655e-09	5.14315e-05	11.9374
hsa-let-7b-5p	LOC100073145	1.12072	0.967965	ENSECAT00000005953	0.967965	11.4069	12.4792	2.98084e-09	7.27772e-05	11.5827
hsa-let-7b-5p	THOC5	1.12072	0.495009	ENSECAT00000012477	0.495009	11.9651	12.3902	3.28528e-09	8.02102e-05	11.4832
hsa-let-7b-5p	PAPSS1	1.12072	-0.632397	ENSECAT00000023500	-0.632397	11.635	-12.2487	3.83842e-09	9.37149e-05	11.324
hsa-let-7b-5p	JL623196	1.12072	-0.964425	JL623196	-0.964425	10.7676	-12.1949	4.07433e-09	9.94747e-05	11.2629
hsa-let-7b-5p	ENSECAT00000015296	1.12072	0.888675	ENSECAT00000015296	0.888675	11.9759	11.9857	5.14722e-09	0.000125669	11.0235
hsa-let-7b-5p	CUL2	1.12072	-0.840667	ENSECAT00000016792	-0.840667	7.70051	-11.8806	5.79638e-09	0.000141519	10.9018
hsa-let-7b-5p	ENSECAT00000017103	1.12072	-0.640839	ENSECAT00000017103	-0.640839	7.22233	-11.8474	6.01918e-09	0.000146958	10.8631
hsa-let-7b-5p	FLAD1	1.12072	1.05199	ENSECAT00000024367	1.05199	9.24184	11.7297	6.88393e-09	0.000168071	10.7255
hsa-let-7b-5p	TXNL4A	1.12072	0.778669	NM_001253841	0.778669	11.7178	11.5977	8.01425e-09	0.000195668	10.5695
hsa-let-7b-5p	LOC100629865	1.12072	0.847308	ENSECAT00000000995	0.847308	12.2624	11.4981	8.99581e-09	0.000219633	10.4509
hsa-let-7b-5p	LTA4H	1.12072	-1.00181	ENSECAT00000009702	-1.00181	13.1259	-11.3475	1.07307e-08	0.000261991	10.2697
hsa-let-7b-5p	PRIM1	1.12072	0.64705	ENSECAT00000016303	0.64705	8.37199	11.253	1.19971e-08	0.00029291	10.1551
hsa-let-7b-5p	LOC100055718	1.12072	-1.73371	ENSECAT00000010670	-1.73371	10.2301	-10.9214	1.78577e-08	0.000435995	9.74611
hsa-let-7b-5p	LOC100060628	1.12072	0.605585	ENSECAT00000026517	0.605585	10.7771	10.8951	1.84374e-08	0.000450149	9.71324
hsa-let-7b-5p	RBPJ	1.12072	-0.744492	ENSECAT00000020717	-0.744492	10.8549	-10.89	1.85527e-08	0.000452965	9.70682
hsa-let-7b-5p	NIPBL	1.12072	-0.790595	ENSECAT00000020680	-0.790595	8.07678	-10.8545	1.93718e-08	0.000472963	9.66236
hsa-let-7b-5p	LOC100065443	1.12072	0.850848	ENSECAT00000019567	0.850848	10.9704	10.8319	1.9913e-08	0.000486176	9.63401
hsa-let-7b-5p	USP15	1.12072	-0.922039	ENSECAT00000024728	-0.922039	10.1909	-10.7024	2.33442e-08	0.000569948	9.47035
hsa-let-7b-5p	LOC100629585	1.12072	0.564398	ENSECAT00000022386	0.564398	9.85807	10.6388	2.52534e-08	0.000616562	9.3894
hsa-let-7b-5p	TUBA1C	1.12072	1.02832	ENSECAT00000009703	1.02832	11.7212	10.5979	2.65669e-08	0.000648632	9.33718
hsa-let-7b-5p	LOC100050093	1.12072	0.735888	ENSECAT00000016855	0.735888	7.54911	10.552	2.81308e-08	0.000686813	9.27826
hsa-let-7b-5p	LOC100050814	1.12072	0.796179	ENSECAT00000013375	0.796179	8.81117	10.4437	3.22154e-08	0.000786539	9.13857
hsa-let-7b-5p	LOC100057698	1.12072	0.692609	ENSECAT00000022898	0.692609	11.3346	10.1483	4.68944e-08	0.00114493	8.75149
hsa-let-7b-5p	UBA1	1.12072	-0.572748	ENSECAT00000015462	-0.572748	13.4673	-10.0583	5.26658e-08	0.00128583	8.63177
hsa-let-7b-5p	KIFC1	1.12072	0.880951	ENSECAT00000026020	0.880951	9.0412	10.0449	5.35877e-08	0.00130834	8.61387
hsa-let-7b-5p	LOC100146426	1.12072	1.01002	ENSECAT00000005131	1.01002	10.1776	10.0353	5.42568e-08	0.00132468	8.60106
hsa-let-7b-5p	LOC100051553	1.12072	0.719345	ENSECAT00000023791	0.719345	8.99736	10.0142	5.57675e-08	0.00136156	8.57273
hsa-let-7b-5p	LOC100050780	1.12072	-0.573133	ENSECAT00000009551	-0.573133	8.71004	-9.9549	6.02392e-08	0.00147074	8.49314
hsa-let-7b-5p	TBC1D15	1.12072	-0.802064	ENSECAT00000007472	-0.802064	9.59658	-9.78146	7.56429e-08	0.00184682	8.25812
hsa-let-7b-5p	LOC100053366	1.12072	0.428534	ENSECAT00000011645	0.428534	7.74355	9.74726	7.91452e-08	0.00193233	8.21139
hsa-let-7b-5p	NEDD4	1.12072	-1.37933	ENSECAT00000010394	-1.37933	8.91327	-9.66742	8.80058e-08	0.00214866	8.10181
hsa-let-7b-5p	LOC100061166	1.12072	-0.999539	ENSECAT00000016943	-0.999539	7.98832	-9.62669	9.2925e-08	0.00226876	8.04564
hsa-let-7b-5p	MRPL37	1.12072	0.7451	Oligo-224	0.7451	10.9376	9.59476	9.6984e-08	0.00236787	8.00148
hsa-let-7b-5p	DNAJC11	1.12072	0.322835	ENSECAT00000007404	0.322835	6.76302	9.55064	1.02905e-07	0.00251243	7.94027
hsa-let-7b-5p	CA12	1.12072	-1.1209	NM_001099760	-1.1209	7.07312	-9.50394	1.0959e-07	0.00267563	7.87526
hsa-let-7b-5p	LYN	1.12072	-1.00318	Oligo-196	-1.00318	13.6948	-9.29593	1.45456e-07	0.00355131	7.5827
hsa-let-7b-5p	LOC100058718	1.12072	0.72119	ENSECAT00000009911	0.72119	8.48595	9.26455	1.51864e-07	0.00370777	7.53814
hsa-let-7b-5p	LOC100058811	1.12072	-2.63353	ENSECAT00000024904	-2.63353	11.9377	-9.26103	1.52602e-07	0.00372577	7.53314
hsa-let-7b-5p	ABCB10	1.12072	-1.13614	Oligo-3	-1.13614	10.2161	-9.17609	1.71589e-07	0.00418934	7.41192
hsa-let-7b-5p	JL620571	1.12072	-0.749676	JL620571	-0.749676	10.4366	-9.09393	1.92341e-07	0.00469601	7.29389
hsa-let-7b-5p	ENSECAT00000017746	1.12072	-0.625751	ENSECAT00000017746	-0.625751	8.69471	-9.08446	1.94898e-07	0.00475842	7.28024
hsa-let-7b-5p	COIL	1.12072	0.685667	ENSECAT00000000866	0.685667	10.1198	9.08267	1.95387e-07	0.00477037	7.27764
hsa-let-7b-5p	LOC100063217	1.12072	-0.780168	ENSECAT00000019645	-0.780168	8.72331	-8.99389	2.21252e-07	0.00540187	7.1491
hsa-let-7b-5p	RNF40	1.12072	-0.466615	ENSECAT00000011634	-0.466615	7.23377	-8.96764	2.29573e-07	0.00560501	7.11092
hsa-let-7b-5p	NRD1	1.12072	-0.463132	ENSECAT00000023926	-0.463132	10.0282	-8.87149	2.62995e-07	0.00642102	6.97036
hsa-let-7b-5p	LOC100071700	1.12072	0.622026	ENSECAT00000009696	0.622026	7.42133	8.86273	2.66284e-07	0.00650133	6.9575
hsa-let-7b-5p	LOC100630856	1.12072	0.516089	ENSECAT00000017952	0.516089	9.08038	8.80081	2.90823e-07	0.00710043	6.86632
hsa-let-7b-5p	SLC38A1	1.12072	0.476807	ENSECAT00000008246	0.476807	6.78793	8.75531	3.10365e-07	0.00757755	6.79905
hsa-let-7b-5p	CNOT2	1.12072	-1.1229	ENSECAT00000014467	-1.1229	12.5354	-8.65949	3.56205e-07	0.00869674	6.65654
hsa-let-7b-5p	LOC100146759	1.12072	0.592002	ENSECAT00000022738	0.592002	8.19557	8.64013	3.66305e-07	0.00894332	6.62761
hsa-let-7b-5p	LOC100050855	1.12072	-0.76717	ENSECAT00000018670	-0.76717	8.13744	-8.59383	3.91708e-07	0.00956355	6.55824
hsa-let-7b-5p	STIM1	1.12072	-0.854915	ENSECAT00000024691	-0.854915	7.77812	-8.48733	4.57452e-07	0.0111687	6.3977
hsa-let-7b-5p	LOC100071022	1.12072	0.875471	ENSECAT00000015983	0.875471	11.6024	8.44463	4.87002e-07	0.0118902	6.33292
hsa-let-7b-5p	LOC100054364	1.12072	-0.839939	ENSECAT00000021528	-0.839939	10.6668	-8.39539	5.2359e-07	0.0127835	6.25796
hsa-let-7b-5p	LOC100056643	1.12072	0.87103	ENSECAT00000013415	0.87103	9.61036	8.392	5.26214e-07	0.0128475	6.25278
hsa-let-7b-5p	AFF4	1.12072	-0.347769	XM_001504421	-0.347769	6.81469	-8.3477	5.61796e-07	0.0137162	6.18507
hsa-let-7b-5p	PRDM1	1.12072	-1.19352	ENSECAT00000009314	-1.19352	9.39311	-8.3253	5.80743e-07	0.0141788	6.15074
hsa-let-7b-5p	LOC100050332	1.12072	0.525519	ENSECAT00000023350	0.525519	9.5175	8.32375	5.82079e-07	0.0142115	6.14836
hsa-let-7b-5p	LOC100060971	1.12072	0.832409	ENSECAT00000024973	0.832409	8.20381	8.29543	6.07075e-07	0.0148217	6.10485
hsa-let-7b-5p	LOC100056354	1.12072	0.398009	ENSECAT00000016572	0.398009	12.3339	8.29085	6.1122e-07	0.0149229	6.09781
hsa-let-7b-5p	LOC100057775	1.12072	0.670874	ENSECAT00000018500	0.670874	9.85875	8.28257	6.18793e-07	0.0151078	6.08506
hsa-let-7b-5p	GNB1	1.12072	-0.667414	ENSECAT00000023439	-0.667414	13.0762	-8.28188	6.19432e-07	0.0151234	6.084
hsa-let-7b-5p	LOC100054493	1.12072	0.783633	ENSECAT00000009081	0.783633	9.87682	8.23464	6.64617e-07	0.0162266	6.01112
hsa-let-7b-5p	LOC100060557	1.12072	0.368082	ENSECAT00000018692	0.368082	7.02901	8.23293	6.66311e-07	0.016268	6.00849
hsa-let-7b-5p	RPIA	1.12072	0.450472	ENSECAT00000012343	0.450472	8.80475	8.16706	7.35388e-07	0.0179545	5.90639
hsa-let-7b-5p	MDM4	1.12072	-0.755583	ENSECAT00000005839	-0.755583	9.36068	-8.13187	7.75353e-07	0.0189302	5.85162
hsa-let-7b-5p	MIPEP	1.12072	0.481004	Oligo-203	0.481004	7.98599	8.09176	8.23704e-07	0.0201107	5.78901
hsa-let-7b-5p	WDR33	1.12072	-0.577972	ENSECAT00000001765	-0.577972	9.60067	-8.08142	8.36685e-07	0.0204277	5.77282
hsa-let-7b-5p	LOC100055169	1.12072	-0.542767	ENSECAT00000013685	-0.542767	12.0802	-8.03759	8.94118e-07	0.0218299	5.7041
hsa-let-7b-5p	NUSAP1	1.12072	0.241099	ENSECAT00000017388	0.241099	6.65391	8.03174	9.0208e-07	0.0220243	5.69492
hsa-let-7b-5p	LOC100058648	1.12072	0.282769	ENSECAT00000011265	0.282769	12.8848	8.02422	9.12446e-07	0.0222774	5.6831
hsa-let-7b-5p	LOC100050762	1.12072	0.562787	ENSECAT00000022345	0.562787	8.99607	7.91076	1.08494e-06	0.0264887	5.50387
hsa-let-7b-5p	ENSECAT00000013220	1.12072	-0.675708	ENSECAT00000013220	-0.675708	7.42681	-7.87039	1.15433e-06	0.0281828	5.4397
hsa-let-7b-5p	CCBL2	1.12072	0.593305	ENSECAT00000025669	0.593305	7.61393	7.84172	1.20643e-06	0.0294549	5.394
hsa-let-7b-5p	SDAD1	1.12072	0.471858	ENSECAT00000017448	0.471858	9.74738	7.83467	1.21962e-06	0.0297771	5.38274
hsa-let-7b-5p	AHCTF1	1.12072	-0.955188	ENSECAT00000011853	-0.955188	9.28962	-7.82256	1.24263e-06	0.0303389	5.36339
hsa-let-7b-5p	LOC100062521	1.12072	0.545116	ENSECAT00000016727	0.545116	9.80639	7.82082	1.24598e-06	0.0304205	5.36061
hsa-let-7b-5p	AKR1A1	1.12072	0.736491	ENSECAT00000000533	0.736491	11.629	7.79033	1.30612e-06	0.0318889	5.31181
hsa-let-7b-5p	HNRNPL	1.12072	0.390283	ENSECAT00000013350	0.390283	13.0075	7.75701	1.37537e-06	0.0335798	5.25833
hsa-let-7b-5p	LOC100070377	1.12072	-0.462647	ENSECAT00000006035	-0.462647	8.30317	-7.64914	1.62732e-06	0.039731	5.08422
hsa-let-7b-5p	LOC100073223	1.12072	0.48163	ENSECAT00000026323	0.48163	6.93203	7.61125	1.72698e-06	0.0421641	5.02269
hsa-let-7b-5p	LOC100055118	1.12072	0.626482	ENSECAT00000010723	0.626482	10.2555	7.59095	1.78299e-06	0.0435317	4.98966
hsa-let-7b-5p	CHD7	1.12072	-0.845775	ENSECAT00000003445	-0.845775	9.57678	-7.56998	1.84286e-06	0.0449933	4.95547
hsa-let-7b-5p	STEAP3	1.12072	-0.712051	ENSECAT00000006653	-0.712051	7.53058	-7.53095	1.95999e-06	0.0478532	4.89169
hsa-let-7b-5p	LOC100064829	1.12072	NA	ENSECAT00000017711	0.715471	10.5833	7.4264	2.31401e-06	0.0564965	4.71983
hsa-let-7b-5p	JL616021	1.12072	NA	JL616021	0.435169	11.1443	7.40825	2.38202e-06	0.0581571	4.68985
hsa-let-7b-5p	SCD	1.12072	NA	Oligo-316	0.46236	6.95141	7.2897	2.88126e-06	0.0703459	4.49293
hsa-let-7b-5p	A_69_P116536	1.12072	NA	A_69_P116536	-0.510863	11.0445	-7.26916	2.97842e-06	0.072718	4.45861
hsa-let-7b-5p	JL617428	1.12072	NA	JL617428	0.643121	10.8781	7.15267	3.5984e-06	0.087855	4.26294
hsa-let-7b-5p	LOC100060643	1.12072	NA	ENSECAT00000024870	-0.751715	9.63087	-7.12821	3.74501e-06	0.0914344	4.22162
hsa-let-7b-5p	ENSECAT00000011944	1.12072	NA	ENSECAT00000011944	0.378676	8.28394	7.0597	4.19003e-06	0.1023	4.10545
hsa-let-7b-5p	LOC100064064	1.12072	NA	ENSECAT00000010491	0.493469	6.88287	7.00534	4.58244e-06	0.11188	4.01284
hsa-let-7b-5p	ENSECAT00000012017	1.12072	NA	ENSECAT00000012017	0.180007	6.33744	6.94493	5.06424e-06	0.123643	3.90942
hsa-let-7b-5p	LOC100147367	1.12072	NA	ENSECAT00000019440	0.6714	8.10071	6.94046	5.10195e-06	0.124564	3.90175
hsa-let-7b-5p	LOC100059313	1.12072	NA	ENSECAT00000022341	-0.611522	6.76138	-6.93387	5.15805e-06	0.125934	3.89044
hsa-let-7b-5p	ENSECAT00000026951	1.12072	NA	ENSECAT00000026951	0.500251	8.77965	6.82087	6.22791e-06	0.152054	3.69551
hsa-let-7b-5p	BIRC6	1.12072	NA	ENSECAT00000021569	-0.373007	8.36093	-6.81149	6.32665e-06	0.154465	3.67924
hsa-let-7b-5p	INTS7	1.12072	NA	ENSECAT00000020321	0.566098	7.62419	6.79933	6.45698e-06	0.157647	3.65815
hsa-let-7b-5p	LOC100068561	1.12072	NA	ENSECAT00000025394	-0.745648	10.0886	-6.7711	6.77071e-06	0.165307	3.6091
hsa-let-7b-5p	PCCB	1.12072	NA	ENSECAT00000020264	0.616076	11.4033	6.74885	7.02917e-06	0.171617	3.57036
hsa-let-7b-5p	LOC100060529	1.12072	NA	ENSECAT00000014295	-0.400252	9.59117	-6.69948	7.64038e-06	0.18654	3.48416
hsa-let-7b-5p	BAG5	1.12072	NA	ENSECAT00000006195	0.256355	8.45648	6.6971	7.67121e-06	0.187293	3.47999
hsa-let-7b-5p	NCAPG2	1.12072	NA	ENSECAT00000006809	0.320243	6.81441	6.69445	7.70569e-06	0.188134	3.47536
hsa-let-7b-5p	NPTN	1.12072	NA	ENSECAT00000008566	-0.551169	9.47861	-6.66547	8.09367e-06	0.197607	3.42458
hsa-let-7b-5p	LOC100630405	1.12072	NA	XM_003364979	0.391016	6.92896	6.663	8.12771e-06	0.198438	3.42024
hsa-let-7b-5p	LPGAT1	1.12072	NA	ENSECAT00000013964	-0.62883	12.7434	-6.66085	8.15732e-06	0.199161	3.41648
hsa-let-7b-5p	WDR46	1.12072	NA	ENSECAT00000017863	0.740731	11.0156	6.61632	8.79905e-06	0.214829	3.3382
hsa-let-7b-5p	CTR9	1.12072	NA	ENSECAT00000011875	-0.329207	10.0934	-6.57551	9.4336e-06	0.230321	3.26623
hsa-let-7b-5p	ACSL1	1.12072	NA	ENSECAT00000010618	-0.842883	8.24765	-6.52944	1.02079e-05	0.249226	3.18471
hsa-let-7b-5p	LOC100629742	1.12072	NA	ENSECAT00000005943	0.779987	8.09659	6.5104	1.0547e-05	0.257506	3.15094
hsa-let-7b-5p	LOC100629238	1.12072	NA	ENSECAT00000000593	0.544701	8.45256	6.46101	1.14832e-05	0.280361	3.06308
hsa-let-7b-5p	MCM4	1.12072	NA	ENSECAT00000020815	0.534146	8.13138	6.4596	1.15111e-05	0.281043	3.06057
hsa-let-7b-5p	LOC100054658	1.12072	NA	ENSECAT00000025549	-0.338552	6.90895	-6.34563	1.40245e-05	0.342409	2.85657
hsa-let-7b-5p	PUM1	1.12072	NA	ENSECAT00000022900	-0.450136	12.6096	-6.29978	1.5192e-05	0.370912	2.774
hsa-let-7b-5p	LOC100065719	1.12072	NA	ENSECAT00000006952	0.398325	12.071	6.21423	1.765e-05	0.430925	2.61917
hsa-let-7b-5p	KIF2A	1.12072	NA	ENSECAT00000021029	-0.538348	10.7748	-6.20078	1.80728e-05	0.441248	2.59473
hsa-let-7b-5p	NAA15	1.12072	NA	ENSECAT00000021674	0.222233	6.94151	6.18017	1.87412e-05	0.457566	2.55725
hsa-let-7b-5p	ANKRD17	1.12072	NA	ENSECAT00000007474	-0.534984	9.28105	-6.13842	2.01756e-05	0.492588	2.48114
hsa-let-7b-5p	NDRG1	1.12072	NA	ENSECAT00000027138	-0.447679	7.01979	-6.10942	2.12392e-05	0.518556	2.42813
hsa-let-7b-5p	ARID3B	1.12072	NA	ENSECAT00000013672	-0.353936	6.88834	-6.09736	2.16985e-05	0.529768	2.40606
hsa-let-7b-5p	ENSECAT00000015032	1.12072	NA	ENSECAT00000015032	-0.576788	8.30047	-6.08679	2.21098e-05	0.539811	2.38668
hsa-let-7b-5p	LOC100053122	1.12072	NA	ENSECAT00000018126	-0.626602	10.6999	-6.08179	2.23069e-05	0.544623	2.37753
hsa-let-7b-5p	ENSECAT00000010103	1.12072	NA	ENSECAT00000010103	-0.667257	8.49032	-6.07885	2.24237e-05	0.547474	2.37214
hsa-let-7b-5p	MTUS1	1.12072	NA	Oligo-249	-0.399666	6.7158	-6.02714	2.45874e-05	0.600301	2.27712
hsa-let-7b-5p	ENSECAT00000025761	1.12072	NA	ENSECAT00000025761	0.421445	6.87337	6.02126	2.48465e-05	0.606627	2.26631
hsa-let-7b-5p	LOC100064664	1.12072	NA	ENSECAT00000017580	1.01207	8.64533	6.00465	2.55953e-05	0.624909	2.23568
hsa-let-7b-5p	USO1	1.12072	NA	ENSECAT00000014446	-0.487132	8.4392	-5.9809	2.67064e-05	0.652036	2.19186
hsa-let-7b-5p	A_69_P129056	1.12072	NA	A_69_P129056	-0.607464	7.63022	-5.97892	2.68013e-05	0.654355	2.1882
hsa-let-7b-5p	LOC100059384	1.12072	NA	ENSECAT00000016576	0.620132	9.40312	5.97032	2.72173e-05	0.664509	2.17232
hsa-let-7b-5p	NUP35	1.12072	NA	ENSECAT00000004936	0.461578	7.85195	5.96623	2.74177e-05	0.669403	2.16476
hsa-let-7b-5p	A_69_P106571	1.12072	NA	A_69_P106571	-0.586035	12.4113	-5.96565	2.74461e-05	0.670097	2.16369
hsa-let-7b-5p	LOC100052476	1.12072	NA	ENSECAT00000001906	-1.04483	7.81015	-5.95308	2.80724e-05	0.685388	2.14042
hsa-let-7b-5p	ANKZF1	1.12072	NA	ENSECAT00000017423	-0.376656	12.4052	-5.95304	2.80743e-05	0.685434	2.14035
hsa-let-7b-5p	PER1	1.12072	NA	ENSECAT00000014760	-1.45896	8.25387	-5.93272	2.91178e-05	0.710911	2.10273
hsa-let-7b-5p	LOC100069110	1.12072	NA	ENSECAT00000015423	0.953517	10.9002	5.91878	2.98571e-05	0.728961	2.07688
hsa-let-7b-5p	WDR26	1.12072	NA	ENSECAT00000021626	-0.456904	8.49156	-5.86184	3.30866e-05	0.807809	1.97102
hsa-let-7b-5p	JL638007	1.12072	NA	JL638007	-0.799991	11.4391	-5.84746	3.39579e-05	0.829082	1.94423
hsa-let-7b-5p	LOC100068673	1.12072	NA	ENSECAT00000015853	1.01496	9.61238	5.82115	3.56151e-05	0.869543	1.89514
hsa-let-7b-5p	HQ890022	1.12072	NA	HQ890022	0.529316	10.9816	5.80219	3.68616e-05	0.899977	1.85969
hsa-let-7b-5p	IPO4	1.12072	NA	ENSECAT00000010832	0.355066	11.6006	5.77257	3.89004e-05	0.949754	1.80423
hsa-let-7b-5p	ENSECAT00000021461	1.12072	NA	ENSECAT00000021461	0.242825	7.67742	2.33411	0.0341249	1	-4.98388
hsa-let-7b-5p	CDC25A	1.12072	NA	NM_001145213	0.0658147	6.33713	2.44194	0.0276711	1	-4.78639
hsa-let-7b-5p	LOC100059917	1.12072	NA	ENSECAT00000012165	0.0186787	6.2502	0.68799	0.502107	1	-7.20239
hsa-let-7b-5p	CDK6	1.12072	NA	ENSECAT00000017328	0.284414	7.45569	1.8484	0.0846355	1	-5.81546
hsa-let-7b-5p	ENSECAT00000026883	1.12072	NA	ENSECAT00000026883	0.103533	6.67	1.01789	0.325093	1	-6.91753
hsa-let-7b-5p	ABL1	1.12072	NA	ENSECAT00000015960	0.0516385	6.26551	2.10519	0.0527905	1	-5.38884
hsa-let-7b-5p	ACACA	1.12072	NA	ENSECAT00000013599	0.0391084	6.44331	0.766506	0.455435	1	-7.14374
hsa-let-7b-5p	LOC100630368	1.12072	NA	ENSECAT00000017604	0.0209767	6.15618	0.8671	0.399736	1	-7.06011
hsa-let-7b-5p	ACPP	1.12072	NA	ENSECAT00000022354	-0.42242	6.67368	-4.31011	0.000638123	1	-1.05938
hsa-let-7b-5p	ACTB	1.12072	NA	NM_001081838	0.0611067	15.001	0.390318	0.701865	1	-7.36962
hsa-let-7b-5p	ENSECAT00000023719	1.12072	NA	ENSECAT00000023719	-0.324656	9.35277	-1.85198	0.084093	1	-5.80975
hsa-let-7b-5p	ENSECAT00000027045	1.12072	NA	ENSECAT00000027045	-0.0465592	6.14901	-1.75027	0.100779	1	-5.96947
hsa-let-7b-5p	AGL	1.12072	NA	NM_001110308	-0.408498	8.8073	-3.85728	0.00158751	1	-1.9804
hsa-let-7b-5p	JAG1	1.12072	NA	ENSECAT00000014473	0.147503	6.62785	4.69323	0.000299262	1	-0.288735
hsa-let-7b-5p	AMPH	1.12072	NA	ENSECAT00000006010	0.0239378	6.17505	0.735617	0.473468	1	-7.16752
hsa-let-7b-5p	BIRC5	1.12072	NA	ENSECAT00000008638	0.140837	6.53319	2.57828	0.0211625	1	-4.53143
hsa-let-7b-5p	AR	1.12072	NA	NM_001163891	-0.0622182	6.25435	-1.57272	0.136925	1	-6.23375
hsa-let-7b-5p	LOC100063087	1.12072	NA	ENSECAT00000021276	-0.233139	9.22108	-3.8763	0.00152748	1	-1.94162
hsa-let-7b-5p	LOC100056328	1.12072	NA	ENSECAT00000002502	-0.138181	10.3341	-1.26333	0.226021	1	-6.64403
hsa-let-7b-5p	LOC100066358	1.12072	NA	ENSECAT00000024515	-0.202984	11.7763	-1.14735	0.269459	1	-6.77942
hsa-let-7b-5p	ASNA1	1.12072	NA	ENSECAT00000007357	0.218272	10.2515	1.68888	0.112206	1	-6.06303
hsa-let-7b-5p	ASPA	1.12072	NA	ENSECAT00000023077	0.205298	6.93714	2.59408	0.0205105	1	-4.50152
hsa-let-7b-5p	LOC100071499	1.12072	NA	ENSECAT00000013782	0.996701	9.9077	3.99454	0.00120251	1	-1.70059
hsa-let-7b-5p	ATP1A1	1.12072	NA	NM_001114532	-0.42181	8.33284	-3.24664	0.00550435	1	-3.22079
hsa-let-7b-5p	ALDH7A1	1.12072	NA	ENSECAT00000011381	0.203773	9.46406	2.22301	0.0422406	1	-5.18301
hsa-let-7b-5p	ATP6V0A1	1.12072	NA	ENSECAT00000018306	-0.215451	9.16959	-1.06986	0.301832	1	-6.86378
hsa-let-7b-5p	LOC100053638	1.12072	NA	ENSECAT00000014479	0.956261	10.4841	3.56742	0.00286217	1	-2.57115
hsa-let-7b-5p	BCAT1	1.12072	NA	ENSECAT00000022642	-0.230666	7.40065	-2.80933	0.0133485	1	-4.08799
hsa-let-7b-5p	BFSP1	1.12072	NA	ENSECAT00000022472	0.034999	6.18059	1.21511	0.243364	1	-6.70161
hsa-let-7b-5p	BMP7	1.12072	NA	NM_001195158	-0.106268	6.41269	-2.47428	0.0259735	1	-4.72642
hsa-let-7b-5p	LOC100056545	1.12072	NA	ENSECAT00000022014	0.253164	7.43131	2.54306	0.022687	1	-4.5978
hsa-let-7b-5p	CAPG	1.12072	NA	ENSECAT00000016047	0.3066	15.419	4.41689	0.000515953	1	-0.84353
hsa-let-7b-5p	LOC100065726	1.12072	NA	ENSECAT00000015625	0.0433978	7.96631	0.585672	0.566926	1	-7.26986
hsa-let-7b-5p	CD464594	1.12072	NA	CD464594	-0.208445	13.8235	-1.19343	0.251493	1	-6.72691
hsa-let-7b-5p	LOC100068378	1.12072	NA	ENSECAT00000020936	0.0192039	6.56701	0.492776	0.629406	1	-7.32212
hsa-let-7b-5p	LOC100059534	1.12072	NA	ENSECAT00000020093	0.150589	8.37901	2.47819	0.0257753	1	-4.71916
hsa-let-7b-5p	ENTPD6	1.12072	NA	ENSECAT00000013931	0.0639992	6.28206	1.9414	0.0715082	1	-5.66471
hsa-let-7b-5p	LOC100060480	1.12072	NA	ENSECAT00000026586	0.622458	11.4407	1.98272	0.0662882	1	-5.59632
hsa-let-7b-5p	LOC100056151	1.12072	NA	ENSECAT00000013078	0.729583	8.03846	3.3335	0.00461135	1	-3.04563
hsa-let-7b-5p	CHD1	1.12072	NA	ENSECAT00000013833	-0.229012	9.39096	-2.65121	0.0183116	1	-4.39286
hsa-let-7b-5p	CX602175	1.12072	NA	CX602175	0.594642	9.57229	4.30706	0.000642012	1	-1.06554
hsa-let-7b-5p	CHD4	1.12072	NA	ENSECAT00000024014	0.123273	12.3821	2.10217	0.0530907	1	-5.39404
hsa-let-7b-5p	LOC100055201	1.12072	NA	ENSECAT00000009258	0.351556	11.8975	3.13567	0.00689906	1	-3.44344
hsa-let-7b-5p	CS	1.12072	NA	NM_001195515	0.132132	7.03799	2.46524	0.0264379	1	-4.74322
hsa-let-7b-5p	LOC100057193	1.12072	NA	ENSECAT00000010561	-0.0518729	9.40414	-0.234486	0.817822	1	-7.42106
hsa-let-7b-5p	CTBP2	1.12072	NA	ENSECAT00000024259	-0.256213	8.77301	-2.72386	0.015842	1	-4.2535
hsa-let-7b-5p	LOC100053845	1.12072	NA	ENSECAT00000011501	0.0974932	7.87465	1.4713	0.162164	1	-6.37567
hsa-let-7b-5p	ENSECAT00000024235	1.12072	NA	ENSECAT00000024235	0.0174509	6.41618	0.312881	0.758739	1	-7.39835
hsa-let-7b-5p	LOC100062244	1.12072	NA	ENSECAT00000009040	-0.0629907	6.21913	-1.24903	0.231062	1	-6.66131
hsa-let-7b-5p	LOC100067247	1.12072	NA	ENSECAT00000025910	-0.305138	7.08324	-4.92784	0.000189703	1	0.177087
hsa-let-7b-5p	ENSECAT00000018587	1.12072	NA	ENSECAT00000018587	0.596826	7.46303	4.97715	0.00017251	1	0.274321
hsa-let-7b-5p	DHX9	1.12072	NA	ENSECAT00000012444	-0.20068	6.9759	-3.60623	0.00264459	1	-2.49217
hsa-let-7b-5p	DDX10	1.12072	NA	ENSECAT00000011042	0.228593	7.9026	3.17768	0.006334	1	-3.35931
hsa-let-7b-5p	LOC100057041	1.12072	NA	ENSECAT00000018718	0.310668	7.64257	5.00605	0.000163191	1	0.331178
hsa-let-7b-5p	DIAPH1	1.12072	NA	ENSECAT00000023203	-0.323002	7.54807	-3.83577	0.0016583	1	-2.02428
hsa-let-7b-5p	DLAT	1.12072	NA	ENSECAT00000023060	0.0947481	7.61631	1.20196	0.248269	1	-6.717
hsa-let-7b-5p	DMD	1.12072	NA	ENSECAT00000016766	0.000660257	6.66781	0.0115459	0.990942	1	-7.45019
hsa-let-7b-5p	LOC100058101	1.12072	NA	ENSECAT00000017777	0.270056	8.23393	1.13911	0.272768	1	-6.78862
hsa-let-7b-5p	DRG2	1.12072	NA	ENSECAT00000020214	0.178294	7.20816	2.45837	0.0267957	1	-4.75596
hsa-let-7b-5p	LOC100147532	1.12072	NA	ENSECAT00000012153	-0.735757	10.9505	-4.30168	0.00064895	1	-1.07645
hsa-let-7b-5p	LOC100062432	1.12072	NA	ENSECAT00000015516	0.116783	6.35304	2.56357	0.021787	1	-4.5592
hsa-let-7b-5p	DSG2	1.12072	NA	ENSECAT00000014316	-0.00367973	6.25031	-0.0731597	0.942659	1	-7.44742
hsa-let-7b-5p	DSP	1.12072	NA	ENSECAT00000015753	0.0158224	6.20277	0.528952	0.604687	1	-7.3028
hsa-let-7b-5p	LOC100052248	1.12072	NA	ENSECAT00000025194	0.518523	9.01936	2.20108	0.0440427	1	-5.22177
hsa-let-7b-5p	LOC100056139	1.12072	NA	ENSECAT00000014351	-0.10283	6.54054	-2.81769	0.0131261	1	-4.07171
hsa-let-7b-5p	LOC100072285	1.12072	NA	ENSECAT00000025769	-0.00734401	6.71217	-0.124333	0.902725	1	-7.44204
hsa-let-7b-5p	EEF1A1	1.12072	NA	NM_001081781	0.821847	15.3168	2.7978	0.0136612	1	-4.11041
hsa-let-7b-5p	LOC100061437	1.12072	NA	ENSECAT00000022276	0.569961	11.2942	5.48587	6.59084e-05	1	1.2616
hsa-let-7b-5p	EIF4A1	1.12072	NA	ENSECAT00000023311	0.41549	9.42714	5.13979	0.000126376	1	0.593146
hsa-let-7b-5p	EIF4A2	1.12072	NA	ENSECAT00000023158	-0.596361	11.4337	-4.35171	0.000587347	1	-0.975207
hsa-let-7b-5p	EIF4G2	1.12072	NA	ENSECAT00000016004	-0.226588	10.3404	-1.42937	0.173677	1	-6.43229
hsa-let-7b-5p	ELK4	1.12072	NA	ENSECAT00000006690	0.348612	8.21442	3.66956	0.00232463	1	-2.36317
hsa-let-7b-5p	ENG	1.12072	NA	ENSECAT00000021876	-0.600896	7.11781	-5.36451	8.26627e-05	1	1.02882
hsa-let-7b-5p	ETFA	1.12072	NA	Oligo-100	0.260212	7.05776	3.89159	0.00148087	1	-1.91043
hsa-let-7b-5p	LOC100057521	1.12072	NA	ENSECAT00000012295	-0.0799399	6.59535	-1.97592	0.0671227	1	-5.60763
hsa-let-7b-5p	FANCD2	1.12072	NA	ENSECAT00000020455	0.366846	6.92087	3.45238	0.00361871	1	-2.80491
hsa-let-7b-5p	FEN1	1.12072	NA	NM_001257085	0.387334	6.76981	3.49523	0.00331595	1	-2.71792
hsa-let-7b-5p	FLII	1.12072	NA	Oligo-112	-0.158746	14.9676	-1.53117	0.146832	1	-6.29272
hsa-let-7b-5p	LOC100058256	1.12072	NA	ENSECAT00000011995	-0.275287	11.4108	-1.07496	0.299615	1	-6.85838
hsa-let-7b-5p	GALNT2	1.12072	NA	ENSECAT00000008960	0.0341558	7.06212	0.345119	0.734864	1	-7.38715
hsa-let-7b-5p	GAPDH	1.12072	NA	NM_001163856	-0.628788	13.9876	-2.43548	0.0280229	1	-4.79835
hsa-let-7b-5p	LOC100059884	1.12072	NA	ENSECAT00000024884	-0.339906	6.58025	-3.92124	0.00139458	1	-1.84997
hsa-let-7b-5p	LOC100056371	1.12072	NA	ENSECAT00000013017	0.12902	7.06332	0.663799	0.517033	1	-7.21927
hsa-let-7b-5p	LOC100065189	1.12072	NA	ENSECAT00000020970	0.0104635	8.20163	0.107191	0.916078	1	-7.44415
hsa-let-7b-5p	GPI	1.12072	NA	Oligo-131	-0.0617495	14.1684	-1.26353	0.225953	1	-6.6438
hsa-let-7b-5p	GPM6B	1.12072	NA	ENSECAT00000007053	0.0435119	6.37987	1.40066	0.181943	1	-6.47035
hsa-let-7b-5p	LOC100050590	1.12072	NA	ENSECAT00000022315	0.146809	6.65022	3.25145	0.00545072	1	-3.21111
hsa-let-7b-5p	GSPT1	1.12072	NA	ENSECAT00000023029	0.278185	10.0322	2.97462	0.00956484	1	-3.76373
hsa-let-7b-5p	LOC100062365	1.12072	NA	ENSECAT00000015216	-0.0700748	9.22547	-1.64475	0.121101	1	-6.12888
hsa-let-7b-5p	ENSECAT00000022482	1.12072	NA	ENSECAT00000022482	0.299254	8.29064	2.57528	0.0212883	1	-4.53709
hsa-let-7b-5p	ENSECAT00000011161	1.12072	NA	ENSECAT00000011161	-0.130682	6.64858	-3.1915	0.00615843	1	-3.3316
hsa-let-7b-5p	GYS1	1.12072	NA	NM_001126125	-0.14236	6.48019	-3.72221	0.00208849	1	-2.25585
hsa-let-7b-5p	GYS2	1.12072	NA	ENSECAT00000015955	-0.0986305	6.29436	-1.97242	0.0675559	1	-5.61344
hsa-let-7b-5p	ENSECAT00000026948	1.12072	NA	ENSECAT00000026948	0.83416	12.5233	3.46849	0.00350175	1	-2.77222
hsa-let-7b-5p	HADHA	1.12072	NA	ENSECAT00000017079	0.447444	11.5397	5.54657	5.88931e-05	1	1.37734
hsa-let-7b-5p	LOC100061748	1.12072	NA	ENSECAT00000023878	0.520439	7.97083	2.24445	0.040546	1	-5.14496
hsa-let-7b-5p	ENSECAT00000024419	1.12072	NA	ENSECAT00000024419	0.0385553	6.55084	0.91861	0.373037	1	-7.01369
hsa-let-7b-5p	SLC6A4	1.12072	NA	ENSECAT00000010247	-0.0220646	6.6936	-0.227623	0.823056	1	-7.42274
hsa-let-7b-5p	HELLS	1.12072	NA	ENSECAT00000020327	0.435982	8.05295	4.99225	0.000167574	1	0.304042
hsa-let-7b-5p	HK1	1.12072	NA	ENSECAT00000012040	0.0360826	10.8319	0.183498	0.856899	1	-7.43237
hsa-let-7b-5p	HMGB1	1.12072	NA	NM_001081835	0.325069	10.8975	3.03597	0.008447	1	-3.64215
hsa-let-7b-5p	HMGCS1	1.12072	NA	ENSECAT00000009005	0.0616185	6.33328	1.42647	0.174499	1	-6.43616
hsa-let-7b-5p	LOC100050002	1.12072	NA	ENSECAT00000003119	0.254272	10.2737	3.03559	0.00845349	1	-3.64291
hsa-let-7b-5p	ENSECAT00000002868	1.12072	NA	ENSECAT00000002868	0.00163676	6.18456	0.0718926	0.94365	1	-7.44751
hsa-let-7b-5p	AGFG2	1.12072	NA	ENSECAT00000017180	-0.0189855	7.04139	-0.226413	0.823979	1	-7.42304
hsa-let-7b-5p	LOC100069015	1.12072	NA	ENSECAT00000028831	-0.00947649	6.39434	-0.186234	0.854792	1	-7.43183
hsa-let-7b-5p	HSF2	1.12072	NA	ENSECAT00000013329	-0.00017967	6.81776	-0.00299193	0.997653	1	-7.45026
hsa-let-7b-5p	HSPA1A	1.12072	NA	NM_001256923	-0.884967	9.79355	-4.5757	0.000376914	1	-0.523968
hsa-let-7b-5p	HSPA8	1.12072	NA	AF411802	-0.000968373	11.3388	-0.00551551	0.995673	1	-7.45025
hsa-let-7b-5p	HSP90AA1	1.12072	NA	NM_001163955	-0.493089	10.3685	-2.11378	0.0519457	1	-5.37403
hsa-let-7b-5p	IGSF3	1.12072	NA	ENSECAT00000023985	-0.00994204	6.35131	-0.281182	0.782466	1	-7.40831
hsa-let-7b-5p	IFNB1	1.12072	NA	NM_001099440	-0.0460089	6.23828	-1.59485	0.131886	1	-6.20188
hsa-let-7b-5p	IGHMBP2	1.12072	NA	ENSECAT00000020699	-0.0621238	6.63006	-1.21625	0.242945	1	-6.70028
hsa-let-7b-5p	LOC100066037	1.12072	NA	ENSECAT00000018033	0.683608	13.6073	2.6792	0.017319	1	-4.33933
hsa-let-7b-5p	LOC100070376	1.12072	NA	ENSECAT00000008607	0.0310267	6.99593	0.217876	0.830503	1	-7.42505
hsa-let-7b-5p	A_69_P120366	1.12072	NA	A_69_P120366	-0.0266904	6.64608	-0.581282	0.569803	1	-7.27252
hsa-let-7b-5p	TNPO1	1.12072	NA	ENSECAT00000026526	-0.191382	8.7647	-1.45763	0.165846	1	-6.39426
hsa-let-7b-5p	LBR	1.12072	NA	ENSECAT00000011831	-0.768925	13.4022	-4.82271	0.000232512	1	-0.0309956
hsa-let-7b-5p	LPL	1.12072	NA	ENSECAT00000010735	-0.0529294	6.53288	-0.912392	0.376194	1	-7.01942
hsa-let-7b-5p	MAB21L1	1.12072	NA	NM_001257130	-0.00781153	6.43525	-0.188677	0.85291	1	-7.43135
hsa-let-7b-5p	MAP4	1.12072	NA	ENSECAT00000005034	-0.104084	6.56673	-2.81911	0.0130888	1	-4.06895
hsa-let-7b-5p	MEF2C	1.12072	NA	ENSECAT00000026707	0.373612	7.23556	5.54939	5.85862e-05	1	1.38271
hsa-let-7b-5p	ENSECAT00000016473	1.12072	NA	ENSECAT00000016473	-0.0585766	6.2693	-1.3251	0.205244	1	-6.56765
hsa-let-7b-5p	MOV10	1.12072	NA	ENSECAT00000012328	0.129398	11.5525	1.61209	0.128069	1	-6.17683
hsa-let-7b-5p	LOC100065027	1.12072	NA	ENSECAT00000024578	0.93024	10.6434	4.41686	0.000515988	1	-0.843599
hsa-let-7b-5p	ABCC1	1.12072	NA	NM_001081763	0.322285	8.06629	2.26629	0.0388847	1	-5.10599
hsa-let-7b-5p	ENSECAT00000018838	1.12072	NA	ENSECAT00000018838	-0.0535871	6.27145	-1.61821	0.126738	1	-6.1679
hsa-let-7b-5p	MSN	1.12072	NA	ENSECAT00000013753	-0.307964	10.261	-2.79342	0.0137818	1	-4.11892
hsa-let-7b-5p	LOC100071310	1.12072	NA	ENSECAT00000024970	0.065106	8.42926	0.835513	0.416721	1	-7.08738
hsa-let-7b-5p	LOC100068097	1.12072	NA	ENSECAT00000023507	0.277525	9.38268	2.71605	0.0160914	1	-4.26855
hsa-let-7b-5p	ENSECAT00000013944	1.12072	NA	ENSECAT00000013944	0.375048	7.70589	2.96409	0.00977072	1	-3.78452
hsa-let-7b-5p	MYO1E	1.12072	NA	ENSECAT00000026447	-0.03119	6.43262	-0.512792	0.615669	1	-7.31159
hsa-let-7b-5p	ENSECAT00000015933	1.12072	NA	ENSECAT00000015933	0.550385	14.4052	4.45348	0.00047984	1	-0.769748
hsa-let-7b-5p	NFATC1	1.12072	NA	ENSECAT00000021168	-0.659988	8.56248	-5.16694	0.000120016	1	0.646097
hsa-let-7b-5p	LOC100053856	1.12072	NA	ENSECAT00000014815	0.213237	11.6122	2.35627	0.0326926	1	-4.94363
hsa-let-7b-5p	ENSECAT00000021444	1.12072	NA	ENSECAT00000021444	-0.0656052	6.92397	-0.849818	0.408971	1	-7.07515
hsa-let-7b-5p	LOC100059469	1.12072	NA	XM_001500064	-0.156765	8.03443	-2.23053	0.0416388	1	-5.16968
hsa-let-7b-5p	NVL	1.12072	NA	ENSECAT00000015379	0.395012	7.40237	5.71005	4.35993e-05	1	1.68679
hsa-let-7b-5p	ORC4	1.12072	NA	ENSECAT00000014959	-0.458215	9.38181	-3.96537	0.0012755	1	-1.76002
hsa-let-7b-5p	PAX3	1.12072	NA	ENSECAT00000015993	0.115259	6.71702	1.14603	0.269986	1	-6.78089
hsa-let-7b-5p	PCBP2	1.12072	NA	ENSECAT00000024342	0.164334	12.7546	1.64366	0.121327	1	-6.13049
hsa-let-7b-5p	PDGFRA	1.12072	NA	ENSECAT00000020434	-0.0297443	6.26901	-0.445514	0.6624	1	-7.34537
hsa-let-7b-5p	PDK1	1.12072	NA	ENSECAT00000007180	0.471313	11.0852	3.4149	0.00390615	1	-2.88092
hsa-let-7b-5p	ENSECAT00000021188	1.12072	NA	ENSECAT00000021188	0.486772	8.53149	2.48492	0.025437	1	-4.70662
hsa-let-7b-5p	PFKM	1.12072	NA	Oligo-282	0.119673	6.46386	2.15054	0.04847	1	-5.3103
hsa-let-7b-5p	ENSECAT00000026252	1.12072	NA	ENSECAT00000026252	0.0758221	8.64491	0.289232	0.776419	1	-7.40588
hsa-let-7b-5p	PGM3	1.12072	NA	ENSECAT00000025721	-0.0839288	6.8928	-1.22627	0.239263	1	-6.68846
hsa-let-7b-5p	PHKA1	1.12072	NA	ENSECAT00000026083	0.203265	6.54596	2.93719	0.0103167	1	-3.83758
hsa-let-7b-5p	PLAGL2	1.12072	NA	ENSECAT00000008497	0.0365427	6.5745	0.792539	0.440573	1	-7.123
hsa-let-7b-5p	ENSECAT00000013243	1.12072	NA	ENSECAT00000013243	-0.0752326	6.56876	-1.11304	0.283453	1	-6.81738
hsa-let-7b-5p	ENSECAT00000019156	1.12072	NA	ENSECAT00000019156	-0.221475	9.98032	-2.96231	0.00980599	1	-3.78804
hsa-let-7b-5p	LOC100052195	1.12072	NA	ENSECAT00000016613	0.291384	7.77361	1.9929	0.0650561	1	-5.57933
hsa-let-7b-5p	LOC100061820	1.12072	NA	ENSECAT00000011335	-0.249321	8.46889	-1.64258	0.121553	1	-6.13208
hsa-let-7b-5p	LOC100055191	1.12072	NA	ENSECAT00000020185	0.819711	10.0613	3.24239	0.00555217	1	-3.22933
hsa-let-7b-5p	LOC100067637	1.12072	NA	ENSECAT00000018319	0.423945	9.51091	4.85118	0.000220019	1	0.0254549
hsa-let-7b-5p	PPP2R2A	1.12072	NA	ENSECAT00000020644	-0.0842454	9.40741	-0.406636	0.690098	1	-7.36278
hsa-let-7b-5p	PPP2R5E	1.12072	NA	ENSECAT00000011703	0.00381209	9.98416	0.0871369	0.931731	1	-7.44622
hsa-let-7b-5p	PRKAA2	1.12072	NA	NM_001081941	-0.000411106	6.20446	-0.0154174	0.987905	1	-7.45014
hsa-let-7b-5p	LOC100063527	1.12072	NA	ENSECAT00000021215	0.0471171	6.43833	1.26128	0.226738	1	-6.64652
hsa-let-7b-5p	PRKD1	1.12072	NA	XM_001489357	-0.0281835	7.11239	-0.694718	0.498	1	-7.1976
hsa-let-7b-5p	LOC100057701	1.12072	NA	ENSECAT00000011102	-0.505919	9.95162	-3.21426	0.00587959	1	-3.2859
hsa-let-7b-5p	LOC100054730	1.12072	NA	ENSECAT00000026665	0.938152	8.69381	4.52119	0.000419686	1	-0.633444
hsa-let-7b-5p	LOC100058668	1.12072	NA	ENSECAT00000021608	0.39531	10.7223	4.57691	0.000376017	1	-0.521539
hsa-let-7b-5p	PTGFRN	1.12072	NA	ENSECAT00000018189	0.173769	6.45913	2.55224	0.02228	1	-4.58055
hsa-let-7b-5p	PTGS2	1.12072	NA	NM_001081775	0.332783	8.3532	2.03513	0.0601668	1	-5.50838
hsa-let-7b-5p	ENSECAT00000009477	1.12072	NA	ENSECAT00000009477	0.00977877	6.15777	0.274999	0.787121	1	-7.41013
hsa-let-7b-5p	LOC100055008	1.12072	NA	ENSECAT00000005356	0.341305	7.15415	3.22914	0.00570408	1	-3.25599
hsa-let-7b-5p	LOC100053641	1.12072	NA	ENSECAT00000004166	0.9022	12.2389	2.98495	0.00936692	1	-3.7433
hsa-let-7b-5p	LOC100060199	1.12072	NA	ENSECAT00000015334	-0.33927	9.57724	-3.47763	0.00343712	1	-2.75367
hsa-let-7b-5p	ENSECAT00000015280	1.12072	NA	ENSECAT00000015280	-0.134543	7.26913	-2.55083	0.0223419	1	-4.58319
hsa-let-7b-5p	RDX	1.12072	NA	ENSECAT00000004590	0.0816654	6.51638	2.32061	0.0350267	1	-5.00833
hsa-let-7b-5p	CX599962	1.12072	NA	CX599962	-0.0574447	12.1013	-1.21935	0.2418	1	-6.69663
hsa-let-7b-5p	LOC100052542	1.12072	NA	ENSECAT00000012993	0.0156267	9.7067	0.139534	0.89091	1	-7.43991
hsa-let-7b-5p	RPL18	1.12072	NA	NM_001195513	1.56346	14.563	4.97506	0.000173204	1	0.270208
hsa-let-7b-5p	LOC100147159	1.12072	NA	ENSECAT00000016088	1.79148	14.312	4.68016	0.000307018	1	-0.314843
hsa-let-7b-5p	LOC100073005	1.12072	NA	ENSECAT00000017860	0.840157	13.3952	2.74033	0.0153287	1	-4.22173
hsa-let-7b-5p	RRBP1	1.12072	NA	ENSECAT00000015982	-0.45308	7.24363	-2.83682	0.0126309	1	-4.03442
hsa-let-7b-5p	LOC100061303	1.12072	NA	ENSECAT00000024817	-0.188635	8.59932	-4.4147	0.000518201	1	-0.84795
hsa-let-7b-5p	LOC100064953	1.12072	NA	ENSECAT00000020130	-0.450961	10.2527	-3.19182	0.00615435	1	-3.33095
hsa-let-7b-5p	SALL2	1.12072	NA	ENSECAT00000026292	-0.346967	7.93135	-2.65863	0.0180434	1	-4.3787
hsa-let-7b-5p	LOC100063543	1.12072	NA	ENSECAT00000019066	0.117821	10.0851	1.52314	0.148816	1	-6.30399
hsa-let-7b-5p	ATXN2	1.12072	NA	ENSECAT00000015533	-0.114713	9.66586	-1.73661	0.10323	1	-5.99049
hsa-let-7b-5p	LOC100063163	1.12072	NA	ENSECAT00000012077	-0.0414302	6.18126	-1.61215	0.128057	1	-6.17675
hsa-let-7b-5p	LOC100053137	1.12072	NA	ENSECAT00000022779	1.2292	8.43886	5.35028	8.48993e-05	1	1.00139
hsa-let-7b-5p	SMARCA1	1.12072	NA	ENSECAT00000013554	-0.00615708	6.18086	-0.191441	0.850783	1	-7.43079
hsa-let-7b-5p	ENSECAT00000010256	1.12072	NA	ENSECAT00000010256	0.430996	9.90943	2.16815	0.0468824	1	-5.27957
hsa-let-7b-5p	SMARCB1	1.12072	NA	ENSECAT00000008369	0.876668	8.44519	3.7545	0.00195581	1	-2.19001
hsa-let-7b-5p	SMARCC1	1.12072	NA	ENSECAT00000008783	0.151995	8.23741	1.64261	0.121548	1	-6.13204
hsa-let-7b-5p	SMARCC2	1.12072	NA	ENSECAT00000022539	-0.00747063	8.86064	-0.0602061	0.952797	1	-7.44833
hsa-let-7b-5p	ACCN2	1.12072	NA	ENSECAT00000023621	0.0450946	6.86326	0.950967	0.356903	1	-6.9833
hsa-let-7b-5p	LOC100068274	1.12072	NA	ENSECAT00000013847	0.172818	6.65792	2.42234	0.0287509	1	-4.82258
hsa-let-7b-5p	SOX9	1.12072	NA	XM_001498424	0.0278847	6.18643	0.890048	0.387688	1	-7.03973
hsa-let-7b-5p	LOC100629527	1.12072	NA	ENSECAT00000021394	-0.197081	7.32098	-2.62075	0.0194542	1	-4.45091
hsa-let-7b-5p	ENSECAT00000009012	1.12072	NA	ENSECAT00000009012	0.491139	7.70368	4.58923	0.00036701	1	-0.496834
hsa-let-7b-5p	LOC100059420	1.12072	NA	ENSECAT00000019858	0.054997	7.37507	0.885453	0.39008	1	-7.04385
hsa-let-7b-5p	ENSECAT00000025762	1.12072	NA	ENSECAT00000025762	0.00565417	6.31435	0.0717345	0.943774	1	-7.44753
hsa-let-7b-5p	TROVE2	1.12072	NA	ENSECAT00000020013	0.257336	8.15371	2.32165	0.0349562	1	-5.00645
hsa-let-7b-5p	LOC100061378	1.12072	NA	ENSECAT00000020876	0.0192278	9.54457	0.238356	0.814876	1	-7.42009
hsa-let-7b-5p	JL616190	1.12072	NA	JL616190	-0.173653	9.62355	-1.55145	0.141924	1	-6.26408
hsa-let-7b-5p	LOC100050161	1.12072	NA	ENSECAT00000025786	0.233776	6.85589	3.16576	0.00648955	1	-3.38321
hsa-let-7b-5p	ENSECAT00000015972	1.12072	NA	ENSECAT00000015972	0.223928	8.85438	1.98176	0.0664051	1	-5.59791
hsa-let-7b-5p	TCOF1	1.12072	NA	ENSECAT00000015347	0.11045	7.38485	1.38084	0.187836	1	-6.49627
hsa-let-7b-5p	LOC100050412	1.12072	NA	ENSECAT00000022218	-0.0281618	6.21726	-1.33839	0.20098	1	-6.55085
hsa-let-7b-5p	ENSECAT00000019033	1.12072	NA	ENSECAT00000019033	-0.57822	12.1205	-3.79468	0.0018025	1	-2.10806
hsa-let-7b-5p	ENSECAT00000003006	1.12072	NA	ENSECAT00000003006	-0.0562934	6.31053	-0.870874	0.397737	1	-7.05679
hsa-let-7b-5p	ENSECAT00000023888	1.12072	NA	ENSECAT00000023888	0.0209597	12.6118	0.249429	0.806459	1	-7.41723
hsa-let-7b-5p	TPP2	1.12072	NA	ENSECAT00000004940	0.237286	9.81665	3.11656	0.00717229	1	-3.48163
hsa-let-7b-5p	LOC100059158	1.12072	NA	ENSECAT00000019534	-0.0736969	16.6902	-0.677999	0.508241	1	-7.20943
hsa-let-7b-5p	LOC100054655	1.12072	NA	ENSECAT00000002180	0.0831653	11.8298	0.514462	0.61453	1	-7.3107
hsa-let-7b-5p	UBE2A	1.12072	NA	ENSECAT00000020216	-0.457448	12.0778	-5.02912	0.000156127	1	0.376498
hsa-let-7b-5p	LOC100630481	1.12072	NA	ENSECAT00000021936	-0.606473	12.6079	-5.60772	5.26057e-05	1	1.4935
hsa-let-7b-5p	LOC100065385	1.12072	NA	ENSECAT00000016737	0.35013	10.3339	4.49242	0.000444239	1	-0.691317
hsa-let-7b-5p	ENSECAT00000026123	1.12072	NA	ENSECAT00000026123	-0.0695137	6.31808	-1.03239	0.318475	1	-6.90277
hsa-let-7b-5p	LOC100058590	1.12072	NA	ENSECAT00000017563	-0.256239	7.47999	-3.41066	0.00394003	1	-2.8895
hsa-let-7b-5p	UTRN	1.12072	NA	Oligo-377	-0.0787094	7.8688	-0.400125	0.694784	1	-7.36554
hsa-let-7b-5p	LOC100059962	1.12072	NA	ENSECAT00000009892	-0.305235	8.37412	-4.78956	0.000247989	1	-0.0968463
hsa-let-7b-5p	LOC100056060	1.12072	NA	ENSECAT00000023596	-0.235987	9.87911	-2.55913	0.0219788	1	-4.56756
hsa-let-7b-5p	ZNF3	1.12072	NA	ENSECAT00000026545	-0.0359709	7.07464	-0.852339	0.407616	1	-7.07297
hsa-let-7b-5p	ZNF207	1.12072	NA	ENSECAT00000018703	-0.269665	9.96575	-2.28821	0.0372826	1	-5.06672
hsa-let-7b-5p	PXDN	1.12072	NA	ENSECAT00000021391	0.0168679	6.36975	0.512146	0.616111	1	-7.31194
hsa-let-7b-5p	BRPF1	1.12072	NA	ENSECAT00000022600	0.227283	7.83229	1.13262	0.2754	1	-6.79583
hsa-let-7b-5p	LOC100050226	1.12072	NA	ENSECAT00000022474	-0.593788	9.88794	-3.61714	0.00258645	1	-2.46995
hsa-let-7b-5p	BAG6	1.12072	NA	ENSECAT00000014870	-0.15754	8.27158	-0.653881	0.523225	1	-7.22602
hsa-let-7b-5p	ENSECAT00000023237	1.12072	NA	ENSECAT00000023237	-0.0052278	6.19469	-0.164816	0.87132	1	-7.43582
hsa-let-7b-5p	LOC100058282	1.12072	NA	ENSECAT00000013504	-0.615264	8.4593	-5.01956	0.000159015	1	0.357725
hsa-let-7b-5p	NUP214	1.12072	NA	ENSECAT00000024446	0.136143	7.0929	1.20203	0.248243	1	-6.71692
hsa-let-7b-5p	PDHX	1.12072	NA	ENSECAT00000008990	-0.0108233	7.93847	-0.173879	0.864318	1	-7.43419
hsa-let-7b-5p	LOC100061736	1.12072	NA	ENSECAT00000020951	-0.122363	7.37404	-0.820903	0.424735	1	-7.09969
hsa-let-7b-5p	LOC100058039	1.12072	NA	ENSECAT00000016122	1.21743	9.41949	3.97299	0.00125599	1	-1.74449
hsa-let-7b-5p	SLC10A3	1.12072	NA	ENSECAT00000014359	0.16804	12.0497	2.23451	0.0413235	1	-5.16262
hsa-let-7b-5p	ENSECAT00000002974	1.12072	NA	ENSECAT00000002974	0.542046	8.33961	4.68864	0.000301962	1	-0.297899
hsa-let-7b-5p	ENSECAT00000006288	1.12072	NA	ENSECAT00000006288	-0.121366	14.4457	-1.65958	0.118045	1	-6.10688
hsa-let-7b-5p	ENSECAT00000003431	1.12072	NA	ENSECAT00000003431	-0.0328254	13.7726	-0.520561	0.610377	1	-7.3074
hsa-let-7b-5p	LOC100051158	1.12072	NA	ENSECAT00000009231	0.108743	11.0394	1.57002	0.137551	1	-6.23761
hsa-let-7b-5p	LOC100051217	1.12072	NA	ENSECAT00000010610	0.132538	11.9793	2.52847	0.0233494	1	-4.62522
hsa-let-7b-5p	ENSECAT00000012020	1.12072	NA	ENSECAT00000012020	0.000397461	6.14698	0.0173392	0.986398	1	-7.4501
hsa-let-7b-5p	LOC100060440	1.12072	NA	ENSECAT00000023327	0.0787658	7.72787	1.11317	0.283401	1	-6.81725
hsa-let-7b-5p	KHSRP	1.12072	NA	ENSECAT00000020040	-0.00354094	7.07032	-0.0685424	0.946272	1	-7.44776
hsa-let-7b-5p	ENSECAT00000009962	1.12072	NA	ENSECAT00000009962	0.0907452	6.88725	2.44283	0.0276231	1	-4.78475
hsa-let-7b-5p	LOC100055854	1.12072	NA	ENSECAT00000021423	-0.216575	9.37392	-3.13978	0.00684157	1	-3.43521
hsa-let-7b-5p	EIF3C	1.12072	NA	ENSECAT00000009427	0.697091	10.1317	2.88559	0.0114493	1	-3.93902
hsa-let-7b-5p	LOC100054528	1.12072	NA	ENSECAT00000024253	1.36574	10.3751	3.10042	0.00741141	1	-3.51386
hsa-let-7b-5p	GBF1	1.12072	NA	ENSECAT00000025807	-0.347572	10.3526	-4.65508	0.000322483	1	-0.364973
hsa-let-7b-5p	RNMT	1.12072	NA	ENSECAT00000019860	-0.0410623	7.39177	-0.499035	0.625095	1	-7.31887
hsa-let-7b-5p	LOC100056719	1.12072	NA	ENSECAT00000009600	-0.382978	8.97215	-3.85113	0.00160743	1	-1.99295
hsa-let-7b-5p	TRIM24	1.12072	NA	ENSECAT00000023677	-0.171539	8.21619	-1.87033	0.0813585	1	-5.78032
hsa-let-7b-5p	ENSECAT00000020074	1.12072	NA	ENSECAT00000020074	-0.149236	7.97167	-1.50934	0.152275	1	-6.32325
hsa-let-7b-5p	ENSECAT00000016723	1.12072	NA	ENSECAT00000016723	0.119005	6.53136	1.7815	0.0953688	1	-5.92105
hsa-let-7b-5p	EIF2B3	1.12072	NA	ENSECAT00000016448	0.544398	9.25323	5.60014	5.33459e-05	1	1.47912
hsa-let-7b-5p	LOC100147188	1.12072	NA	ENSECAT00000020812	0.0129979	6.29011	0.262787	0.79634	1	-7.41361
hsa-let-7b-5p	WASF1	1.12072	NA	ENSECAT00000023835	-0.0223806	6.44162	-0.355555	0.727194	1	-7.38329
hsa-let-7b-5p	LOC100071546	1.12072	NA	ENSECAT00000016823	0.103765	6.81849	2.7965	0.0136966	1	-4.11292
hsa-let-7b-5p	A_69_P118916	1.12072	NA	A_69_P118916	0.0851702	10.4608	1.10673	0.286086	1	-6.82426
hsa-let-7b-5p	UBA3	1.12072	NA	ENSECAT00000010353	-0.0632827	9.31482	-0.477561	0.639943	1	-7.32985
hsa-let-7b-5p	LOC100064883	1.12072	NA	ENSECAT00000014098	0.195788	9.12287	1.0168	0.325591	1	-6.91863
hsa-let-7b-5p	MAP7	1.12072	NA	ENSECAT00000026173	0.0214733	6.26905	0.608411	0.552144	1	-7.25575
hsa-let-7b-5p	USP10	1.12072	NA	ENSECAT00000019683	0.186168	6.78342	2.80305	0.0135179	1	-4.1002
hsa-let-7b-5p	CCNB2	1.12072	NA	ENSECAT00000015911	0.324211	7.87509	4.38958	0.000544721	1	-0.898674
hsa-let-7b-5p	ENSECAT00000023421	1.12072	NA	ENSECAT00000023421	0.240748	7.63069	3.18921	0.00618719	1	-3.3362
hsa-let-7b-5p	CD535768	1.12072	NA	CD535768	-0.15734	14.7523	-2.12929	0.0504523	1	-5.34722
hsa-let-7b-5p	DDX21	1.12072	NA	ENSECAT00000011504	0.412027	7.85058	4.89938	0.000200421	1	0.120859
hsa-let-7b-5p	LOC100073050	1.12072	NA	ENSECAT00000015240	0.163387	6.42659	3.32084	0.0047319	1	-3.0712
hsa-let-7b-5p	JL638572	1.12072	NA	JL638572	-0.0500985	9.22088	-0.48082	0.637679	1	-7.32822
hsa-let-7b-5p	MED14	1.12072	NA	ENSECAT00000015154	0.102575	7.1649	2.42962	0.0283455	1	-4.80917
hsa-let-7b-5p	LOC100062615	1.12072	NA	ENSECAT00000023171	0.375407	6.60418	4.71609	0.000286184	1	-0.243131
hsa-let-7b-5p	COPS2	1.12072	NA	ENSECAT00000026695	-0.085322	8.1493	-0.924174	0.370227	1	-7.00853
hsa-let-7b-5p	GTF3C4	1.12072	NA	ENSECAT00000020454	0.131432	6.56631	1.92671	0.0734513	1	-5.68882
hsa-let-7b-5p	LOC100630321	1.12072	NA	ENSECAT00000021596	-0.153196	8.84939	-1.77546	0.0963955	1	-5.93046
hsa-let-7b-5p	LOC100052527	1.12072	NA	ENSECAT00000015153	0.0444322	7.86377	0.64698	0.527559	1	-7.23066
hsa-let-7b-5p	CIAO1	1.12072	NA	ENSECAT00000015163	0.488603	8.40989	2.44901	0.0272915	1	-4.77332
hsa-let-7b-5p	LOC100062709	1.12072	NA	ENSECAT00000026672	-0.026062	6.19431	-0.824883	0.422542	1	-7.09636
hsa-let-7b-5p	LOC100071390	1.12072	NA	ENSECAT00000005298	-0.823833	8.93844	-2.92078	0.0106645	1	-3.8699
hsa-let-7b-5p	QKI	1.12072	NA	NM_001081831	-0.00605607	9.5812	-0.0933933	0.926844	1	-7.44562
hsa-let-7b-5p	LOC100050954	1.12072	NA	ENSECAT00000018777	0.145613	7.66574	3.22244	0.00578243	1	-3.26946
hsa-let-7b-5p	LOC100052163	1.12072	NA	ENSECAT00000009757	-0.0356228	6.74536	-0.698108	0.495939	1	-7.19517
hsa-let-7b-5p	LOC100147323	1.12072	NA	ENSECAT00000007650	0.281176	11.0588	4.88352	0.00020666	1	0.0895035
hsa-let-7b-5p	LOC100062116	1.12072	NA	ENSECAT00000011428	0.21954	6.96247	4.45577	0.000477665	1	-0.765126
hsa-let-7b-5p	LOC100073271	1.12072	NA	ENSECAT00000023530	-0.0552937	7.15574	-0.724913	0.479817	1	-7.17555
hsa-let-7b-5p	LOC100054105	1.12072	NA	ENSECAT00000012943	-0.00575993	6.44502	-0.153299	0.880234	1	-7.43777
hsa-let-7b-5p	ENTPD4	1.12072	NA	ENSECAT00000011264	0.270649	6.7053	3.61129	0.00261746	1	-2.48187
hsa-let-7b-5p	NCOR1	1.12072	NA	ENSECAT00000008272	-0.555316	9.3711	-1.85928	0.0829961	1	-5.79807
hsa-let-7b-5p	NUP155	1.12072	NA	ENSECAT00000007933	0.318392	8.29757	4.10474	0.000962971	1	-1.47622
hsa-let-7b-5p	CLCA2	1.12072	NA	ENSECAT00000022336	0.0244175	6.18656	0.676317	0.509278	1	-7.21061
hsa-let-7b-5p	SH3PXD2A	1.12072	NA	ENSECAT00000009816	0.0707867	6.37334	1.9153	0.0749926	1	-5.70746
hsa-let-7b-5p	CD464487	1.12072	NA	CD464487	0.401519	8.83295	5.29263	9.46173e-05	1	0.890101
hsa-let-7b-5p	KDM4A	1.12072	NA	ENSECAT00000019759	-0.0810502	8.25108	-0.722185	0.481443	1	-7.17757
hsa-let-7b-5p	JL639330	1.12072	NA	JL639330	-0.265096	9.78896	-3.43793	0.00372694	1	-2.83423
hsa-let-7b-5p	LOC100069716	1.12072	NA	ENSECAT00000024952	0.0213767	6.3273	0.315274	0.756958	1	-7.39756
hsa-let-7b-5p	IP6K1	1.12072	NA	ENSECAT00000017793	-0.24823	7.28991	-4.56143	0.000387659	1	-0.552605
hsa-let-7b-5p	LOC100072156	1.12072	NA	ENSECAT00000011857	0.345615	7.64077	1.91913	0.0744729	1	-5.70122
hsa-let-7b-5p	LOC100051622	1.12072	NA	ENSECAT00000009388	-0.108661	10.5548	-0.731859	0.475691	1	-7.17035
hsa-let-7b-5p	ZC3H11A	1.12072	NA	ENSECAT00000000148	-0.0912936	11.9783	-0.603968	0.555016	1	-7.25855
hsa-let-7b-5p	SMG7	1.12072	NA	ENSECAT00000006528	-0.0800399	7.31327	-2.01595	0.0623448	1	-5.54072
hsa-let-7b-5p	UBAP2L	1.12072	NA	XM_001496474	0.153977	9.78917	2.33533	0.0340443	1	-4.98167
hsa-let-7b-5p	RBM19	1.12072	NA	ENSECAT00000025595	0.105788	6.50277	2.93335	0.0103971	1	-3.84515
hsa-let-7b-5p	DENND4B	1.12072	NA	ENSECAT00000007747	-0.269965	12.7147	-4.82479	0.000231574	1	-0.0268643
hsa-let-7b-5p	NCAPD2	1.12072	NA	ENSECAT00000019468	-0.43669	8.04051	-4.44941	0.000483724	1	-0.777947
hsa-let-7b-5p	CX598059	1.12072	NA	CX598059	0.17922	9.48517	1.15911	0.264783	1	-6.76618
hsa-let-7b-5p	MED13	1.12072	NA	ENSECAT00000019312	-0.422003	9.67605	-3.1762	0.00635307	1	-3.36227
hsa-let-7b-5p	NUP153	1.12072	NA	ENSECAT00000017289	-0.458256	8.81907	-5.35559	8.40574e-05	1	1.01163
hsa-let-7b-5p	LOC100062859	1.12072	NA	ENSECAT00000015188	-0.309982	7.52718	-1.61926	0.126511	1	-6.16637
hsa-let-7b-5p	LOC100057345	1.12072	NA	ENSECAT00000015026	0.119441	9.15765	0.444515	0.663105	1	-7.34583
hsa-let-7b-5p	HUWE1	1.12072	NA	ENSECAT00000024109	-0.110891	10.0593	-0.884476	0.390591	1	-7.04472
hsa-let-7b-5p	LOC100061150	1.12072	NA	ENSECAT00000014849	0.267558	10.6127	2.9921	0.00923231	1	-3.72915
hsa-let-7b-5p	ENSECAT00000013060	1.12072	NA	ENSECAT00000013060	0.634378	9.01916	4.09672	0.000978626	1	-1.49253
hsa-let-7b-5p	RBM12	1.12072	NA	NM_001171746	-0.223636	9.03108	-3.46741	0.00350948	1	-2.77441
hsa-let-7b-5p	ENSECAT00000011246	1.12072	NA	ENSECAT00000011246	0.563533	11.5018	2.16682	0.0470011	1	-5.28191
hsa-let-7b-5p	FARP1	1.12072	NA	ENSECAT00000016440	0.0386496	6.21957	1.77442	0.0965721	1	-5.93207
hsa-let-7b-5p	LPCAT3	1.12072	NA	ENSECAT00000024961	0.0671382	8.68291	0.301777	0.767023	1	-7.40196
hsa-let-7b-5p	SLC25A13	1.12072	NA	ENSECAT00000015075	0.0777708	6.32071	2.37924	0.0312675	1	-4.90172
hsa-let-7b-5p	ALG3	1.12072	NA	ENSECAT00000026896	0.2399	7.5263	4.03387	0.00111075	1	-1.62048
hsa-let-7b-5p	ENSECAT00000005407	1.12072	NA	ENSECAT00000005407	-0.112148	10.2241	-1.64901	0.120217	1	-6.12258
hsa-let-7b-5p	LOC100063988	1.12072	NA	ENSECAT00000013418	0.428061	7.13728	2.52559	0.0234819	1	-4.6306
hsa-let-7b-5p	GDF11	1.12072	NA	ENSECAT00000022044	0.149653	6.33022	1.85629	0.0834426	1	-5.80284
hsa-let-7b-5p	DCAF7	1.12072	NA	ENSECAT00000017095	0.544521	7.96798	2.63622	0.0188656	1	-4.42146
hsa-let-7b-5p	CALCOCO2	1.12072	NA	ENSECAT00000016518	-0.396152	8.30168	-1.70151	0.109766	1	-6.04396
hsa-let-7b-5p	GPHN	1.12072	NA	XM_001494442	0.170562	8.23749	3.18336	0.00626119	1	-3.34792
hsa-let-7b-5p	AKAP8	1.12072	NA	ENSECAT00000016015	0.0986826	7.88733	1.50718	0.152824	1	-6.32626
hsa-let-7b-5p	LOC100051730	1.12072	NA	ENSECAT00000010607	-0.214679	7.08114	-5.23733	0.000105025	1	0.782978
hsa-let-7b-5p	ENSECAT00000023030	1.12072	NA	ENSECAT00000023030	0.35132	8.88499	5.30746	9.20115e-05	1	0.918775
hsa-let-7b-5p	SCML2	1.12072	NA	ENSECAT00000023562	0.252446	6.74285	5.19649	0.00011347	1	0.703626
hsa-let-7b-5p	YAP1	1.12072	NA	ENSECAT00000008964	0.0511932	6.54723	1.76871	0.0975525	1	-5.94094
hsa-let-7b-5p	LOC100065899	1.12072	NA	ENSECAT00000012705	0.308773	9.68512	1.37639	0.189182	1	-6.50207
hsa-let-7b-5p	ENSECAT00000021549	1.12072	NA	ENSECAT00000021549	0.206829	7.4875	2.51146	0.0241443	1	-4.65707
hsa-let-7b-5p	ZER1	1.12072	NA	ENSECAT00000016952	-0.265817	7.6931	-4.37367	0.000562226	1	-0.93081
hsa-let-7b-5p	SEC23B	1.12072	NA	ENSECAT00000027094	-0.417721	10.8993	-4.22402	0.000757934	1	-1.23387
hsa-let-7b-5p	ENSECAT00000023118	1.12072	NA	ENSECAT00000023118	0.0102023	7.28473	0.138687	0.891568	1	-7.44004
hsa-let-7b-5p	UNC13B	1.12072	NA	ENSECAT00000021730	-0.0986373	7.5388	-1.05928	0.306465	1	-6.87491
hsa-let-7b-5p	DDX17	1.12072	NA	ENSECAT00000027123	-0.382224	10.3451	-3.40336	0.00399912	1	-2.90429
hsa-let-7b-5p	IPO8	1.12072	NA	ENSECAT00000014160	-0.0679423	7.00613	-1.18601	0.254322	1	-6.73548
hsa-let-7b-5p	IPO7	1.12072	NA	ENSECAT00000017394	-0.431113	9.45729	-4.30458	0.000645195	1	-1.07056
hsa-let-7b-5p	LOC100056256	1.12072	NA	ENSECAT00000004270	0.320844	8.57001	5.34456	8.5815e-05	1	0.990374
hsa-let-7b-5p	PRPF8	1.12072	NA	ENSECAT00000022742	0.304665	8.69789	0.801705	0.435415	1	-7.11555
hsa-let-7b-5p	POLR3G	1.12072	NA	ENSECAT00000026451	0.1717	6.24744	2.46137	0.0266389	1	-4.7504
hsa-let-7b-5p	IGF2BP1	1.12072	NA	ENSECAT00000010381	-0.00586663	6.25121	-0.16826	0.868658	1	-7.43521
hsa-let-7b-5p	LOC100067926	1.12072	NA	ENSECAT00000018011	0.000530041	6.45852	0.0121497	0.990469	1	-7.45018
hsa-let-7b-5p	CTCF	1.12072	NA	ENSECAT00000016951	-0.0505648	10.9856	-0.555005	0.587187	1	-7.28807
hsa-let-7b-5p	RAI1	1.12072	NA	ENSECAT00000021806	0.0828201	6.34337	3.07607	0.007787	1	-3.56239
hsa-let-7b-5p	KIF1C	1.12072	NA	ENSECAT00000018415	0.40384	9.82407	4.82453	0.000231691	1	-0.0273811
hsa-let-7b-5p	AHCYL1	1.12072	NA	ENSECAT00000013167	0.217966	6.71995	3.32684	0.00467439	1	-3.05908
hsa-let-7b-5p	WDR4	1.12072	NA	ENSECAT00000020430	0.046985	6.31707	1.1931	0.251619	1	-6.7273
hsa-let-7b-5p	LOC100066555	1.12072	NA	ENSECAT00000019978	0.0808758	6.36388	1.7799	0.0956394	1	-5.92354
hsa-let-7b-5p	CLPX	1.12072	NA	ENSECAT00000017298	-0.0562912	7.43795	-0.70177	0.493718	1	-7.19253
hsa-let-7b-5p	SRCAP	1.12072	NA	ENSECAT00000014064	-0.109274	7.87017	-1.60506	0.129614	1	-6.18707
hsa-let-7b-5p	WDR3	1.12072	NA	ENSECAT00000007455	0.0844518	6.83554	1.29614	0.214789	1	-6.60383
hsa-let-7b-5p	LOC100055747	1.12072	NA	ENSECAT00000024785	-0.141245	6.64657	-2.40628	0.0296656	1	-4.85215
hsa-let-7b-5p	PPARGC1A	1.12072	NA	ENSECAT00000009705	-0.185203	6.52178	-5.12905	0.000128985	1	0.572197
hsa-let-7b-5p	LOC100054383	1.12072	NA	ENSECAT00000022852	-0.216876	10.8631	-3.0122	0.00886398	1	-3.68933
hsa-let-7b-5p	POP1	1.12072	NA	ENSECAT00000026103	0.0511493	7.02531	0.58476	0.567522	1	-7.27041
hsa-let-7b-5p	LOC100050944	1.12072	NA	ENSECAT00000013357	0.499666	8.74516	4.14206	0.000893362	1	-1.40033
hsa-let-7b-5p	LOC100058443	1.12072	NA	ENSECAT00000013137	0.10298	9.83894	0.398423	0.69601	1	-7.36626
hsa-let-7b-5p	LOC100055100	1.12072	NA	ENSECAT00000007380	0.148771	9.07527	0.80358	0.434364	1	-7.11402
hsa-let-7b-5p	GCN1L1	1.12072	NA	ENSECAT00000018943	0.133822	9.9361	1.9654	0.0684326	1	-5.62509
hsa-let-7b-5p	SLC27A2	1.12072	NA	ENSECAT00000026278	-0.119479	6.247	-1.75426	0.100074	1	-5.96333
hsa-let-7b-5p	LOC100051201	1.12072	NA	ENSECAT00000015221	0.29728	11.6208	3.61917	0.00257576	1	-2.46581
hsa-let-7b-5p	ENSECAT00000023199	1.12072	NA	ENSECAT00000023199	0.130745	10.3141	1.54163	0.144283	1	-6.27798
hsa-let-7b-5p	HNRNPUL1	1.12072	NA	ENSECAT00000025978	-0.114231	9.58435	-1.90001	0.0771057	1	-5.73236
hsa-let-7b-5p	LOC100064881	1.12072	NA	ENSECAT00000012836	0.245914	7.70221	2.65632	0.0181265	1	-4.38311
hsa-let-7b-5p	PRDM4	1.12072	NA	ENSECAT00000016382	0.214523	7.67127	2.86639	0.0119011	1	-3.97664
hsa-let-7b-5p	CX604306	1.12072	NA	CX604306	0.241666	6.8232	2.62777	0.019185	1	-4.43756
hsa-let-7b-5p	SUPT16H	1.12072	NA	ENSECAT00000023410	0.148313	6.75729	2.34394	0.0334823	1	-4.96605
hsa-let-7b-5p	DDX20	1.12072	NA	ENSECAT00000014445	0.27582	8.81242	2.3353	0.0340468	1	-4.98174
hsa-let-7b-5p	LOC100062665	1.12072	NA	ENSECAT00000000266	-0.00575537	6.99015	-0.111887	0.912417	1	-7.4436
hsa-let-7b-5p	LOC100057369	1.12072	NA	ENSECAT00000019099	-0.190263	9.26716	-1.50096	0.15441	1	-6.33488
hsa-let-7b-5p	LOC100146589	1.12072	NA	ENSECAT00000006190	0.398428	6.96131	5.20005	0.000112706	1	0.710556
hsa-let-7b-5p	ATXN2L	1.12072	NA	ENSECAT00000007759	-0.196282	13.2679	-2.6389	0.0187654	1	-4.41636
hsa-let-7b-5p	STK38	1.12072	NA	ENSECAT00000019629	-0.313268	9.71772	-2.90474	0.0110156	1	-3.90144
hsa-let-7b-5p	COPG	1.12072	NA	ENSECAT00000000480	0.111923	7.90777	0.580029	0.570625	1	-7.27328
hsa-let-7b-5p	SCAF8	1.12072	NA	ENSECAT00000006620	-0.105734	11.4306	-1.69809	0.110423	1	-6.04914
hsa-let-7b-5p	ZNF652	1.12072	NA	ENSECAT00000017850	0.140561	6.48416	4.71395	0.000287379	1	-0.247384
hsa-let-7b-5p	JL636832	1.12072	NA	JL636832	0.0703308	6.68738	1.94696	0.0707848	1	-5.65556
hsa-let-7b-5p	ENSECAT00000025676	1.12072	NA	ENSECAT00000025676	0.109074	6.46304	2.53953	0.0228458	1	-4.60445
hsa-let-7b-5p	DZIP1	1.12072	NA	ENSECAT00000023097	0.28558	6.94552	3.79063	0.00181739	1	-2.11633
hsa-let-7b-5p	BAHD1	1.12072	NA	ENSECAT00000000891	-0.387023	7.74345	-4.0543	0.00106591	1	-1.57886
hsa-let-7b-5p	PDCD11	1.12072	NA	ENSECAT00000022604	0.166039	10.3716	2.19171	0.044834	1	-5.23826
hsa-let-7b-5p	CNOT1	1.12072	NA	ENSECAT00000011364	0.251217	7.20734	1.66088	0.117781	1	-6.10494
hsa-let-7b-5p	RBM34	1.12072	NA	ENSECAT00000014013	0.299125	9.0558	3.99803	0.00119406	1	-1.69348
hsa-let-7b-5p	JL618132	1.12072	NA	JL618132	0.253377	10.5073	3.13922	0.00684934	1	-3.43633
hsa-let-7b-5p	SMG1	1.12072	NA	AF506975	-0.340461	7.74754	-4.9345	0.000187279	1	0.190243
hsa-let-7b-5p	LOC100050989	1.12072	NA	ENSECAT00000019173	0.497177	10.6962	2.47212	0.026084	1	-4.73045
hsa-let-7b-5p	LOC100060926	1.12072	NA	ENSECAT00000008076	-0.21819	9.24959	-2.55761	0.0220449	1	-4.57043
hsa-let-7b-5p	PPRC1	1.12072	NA	ENSECAT00000009748	0.223	8.9271	1.76363	0.0984333	1	-5.94883
hsa-let-7b-5p	ERC1	1.12072	NA	ENSECAT00000026910	0.0142016	6.28373	0.403814	0.692127	1	-7.36398
hsa-let-7b-5p	ENSECAT00000010386	1.12072	NA	ENSECAT00000010386	-0.331538	7.05245	-4.88853	0.000204667	1	0.0994165
hsa-let-7b-5p	TAB2	1.12072	NA	ENSECAT00000019078	-0.32854	8.72585	-2.25578	0.039676	1	-5.12476
hsa-let-7b-5p	EPB41L3	1.12072	NA	ENSECAT00000015885	-0.143346	6.32721	-5.57837	5.55315e-05	1	1.4378
hsa-let-7b-5p	LOC100071120	1.12072	NA	ENSECAT00000023392	0.188826	7.58826	1.5627	0.139261	1	-6.24807
hsa-let-7b-5p	ATG4B	1.12072	NA	ENSECAT00000006695	0.22711	8.01925	1.63689	0.122747	1	-6.14048
hsa-let-7b-5p	LOC100050211	1.12072	NA	JL616132	-0.0211717	13.3571	-0.303462	0.765765	1	-7.40142
hsa-let-7b-5p	SYNE2	1.12072	NA	ENSECAT00000021206	-0.0328264	6.31057	-0.577855	0.572055	1	-7.27459
hsa-let-7b-5p	PDS5A	1.12072	NA	ENSECAT00000013372	0.155088	6.50056	3.24159	0.00556131	1	-3.23096
hsa-let-7b-5p	LPHN2	1.12072	NA	NM_001190701	0.223082	6.77514	3.7853	0.00183717	1	-2.1272
hsa-let-7b-5p	DNMBP	1.12072	NA	ENSECAT00000011272	-0.131582	6.63888	-1.18608	0.254293	1	-6.73539
hsa-let-7b-5p	LOC100060346	1.12072	NA	ENSECAT00000017373	0.116555	7.02517	2.97526	0.00955242	1	-3.76246
hsa-let-7b-5p	ZCCHC11	1.12072	NA	ENSECAT00000023091	0.219252	8.23036	2.50765	0.024326	1	-4.6642
hsa-let-7b-5p	USP22	1.12072	NA	ENSECAT00000023514	-0.0330328	6.67645	-0.66632	0.515466	1	-7.21754
hsa-let-7b-5p	ENSECAT00000006741	1.12072	NA	ENSECAT00000006741	-0.299128	7.34158	-2.61538	0.0196624	1	-4.4611
hsa-let-7b-5p	JL638847	1.12072	NA	JL638847	0.238689	11.3784	2.76091	0.0147099	1	-4.18195
hsa-let-7b-5p	ZNF629	1.12072	NA	ENSECAT00000008624	0.0709603	6.67149	0.998537	0.334075	1	-6.93695
hsa-let-7b-5p	PSD3	1.12072	NA	ENSECAT00000018732	0.539749	6.77117	5.64646	4.89878e-05	1	1.56683
hsa-let-7b-5p	LARP1	1.12072	NA	ENSECAT00000018194	0.0345413	6.45861	0.985167	0.340384	1	-6.95018
hsa-let-7b-5p	LOC100070052	1.12072	NA	ENSECAT00000006817	0.0779101	6.76502	0.855928	0.40569	1	-7.06986
hsa-let-7b-5p	ADNP	1.12072	NA	ENSECAT00000009535	0.0217851	8.67232	0.215173	0.832571	1	-7.42567
hsa-let-7b-5p	DICER1	1.12072	NA	ENSECAT00000007356	0.314449	7.82361	4.25601	0.000710938	1	-1.16898
hsa-let-7b-5p	SF3B1	1.12072	NA	ENSECAT00000023359	-0.612601	14.5928	-3.89012	0.0014853	1	-1.91344
hsa-let-7b-5p	CX605641	1.12072	NA	CX605641	-0.120641	7.65911	-1.55069	0.142105	1	-6.26516
hsa-let-7b-5p	LOC100062404	1.12072	NA	ENSECAT00000008269	0.468335	7.86208	5.6832	4.57949e-05	1	1.63621
hsa-let-7b-5p	LOC100053244	1.12072	NA	ENSECAT00000022627	0.206812	12.1154	3.19174	0.00615532	1	-3.33111
hsa-let-7b-5p	LOC100069362	1.12072	NA	ENSECAT00000020616	-0.121032	6.29915	-2.72116	0.0159277	1	-4.2587
hsa-let-7b-5p	LOC100051399	1.12072	NA	ENSECAT00000020584	0.147221	9.46931	1.16446	0.262675	1	-6.76012
hsa-let-7b-5p	MKRN2	1.12072	NA	ENSECAT00000026294	0.0956785	6.61963	1.77852	0.0958739	1	-5.92569
hsa-let-7b-5p	LOC100055212	1.12072	NA	ENSECAT00000021209	0.179175	6.64998	1.86571	0.0820394	1	-5.78774
hsa-let-7b-5p	PLXNB2	1.12072	NA	ENSECAT00000021057	0.0545209	6.28896	1.29448	0.215346	1	-6.60588
hsa-let-7b-5p	TMEM2	1.12072	NA	ENSECAT00000023128	-0.542878	9.02187	-5.57159	5.62313e-05	1	1.42492
hsa-let-7b-5p	LOC100050389	1.12072	NA	ENSECAT00000001822	0.467161	6.89905	5.62356	5.10945e-05	1	1.52349
hsa-let-7b-5p	CX605536	1.12072	NA	CX605536	0.666821	8.01438	5.0417	0.000152407	1	0.401202
hsa-let-7b-5p	RAB3GAP2	1.12072	NA	ENSECAT00000019433	-0.239581	6.96222	-4.66962	0.000313421	1	-0.3359
hsa-let-7b-5p	ENSECAT00000007710	1.12072	NA	ENSECAT00000007710	0.413136	7.9693	4.08171	0.00100864	1	-1.52307
hsa-let-7b-5p	LOC100055327	1.12072	NA	ENSECAT00000018028	0.486534	9.32521	1.52415	0.148564	1	-6.30257
hsa-let-7b-5p	POLR1A	1.12072	NA	ENSECAT00000011191	-0.00131499	6.45906	-0.0149321	0.988286	1	-7.45014
hsa-let-7b-5p	GEMIN5	1.12072	NA	ENSECAT00000022126	0.169078	6.52613	2.80929	0.0133496	1	-4.08807
hsa-let-7b-5p	PTPN23	1.12072	NA	ENSECAT00000017855	-0.109154	9.45093	-0.858604	0.404259	1	-7.06754
hsa-let-7b-5p	LOC100065336	1.12072	NA	ENSECAT00000016513	0.534466	6.9995	4.1347	0.000906675	1	-1.4153
hsa-let-7b-5p	RPAP1	1.12072	NA	ENSECAT00000018930	0.00182048	8.42704	0.028614	0.977555	1	-7.44983
hsa-let-7b-5p	IPCEF1	1.12072	NA	ENSECAT00000004039	-0.11824	7.35094	-0.856244	0.405521	1	-7.06959
hsa-let-7b-5p	ENSECAT00000009171	1.12072	NA	ENSECAT00000009171	0.194781	6.50669	3.75822	0.00194107	1	-2.18242
hsa-let-7b-5p	DNM3	1.12072	NA	ENSECAT00000010907	0.0132115	6.21029	0.32007	0.753392	1	-7.39595
hsa-let-7b-5p	APPL1	1.12072	NA	ENSECAT00000019006	-0.0241076	7.67309	-0.320679	0.752939	1	-7.39574
hsa-let-7b-5p	A_69_P116371	1.12072	NA	A_69_P116371	0.0140701	8.55055	0.112851	0.911666	1	-7.44349
hsa-let-7b-5p	INTS1	1.12072	NA	ENSECAT00000012133	-0.00618514	9.74333	-0.0252068	0.980227	1	-7.44992
hsa-let-7b-5p	FBXW2	1.12072	NA	ENSECAT00000005421	-0.237634	9.74389	-2.45946	0.0267388	1	-4.75395
hsa-let-7b-5p	LOC100068904	1.12072	NA	ENSECAT00000016449	0.252772	8.66156	2.55599	0.0221156	1	-4.57348
hsa-let-7b-5p	AATF	1.12072	NA	ENSECAT00000008813	0.603432	8.71025	3.15646	0.00661347	1	-3.40184
hsa-let-7b-5p	CKAP2	1.12072	NA	ENSECAT00000018991	0.181959	6.67318	5.07692	0.000142476	1	0.470236
hsa-let-7b-5p	A_69_P125011	1.12072	NA	A_69_P125011	-0.232395	8.07436	-1.68687	0.112598	1	-6.06606
hsa-let-7b-5p	AP3M1	1.12072	NA	ENSECAT00000008162	0.095525	7.8914	1.01624	0.325852	1	-6.9192
hsa-let-7b-5p	PABPC1	1.12072	NA	ENSECAT00000022353	0.170617	14.9104	3.09312	0.00752212	1	-3.52842
hsa-let-7b-5p	VPS41	1.12072	NA	ENSECAT00000007739	0.296163	7.7107	1.57677	0.135992	1	-6.22794
hsa-let-7b-5p	LOC100062309	1.12072	NA	ENSECAT00000007741	0.307525	8.0776	3.38399	0.00416026	1	-2.94352
hsa-let-7b-5p	ENSECAT00000021138	1.12072	NA	ENSECAT00000021138	-0.0214616	6.38351	-0.601836	0.556397	1	-7.25989
hsa-let-7b-5p	BRPF3	1.12072	NA	ENSECAT00000006453	-0.189643	6.8189	-3.72228	0.00208821	1	-2.25571
hsa-let-7b-5p	LOC100064860	1.12072	NA	ENSECAT00000013751	-0.234891	14.7222	-3.28603	0.00507986	1	-3.14144
hsa-let-7b-5p	ENSECAT00000009286	1.12072	NA	ENSECAT00000009286	-0.443463	9.0355	-3.00354	0.00902079	1	-3.70648
hsa-let-7b-5p	TOX3	1.12072	NA	ENSECAT00000011803	0.106679	6.6737	0.809748	0.43092	1	-7.10895
hsa-let-7b-5p	PRPF19	1.12072	NA	ENSECAT00000007930	0.486825	7.25288	3.36451	0.00432889	1	-2.98295
hsa-let-7b-5p	ENSECAT00000020168	1.12072	NA	ENSECAT00000020168	0.528333	7.82691	3.5224	0.00313727	1	-2.66272
hsa-let-7b-5p	JL619070	1.12072	NA	JL619070	-0.504743	12.8961	-5.20732	0.000111164	1	0.724691
hsa-let-7b-5p	BZW2	1.12072	NA	ENSECAT00000023713	0.342246	10.2209	3.52946	0.00309242	1	-2.64836
hsa-let-7b-5p	LOC100051642	1.12072	NA	ENSECAT00000013058	0.579931	10.7137	1.86966	0.0814566	1	-5.78139
hsa-let-7b-5p	LOC100052172	1.12072	NA	ENSECAT00000021042	0.279704	7.29937	2.50242	0.0245775	1	-4.67398
hsa-let-7b-5p	UHRF1	1.12072	NA	ENSECAT00000014481	0.111631	6.38885	2.61532	0.0196648	1	-4.46122
hsa-let-7b-5p	LOC100050839	1.12072	NA	ENSECAT00000009567	-0.0293047	6.32481	-0.849429	0.409181	1	-7.07548
hsa-let-7b-5p	LOC100063277	1.12072	NA	ENSECAT00000024206	0.51044	12.5199	5.47022	6.78545e-05	1	1.23168
hsa-let-7b-5p	SLC25A24	1.12072	NA	ENSECAT00000009428	-0.206899	8.28751	-2.58977	0.0206864	1	-4.50968
hsa-let-7b-5p	ENSECAT00000014461	1.12072	NA	ENSECAT00000014461	-0.359089	8.30797	-3.91487	0.00141268	1	-1.86297
hsa-let-7b-5p	LOC100071046	1.12072	NA	ENSECAT00000018492	0.0845494	6.64569	1.97507	0.0672281	1	-5.60905
hsa-let-7b-5p	LOC100051148	1.12072	NA	ENSECAT00000017331	0.105667	11.0395	1.16094	0.264061	1	-6.76411
hsa-let-7b-5p	HQ890184	1.12072	NA	HQ890184	0.0712624	7.83782	0.880477	0.392683	1	-7.04829
hsa-let-7b-5p	SH3GLB1	1.12072	NA	ENSECAT00000009701	-0.293008	10.662	-4.88274	0.000206972	1	0.0879621
hsa-let-7b-5p	LOC100062272	1.12072	NA	ENSECAT00000018363	-0.0458071	7.79615	-0.794529	0.439451	1	-7.12139
hsa-let-7b-5p	LOC100061304	1.12072	NA	ENSECAT00000013158	0.252703	10.242	2.6442	0.0185687	1	-4.40624
hsa-let-7b-5p	LOC100063246	1.12072	NA	ENSECAT00000006916	1.17489	9.99752	3.3011	0.00492622	1	-3.11105
hsa-let-7b-5p	IPO11	1.12072	NA	ENSECAT00000015335	-0.24325	6.92625	-3.62201	0.00256092	1	-2.46003
hsa-let-7b-5p	LOC100064789	1.12072	NA	ENSECAT00000024072	0.229282	9.1076	2.49849	0.0247681	1	-4.68132
hsa-let-7b-5p	DDX41	1.12072	NA	ENSECAT00000010318	0.419375	10.0957	1.53282	0.146428	1	-6.2904
hsa-let-7b-5p	SFMBT1	1.12072	NA	ENSECAT00000007196	0.0568637	6.62674	1.22386	0.240143	1	-6.6913
hsa-let-7b-5p	LOC100146606	1.12072	NA	ENSECAT00000002983	0.185648	6.76712	3.32309	0.00471033	1	-3.06667
hsa-let-7b-5p	JL626958	1.12072	NA	JL626958	-0.122174	10.2675	-2.6756	0.0174438	1	-4.34623
hsa-let-7b-5p	ENSECAT00000013208	1.12072	NA	ENSECAT00000013208	0.194589	10.8263	2.31394	0.0354799	1	-5.02037
hsa-let-7b-5p	LOC100072650	1.12072	NA	ENSECAT00000010652	0.0414706	6.28761	1.62108	0.126118	1	-6.1637
hsa-let-7b-5p	LOC100064670	1.12072	NA	ENSECAT00000014233	0.126762	8.65807	1.32439	0.205475	1	-6.56855
hsa-let-7b-5p	LOC100066925	1.12072	NA	ENSECAT00000007110	-0.612276	11.2734	-2.21366	0.0430008	1	-5.19957
hsa-let-7b-5p	WBP11	1.12072	NA	XM_001501733	0.17832	9.13095	3.13531	0.00690405	1	-3.44415
hsa-let-7b-5p	ENSECAT00000019421	1.12072	NA	ENSECAT00000019421	-0.366246	6.82657	-4.04254	0.00109148	1	-1.6028
hsa-let-7b-5p	SLC38A2	1.12072	NA	ENSECAT00000016020	-0.255789	10.9217	-1.76078	0.0989297	1	-5.95325
hsa-let-7b-5p	XRN1	1.12072	NA	ENSECAT00000008777	-0.1119	8.8185	-1.16189	0.263687	1	-6.76304
hsa-let-7b-5p	MIOS	1.12072	NA	ENSECAT00000023405	0.218122	7.01584	4.24392	0.000728348	1	-1.19351
hsa-let-7b-5p	ENSECAT00000011754	1.12072	NA	ENSECAT00000011754	0.709094	11.7069	3.36514	0.0043233	1	-2.98167
hsa-let-7b-5p	CHPF2	1.12072	NA	ENSECAT00000016706	-0.271116	13.2048	-4.09242	0.000987138	1	-1.50128
hsa-let-7b-5p	ENSECAT00000018036	1.12072	NA	ENSECAT00000018036	-0.572279	7.71589	-4.68424	0.000304577	1	-0.306698
hsa-let-7b-5p	LOC100066871	1.12072	NA	ENSECAT00000008735	-0.0162418	6.22717	-0.450086	0.659175	1	-7.34322
hsa-let-7b-5p	DDX49	1.12072	NA	ENSECAT00000013072	0.511932	7.65801	4.66048	0.000319082	1	-0.354161
hsa-let-7b-5p	CCNJ	1.12072	NA	ENSECAT00000016852	0.0485698	6.43556	1.18937	0.253037	1	-6.7316
hsa-let-7b-5p	LOC100062980	1.12072	NA	ENSECAT00000015662	0.0204885	6.67841	0.360543	0.723538	1	-7.38141
hsa-let-7b-5p	TBC1D13	1.12072	NA	ENSECAT00000007994	-0.0169291	6.46933	-0.511489	0.616559	1	-7.31229
hsa-let-7b-5p	ENSECAT00000009440	1.12072	NA	ENSECAT00000009440	0.811238	7.95964	3.67695	0.00228991	1	-2.3481
hsa-let-7b-5p	RBFOX1	1.12072	NA	XM_001502559	0.0103656	6.13244	0.529635	0.604224	1	-7.30242
hsa-let-7b-5p	PPP1R12C	1.12072	NA	ENSECAT00000004078	0.37261	7.9772	2.56338	0.021795	1	-4.55955
hsa-let-7b-5p	LOC100063596	1.12072	NA	ENSECAT00000015759	-0.172148	8.23152	-2.42264	0.028734	1	-4.82203
hsa-let-7b-5p	LOC100630132	1.12072	NA	ENSECAT00000013870	0.171785	6.53106	2.76198	0.0146785	1	-4.17988
hsa-let-7b-5p	LOC100058595	1.12072	NA	ENSECAT00000018450	0.324264	12.2028	1.65748	0.118474	1	-6.11
hsa-let-7b-5p	LOC100057984	1.12072	NA	ENSECAT00000011552	0.169982	6.92674	2.53976	0.0228355	1	-4.60402
hsa-let-7b-5p	PIGG	1.12072	NA	ENSECAT00000008955	0.0305219	7.78453	0.65732	0.521073	1	-7.22369
hsa-let-7b-5p	BCOR	1.12072	NA	ENSECAT00000006761	0.0488544	7.17844	0.666464	0.515376	1	-7.21744
hsa-let-7b-5p	NSUN2	1.12072	NA	ENSECAT00000017519	0.210135	8.58622	2.94046	0.0102488	1	-3.83114
hsa-let-7b-5p	CDKAL1	1.12072	NA	ENSECAT00000026881	0.243861	6.66792	4.91552	0.000194265	1	0.152773
hsa-let-7b-5p	ENSECAT00000023255	1.12072	NA	ENSECAT00000023255	-0.0452621	6.71608	-0.865709	0.400474	1	-7.06133
hsa-let-7b-5p	LOC100053524	1.12072	NA	ENSECAT00000026702	0.19504	8.94043	2.17623	0.0461701	1	-5.26543
hsa-let-7b-5p	LOC100049921	1.12072	NA	ENSECAT00000008630	0.202571	8.659	2.65179	0.0182905	1	-4.39176
hsa-let-7b-5p	CPSF3L	1.12072	NA	ENSECAT00000025203	0.933397	9.60938	3.71989	0.00209839	1	-2.26059
hsa-let-7b-5p	LOC100071319	1.12072	NA	ENSECAT00000018798	-0.0221995	6.39747	-0.511254	0.61672	1	-7.31242
hsa-let-7b-5p	LOC100051855	1.12072	NA	ENSECAT00000022632	0.554406	10.3393	4.43417	0.000498566	1	-0.808678
hsa-let-7b-5p	PDPR	1.12072	NA	ENSECAT00000025522	-0.0135464	6.41731	-0.242195	0.811955	1	-7.41912
hsa-let-7b-5p	OXR1	1.12072	NA	ENSECAT00000024127	-0.109971	9.10887	-1.41486	0.177815	1	-6.45159
hsa-let-7b-5p	LOC100049940	1.12072	NA	ENSECAT00000024483	0.380129	8.36408	5.24972	0.000102596	1	0.806997
hsa-let-7b-5p	ARHGAP17	1.12072	NA	ENSECAT00000018457	0.302636	11.5412	3.34828	0.0044745	1	-3.01576
hsa-let-7b-5p	LOC100054646	1.12072	NA	ENSECAT00000016834	0.0103438	6.22944	0.336661	0.741101	1	-7.39019
hsa-let-7b-5p	LOC100054802	1.12072	NA	ENSECAT00000012179	-0.00134969	7.67912	-0.0222327	0.98256	1	-7.45
hsa-let-7b-5p	LOC100066456	1.12072	NA	ENSECAT00000022843	0.0236858	6.72312	0.530341	0.603747	1	-7.30203
hsa-let-7b-5p	RNMTL1	1.12072	NA	ENSECAT00000026239	0.110802	6.54015	2.16858	0.0468449	1	-5.27883
hsa-let-7b-5p	SETD5	1.12072	NA	ENSECAT00000018021	-0.288868	11.9797	-4.36814	0.000568446	1	-0.941986
hsa-let-7b-5p	BBS7	1.12072	NA	ENSECAT00000025760	0.117089	7.35871	2.07931	0.0554133	1	-5.43326
hsa-let-7b-5p	LOC100058183	1.12072	NA	ENSECAT00000025093	-0.0536257	10.5398	-0.54974	0.590702	1	-7.2911
hsa-let-7b-5p	LOC100066400	1.12072	NA	ENSECAT00000022585	0.189399	8.62956	2.30694	0.0359617	1	-5.033
hsa-let-7b-5p	LSG1	1.12072	NA	ENSECAT00000019119	0.279213	8.44578	3.30084	0.00492885	1	-3.11158
hsa-let-7b-5p	TMEM63B	1.12072	NA	ENSECAT00000014409	-0.102433	6.42261	-2.50866	0.0242778	1	-4.66232
hsa-let-7b-5p	LOC100070190	1.12072	NA	ENSECAT00000014947	-0.224348	7.34964	-4.55515	0.000392485	1	-0.565206
hsa-let-7b-5p	DHTKD1	1.12072	NA	ENSECAT00000009772	0.021567	6.20218	0.76166	0.458236	1	-7.14753
hsa-let-7b-5p	FOXRED1	1.12072	NA	ENSECAT00000023987	0.186371	6.48876	2.79242	0.0138094	1	-4.12086
hsa-let-7b-5p	LOC100062531	1.12072	NA	ENSECAT00000000274	-0.121225	10.1706	-1.70209	0.109656	1	-6.04309
hsa-let-7b-5p	UBE2Q1	1.12072	NA	ENSECAT00000017906	-0.239553	13.3877	-3.75406	0.00195754	1	-2.1909
hsa-let-7b-5p	LOC100054829	1.12072	NA	ENSECAT00000003338	-0.151012	13.1418	-1.44407	0.169568	1	-6.41259
hsa-let-7b-5p	ENSECAT00000017149	1.12072	NA	ENSECAT00000017149	0.145749	7.11892	1.47193	0.161997	1	-6.37481
hsa-let-7b-5p	LOC100068435	1.12072	NA	ENSECAT00000020999	0.0438555	6.40839	1.40063	0.181954	1	-6.4704
hsa-let-7b-5p	LOC100052252	1.12072	NA	XM_001488318	0.374783	7.12128	4.75589	0.000264794	1	-0.163817
hsa-let-7b-5p	LOC100066877	1.12072	NA	ENSECAT00000009093	0.12764	7.06084	1.29213	0.216137	1	-6.60879
hsa-let-7b-5p	LOC100060252	1.12072	NA	ENSECAT00000015638	0.0684811	6.65576	0.678825	0.507732	1	-7.20885
hsa-let-7b-5p	IARS2	1.12072	NA	ENSECAT00000024407	-0.0626871	9.15689	-1.01132	0.328124	1	-6.92417
hsa-let-7b-5p	ENSECAT00000002798	1.12072	NA	ENSECAT00000002798	-0.18805	8.67137	-1.01202	0.327796	1	-6.92345
hsa-let-7b-5p	POLR3B	1.12072	NA	ENSECAT00000020268	0.260703	6.99284	3.1827	0.00626964	1	-3.34925
hsa-let-7b-5p	ODZ1	1.12072	NA	ENSECAT00000021799	-0.0113388	6.23521	-0.527624	0.605585	1	-7.30353
hsa-let-7b-5p	A_69_P126451	1.12072	NA	A_69_P126451	0.229452	6.42768	3.96936	0.00126524	1	-1.75188
hsa-let-7b-5p	CNDP2	1.12072	NA	ENSECAT00000020236	1.07089	10.2382	2.82564	0.0129181	1	-4.05623
hsa-let-7b-5p	RIOK2	1.12072	NA	ENSECAT00000019853	0.14868	8.65266	2.08278	0.0550541	1	-5.42731
hsa-let-7b-5p	ENSECAT00000006408	1.12072	NA	ENSECAT00000006408	0.329894	6.63089	4.0471	0.0010815	1	-1.59352
hsa-let-7b-5p	UTP6	1.12072	NA	ENSECAT00000024081	0.412314	8.94635	4.96788	0.000175614	1	0.256062
hsa-let-7b-5p	ENSECAT00000000414	1.12072	NA	ENSECAT00000000414	0.233818	7.07386	1.53086	0.146907	1	-6.29315
hsa-let-7b-5p	ENSECAT00000015766	1.12072	NA	ENSECAT00000015766	0.131328	6.80846	3.38962	0.00411281	1	-2.93213
hsa-let-7b-5p	ENSECAT00000017280	1.12072	NA	ENSECAT00000017280	-0.230944	8.44833	-2.19433	0.0446112	1	-5.23365
hsa-let-7b-5p	LRRC8A	1.12072	NA	ENSECAT00000013977	0.0253438	7.24493	0.220579	0.828436	1	-7.42442
hsa-let-7b-5p	ENSECAT00000018556	1.12072	NA	ENSECAT00000018556	-0.0662335	7.87422	-0.817676	0.426518	1	-7.10238
hsa-let-7b-5p	DPYSL5	1.12072	NA	ENSECAT00000026494	-0.0917171	6.67599	-1.4059	0.180413	1	-6.46345
hsa-let-7b-5p	ENSECAT00000013522	1.12072	NA	ENSECAT00000013522	0.366131	9.68002	4.71699	0.00028568	1	-0.241331
hsa-let-7b-5p	LOC100072797	1.12072	NA	ENSECAT00000010791	0.0253907	6.5081	0.240896	0.812943	1	-7.41945
hsa-let-7b-5p	LOC100072795	1.12072	NA	ENSECAT00000018154	-0.23249	8.46648	-2.21493	0.0428968	1	-5.19732
hsa-let-7b-5p	LOC100058361	1.12072	NA	ENSECAT00000019698	0.423608	8.51055	4.75695	0.000264246	1	-0.161703
hsa-let-7b-5p	RALGAPB	1.12072	NA	ENSECAT00000006536	-0.46323	9.54428	-4.58064	0.000373268	1	-0.514064
hsa-let-7b-5p	NHSL1	1.12072	NA	ENSECAT00000013571	-0.227507	6.5436	-3.57881	0.00279652	1	-2.54798
hsa-let-7b-5p	SCYL1	1.12072	NA	ENSECAT00000008049	0.177679	12.8795	3.39674	0.00405352	1	-2.91771
hsa-let-7b-5p	SCAF4	1.12072	NA	ENSECAT00000015348	-0.216176	9.20779	-2.41784	0.0290046	1	-4.83088
hsa-let-7b-5p	CD469375	1.12072	NA	CD469375	0.463427	7.72014	2.16209	0.0474235	1	-5.29017
hsa-let-7b-5p	ENSECAT00000021254	1.12072	NA	ENSECAT00000021254	-0.532239	11.3773	-3.06437	0.0079742	1	-3.5857
hsa-let-7b-5p	XPO5	1.12072	NA	ENSECAT00000003174	0.0524864	6.36041	1.00264	0.332157	1	-6.93287
hsa-let-7b-5p	MIB1	1.12072	NA	ENSECAT00000025536	0.0507835	6.73059	0.899394	0.382852	1	-7.03129
hsa-let-7b-5p	PDP2	1.12072	NA	NM_001257150	0.0256877	6.31152	0.332881	0.743895	1	-7.39153
hsa-let-7b-5p	ZNF687	1.12072	NA	ENSECAT00000006166	-0.0133315	6.59543	-0.272058	0.789338	1	-7.41098
hsa-let-7b-5p	LOC100066648	1.12072	NA	ENSECAT00000012277	-0.0493474	6.3238	-1.14794	0.269222	1	-6.77875
hsa-let-7b-5p	LOC100069975	1.12072	NA	ENSECAT00000009618	0.140662	6.58972	2.712	0.016222	1	-4.27634
hsa-let-7b-5p	ZNF317	1.12072	NA	ENSECAT00000023477	0.104913	6.86033	1.51883	0.149888	1	-6.31001
hsa-let-7b-5p	NCOA5	1.12072	NA	ENSECAT00000016312	-0.121525	6.95703	-2.48867	0.0252506	1	-4.69964
hsa-let-7b-5p	LOC100062246	1.12072	NA	ENSECAT00000011785	0.216911	7.39947	1.64434	0.121186	1	-6.12949
hsa-let-7b-5p	MESDC1	1.12072	NA	NM_001256943	0.396986	9.40765	5.13323	0.000127963	1	0.580352
hsa-let-7b-5p	LOC100051927	1.12072	NA	ENSECAT00000010901	0.879787	8.43289	3.24631	0.0055081	1	-3.22146
hsa-let-7b-5p	LOC100629176	1.12072	NA	ENSECAT00000017281	0.315396	11.5213	4.6448	0.00032905	1	-0.385532
hsa-let-7b-5p	ENSECAT00000027035	1.12072	NA	ENSECAT00000027035	-0.275159	7.67434	-3.18022	0.00630141	1	-3.35423
hsa-let-7b-5p	GALNT11	1.12072	NA	ENSECAT00000022085	0.162194	7.52476	1.61722	0.126952	1	-6.16934
hsa-let-7b-5p	LOC100069884	1.12072	NA	ENSECAT00000013493	0.176382	7.24199	2.9763	0.00953225	1	-3.76039
hsa-let-7b-5p	DNAJC1	1.12072	NA	ENSECAT00000007975	-0.283163	8.98039	-4.12985	0.000915558	1	-1.42516
hsa-let-7b-5p	LOC100072272	1.12072	NA	ENSECAT00000025725	-0.135991	6.64868	-2.13648	0.0497736	1	-5.33475
hsa-let-7b-5p	ZFP106	1.12072	NA	ENSECAT00000025152	0.117522	6.99975	2.0252	0.0612849	1	-5.52513
hsa-let-7b-5p	GZF1	1.12072	NA	ENSECAT00000011768	0.00885914	6.55689	0.0743306	0.941743	1	-7.44732
hsa-let-7b-5p	ANAPC1	1.12072	NA	ENSECAT00000007536	0.298736	8.19002	4.6531	0.000323734	1	-0.368921
hsa-let-7b-5p	LOC100053305	1.12072	NA	ENSECAT00000015568	0.353622	7.97107	1.36576	0.192423	1	-6.51581
hsa-let-7b-5p	TUT1	1.12072	NA	ENSECAT00000009791	0.323254	10.9017	3.1891	0.00618852	1	-3.33641
hsa-let-7b-5p	LOC100063133	1.12072	NA	ENSECAT00000023181	0.294787	7.61837	2.05808	0.0576523	1	-5.46946
hsa-let-7b-5p	NT5DC2	1.12072	NA	ENSECAT00000017118	-0.156836	9.29152	-0.697565	0.496269	1	-7.19556
hsa-let-7b-5p	LOC100054027	1.12072	NA	ENSECAT00000007323	0.893961	8.58368	5.64091	4.94895e-05	1	1.55634
hsa-let-7b-5p	NOL6	1.12072	NA	ENSECAT00000008600	0.0752009	6.35362	2.10362	0.0529468	1	-5.39155
hsa-let-7b-5p	ENSECAT00000025398	1.12072	NA	ENSECAT00000025398	-0.404186	8.52527	-2.47491	0.0259414	1	-4.72525
hsa-let-7b-5p	LOC100065757	1.12072	NA	ENSECAT00000020670	-0.0250704	6.58141	-0.537096	0.599188	1	-7.29827
hsa-let-7b-5p	LOC100069874	1.12072	NA	ENSECAT00000018919	0.0778187	6.34267	3.09741	0.00745681	1	-3.51986
hsa-let-7b-5p	LOC100052155	1.12072	NA	ENSECAT00000008211	0.38029	6.8416	3.38862	0.00412118	1	-2.93415
hsa-let-7b-5p	LOC100070992	1.12072	NA	ENSECAT00000021787	0.520025	10.2491	2.4862	0.0253731	1	-4.70423
hsa-let-7b-5p	LOC100054827	1.12072	NA	ENSECAT00000012243	0.749561	8.72332	5.23423	0.000105643	1	0.776961
hsa-let-7b-5p	LOC100056136	1.12072	NA	ENSECAT00000008271	-0.399262	10.0442	-2.92334	0.0106094	1	-3.86485
hsa-let-7b-5p	FTO	1.12072	NA	ENSECAT00000024522	0.0476951	6.31319	0.707863	0.490035	1	-7.18811
hsa-let-7b-5p	LOC100059920	1.12072	NA	ENSECAT00000005051	0.605352	7.93768	5.17189	0.000118894	1	0.655735
hsa-let-7b-5p	WDR25	1.12072	NA	ENSECAT00000010511	0.152374	6.54645	3.0282	0.00858118	1	-3.65759
hsa-let-7b-5p	ADIPOR2	1.12072	NA	NM_001163830	0.279699	9.45648	1.44732	0.168668	1	-6.4082
hsa-let-7b-5p	ENSECAT00000013238	1.12072	NA	ENSECAT00000013238	0.209419	7.092	3.01845	0.00875245	1	-3.67694
hsa-let-7b-5p	LIN28A	1.12072	NA	ENSECAT00000021526	-0.643374	7.38873	-5.44009	7.17719e-05	1	1.17399
hsa-let-7b-5p	NARS2	1.12072	NA	ENSECAT00000018860	0.146265	6.67273	2.37969	0.0312401	1	-4.90089
hsa-let-7b-5p	LOC100065597	1.12072	NA	ENSECAT00000005840	0.394279	8.07481	1.82382	0.0884473	1	-5.85454
hsa-let-7b-5p	LOC100056074	1.12072	NA	ENSECAT00000016826	-0.232219	12.0596	-0.686697	0.502898	1	-7.20331
hsa-let-7b-5p	ENSECAT00000024150	1.12072	NA	ENSECAT00000024150	-0.0187436	6.27349	-0.415229	0.683934	1	-7.35906
hsa-let-7b-5p	LOC100055343	1.12072	NA	ENSECAT00000022012	0.276581	7.73251	1.97415	0.0673421	1	-5.61058
hsa-let-7b-5p	LOC100054687	1.12072	NA	ENSECAT00000001114	-0.0211788	6.21034	-0.642163	0.530595	1	-7.23388
hsa-let-7b-5p	LOC100072283	1.12072	NA	ENSECAT00000006359	-0.053145	6.34512	-1.94045	0.0716319	1	-5.66627
hsa-let-7b-5p	LOC100071427	1.12072	NA	ENSECAT00000027146	0.251847	6.96413	2.46223	0.0265939	1	-4.7488
hsa-let-7b-5p	WLS	1.12072	NA	ENSECAT00000012899	-0.117645	7.56061	-0.84448	0.411852	1	-7.07974
hsa-let-7b-5p	LOC100071386	1.12072	NA	ENSECAT00000018426	0.0183658	6.28502	0.587989	0.56541	1	-7.26845
hsa-let-7b-5p	DOCK5	1.12072	NA	ENSECAT00000025964	-0.160193	7.57748	-1.5209	0.149371	1	-6.30712
hsa-let-7b-5p	FOXRED2	1.12072	NA	ENSECAT00000017890	0.00798928	6.18637	0.1969	0.846585	1	-7.42966
hsa-let-7b-5p	LOC100070332	1.12072	NA	ENSECAT00000017674	0.820731	7.4432	5.25743	0.000101113	1	0.821946
hsa-let-7b-5p	LOC100059510	1.12072	NA	ENSECAT00000020682	-0.0407695	7.15448	-0.602042	0.556263	1	-7.25976
hsa-let-7b-5p	LOC100071372	1.12072	NA	ENSECAT00000024846	0.119459	8.25188	2.05741	0.0577241	1	-5.4706
hsa-let-7b-5p	ENSECAT00000022006	1.12072	NA	ENSECAT00000022006	0.213156	7.25025	1.4482	0.168426	1	-6.40701
hsa-let-7b-5p	EDEM3	1.12072	NA	ENSECAT00000019777	-0.193684	7.27098	-1.90458	0.0764692	1	-5.72494
hsa-let-7b-5p	LOC100071637	1.12072	NA	ENSECAT00000020113	0.0909664	6.39852	3.15665	0.00661087	1	-3.40145
hsa-let-7b-5p	TRABD	1.12072	NA	ENSECAT00000023837	-0.651044	8.94463	-3.60777	0.00263627	1	-2.48902
hsa-let-7b-5p	LOC100055807	1.12072	NA	ENSECAT00000018409	0.236249	8.13025	4.1034	0.000965565	1	-1.47894
hsa-let-7b-5p	LOC100062278	1.12072	NA	ENSECAT00000006984	0.586222	8.35157	3.46608	0.00351901	1	-2.77711
hsa-let-7b-5p	LOC100146676	1.12072	NA	ENSECAT00000016161	0.304222	7.23665	4.88249	0.000207072	1	0.0874691
hsa-let-7b-5p	INTS5	1.12072	NA	ENSECAT00000018225	-0.0745591	8.0159	-1.03188	0.318705	1	-6.90329
hsa-let-7b-5p	SLC25A32	1.12072	NA	ENSECAT00000023585	0.105226	6.63747	1.56907	0.137772	1	-6.23897
hsa-let-7b-5p	GDPD5	1.12072	NA	ENSECAT00000010667	-0.135079	7.23291	-0.91775	0.373473	1	-7.01448
hsa-let-7b-5p	LOC100068290	1.12072	NA	ENSECAT00000023594	-0.104506	6.74414	-2.12906	0.0504746	1	-5.34762
hsa-let-7b-5p	LOC100053141	1.12072	NA	ENSECAT00000020284	-0.0346364	7.01114	-0.536811	0.59938	1	-7.29843
hsa-let-7b-5p	LOC100052541	1.12072	NA	ENSECAT00000000333	-0.188001	11.1381	-2.4915	0.0251104	1	-4.69436
hsa-let-7b-5p	LOC100056147	1.12072	NA	ENSECAT00000008958	-0.0503971	9.21457	-0.405959	0.690585	1	-7.36307
hsa-let-7b-5p	LOC100069565	1.12072	NA	ENSECAT00000016606	0.0914518	6.95199	2.29278	0.0369564	1	-5.05851
hsa-let-7b-5p	LOC100069122	1.12072	NA	ENSECAT00000011695	0.0830839	7.83471	1.17631	0.258055	1	-6.74661
hsa-let-7b-5p	LOC100065643	1.12072	NA	ENSECAT00000020904	0.175091	6.97344	4.46555	0.000468506	1	-0.745432
hsa-let-7b-5p	ANTXR1	1.12072	NA	ENSECAT00000007618	-0.0531444	6.33619	-1.13677	0.273718	1	-6.79123
hsa-let-7b-5p	POLR1B	1.12072	NA	ENSECAT00000010844	0.289937	7.63848	3.73538	0.00203332	1	-2.229
hsa-let-7b-5p	FAM96A	1.12072	NA	NM_001099442	-0.0991589	8.67363	-1.16	0.264432	1	-6.76517
hsa-let-7b-5p	LOC100073252	1.12072	NA	ENSECAT00000024865	0.350121	7.87148	5.58573	5.47824e-05	1	1.45178
hsa-let-7b-5p	LOC100066171	1.12072	NA	ENSECAT00000009397	0.812954	7.90478	5.22896	0.000106702	1	0.766725
hsa-let-7b-5p	LOC100054686	1.12072	NA	ENSECAT00000021535	0.0216674	11.5816	0.408134	0.689022	1	-7.36214
hsa-let-7b-5p	ENSECAT00000010013	1.12072	NA	ENSECAT00000010013	0.100625	8.24163	1.09156	0.292489	1	-6.84066
hsa-let-7b-5p	GFM2	1.12072	NA	ENSECAT00000007723	0.333254	9.04644	4.18333	0.000822327	1	-1.31647
hsa-let-7b-5p	LOC100053610	1.12072	NA	ENSECAT00000025313	0.00624202	6.46778	0.107015	0.916215	1	-7.44417
hsa-let-7b-5p	ENSECAT00000019865	1.12072	NA	ENSECAT00000019865	-0.0667344	6.82528	-1.26543	0.225288	1	-6.64149
hsa-let-7b-5p	IL17RC	1.12072	NA	ENSECAT00000009909	-0.00658199	6.26743	-0.173553	0.86457	1	-7.43425
hsa-let-7b-5p	PLXDC2	1.12072	NA	ENSECAT00000018697	-0.208391	7.54131	-1.61219	0.128049	1	-6.1767
hsa-let-7b-5p	ENSECAT00000010080	1.12072	NA	ENSECAT00000010080	0.0982603	7.04042	2.01946	0.0619403	1	-5.5348
hsa-let-7b-5p	LOC100073201	1.12072	NA	ENSECAT00000017544	-0.162499	10.6549	-2.38783	0.0307499	1	-4.88599
hsa-let-7b-5p	LOC100063989	1.12072	NA	ENSECAT00000026211	-0.22925	6.6104	-4.58517	0.000369953	1	-0.504973
hsa-let-7b-5p	LOC100147619	1.12072	NA	ENSECAT00000008254	-0.454939	11.2397	-1.27166	0.223126	1	-6.6339
hsa-let-7b-5p	ADCK2	1.12072	NA	ENSECAT00000025673	-0.0705757	7.68301	-1.78276	0.0951552	1	-5.91907
hsa-let-7b-5p	DHX57	1.12072	NA	ENSECAT00000020196	0.251794	6.90131	4.62929	0.000339222	1	-0.416577
hsa-let-7b-5p	YTHDC1	1.12072	NA	ENSECAT00000019810	-0.373659	8.74861	-2.93662	0.0103287	1	-3.83871
hsa-let-7b-5p	NEK9	1.12072	NA	ENSECAT00000019965	-0.322882	6.69648	-4.5832	0.000371392	1	-0.508929
hsa-let-7b-5p	LOC100070452	1.12072	NA	ENSECAT00000013223	-0.0660198	8.45874	-0.416027	0.683363	1	-7.35871
hsa-let-7b-5p	ENSECAT00000000215	1.12072	NA	ENSECAT00000000215	-0.113376	6.71348	-1.41764	0.177018	1	-6.44792
hsa-let-7b-5p	LOC100067604	1.12072	NA	ENSECAT00000002710	0.822878	7.84694	5.02642	0.000156936	1	0.371208
hsa-let-7b-5p	LOC100050596	1.12072	NA	ENSECAT00000013178	0.428724	7.3175	5.13579	0.000127341	1	0.585346
hsa-let-7b-5p	LOC100051531	1.12072	NA	ENSECAT00000006971	0.222526	6.52777	2.20856	0.0434198	1	-5.20856
hsa-let-7b-5p	ENSECAT00000004852	1.12072	NA	ENSECAT00000004852	0.10046	6.18631	1.00951	0.328959	1	-6.92598
hsa-let-7b-5p	TOE1	1.12072	NA	ENSECAT00000024892	0.453633	7.49412	2.42888	0.0283866	1	-4.81053
hsa-let-7b-5p	BTBD9	1.12072	NA	ENSECAT00000019466	-0.14847	7.82435	-1.69869	0.110307	1	-6.04823
hsa-let-7b-5p	CX603553	1.12072	NA	CX603553	0.0804665	8.62856	1.33028	0.203575	1	-6.56112
hsa-let-7b-5p	RFFL	1.12072	NA	ENSECAT00000016306	-0.027124	8.97671	-0.158876	0.875916	1	-7.43684
hsa-let-7b-5p	GABPB2	1.12072	NA	ENSECAT00000015504	0.029156	7.54204	0.366619	0.719095	1	-7.37908
hsa-let-7b-5p	TBC1D20	1.12072	NA	ENSECAT00000018391	0.097233	6.85508	0.834642	0.417197	1	-7.08812
hsa-let-7b-5p	PIGU	1.12072	NA	ENSECAT00000018743	0.257583	7.4515	1.99598	0.064688	1	-5.57419
hsa-let-7b-5p	LOC100146169	1.12072	NA	ENSECAT00000000261	0.0868913	6.7198	2.0165	0.0622811	1	-5.53979
hsa-let-7b-5p	LOC100062781	1.12072	NA	ENSECAT00000018129	-0.105396	7.31371	-1.46116	0.164889	1	-6.38947
hsa-let-7b-5p	LOC100064934	1.12072	NA	ENSECAT00000026084	0.182747	10.1915	1.37178	0.190582	1	-6.50804
hsa-let-7b-5p	E2F7	1.12072	NA	ENSECAT00000018971	0.0293881	6.28667	0.703026	0.492957	1	-7.19162
hsa-let-7b-5p	LOC100055424	1.12072	NA	ENSECAT00000014900	-0.0182708	7.69046	-0.196137	0.847172	1	-7.42982
hsa-let-7b-5p	LOC100058489	1.12072	NA	ENSECAT00000022248	0.198554	8.50572	2.5904	0.0206606	1	-4.50849
hsa-let-7b-5p	DAB2IP	1.12072	NA	ENSECAT00000026874	-0.0253168	6.21725	-0.771888	0.452337	1	-7.13951
hsa-let-7b-5p	HQ890242	1.12072	NA	HQ890242	-0.171264	7.63466	-2.18089	0.0457642	1	-5.25726
hsa-let-7b-5p	LOC100629528	1.12072	NA	ENSECAT00000008501	0.0107464	6.73159	0.249682	0.806267	1	-7.41716
hsa-let-7b-5p	LOC100061076	1.12072	NA	ENSECAT00000006134	-0.0146873	6.30439	-0.421545	0.679419	1	-7.35628
hsa-let-7b-5p	LOC100067902	1.12072	NA	XM_001497835	-0.0336547	6.13578	-1.27726	0.221196	1	-6.62706
hsa-let-7b-5p	USP54	1.12072	NA	ENSECAT00000013867	0.023516	6.24201	0.940288	0.362173	1	-6.99343
hsa-let-7b-5p	TMTC3	1.12072	NA	ENSECAT00000021950	0.0936663	6.38768	2.55517	0.0221512	1	-4.57502
hsa-let-7b-5p	TMEM201	1.12072	NA	ENSECAT00000016850	-0.0260113	6.21573	-1.10971	0.28484	1	-6.82102
hsa-let-7b-5p	TXLNA	1.12072	NA	ENSECAT00000020582	0.0404051	6.53925	1.25833	0.227773	1	-6.65009
hsa-let-7b-5p	ENSECAT00000006265	1.12072	NA	ENSECAT00000006265	0.0994456	7.15808	2.22509	0.0420732	1	-5.17933
hsa-let-7b-5p	UNC13D	1.12072	NA	ENSECAT00000018291	-0.00699843	7.49553	-0.0587518	0.953936	1	-7.44843
hsa-let-7b-5p	PDE12	1.12072	NA	ENSECAT00000005601	-0.234399	8.03952	-2.47284	0.0260468	1	-4.7291
hsa-let-7b-5p	TUBB2A	1.12072	NA	ENSECAT00000021476	0.497976	8.54182	2.40039	0.0300075	1	-4.86296
hsa-let-7b-5p	LOC100059354	1.12072	NA	ENSECAT00000016269	-0.347106	8.85859	-2.74616	0.0151509	1	-4.21047
hsa-let-7b-5p	ENSECAT00000010920	1.12072	NA	ENSECAT00000010920	-0.0941639	7.53378	-0.600628	0.55718	1	-7.26064
hsa-let-7b-5p	FOXK1	1.12072	NA	ENSECAT00000015842	-0.00615816	6.80773	-0.0817156	0.935968	1	-7.44671
hsa-let-7b-5p	SLC35F1	1.12072	NA	ENSECAT00000011711	-0.105792	6.44037	-2.43884	0.0278395	1	-4.79213
hsa-let-7b-5p	LOC100066022	1.12072	NA	ENSECAT00000009998	0.24683	7.33646	3.06218	0.00800963	1	-3.59005
hsa-let-7b-5p	LOC100063134	1.12072	NA	ENSECAT00000018585	-0.0703496	6.53063	-2.10893	0.0524217	1	-5.3824
hsa-let-7b-5p	ANKRD52	1.12072	NA	ENSECAT00000010835	-0.0493319	6.94078	-0.633359	0.53617	1	-7.23969
hsa-let-7b-5p	LOC100059733	1.12072	NA	ENSECAT00000009033	0.04012	6.35392	1.0932	0.291791	1	-6.8389
hsa-let-7b-5p	LOC100050323	1.12072	NA	ENSECAT00000011458	0.249609	9.64088	5.03559	0.000154201	1	0.38921
hsa-let-7b-5p	ENSECAT00000009312	1.12072	NA	ENSECAT00000009312	0.230529	12.7022	3.23817	0.00560017	1	-3.23784
hsa-let-7b-5p	LOC100069087	1.12072	NA	ENSECAT00000013645	-0.0688335	6.26713	-1.51562	0.150692	1	-6.3145
hsa-let-7b-5p	ENSECAT00000002752	1.12072	NA	ENSECAT00000002752	-0.00107999	7.97261	-0.0207556	0.983718	1	-7.45003
hsa-let-7b-5p	RNASE10	1.12072	NA	NM_001163987	-0.00384207	6.22371	-0.176138	0.862575	1	-7.43377
hsa-let-7b-5p	LOC100054435	1.12072	NA	XM_001500450	0.127886	6.72681	2.4698	0.0262028	1	-4.73476
hsa-let-7b-5p	LOC100056289	1.12072	NA	ENSECAT00000024398	-0.0819989	6.306	-1.45694	0.166034	1	-6.3952
hsa-let-7b-5p	LOC100066260	1.12072	NA	ENSECAT00000022282	-0.0901871	6.55986	-1.63086	0.124023	1	-6.14935
hsa-let-7b-5p	RBM12B	1.12072	NA	NM_001256920	0.0869476	7.67175	1.44397	0.169594	1	-6.41272
hsa-let-7b-5p	ANXA8L1	1.12072	NA	ENSECAT00000021769	-0.0429079	6.33974	-1.47316	0.161668	1	-6.37313
hsa-let-7b-5p	LOC100061320	1.12072	NA	ENSECAT00000000567	-0.199494	6.91242	-2.96115	0.00982894	1	-3.79032
hsa-let-7b-5p	OCLN	1.12072	NA	ENSECAT00000009536	-0.0111438	6.22788	-0.357678	0.725637	1	-7.38249
hsa-let-7b-5p	JL621144	1.12072	NA	JL621144	0.236051	10.362	2.16542	0.0471255	1	-5.28435
hsa-let-7c	LOC100068097	1.12605	NA	ENSECAT00000023507	0.277525	9.38268	2.71605	0.0160914	1	-4.26855
hsa-let-7c	LOC100056593	1.12605	NA	ENSECAT00000022123	0.0837575	6.42597	2.34692	0.0332895	1	-4.96063
hsa-let-7c	LOC100055807	1.12605	NA	ENSECAT00000018409	0.236249	8.13025	4.1034	0.000965565	1	-1.47894
hsa-let-7d-3p	ENSECAT00000011554	-0.717614	NA	ENSECAT00000011554	-0.0657725	6.43701	-1.71643	0.106946	1	-6.02133
hsa-let-7d-5p	DLC1	0.998708	-1.67541	ENSECAT00000014918	-1.67541	8.73625	-14.962	2.45246e-10	5.98768e-06	14.1212
hsa-let-7d-5p	LOC100053042	0.998708	0.673642	ENSECAT00000000457	0.673642	12.6076	14.5474	3.625e-10	8.85043e-06	13.7263
hsa-let-7d-5p	BUB3	0.998708	0.476921	ENSECAT00000010297	0.476921	9.34787	13.2742	1.28308e-09	3.13265e-05	12.443
hsa-let-7d-5p	GPR137B	0.998708	-1.42926	ENSECAT00000021144	-1.42926	10.0912	-12.8624	1.97465e-09	4.8211e-05	12.0034
hsa-let-7d-5p	THBS1	0.998708	-1.57655	ENSECAT00000009707	-1.57655	8.13678	-12.8363	2.03021e-09	4.95676e-05	11.9751
hsa-let-7d-5p	LOC100069214	0.998708	0.700748	ENSECAT00000000440	0.700748	12.2135	11.9203	5.54162e-09	0.000135299	10.9479
hsa-let-7d-5p	ZBTB39	0.998708	0.391677	NM_001256905	0.391677	7.10982	11.6929	7.18122e-09	0.000175329	10.6821
hsa-let-7d-5p	A_69_P108976	0.998708	-1.13465	A_69_P108976	-1.13465	10.3662	-9.247	1.55578e-07	0.00379843	7.51317
hsa-let-7d-5p	RFX5	0.998708	0.544226	ENSECAT00000026716	0.544226	7.67962	8.61878	3.77796e-07	0.00922388	6.59565
hsa-let-7d-5p	LOC100058806	0.998708	0.770812	ENSECAT00000020937	0.770812	10.9887	8.56238	4.10015e-07	0.0100105	6.51098
hsa-let-7d-5p	LOC100630720	0.998708	0.839929	ENSECAT00000019192	0.839929	11.2897	8.16859	7.33706e-07	0.0179134	5.90876
hsa-let-7d-5p	ENSECAT00000010936	0.998708	-0.56263	ENSECAT00000010936	-0.56263	10.3358	-7.69019	1.52614e-06	0.0372607	5.15066
hsa-let-7d-5p	CEP120	0.998708	-0.383436	ENSECAT00000023631	-0.383436	6.76637	-7.62736	1.68382e-06	0.0411105	5.04889
hsa-let-7d-5p	TMEM135	0.998708	-0.408754	ENSECAT00000007695	-0.408754	7.00153	-7.5859	1.79721e-06	0.0438788	4.98143
hsa-let-7d-5p	LOC100061903	0.998708	NA	ENSECAT00000004857	-1.50727	8.11878	-7.16825	3.50819e-06	0.0856525	4.28921
hsa-let-7d-5p	LOC100052368	0.998708	NA	ENSECAT00000016957	0.833911	16.0051	7.11412	3.83229e-06	0.0935653	4.19778
hsa-let-7d-5p	APP	0.998708	NA	Oligo-18	0.757229	8.66577	6.52789	1.02352e-05	0.249892	3.18195
hsa-let-7d-5p	LOC100059235	0.998708	NA	ENSECAT00000025837	0.934143	15.8779	6.29507	1.53176e-05	0.37398	2.76549
hsa-let-7d-5p	MRPL51	0.998708	NA	Oligo-230	0.561116	8.57006	6.07426	2.26074e-05	0.55196	2.36372
hsa-let-7d-5p	DICER1	0.998708	NA	ENSECAT00000007356	0.314449	7.82361	4.25601	0.000710938	1	-1.16898
hsa-let-7d-5p	EIF4G2	0.998708	NA	ENSECAT00000016004	-0.226588	10.3404	-1.42937	0.173677	1	-6.43229
hsa-let-7d-5p	SMOX	0.998708	NA	ENSECAT00000006399	-0.207912	6.88147	-4.23593	0.00074008	1	-1.20971
hsa-let-7d-5p	ADCY9	0.998708	NA	ENSECAT00000026215	0.134382	6.66602	3.52465	0.0031229	1	-2.65814
hsa-let-7d-5p	LOC100147532	0.998708	NA	ENSECAT00000012153	-0.735757	10.9505	-4.30168	0.00064895	1	-1.07645
hsa-let-7d-5p	LOC100065754	0.998708	NA	ENSECAT00000024176	0.00268186	6.21206	0.100933	0.920959	1	-7.44484
hsa-let-7d-5p	LOC100061353	0.998708	NA	ENSECAT00000017731	0.559309	14.478	2.94338	0.0101887	1	-3.8254
hsa-let-7d-5p	IL13	0.998708	NA	Oligo-160	0.0315684	7.18897	0.303442	0.76578	1	-7.40143
hsa-let-7d-5p	ISL1	0.998708	NA	ENSECAT00000003316	-0.475838	7.10291	-3.85273	0.0016022	1	-1.98967
hsa-let-7d-5p	KPNA5	0.998708	NA	ENSECAT00000015634	0.358229	7.48877	5.2507	0.000102406	1	0.808898
hsa-let-7d-5p	LBR	0.998708	NA	ENSECAT00000011831	-0.768925	13.4022	-4.82271	0.000232512	1	-0.0309956
hsa-let-7d-5p	ENSECAT00000008563	0.998708	NA	ENSECAT00000008563	0.0269741	7.59643	0.381677	0.708128	1	-7.37314
hsa-let-7d-5p	MPL	0.998708	NA	ENSECAT00000018075	-0.0699964	6.29782	-2.5233	0.0235882	1	-4.63491
hsa-let-7d-5p	SLC11A2	0.998708	NA	ENSECAT00000022049	0.106513	6.74561	2.65968	0.0180057	1	-4.37669
hsa-let-7d-5p	LOC100059194	0.998708	NA	ENSECAT00000010480	0.199883	6.35953	4.14711	0.000884344	1	-1.39007
hsa-let-7d-5p	LOC100054655	0.998708	NA	ENSECAT00000002180	0.0831653	11.8298	0.514462	0.61453	1	-7.3107
hsa-let-7d-5p	ZNF200	0.998708	NA	ENSECAT00000007862	0.0514803	7.75547	0.942056	0.361297	1	-6.99176
hsa-let-7d-5p	NCOA1	0.998708	NA	ENSECAT00000018980	-0.0833343	10.2987	-0.92932	0.367642	1	-7.00373
hsa-let-7d-5p	CPNE1	0.998708	NA	NM_001171745	-0.191867	14.5462	-2.64055	0.0187041	1	-4.41321
hsa-let-7d-5p	CTDP1	0.998708	NA	ENSECAT00000023399	-0.123901	7.54802	-1.76594	0.0980309	1	-5.94524
hsa-let-7d-5p	LOC100071390	0.998708	NA	ENSECAT00000005298	-0.823833	8.93844	-2.92078	0.0106645	1	-3.8699
hsa-let-7d-5p	HOMER1	0.998708	NA	ENSECAT00000014129	-0.129017	6.45208	-1.91187	0.0754623	1	-5.71306
hsa-let-7d-5p	ONECUT2	0.998708	NA	ENSECAT00000011742	-0.0406126	6.36457	-1.03168	0.318795	1	-6.90349
hsa-let-7d-5p	ESPL1	0.998708	NA	ENSECAT00000024655	-0.551992	7.18452	-4.11028	0.000952302	1	-1.46496
hsa-let-7d-5p	SPATA2	0.998708	NA	ENSECAT00000007222	-0.0255046	6.36815	-0.845973	0.411045	1	-7.07845
hsa-let-7d-5p	CD468157	0.998708	NA	CD468157	0.0995744	8.45884	1.29654	0.214654	1	-6.60333
hsa-let-7d-5p	RBM12	0.998708	NA	NM_001171746	-0.223636	9.03108	-3.46741	0.00350948	1	-2.77441
hsa-let-7d-5p	CALCOCO2	0.998708	NA	ENSECAT00000016518	-0.396152	8.30168	-1.70151	0.109766	1	-6.04396
hsa-let-7d-5p	AKAP8	0.998708	NA	ENSECAT00000016015	0.0986826	7.88733	1.50718	0.152824	1	-6.32626
hsa-let-7d-5p	LOC100051730	0.998708	NA	ENSECAT00000010607	-0.214679	7.08114	-5.23733	0.000105025	1	0.782978
hsa-let-7d-5p	IGF2BP1	0.998708	NA	ENSECAT00000010381	-0.00586663	6.25121	-0.16826	0.868658	1	-7.43521
hsa-let-7d-5p	LOC100067926	0.998708	NA	ENSECAT00000018011	0.000530041	6.45852	0.0121497	0.990469	1	-7.45018
hsa-let-7d-5p	GLMN	0.998708	NA	ENSECAT00000011240	0.305098	8.09429	4.02615	0.00112817	1	-1.63619
hsa-let-7d-5p	ENSECAT00000018936	0.998708	NA	ENSECAT00000018936	-0.0598704	7.67022	-0.434221	0.670395	1	-7.35058
hsa-let-7d-5p	ERC1	0.998708	NA	ENSECAT00000026910	0.0142016	6.28373	0.403814	0.692127	1	-7.36398
hsa-let-7d-5p	LOC100057616	0.998708	NA	ENSECAT00000025866	-0.104347	6.95981	-1.91335	0.075259	1	-5.71064
hsa-let-7d-5p	LOC100052778	0.998708	NA	ENSECAT00000025809	-0.016418	6.20761	-0.440335	0.666061	1	-7.34778
hsa-let-7d-5p	ENSECAT00000014040	0.998708	NA	ENSECAT00000014040	-0.0697682	8.40958	-0.29093	0.775145	1	-7.40536
hsa-let-7d-5p	TMEM2	0.998708	NA	ENSECAT00000023128	-0.542878	9.02187	-5.57159	5.62313e-05	1	1.42492
hsa-let-7d-5p	ENSECAT00000007710	0.998708	NA	ENSECAT00000007710	0.413136	7.9693	4.08171	0.00100864	1	-1.52307
hsa-let-7d-5p	FBXO3	0.998708	NA	ENSECAT00000017152	-0.0690122	7.32622	-0.805825	0.433109	1	-7.11218
hsa-let-7d-5p	RPUSD2	0.998708	NA	ENSECAT00000025962	0.52546	6.99665	5.31045	9.14961e-05	1	0.924543
hsa-let-7d-5p	TNRC6A	0.998708	NA	ENSECAT00000027062	-0.00127009	6.50228	-0.0363501	0.971489	1	-7.44956
hsa-let-7d-5p	LOC100053564	0.998708	NA	ENSECAT00000006948	0.639243	7.68131	4.81088	0.000237919	1	-0.0544927
hsa-let-7d-5p	LOC100064232	0.998708	NA	ENSECAT00000014605	-0.094217	8.38568	-0.905927	0.379496	1	-7.02534
hsa-let-7d-5p	LOC100061304	0.998708	NA	ENSECAT00000013158	0.252703	10.242	2.6442	0.0185687	1	-4.40624
hsa-let-7d-5p	LOC100055376	0.998708	NA	ENSECAT00000006610	-0.0924545	7.00971	-3.24688	0.00550164	1	-3.2203
hsa-let-7d-5p	LOC100062062	0.998708	NA	ENSECAT00000015052	0.210304	7.61165	3.52379	0.00312837	1	-2.65988
hsa-let-7d-5p	LOC100070614	0.998708	NA	ENSECAT00000023065	-0.0078062	7.92724	-0.0945422	0.925947	1	-7.44551
hsa-let-7d-5p	UTP6	0.998708	NA	ENSECAT00000024081	0.412314	8.94635	4.96788	0.000175614	1	0.256062
hsa-let-7d-5p	LOC100057635	0.998708	NA	ENSECAT00000023912	0.0118372	7.4044	0.0863695	0.932331	1	-7.44629
hsa-let-7d-5p	SMARCAD1	0.998708	NA	XM_001497219	0.146304	7.49594	2.55415	0.0221962	1	-4.57695
hsa-let-7d-5p	LOC100061942	0.998708	NA	ENSECAT00000010325	-0.260717	8.87571	-4.00501	0.00117735	1	-1.67925
hsa-let-7d-5p	LOC100051294	0.998708	NA	ENSECAT00000023705	0.206433	8.71881	2.31341	0.0355165	1	-5.02134
hsa-let-7d-5p	RALGAPB	0.998708	NA	ENSECAT00000006536	-0.46323	9.54428	-4.58064	0.000373268	1	-0.514064
hsa-let-7d-5p	LOC100070874	0.998708	NA	ENSECAT00000012700	-0.0179135	6.77787	-0.210326	0.836283	1	-7.42676
hsa-let-7d-5p	GPR63	0.998708	NA	ENSECAT00000025089	-0.042894	6.17563	-1.3359	0.201775	1	-6.55401
hsa-let-7d-5p	STK40	0.998708	NA	ENSECAT00000016679	-0.264927	8.17357	-1.71977	0.106322	1	-6.01623
hsa-let-7d-5p	LOC100063699	0.998708	NA	ENSECAT00000005142	0.135254	9.07452	1.10795	0.285577	1	-6.82294
hsa-let-7d-5p	LOC100062717	0.998708	NA	XM_001501818	0.166199	6.87314	3.5345	0.00306083	1	-2.63812
hsa-let-7d-5p	ZNF644	0.998708	NA	ENSECAT00000010651	-0.444276	9.11309	-2.94508	0.0101537	1	-3.82204
hsa-let-7d-5p	LOC100061412	0.998708	NA	ENSECAT00000023578	0.104454	6.93708	2.58344	0.0209474	1	-4.52167
hsa-let-7d-5p	LOC100052690	0.998708	NA	ENSECAT00000005181	0.0398629	7.23162	0.859821	0.403609	1	-7.06648
hsa-let-7d-5p	DHX57	0.998708	NA	ENSECAT00000020196	0.251794	6.90131	4.62929	0.000339222	1	-0.416577
hsa-let-7d-5p	LOC100050909	0.998708	NA	ENSECAT00000024534	0.207213	6.57357	3.11641	0.00717451	1	-3.48194
hsa-let-7d-5p	ARRDC4	0.998708	NA	ENSECAT00000009864	0.0792342	6.86811	0.701043	0.494158	1	-7.19305
hsa-let-7d-5p	GCFC1	0.998708	NA	ENSECAT00000017628	-0.17893	8.47939	-1.59494	0.131865	1	-6.20175
hsa-let-7d-5p	LRRC42	0.998708	NA	ENSECAT00000003415	-0.25496	9.79387	-3.19391	0.00612823	1	-3.32676
hsa-let-7d-5p	LOC100146293	0.998708	NA	ENSECAT00000003413	-0.0304539	6.37639	-0.899692	0.382698	1	-7.03102
hsa-let-7d-5p	ZNF354B	0.998708	NA	ENSECAT00000012448	0.102933	8.00755	1.02624	0.321268	1	-6.90905
hsa-let-7d-5p	SREK1	0.998708	NA	ENSECAT00000019296	-0.189469	8.84183	-1.34989	0.197349	1	-6.5362
hsa-let-7d-5p	ENSECAT00000015331	0.998708	NA	ENSECAT00000015331	-0.156334	6.38721	-4.8375	0.000225932	1	-0.00165722
hsa-let-7d-5p	TMTC3	0.998708	NA	ENSECAT00000021950	0.0936663	6.38768	2.55517	0.0221512	1	-4.57502
hsa-let-7d-5p	SENP5	0.998708	NA	ENSECAT00000017900	0.0585055	6.43992	1.90163	0.0768795	1	-5.72973
hsa-let-7d-5p	LOC100065195	0.998708	NA	ENSECAT00000017912	-0.0479177	11.9499	-0.639453	0.532308	1	-7.23568
hsa-let-7d-5p	LOC100059733	0.998708	NA	ENSECAT00000009033	0.04012	6.35392	1.0932	0.291791	1	-6.8389
hsa-let-7d-5p	LOC100062713	0.998708	NA	ENSECAT00000009111	-0.19562	7.41039	-3.48424	0.0033911	1	-2.74025
hsa-let-7d-5p	LOC100066260	0.998708	NA	ENSECAT00000022282	-0.0901871	6.55986	-1.63086	0.124023	1	-6.14935
hsa-let-7d-5p	ENSECAT00000011181	0.998708	NA	ENSECAT00000011181	-0.0142558	6.21323	-0.439012	0.666998	1	-7.34839
hsa-let-7d-5p	IL-13	0.998708	NA	NM_001143791	-0.263283	6.99069	-2.9963	0.0091541	1	-3.72083
hsa-let-7d-5p	MEX3A	0.998708	NA	ENSECAT00000007269	0.0254521	6.30703	0.792658	0.440507	1	-7.12291
hsa-let-7f-5p	GLUL	1.164	-3.13054	ENSECAT00000016824	-3.13054	9.89104	-23.5025	4.00061e-13	9.76749e-09	20.4215
hsa-let-7f-5p	LOC100058029	1.164	-2.82937	ENSECAT00000022364	-2.82937	14.1983	-15.5769	1.3977e-10	3.41248e-06	14.6877
hsa-let-7f-5p	ATP2A2	1.164	-1.18205	NM_001081765	-1.18205	11.0271	-13.7611	7.81893e-10	1.90899e-05	12.9469
hsa-let-7f-5p	THOC5	1.164	0.495009	ENSECAT00000012477	0.495009	11.9651	12.3902	3.28528e-09	8.02102e-05	11.4832
hsa-let-7f-5p	LOC100057535	1.164	0.426455	ENSECAT00000014381	0.426455	8.54846	10.1025	4.97427e-08	0.00121447	8.69068
hsa-let-7f-5p	VIM	1.164	-0.782191	NM_001243145	-0.782191	16.3548	-9.40623	1.25106e-07	0.00305447	7.73845
hsa-let-7f-5p	ENSECAT00000021898	1.164	-0.740525	ENSECAT00000021898	-0.740525	8.06428	-8.69516	3.38357e-07	0.00826099	6.70972
hsa-let-7f-5p	ENSECAT00000015368	1.164	-0.641354	ENSECAT00000015368	-0.641354	10.2286	-8.51785	4.37501e-07	0.0106816	6.44384
hsa-let-7f-5p	JL619513	1.164	0.313249	JL619513	0.313249	7.5935	8.37909	5.36332e-07	0.0130945	6.23307
hsa-let-7f-5p	PRDM1	1.164	-1.19352	ENSECAT00000009314	-1.19352	9.39311	-8.3253	5.80743e-07	0.0141788	6.15074
hsa-let-7f-5p	CX604338	1.164	NA	CX604338	-0.394988	6.95745	-6.67884	7.91224e-06	0.193177	3.44801
hsa-let-7f-5p	LOC100068657	1.164	NA	ENSECAT00000009332	1.06371	9.64725	6.57221	9.48698e-06	0.231625	3.2604
hsa-let-7f-5p	LOC100050058	1.164	NA	ENSECAT00000018327	0.599681	9.53006	6.40338	1.26861e-05	0.309732	2.96016
hsa-let-7f-5p	LOC100059963	1.164	NA	ENSECAT00000014014	-0.474688	11.5828	-6.22403	1.73487e-05	0.423568	2.63694
hsa-let-7f-5p	ARID3B	1.164	NA	ENSECAT00000013672	-0.353936	6.88834	-6.09736	2.16985e-05	0.529768	2.40606
hsa-let-7f-5p	ATP5B	1.164	NA	NM_001195525	0.362309	14.4114	6.09219	2.18987e-05	0.534656	2.39658
hsa-let-7f-5p	LOC100146510	1.164	NA	ENSECAT00000026679	-0.140356	6.49643	-1.27771	0.221041	1	-6.62651
hsa-let-7f-5p	LOC100052185	1.164	NA	ENSECAT00000013632	-0.00976917	6.29921	-0.407935	0.689165	1	-7.36222
hsa-let-7f-5p	EEF1A2	1.164	NA	ENSECAT00000027117	0.2228	6.32338	4.14028	0.000896568	1	-1.40396
hsa-let-7f-5p	LOC100629635	1.164	NA	ENSECAT00000019294	-0.0183118	6.27587	-0.928958	0.367823	1	-7.00407
hsa-let-7f-5p	LOC100062225	1.164	NA	ENSECAT00000011287	0.0283906	6.19049	0.903115	0.380937	1	-7.0279
hsa-let-7f-5p	JL615944	1.164	NA	JL615944	1.09636	9.09699	3.80699	0.00175801	1	-2.08296
hsa-let-7f-5p	ASS1	1.164	NA	ENSECAT00000007510	0.693162	9.19268	4.11689	0.000939721	1	-1.45151
hsa-let-7f-5p	ENSECAT00000016829	1.164	NA	ENSECAT00000016829	0.0830489	6.2965	1.81821	0.0893384	1	-5.86341
hsa-let-7f-5p	ALDH7A1	1.164	NA	ENSECAT00000011381	0.203773	9.46406	2.22301	0.0422406	1	-5.18301
hsa-let-7f-5p	ATR	1.164	NA	ENSECAT00000012259	0.211886	7.8705	3.34594	0.00449586	1	-3.02048
hsa-let-7f-5p	ENSECAT00000021461	1.164	NA	ENSECAT00000021461	0.242825	7.67742	2.33411	0.0341249	1	-4.98388
hsa-let-7f-5p	LOC100059534	1.164	NA	ENSECAT00000020093	0.150589	8.37901	2.47819	0.0257753	1	-4.71916
hsa-let-7f-5p	CYP19A1	1.164	NA	AF031521	-0.0846856	6.55365	-2.2035	0.0438398	1	-5.21749
hsa-let-7f-5p	LOC100065490	1.164	NA	ENSECAT00000021863	-0.0920717	8.26268	-1.16608	0.262042	1	-6.75828
hsa-let-7f-5p	LOC100056238	1.164	NA	ENSECAT00000010567	0.206753	7.3279	1.45135	0.167562	1	-6.40277
hsa-let-7f-5p	LOC100060927	1.164	NA	ENSECAT00000021834	0.0651007	6.39019	1.10487	0.286864	1	-6.82628
hsa-let-7f-5p	HNRNPA2B1	1.164	NA	ENSECAT00000002075	0.0148198	10.6227	0.0783215	0.938622	1	-7.447
hsa-let-7f-5p	IL13	1.164	NA	Oligo-160	0.0315684	7.18897	0.303442	0.76578	1	-7.40143
hsa-let-7f-5p	MPL	1.164	NA	ENSECAT00000018075	-0.0699964	6.29782	-2.5233	0.0235882	1	-4.63491
hsa-let-7f-5p	LOC100068097	1.164	NA	ENSECAT00000023507	0.277525	9.38268	2.71605	0.0160914	1	-4.26855
hsa-let-7f-5p	ROR2	1.164	NA	ENSECAT00000024015	0.0747631	6.31097	1.3603	0.194107	1	-6.52285
hsa-let-7f-5p	ENSECAT00000019977	1.164	NA	ENSECAT00000019977	-0.219385	6.69705	-4.622	0.00034411	1	-0.431164
hsa-let-7f-5p	SMARCC1	1.164	NA	ENSECAT00000008783	0.151995	8.23741	1.64261	0.121548	1	-6.13204
hsa-let-7f-5p	LOC100629527	1.164	NA	ENSECAT00000021394	-0.197081	7.32098	-2.62075	0.0194542	1	-4.45091
hsa-let-7f-5p	TCEB3	1.164	NA	NM_001252407	-0.243905	10.1836	-1.14386	0.270859	1	-6.78333
hsa-let-7f-5p	LOC100146136	1.164	NA	ENSECAT00000025139	-0.00988672	6.20101	-0.317506	0.755298	1	-7.39681
hsa-let-7f-5p	ENSECAT00000009962	1.164	NA	ENSECAT00000009962	0.0907452	6.88725	2.44283	0.0276231	1	-4.78475
hsa-let-7f-5p	EIF3C	1.164	NA	ENSECAT00000009427	0.697091	10.1317	2.88559	0.0114493	1	-3.93902
hsa-let-7f-5p	GBF1	1.164	NA	ENSECAT00000025807	-0.347572	10.3526	-4.65508	0.000322483	1	-0.364973
hsa-let-7f-5p	A_69_P118916	1.164	NA	A_69_P118916	0.0851702	10.4608	1.10673	0.286086	1	-6.82426
hsa-let-7f-5p	LOC100071440	1.164	NA	ENSECAT00000021418	-0.000814926	6.29931	-0.0264565	0.979247	1	-7.44989
hsa-let-7f-5p	CCNB2	1.164	NA	ENSECAT00000015911	0.324211	7.87509	4.38958	0.000544721	1	-0.898674
hsa-let-7f-5p	RABEP1	1.164	NA	ENSECAT00000015371	-0.09469	8.32553	-1.00541	0.330865	1	-6.93009
hsa-let-7f-5p	SLC33A1	1.164	NA	ENSECAT00000024040	-0.0483244	8.19685	-0.847482	0.410231	1	-7.07716
hsa-let-7f-5p	SART3	1.164	NA	XM_001916593	-0.089931	8.45159	-1.53612	0.145622	1	-6.28576
hsa-let-7f-5p	UBAP2L	1.164	NA	XM_001496474	0.153977	9.78917	2.33533	0.0340443	1	-4.98167
hsa-let-7f-5p	LOC100061150	1.164	NA	ENSECAT00000014849	0.267558	10.6127	2.9921	0.00923231	1	-3.72915
hsa-let-7f-5p	SF3A1	1.164	NA	ENSECAT00000025874	-0.208727	13.2281	-2.09493	0.0538163	1	-5.40649
hsa-let-7f-5p	IGF2BP1	1.164	NA	ENSECAT00000010381	-0.00586663	6.25121	-0.16826	0.868658	1	-7.43521
hsa-let-7f-5p	MSL3	1.164	NA	ENSECAT00000017719	0.269233	7.33768	2.01553	0.0623931	1	-5.54142
hsa-let-7f-5p	HNRNPUL1	1.164	NA	ENSECAT00000025978	-0.114231	9.58435	-1.90001	0.0771057	1	-5.73236
hsa-let-7f-5p	LOC100064437	1.164	NA	ENSECAT00000020452	-0.120471	10.4838	-1.07717	0.298662	1	-6.85604
hsa-let-7f-5p	ATXN2L	1.164	NA	ENSECAT00000007759	-0.196282	13.2679	-2.6389	0.0187654	1	-4.41636
hsa-let-7f-5p	TAB2	1.164	NA	ENSECAT00000019078	-0.32854	8.72585	-2.25578	0.039676	1	-5.12476
hsa-let-7f-5p	LOC100050211	1.164	NA	JL616132	-0.0211717	13.3571	-0.303462	0.765765	1	-7.40142
hsa-let-7f-5p	LARP1	1.164	NA	ENSECAT00000018194	0.0345413	6.45861	0.985167	0.340384	1	-6.95018
hsa-let-7f-5p	ENSECAT00000014715	1.164	NA	ENSECAT00000014715	-0.126394	8.63964	-1.92759	0.0733334	1	-5.68738
hsa-let-7f-5p	LOC100066513	1.164	NA	ENSECAT00000009039	0.0275772	6.55704	0.566401	0.579614	1	-7.28141
hsa-let-7f-5p	ENSECAT00000013771	1.164	NA	ENSECAT00000013771	0.0362898	6.18692	1.09448	0.291248	1	-6.83752
hsa-let-7f-5p	BCOR	1.164	NA	ENSECAT00000006761	0.0488544	7.17844	0.666464	0.515376	1	-7.21744
hsa-let-7f-5p	UBAP2	1.164	NA	ENSECAT00000025829	-0.201418	8.31234	-1.37683	0.189049	1	-6.50149
hsa-let-7f-5p	CAPRIN2	1.164	NA	ENSECAT00000000746	-0.208208	6.59573	-2.76825	0.0144952	1	-4.16773
hsa-let-7f-5p	USP45	1.164	NA	ENSECAT00000024702	-0.482671	8.15185	-5.41067	7.58225e-05	1	1.11756
hsa-let-7f-5p	ENSECAT00000000215	1.164	NA	ENSECAT00000000215	-0.113376	6.71348	-1.41764	0.177018	1	-6.44792
hsa-let-7f-5p	LRIG3	1.164	NA	ENSECAT00000021841	0.0457976	7.25958	0.574613	0.574189	1	-7.27653
hsa-let-7f-5p	ENSECAT00000012377	1.164	NA	ENSECAT00000012377	0.123804	7.60347	0.812628	0.429317	1	-7.10657
hsa-let-7f-5p	ENSECAT00000020382	1.164	NA	ENSECAT00000020382	-0.0954779	6.24602	-2.37232	0.0316906	1	-4.91436
hsa-let-7f-5p	IL-13	1.164	NA	NM_001143791	-0.263283	6.99069	-2.9963	0.0091541	1	-3.72083
hsa-let-7g-5p	LOC100053042	1.38543	0.673642	ENSECAT00000000457	0.673642	12.6076	14.5474	3.625e-10	8.85043e-06	13.7263
hsa-let-7g-5p	RRM2	1.38543	1.12727	ENSECAT00000007941	1.12727	8.3981	14.3364	4.43935e-10	1.08387e-05	13.5212
hsa-let-7g-5p	TBC1D9	1.38543	-0.925083	ENSECAT00000016709	-0.925083	7.52162	-13.1212	1.50391e-09	3.6718e-05	12.2812
hsa-let-7g-5p	LOC100056811	1.38543	-0.673283	ENSECAT00000006425	-0.673283	8.8893	-8.23678	6.62495e-07	0.0161748	6.01443
hsa-let-7g-5p	IGF2BP1	1.38543	NA	ENSECAT00000010381	-0.00586663	6.25121	-0.16826	0.868658	1	-7.43521
hsa-let-7g-5p	EIF4G2	1.38543	NA	ENSECAT00000016004	-0.226588	10.3404	-1.42937	0.173677	1	-6.43229
hsa-let-7g-5p	LOC100053597	1.38543	NA	ENSECAT00000018124	-0.121118	6.41496	-2.23656	0.0411619	1	-5.15898
hsa-let-7g-5p	LOC100146270	1.38543	NA	ENSECAT00000019595	0.0603339	6.72945	0.884	0.390839	1	-7.04515
hsa-let-7g-5p	COL1A2	1.38543	NA	ENSECAT00000026976	-0.0460664	6.64558	-1.08307	0.296117	1	-6.84975
hsa-let-7g-5p	EEF1A1	1.38543	NA	NM_001081781	0.821847	15.3168	2.7978	0.0136612	1	-4.11041
hsa-let-7g-5p	HMGB1	1.38543	NA	NM_001081835	0.325069	10.8975	3.03597	0.008447	1	-3.64215
hsa-let-7g-5p	IL13	1.38543	NA	Oligo-160	0.0315684	7.18897	0.303442	0.76578	1	-7.40143
hsa-let-7g-5p	LOC100051785	1.38543	NA	ENSECAT00000018445	-0.337914	11.9208	-3.94802	0.00132102	1	-1.79538
hsa-let-7g-5p	ENSECAT00000007112	1.38543	NA	ENSECAT00000007112	0.545695	11.4396	4.93595	0.000186756	1	0.193104
hsa-let-7g-5p	LOC100068097	1.38543	NA	ENSECAT00000023507	0.277525	9.38268	2.71605	0.0160914	1	-4.26855
hsa-let-7g-5p	ENSECAT00000009107	1.38543	NA	ENSECAT00000009107	-0.4495	8.11711	-4.25124	0.000717757	1	-1.17866
hsa-let-7g-5p	LOC100067217	1.38543	NA	ENSECAT00000008489	-0.13339	6.71798	-1.51387	0.151131	1	-6.31694
hsa-let-7g-5p	SART3	1.38543	NA	XM_001916593	-0.089931	8.45159	-1.53612	0.145622	1	-6.28576
hsa-let-7g-5p	AKAP11	1.38543	NA	ENSECAT00000022317	-0.0131523	7.619	-0.176948	0.861949	1	-7.43362
hsa-let-7g-5p	BRD1	1.38543	NA	NM_001163828	-0.0410308	7.08162	-0.76755	0.454833	1	-7.14292
hsa-let-7g-5p	DCAF8	1.38543	NA	ENSECAT00000008398	0.0332517	6.78761	0.395461	0.698147	1	-7.3675
hsa-let-7g-5p	LOC100050246	1.38543	NA	ENSECAT00000020620	0.211896	11.6189	2.53442	0.023077	1	-4.61404
hsa-let-7g-5p	IL-13	1.38543	NA	NM_001143791	-0.263283	6.99069	-2.9963	0.0091541	1	-3.72083
hsa-let-7i-5p	LOC100053042	1.54737	0.673642	ENSECAT00000000457	0.673642	12.6076	14.5474	3.625e-10	8.85043e-06	13.7263
hsa-let-7i-5p	TLR4	1.54737	-1.92074	Oligo-353	-1.92074	12.8838	-13.0833	1.56464e-09	3.82006e-05	12.2408
hsa-let-7i-5p	LOC100057535	1.54737	0.426455	ENSECAT00000014381	0.426455	8.54846	10.1025	4.97427e-08	0.00121447	8.69068
hsa-let-7i-5p	KDM5B	1.54737	-0.474154	XM_001495534	-0.474154	10.3537	-7.9672	9.95206e-07	0.0242979	5.59323
hsa-let-7i-5p	LOC100068657	1.54737	NA	ENSECAT00000009332	1.06371	9.64725	6.57221	9.48698e-06	0.231625	3.2604
hsa-let-7i-5p	ENSECAT00000017038	1.54737	NA	ENSECAT00000017038	-0.287143	7.91695	-3.39289	0.00408544	1	-2.9255
hsa-let-7i-5p	EIF4G2	1.54737	NA	ENSECAT00000016004	-0.226588	10.3404	-1.42937	0.173677	1	-6.43229
hsa-let-7i-5p	FANCD2	1.54737	NA	ENSECAT00000020455	0.366846	6.92087	3.45238	0.00361871	1	-2.80491
hsa-let-7i-5p	CDC25A	1.54737	NA	NM_001145213	0.0658147	6.33713	2.44194	0.0276711	1	-4.78639
hsa-let-7i-5p	LOC100071776	1.54737	NA	ENSECAT00000021027	0.368017	7.55179	1.93231	0.0727048	1	-5.67964
hsa-let-7i-5p	LOC100056238	1.54737	NA	ENSECAT00000010567	0.206753	7.3279	1.45135	0.167562	1	-6.40277
hsa-let-7i-5p	IL13	1.54737	NA	Oligo-160	0.0315684	7.18897	0.303442	0.76578	1	-7.40143
hsa-let-7i-5p	PIK3C2A	1.54737	NA	ENSECAT00000016205	0.0695932	6.89995	1.32382	0.205657	1	-6.56926
hsa-let-7i-5p	RRM1	1.54737	NA	ENSECAT00000025802	0.106006	9.35304	1.37889	0.188424	1	-6.49881
hsa-let-7i-5p	ARPC1A	1.54737	NA	ENSECAT00000017478	0.145743	12.0712	3.16259	0.00653144	1	-3.38955
hsa-let-7i-5p	LPHN2	1.54737	NA	NM_001190701	0.223082	6.77514	3.7853	0.00183717	1	-2.1272
hsa-let-7i-5p	ENSECAT00000008075	1.54737	NA	ENSECAT00000008075	-0.0409691	8.88109	-0.276945	0.785655	1	-7.40956
hsa-let-7i-5p	TNS3	1.54737	NA	ENSECAT00000021578	-0.0520348	6.68532	-0.824443	0.422784	1	-7.09672
hsa-let-7i-5p	LOC100056635	1.54737	NA	ENSECAT00000005524	-0.0248811	9.86472	-0.166145	0.870293	1	-7.43559
hsa-let-7i-5p	IL-13	1.54737	NA	NM_001143791	-0.263283	6.99069	-2.9963	0.0091541	1	-3.72083
hsa-miR-101-3p	LOC100057411	0.450582	1.66645	ENSECAT00000023109	1.66645	11.7329	18.9044	9.07772e-12	2.21633e-07	17.4079
hsa-miR-101-3p	ARID5B	0.450582	-0.755844	ENSECAT00000021091	-0.755844	8.31554	-14.9694	2.43571e-10	5.94678e-06	14.1281
hsa-miR-101-3p	LMNB1	0.450582	-1.34683	ENSECAT00000008536	-1.34683	9.66622	-12.1076	4.49018e-09	0.000109628	11.1634
hsa-miR-101-3p	LOC100063019	0.450582	0.653039	ENSECAT00000005827	0.653039	7.21711	11.5291	8.67741e-09	0.000211859	10.4879
hsa-miR-101-3p	LOC100072811	0.450582	-2.34729	XM_001502859	-2.34729	11.4264	-11.3782	1.035e-08	0.000252695	10.3069
hsa-miR-101-3p	ATXN1	0.450582	-1.32404	ENSECAT00000009435	-1.32404	9.02673	-10.92	1.78881e-08	0.000436739	9.74436
hsa-miR-101-3p	LOC100073183	0.450582	-1.31539	ENSECAT00000007807	-1.31539	9.62959	-10.0541	5.29535e-08	0.00129286	8.62615
hsa-miR-101-3p	LOC100051553	0.450582	0.719345	ENSECAT00000023791	0.719345	8.99736	10.0142	5.57675e-08	0.00136156	8.57273
hsa-miR-101-3p	LOC100056958	0.450582	-0.642146	ENSECAT00000017249	-0.642146	9.74935	-9.60901	9.51499e-08	0.00232308	8.0212
hsa-miR-101-3p	CERK	0.450582	0.770963	ENSECAT00000005822	0.770963	8.67307	9.35811	1.33587e-07	0.00326152	7.67067
hsa-miR-101-3p	LOC100069834	0.450582	-1.78508	ENSECAT00000010174	-1.78508	13.1898	-9.13113	1.82633e-07	0.00445899	7.34743
hsa-miR-101-3p	LOC100068568	0.450582	-0.780353	ENSECAT00000026029	-0.780353	10.02	-8.86062	2.67087e-07	0.00652092	6.95439
hsa-miR-101-3p	ANKFY1	0.450582	-0.795027	ENSECAT00000023510	-0.795027	8.00785	-8.79508	2.93208e-07	0.00715867	6.85787
hsa-miR-101-3p	LOC100051632	0.450582	-1.92243	ENSECAT00000014856	-1.92243	10.6701	-8.71979	3.26584e-07	0.00797356	6.74635
hsa-miR-101-3p	PAFAH1B1	0.450582	-0.428463	ENSECAT00000015329	-0.428463	10.1381	-8.6307	3.71333e-07	0.0090661	6.61351
hsa-miR-101-3p	LOC100062920	0.450582	-0.576594	XM_001504396	-0.576594	9.99867	-8.3489	5.60803e-07	0.013692	6.1869
hsa-miR-101-3p	AFF4	0.450582	-0.347769	XM_001504421	-0.347769	6.81469	-8.3477	5.61796e-07	0.0137162	6.18507
hsa-miR-101-3p	GNB1	0.450582	-0.667414	ENSECAT00000023439	-0.667414	13.0762	-8.28188	6.19432e-07	0.0151234	6.084
hsa-miR-101-3p	LOC100061230	0.450582	0.351015	ENSECAT00000013978	0.351015	7.17255	8.26001	6.39929e-07	0.0156239	6.0503
hsa-miR-101-3p	PPP4R1	0.450582	-0.909793	ENSECAT00000024896	-0.909793	8.29802	-8.23671	6.6256e-07	0.0161764	6.01433
hsa-miR-101-3p	ENSECAT00000016977	0.450582	-0.66121	ENSECAT00000016977	-0.66121	10.3463	-8.05756	8.67448e-07	0.0211788	5.73544
hsa-miR-101-3p	LOC100054765	0.450582	-0.549096	ENSECAT00000019974	-0.549096	13.7843	-8.01197	9.2959e-07	0.0226959	5.66383
hsa-miR-101-3p	ENSECAT00000010936	0.450582	-0.56263	ENSECAT00000010936	-0.56263	10.3358	-7.69019	1.52614e-06	0.0372607	5.15066
hsa-miR-101-3p	ENSECAT00000009067	0.450582	-0.740671	ENSECAT00000009067	-0.740671	12.7686	-7.59566	1.76982e-06	0.0432102	4.99733
hsa-miR-101-3p	ENSECAT00000025803	0.450582	NA	ENSECAT00000025803	-1.21852	11.8522	-7.48215	2.11755e-06	0.0516999	4.81166
hsa-miR-101-3p	FBXO11	0.450582	NA	ENSECAT00000010973	-0.781847	10.8771	-7.12428	3.76914e-06	0.0920235	4.21497
hsa-miR-101-3p	KLF12	0.450582	NA	ENSECAT00000013982	0.454783	6.87098	6.98949	4.70401e-06	0.114848	3.98575
hsa-miR-101-3p	EZH2	0.450582	NA	ENSECAT00000023380	0.211147	8.71088	6.964	4.9067e-06	0.119797	3.94211
hsa-miR-101-3p	LOC100054073	0.450582	NA	ENSECAT00000012300	-1.29266	9.39652	-6.91449	5.32688e-06	0.130056	3.85713
hsa-miR-101-3p	CTR9	0.450582	NA	ENSECAT00000011875	-0.329207	10.0934	-6.57551	9.4336e-06	0.230321	3.26623
hsa-miR-101-3p	APP	0.450582	NA	Oligo-18	0.757229	8.66577	6.52789	1.02352e-05	0.249892	3.18195
hsa-miR-101-3p	PHF3	0.450582	NA	ENSECAT00000024665	-0.550481	10.6286	-6.15698	1.95244e-05	0.476687	2.515
hsa-miR-101-3p	ATP5B	0.450582	NA	NM_001195525	0.362309	14.4114	6.09219	2.18987e-05	0.534656	2.39658
hsa-miR-101-3p	LOC100053122	0.450582	NA	ENSECAT00000018126	-0.626602	10.6999	-6.08179	2.23069e-05	0.544623	2.37753
hsa-miR-101-3p	ICK	0.450582	NA	ENSECAT00000023604	-0.822227	7.75897	-6.0362	2.41928e-05	0.590667	2.29381
hsa-miR-101-3p	ZNF295	0.450582	NA	ENSECAT00000013536	-0.274759	7.17471	-5.99683	2.59556e-05	0.633705	2.22127
hsa-miR-101-3p	ZNF792	0.450582	NA	ENSECAT00000014375	0.41003	7.26033	5.88921	3.14911e-05	0.768855	2.02196
hsa-miR-101-3p	LOC100146296	0.450582	NA	ENSECAT00000002750	-0.0165115	6.25051	-0.613596	0.548803	1	-7.25247
hsa-miR-101-3p	LOC100067953	0.450582	NA	ENSECAT00000006380	0.491923	8.55456	3.4126	0.00392449	1	-2.88557
hsa-miR-101-3p	PTGS2	0.450582	NA	NM_001081775	0.332783	8.3532	2.03513	0.0601668	1	-5.50838
hsa-miR-101-3p	JL633418	0.450582	NA	JL633418	0.394613	9.90536	2.84236	0.0124908	1	-4.0236
hsa-miR-101-3p	ACVR2B	0.450582	NA	ENSECAT00000021126	-0.082224	6.39683	-1.52897	0.147373	1	-6.29581
hsa-miR-101-3p	ENSECAT00000013983	0.450582	NA	ENSECAT00000013983	-0.169171	6.68662	-2.96884	0.0096773	1	-3.77514
hsa-miR-101-3p	BIRC5	0.450582	NA	ENSECAT00000008638	0.140837	6.53319	2.57828	0.0211625	1	-4.53143
hsa-miR-101-3p	BCL9	0.450582	NA	ENSECAT00000004571	-0.295474	11.2885	-2.13317	0.0500849	1	-5.34049
hsa-miR-101-3p	CAPN2	0.450582	NA	ENSECAT00000011939	0.0859607	9.42297	0.824646	0.422673	1	-7.09655
hsa-miR-101-3p	ENSECAT00000018587	0.450582	NA	ENSECAT00000018587	0.596826	7.46303	4.97715	0.00017251	1	0.274321
hsa-miR-101-3p	DNMT3A	0.450582	NA	ENSECAT00000027101	-0.254425	8.95535	-1.89709	0.0775154	1	-5.7371
hsa-miR-101-3p	LOC100052248	0.450582	NA	ENSECAT00000025194	0.518523	9.01936	2.20108	0.0440427	1	-5.22177
hsa-miR-101-3p	ELAVL2	0.450582	NA	ENSECAT00000021774	-0.0241143	6.21993	-0.564074	0.581157	1	-7.28278
hsa-miR-101-3p	FBN2	0.450582	NA	ENSECAT00000014646	-0.082175	6.38381	-1.0578	0.307115	1	-6.87645
hsa-miR-101-3p	ENSECAT00000026995	0.450582	NA	ENSECAT00000026995	-0.202988	6.87642	-5.07524	0.000142933	1	0.466953
hsa-miR-101-3p	ENSECAT00000008463	0.450582	NA	ENSECAT00000008463	-0.0394001	6.31634	-1.43222	0.172874	1	-6.42848
hsa-miR-101-3p	LOC100629587	0.450582	NA	ENSECAT00000008560	0.0306986	6.30661	1.22475	0.239817	1	-6.69025
hsa-miR-101-3p	LBR	0.450582	NA	ENSECAT00000011831	-0.768925	13.4022	-4.82271	0.000232512	1	-0.0309956
hsa-miR-101-3p	A_69_P107341	0.450582	NA	A_69_P107341	-0.0383983	6.18882	-1.23108	0.237511	1	-6.68275
hsa-miR-101-3p	MEIS1	0.450582	NA	ENSECAT00000010200	0.0352964	6.21111	1.2209	0.241231	1	-6.6948
hsa-miR-101-3p	LOC100068146	0.450582	NA	ENSECAT00000011195	0.328064	8.43769	3.57186	0.00283638	1	-2.56211
hsa-miR-101-3p	MYO9A	0.450582	NA	ENSECAT00000017832	0.21798	6.46071	2.51266	0.0240876	1	-4.65484
hsa-miR-101-3p	NOP2	0.450582	NA	ENSECAT00000013305	0.48675	7.54595	2.62093	0.0194472	1	-4.45056
hsa-miR-101-3p	PIP4K2A	0.450582	NA	ENSECAT00000008384	0.296091	8.4774	1.36697	0.192053	1	-6.51426
hsa-miR-101-3p	PLAG1	0.450582	NA	ENSECAT00000011097	0.0184877	6.17361	0.619731	0.544864	1	-7.24854
hsa-miR-101-3p	LOC100051363	0.450582	NA	ENSECAT00000009860	-0.0418092	8.36456	-0.220313	0.828639	1	-7.42448
hsa-miR-101-3p	MAP2K1	0.450582	NA	ENSECAT00000011490	-0.318716	9.18834	-3.38258	0.00417224	1	-2.94637
hsa-miR-101-3p	LOC100051997	0.450582	NA	ENSECAT00000020166	0.181623	9.38794	1.68924	0.112136	1	-6.06249
hsa-miR-101-3p	LOC100061732	0.450582	NA	ENSECAT00000010082	0.000367406	12.0588	0.00381704	0.997005	1	-7.45025
hsa-miR-101-3p	LOC100050240	0.450582	NA	ENSECAT00000018159	-0.00931014	6.22933	-0.187905	0.853505	1	-7.4315
hsa-miR-101-3p	ACCN2	0.450582	NA	ENSECAT00000023621	0.0450946	6.86326	0.950967	0.356903	1	-6.9833
hsa-miR-101-3p	SOX9	0.450582	NA	XM_001498424	0.0278847	6.18643	0.890048	0.387688	1	-7.03973
hsa-miR-101-3p	ENSECAT00000024240	0.450582	NA	ENSECAT00000024240	0.0474103	6.51679	1.13617	0.273959	1	-6.79189
hsa-miR-101-3p	SSFA2	0.450582	NA	ENSECAT00000013076	-0.116693	8.08915	-1.5601	0.139872	1	-6.25178
hsa-miR-101-3p	LOC100069711	0.450582	NA	ENSECAT00000023866	0.119853	6.32319	4.4497	0.000483452	1	-0.777374
hsa-miR-101-3p	LOC100146166	0.450582	NA	ENSECAT00000008512	-0.0312154	6.19456	-1.16134	0.263904	1	-6.76366
hsa-miR-101-3p	ENSECAT00000021086	0.450582	NA	ENSECAT00000021086	-0.116023	6.34379	-1.62221	0.125874	1	-6.16204
hsa-miR-101-3p	LOC100630481	0.450582	NA	ENSECAT00000021936	-0.606473	12.6079	-5.60772	5.26057e-05	1	1.4935
hsa-miR-101-3p	VEGFA	0.450582	NA	NM_001081821	0.0786969	6.48196	1.94401	0.0711674	1	-5.66041
hsa-miR-101-3p	LOC100052103	0.450582	NA	ENSECAT00000027015	-0.124015	7.86917	-1.55795	0.14038	1	-6.25484
hsa-miR-101-3p	ENSECAT00000019681	0.450582	NA	ENSECAT00000019681	-0.267657	7.97209	-3.3687	0.00429206	1	-2.97447
hsa-miR-101-3p	CDC7	0.450582	NA	ENSECAT00000024718	0.0624512	6.30945	2.08507	0.0548188	1	-5.42339
hsa-miR-101-3p	LOC100056351	0.450582	NA	ENSECAT00000015521	0.00107865	6.20143	0.0358718	0.971864	1	-7.44958
hsa-miR-101-3p	LOC100146225	0.450582	NA	ENSECAT00000000996	0.217909	6.73946	4.31372	0.000633543	1	-1.05207
hsa-miR-101-3p	ENSECAT00000017377	0.450582	NA	ENSECAT00000017377	0.0437326	8.31337	0.427104	0.675456	1	-7.35381
hsa-miR-101-3p	CDC123	0.450582	NA	ENSECAT00000011196	0.199739	10.0512	3.10602	0.00732746	1	-3.50267
hsa-miR-101-3p	CBFA2T2	0.450582	NA	ENSECAT00000027053	0.0417909	6.30332	1.04521	0.312706	1	-6.88956
hsa-miR-101-3p	RPS6KA5	0.450582	NA	ENSECAT00000025919	0.396375	8.01664	4.96456	0.000176742	1	0.24951
hsa-miR-101-3p	SPATA2	0.450582	NA	ENSECAT00000007222	-0.0255046	6.36815	-0.845973	0.411045	1	-7.07845
hsa-miR-101-3p	RANBP9	0.450582	NA	ENSECAT00000004659	-0.461284	7.84122	-5.29204	9.4722e-05	1	0.888965
hsa-miR-101-3p	ENSECAT00000022173	0.450582	NA	ENSECAT00000022173	-0.0862128	6.87011	-1.83928	0.0860322	1	-5.83
hsa-miR-101-3p	FRS2	0.450582	NA	ENSECAT00000021508	-0.0678955	7.22525	-0.642945	0.530101	1	-7.23336
hsa-miR-101-3p	LOC100068496	0.450582	NA	ENSECAT00000012820	0.0837406	9.32566	0.798326	0.437312	1	-7.11831
hsa-miR-101-3p	KIF2C	0.450582	NA	ENSECAT00000020896	0.0167578	6.7186	0.283355	0.780832	1	-7.40766
hsa-miR-101-3p	LOC100053709	0.450582	NA	ENSECAT00000021073	-0.0199904	7.10755	-0.577125	0.572535	1	-7.27503
hsa-miR-101-3p	AKAP11	0.450582	NA	ENSECAT00000022317	-0.0131523	7.619	-0.176948	0.861949	1	-7.43362
hsa-miR-101-3p	RNF44	0.450582	NA	ENSECAT00000009508	-0.036311	6.69493	-1.02002	0.324112	1	-6.91537
hsa-miR-101-3p	LOC100065601	0.450582	NA	ENSECAT00000010050	-0.24945	8.90672	-2.60345	0.0201332	1	-4.48376
hsa-miR-101-3p	JL618132	0.450582	NA	JL618132	0.253377	10.5073	3.13922	0.00684934	1	-3.43633
hsa-miR-101-3p	LOC100073033	0.450582	NA	ENSECAT00000010162	-0.491102	10.8218	-3.29027	0.00503622	1	-3.1329
hsa-miR-101-3p	TBC1D12	0.450582	NA	ENSECAT00000022880	0.0395535	6.39077	1.25626	0.228502	1	-6.65259
hsa-miR-101-3p	LOC100071831	0.450582	NA	ENSECAT00000021553	0.119138	6.36177	2.85997	0.0120558	1	-3.98919
hsa-miR-101-3p	MORC3	0.450582	NA	ENSECAT00000016224	-0.406799	9.72972	-3.97985	0.00123871	1	-1.73051
hsa-miR-101-3p	LOC100056173	0.450582	NA	ENSECAT00000002388	-0.136159	6.28402	-3.56081	0.00290103	1	-2.58462
hsa-miR-101-3p	LOC100070523	0.450582	NA	ENSECAT00000016494	-0.0549838	7.05891	-1.23292	0.236844	1	-6.68057
hsa-miR-101-3p	LTN1	0.450582	NA	ENSECAT00000011535	0.144707	8.00998	2.10423	0.0528859	1	-5.39049
hsa-miR-101-3p	ENSECAT00000001105	0.450582	NA	ENSECAT00000001105	0.0105335	7.56674	0.147754	0.884532	1	-7.43866
hsa-miR-101-3p	GMEB2	0.450582	NA	ENSECAT00000020633	0.0352641	6.55664	0.760234	0.459062	1	-7.14864
hsa-miR-101-3p	AP3M1	0.450582	NA	ENSECAT00000008162	0.095525	7.8914	1.01624	0.325852	1	-6.9192
hsa-miR-101-3p	LOC100059778	0.450582	NA	ENSECAT00000014730	0.129082	8.45688	1.2129	0.244184	1	-6.70421
hsa-miR-101-3p	LOC100629608	0.450582	NA	XM_003364267	0.207927	7.81101	2.38809	0.0307343	1	-4.88552
hsa-miR-101-3p	LOC100147361	0.450582	NA	XM_001915505	0.216823	7.50168	2.80139	0.013563	1	-4.10343
hsa-miR-101-3p	LASS2	0.450582	NA	ENSECAT00000019618	-0.140723	8.58559	-0.671168	0.512459	1	-7.21419
hsa-miR-101-3p	SLC38A2	0.450582	NA	ENSECAT00000016020	-0.255789	10.9217	-1.76078	0.0989297	1	-5.95325
hsa-miR-101-3p	OTUD4	0.450582	NA	ENSECAT00000025178	0.160358	6.87838	2.53747	0.0229389	1	-4.60832
hsa-miR-101-3p	MBTD1	0.450582	NA	ENSECAT00000024684	0.0303227	7.47596	0.439622	0.666566	1	-7.34811
hsa-miR-101-3p	LOC100069459	0.450582	NA	ENSECAT00000005220	0.335021	6.81304	4.35577	0.000582616	1	-0.966993
hsa-miR-101-3p	ZCCHC2	0.450582	NA	ENSECAT00000015770	0.162423	8.24897	2.14332	0.0491355	1	-5.32287
hsa-miR-101-3p	PRPF38B	0.450582	NA	ENSECAT00000002223	-0.473452	9.19478	-5.25017	0.000102509	1	0.80787
hsa-miR-101-3p	LOC100058495	0.450582	NA	ENSECAT00000022423	0.169999	6.85382	2.84504	0.0124236	1	-4.01837
hsa-miR-101-3p	FBXW7	0.450582	NA	ENSECAT00000024328	-0.483253	8.98136	-5.44468	7.11602e-05	1	1.18278
hsa-miR-101-3p	LOC100072314	0.450582	NA	ENSECAT00000016674	0.269001	6.98578	4.06618	0.00104071	1	-1.55469
hsa-miR-101-3p	VEZT	0.450582	NA	ENSECAT00000004005	0.0194679	7.3464	0.167313	0.869389	1	-7.43538
hsa-miR-101-3p	RIOK2	0.450582	NA	ENSECAT00000019853	0.14868	8.65266	2.08278	0.0550541	1	-5.42731
hsa-miR-101-3p	TRERF1	0.450582	NA	ENSECAT00000018003	0.171142	6.44527	4.26167	0.000702932	1	-1.1575
hsa-miR-101-3p	LOC100050392	0.450582	NA	ENSECAT00000018477	-0.0313571	6.47873	-0.931371	0.366615	1	-7.00182
hsa-miR-101-3p	RARS2	0.450582	NA	ENSECAT00000012393	-0.0501113	7.86064	-0.644332	0.529226	1	-7.23243
hsa-miR-101-3p	RTN4	0.450582	NA	ENSECAT00000012456	-0.217518	9.50307	-2.6213	0.0194329	1	-4.44986
hsa-miR-101-3p	NUFIP2	0.450582	NA	ENSECAT00000005059	-0.339738	7.85379	-4.10067	0.000970887	1	-1.4845
hsa-miR-101-3p	LOC100063438	0.450582	NA	ENSECAT00000025869	-0.0407965	6.60866	-1.6073	0.129121	1	-6.18382
hsa-miR-101-3p	LRCH2	0.450582	NA	ENSECAT00000001769	-0.00251968	6.20241	-0.069754	0.945324	1	-7.44767
hsa-miR-101-3p	GPAM	0.450582	NA	Oligo-130	0.00803439	6.32747	0.297363	0.770325	1	-7.40336
hsa-miR-101-3p	LOC100067399	0.450582	NA	ENSECAT00000016368	0.027289	6.19991	0.775138	0.450473	1	-7.13694
hsa-miR-101-3p	LOC100057044	0.450582	NA	ENSECAT00000004645	-0.416194	8.84272	-3.68091	0.00227153	1	-2.34003
hsa-miR-101-3p	TMEM168	0.450582	NA	ENSECAT00000022495	0.200889	6.66888	4.31498	0.000631957	1	-1.04952
hsa-miR-101-3p	LOC100056697	0.450582	NA	ENSECAT00000014640	0.13172	8.08409	2.25262	0.0399167	1	-5.13039
hsa-miR-101-3p	MPPE1	0.450582	NA	ENSECAT00000024798	0.185752	8.73482	2.39919	0.0300778	1	-4.86516
hsa-miR-101-3p	QSER1	0.450582	NA	ENSECAT00000007668	0.0486788	6.51259	1.0409	0.314637	1	-6.89401
hsa-miR-101-3p	AMMECR1L	0.450582	NA	ENSECAT00000024724	-0.00396214	6.41709	-0.114769	0.910172	1	-7.44326
hsa-miR-101-3p	LOC100071555	0.450582	NA	ENSECAT00000021058	0.141522	9.60105	1.6363	0.122871	1	-6.14134
hsa-miR-101-3p	LCOR	0.450582	NA	ENSECAT00000014109	-0.601038	8.19544	-4.21146	0.000777252	1	-1.25937
hsa-miR-101-3p	ENSECAT00000000215	0.450582	NA	ENSECAT00000000215	-0.113376	6.71348	-1.41764	0.177018	1	-6.44792
hsa-miR-101-3p	LOC100073240	0.450582	NA	ENSECAT00000026361	-0.197968	7.55537	-3.2609	0.00534674	1	-3.19208
hsa-miR-101-3p	FOXP4	0.450582	NA	ENSECAT00000001439	0.0596418	6.18109	1.72385	0.105565	1	-6.01
hsa-miR-101-3p	ARAP2	0.450582	NA	ENSECAT00000019539	-0.061058	8.48193	-0.573356	0.575018	1	-7.27728
hsa-miR-101-3p	AEBP2	0.450582	NA	XM_001916164	0.0840554	8.13925	1.23937	0.234515	1	-6.67288
hsa-miR-101-3p	FRMD6	0.450582	NA	ENSECAT00000008297	-0.00670151	6.31781	-0.183989	0.856521	1	-7.43227
hsa-miR-101-3p	NEK7	0.450582	NA	ENSECAT00000018076	0.174228	9.25054	1.66368	0.117212	1	-6.10077
hsa-miR-101-3p	LOC100052670	0.450582	NA	ENSECAT00000027017	0.154684	10.5754	1.77069	0.0972112	1	-5.93787
hsa-miR-101-3p	KLHL23	0.450582	NA	ENSECAT00000019394	-0.0743475	6.30638	-1.36333	0.193171	1	-6.51894
hsa-miR-101-3p	LOC100070896	0.450582	NA	ENSECAT00000023122	-0.0817224	7.40531	-1.2054	0.24698	1	-6.71299
hsa-miR-101-3p	TMTC3	0.450582	NA	ENSECAT00000021950	0.0936663	6.38768	2.55517	0.0221512	1	-4.57502
hsa-miR-101-3p	ENSECAT00000018578	0.450582	NA	ENSECAT00000018578	0.105641	6.63603	1.95699	0.0694968	1	-5.63901
hsa-miR-101-3p	ZNF800	0.450582	NA	ENSECAT00000020453	-0.344791	8.30594	-4.16904	0.000846259	1	-1.34551
hsa-miR-101-3p	LOC100069330	0.450582	NA	ENSECAT00000003871	0.11894	6.31613	2.86809	0.0118602	1	-3.97329
hsa-miR-101-3p	LOC100068165	0.450582	NA	ENSECAT00000014733	-0.0966987	7.03359	-0.921972	0.371338	1	-7.01057
hsa-miR-101-3p	CCDC125	0.450582	NA	ENSECAT00000011466	-0.135353	9.1168	-1.39834	0.182625	1	-6.47339
hsa-miR-101-3p	LOC100066022	0.450582	NA	ENSECAT00000009998	0.24683	7.33646	3.06218	0.00800963	1	-3.59005
hsa-miR-101-3p	ZNF828	0.450582	NA	ENSECAT00000023485	0.129938	7.1187	2.64845	0.0184125	1	-4.39814
hsa-miR-101-3p	LOC100067007	0.450582	NA	ENSECAT00000003760	0.448043	10.1035	2.79867	0.0136371	1	-4.10871
hsa-miR-101-3p	LOC100063959	0.450582	NA	ENSECAT00000008100	-0.471514	7.6583	-3.68625	0.00224701	1	-2.32916
hsa-miR-101-3p	ENSECAT00000011181	0.450582	NA	ENSECAT00000011181	-0.0142558	6.21323	-0.439012	0.666998	1	-7.34839
hsa-miR-101-3p	LOC100054661	0.450582	NA	ENSECAT00000013021	0.14782	6.30725	2.65434	0.0181979	1	-4.38688
hsa-miR-103a-3p	CX603547	1.31709	-2.77563	CX603547	-2.77563	11.6992	-17.8164	2.10714e-11	5.14458e-07	16.5769
hsa-miR-103a-3p	JL640875	1.31709	-1.90689	JL640875	-1.90689	11.309	-16.3744	6.93761e-11	1.69382e-06	15.3903
hsa-miR-103a-3p	LOC100064222	1.31709	-1.31258	ENSECAT00000014839	-1.31258	9.17317	-13.8145	7.41208e-10	1.80966e-05	13.0012
hsa-miR-103a-3p	LOC100070677	1.31709	0.648915	ENSECAT00000012509	0.648915	8.57038	13.7812	7.66318e-10	1.87097e-05	12.9673
hsa-miR-103a-3p	ENSECAT00000017288	1.31709	-0.952541	ENSECAT00000017288	-0.952541	8.56009	-12.6825	2.39277e-09	5.84194e-05	11.8073
hsa-miR-103a-3p	LOC100053347	1.31709	0.997694	ENSECAT00000008612	0.997694	13.4098	12.6582	2.45601e-09	5.99635e-05	11.7806
hsa-miR-103a-3p	EPC1	1.31709	-0.526168	ENSECAT00000026604	-0.526168	10.6248	-12.2327	3.90697e-09	9.53886e-05	11.3059
hsa-miR-103a-3p	USP15	1.31709	-0.922039	ENSECAT00000024728	-0.922039	10.1909	-10.7024	2.33442e-08	0.000569948	9.47035
hsa-miR-103a-3p	SAV1	1.31709	0.57851	ENSECAT00000021927	0.57851	9.92829	10.1628	4.60287e-08	0.00112379	8.77071
hsa-miR-103a-3p	LOC100073006	1.31709	-0.602477	ENSECAT00000010921	-0.602477	6.9674	-10.0405	5.38977e-08	0.00131591	8.60791
hsa-miR-103a-3p	STAMBPL1	1.31709	0.864514	ENSECAT00000020587	0.864514	10.3705	9.55224	1.02683e-07	0.002507	7.94251
hsa-miR-103a-3p	CA12	1.31709	-1.1209	NM_001099760	-1.1209	7.07312	-9.50394	1.0959e-07	0.00267563	7.87526
hsa-miR-103a-3p	ANKFY1	1.31709	-0.795027	ENSECAT00000023510	-0.795027	8.00785	-8.79508	2.93208e-07	0.00715867	6.85787
hsa-miR-103a-3p	LOC100052032	1.31709	0.860221	ENSECAT00000019326	0.860221	8.01689	8.59611	3.90415e-07	0.00953198	6.56166
hsa-miR-103a-3p	ENPP4	1.31709	0.393739	ENSECAT00000009130	0.393739	6.74408	8.51617	4.38571e-07	0.0107077	6.44131
hsa-miR-103a-3p	JL638930	1.31709	0.591886	JL638930	0.591886	7.93984	8.48938	4.56086e-07	0.0111353	6.40079
hsa-miR-103a-3p	SHOC2	1.31709	-0.534694	ENSECAT00000013173	-0.534694	10.0181	-8.36211	5.49953e-07	0.0134271	6.20712
hsa-miR-103a-3p	TMCC1	1.31709	-0.907508	ENSECAT00000006825	-0.907508	9.99316	-8.28671	6.14994e-07	0.0150151	6.09144
hsa-miR-103a-3p	GNB1	1.31709	-0.667414	ENSECAT00000023439	-0.667414	13.0762	-8.28188	6.19432e-07	0.0151234	6.084
hsa-miR-103a-3p	LOC100058648	1.31709	0.282769	ENSECAT00000011265	0.282769	12.8848	8.02422	9.12446e-07	0.0222774	5.6831
hsa-miR-103a-3p	LOC100630238	1.31709	0.666953	ENSECAT00000014353	0.666953	10.3552	8.00106	9.45144e-07	0.0230757	5.64665
hsa-miR-103a-3p	ENSECAT00000010525	1.31709	-0.695603	ENSECAT00000010525	-0.695603	8.62914	-7.98689	9.65769e-07	0.0235792	5.62431
hsa-miR-103a-3p	CUL4A	1.31709	-0.397042	ENSECAT00000020697	-0.397042	7.88247	-7.94175	1.03465e-06	0.025261	5.55299
hsa-miR-103a-3p	LOC100057445	1.31709	-0.894511	ENSECAT00000009602	-0.894511	9.67504	-7.92176	1.06681e-06	0.0260462	5.52131
hsa-miR-103a-3p	JL625682	1.31709	-0.75776	JL625682	-0.75776	10.7739	-7.82193	1.24385e-06	0.0303686	5.36238
hsa-miR-103a-3p	SDCBP	1.31709	-1.02778	ENSECAT00000016077	-1.02778	10.9932	-7.75192	1.38629e-06	0.0338464	5.25015
hsa-miR-103a-3p	NUMB	1.31709	-0.321143	ENSECAT00000017886	-0.321143	6.758	-7.58731	1.79323e-06	0.0437818	4.98373
hsa-miR-103a-3p	CCT3	1.31709	0.539715	ENSECAT00000022226	0.539715	13.4	7.50354	2.0469e-06	0.0499751	4.84678
hsa-miR-103a-3p	LOC100057908	1.31709	NA	ENSECAT00000017111	0.432834	7.36926	7.47654	2.13652e-06	0.0521632	4.80243
hsa-miR-103a-3p	POLD3	1.31709	NA	NM_001100414	-0.599947	7.98703	-7.46866	2.16341e-06	0.0528196	4.78948
hsa-miR-103a-3p	SYNJ1	1.31709	NA	ENSECAT00000006588	-0.389235	7.37556	-7.24622	3.09098e-06	0.0754662	4.42022
hsa-miR-103a-3p	LOC100061903	1.31709	NA	ENSECAT00000004857	-1.50727	8.11878	-7.16825	3.50819e-06	0.0856525	4.28921
hsa-miR-103a-3p	ZNF622	1.31709	NA	ENSECAT00000021752	0.33971	10.2845	7.13719	3.69046e-06	0.0901025	4.2368
hsa-miR-103a-3p	LOC100051790	1.31709	NA	ENSECAT00000022506	-0.590312	8.29747	-6.97177	4.84392e-06	0.118264	3.95543
hsa-miR-103a-3p	SAPS3	1.31709	NA	NM_001113235	-0.287692	9.98761	-6.94536	5.06066e-06	0.123556	3.91016
hsa-miR-103a-3p	NDEL1	1.31709	NA	ENSECAT00000016885	-1.02592	10.9014	-6.82958	6.13774e-06	0.149853	3.71059
hsa-miR-103a-3p	DAPK1	1.31709	NA	ENSECAT00000021800	-0.54493	7.37472	-6.4896	1.09313e-05	0.266887	3.11397
hsa-miR-103a-3p	ENSECAT00000020493	1.31709	NA	ENSECAT00000020493	-0.934031	11.5607	-6.38323	1.31373e-05	0.320747	2.92407
hsa-miR-103a-3p	LOC100058510	1.31709	NA	ENSECAT00000013053	-0.560448	9.10815	-6.22674	1.72662e-05	0.421555	2.64186
hsa-miR-103a-3p	HELZ	1.31709	NA	ENSECAT00000011442	-0.601587	10.0363	-6.18916	1.84464e-05	0.450369	2.57361
hsa-miR-103a-3p	NAA15	1.31709	NA	ENSECAT00000021674	0.222233	6.94151	6.18017	1.87412e-05	0.457566	2.55725
hsa-miR-103a-3p	ALG2	1.31709	NA	ENSECAT00000012297	0.622186	9.70595	6.05522	2.33868e-05	0.570988	2.32876
hsa-miR-103a-3p	CAPZA2	1.31709	NA	NM_001114142	-0.674099	10.4864	-5.96828	2.73169e-05	0.666942	2.16855
hsa-miR-103a-3p	LOC100069110	1.31709	NA	ENSECAT00000015423	0.953517	10.9002	5.91878	2.98571e-05	0.728961	2.07688
hsa-miR-103a-3p	ENSECAT00000012208	1.31709	NA	ENSECAT00000012208	0.68773	10.9262	5.89583	3.11173e-05	0.759728	2.03427
hsa-miR-103a-3p	LOC100064937	1.31709	NA	ENSECAT00000026497	-0.979919	7.70605	-5.84644	3.4021e-05	0.830622	1.94232
hsa-miR-103a-3p	FBXW11	1.31709	NA	ENSECAT00000012523	-0.196254	7.6881	-1.89879	0.0772767	1	-5.73434
hsa-miR-103a-3p	LOC100067953	1.31709	NA	ENSECAT00000006380	0.491923	8.55456	3.4126	0.00392449	1	-2.88557
hsa-miR-103a-3p	CCNE1	1.31709	NA	ENSECAT00000022912	0.223678	6.55744	4.18748	0.000815514	1	-1.30804
hsa-miR-103a-3p	CREB1	1.31709	NA	XM_001505119	-0.0200643	8.59974	-0.416192	0.683245	1	-7.35864
hsa-miR-103a-3p	ABL2	1.31709	NA	ENSECAT00000006120	-0.0707316	8.1516	-1.18994	0.25282	1	-6.73095
hsa-miR-103a-3p	ACVR2B	1.31709	NA	ENSECAT00000021126	-0.082224	6.39683	-1.52897	0.147373	1	-6.29581
hsa-miR-103a-3p	AP2A1	1.31709	NA	ENSECAT00000007801	-0.41893	8.44196	-2.1192	0.0514197	1	-5.36468
hsa-miR-103a-3p	LOC100059896	1.31709	NA	ENSECAT00000000374	-0.0129811	9.14424	-0.18689	0.854286	1	-7.4317
hsa-miR-103a-3p	ZFHX3	1.31709	NA	ENSECAT00000024590	-0.163449	6.51847	-3.0704	0.00787719	1	-3.57369
hsa-miR-103a-3p	LOC100050934	1.31709	NA	ENSECAT00000021660	0.0864373	6.99055	1.18215	0.255803	1	-6.73992
hsa-miR-103a-3p	CALU	1.31709	NA	ENSECAT00000023967	0.0730175	7.03322	0.900895	0.382079	1	-7.02992
hsa-miR-103a-3p	CAV1	1.31709	NA	NM_001114143	0.00383454	6.20279	0.14141	0.889454	1	-7.43963
hsa-miR-103a-3p	RUNX1T1	1.31709	NA	ENSECAT00000000260	0.0184604	6.22793	0.558433	0.584904	1	-7.28608
hsa-miR-103a-3p	CDC25A	1.31709	NA	NM_001145213	0.0658147	6.33713	2.44194	0.0276711	1	-4.78639
hsa-miR-103a-3p	CDK6	1.31709	NA	ENSECAT00000017328	0.284414	7.45569	1.8484	0.0846355	1	-5.81546
hsa-miR-103a-3p	EFNB2	1.31709	NA	NM_001114943	0.0299821	6.20152	0.734235	0.474285	1	-7.16856
hsa-miR-103a-3p	FGF2	1.31709	NA	NM_001195221	-0.069079	6.39486	-2.10063	0.0532441	1	-5.39669
hsa-miR-103a-3p	FKBP1A	1.31709	NA	Oligo-111	-0.256642	13.5005	-1.95821	0.0693404	1	-5.63698
hsa-miR-103a-3p	G6S	1.31709	NA	ENSECAT00000025253	0.024854	7.09143	0.29016	0.775722	1	-7.4056
hsa-miR-103a-3p	GPD1	1.31709	NA	ENSECAT00000001556	0.353054	7.4434	2.15161	0.0483726	1	-5.30845
hsa-miR-103a-3p	HNRNPA2B1	1.31709	NA	ENSECAT00000002075	0.0148198	10.6227	0.0783215	0.938622	1	-7.447
hsa-miR-103a-3p	ENSECAT00000023497	1.31709	NA	ENSECAT00000023497	-0.00108698	7.15607	-0.0078736	0.993823	1	-7.45023
hsa-miR-103a-3p	ENSECAT00000026955	1.31709	NA	ENSECAT00000026955	-0.0045578	6.19259	-0.240603	0.813166	1	-7.41952
hsa-miR-103a-3p	ENSECAT00000021633	1.31709	NA	ENSECAT00000021633	-0.185207	8.32489	-1.32973	0.203751	1	-6.56182
hsa-miR-103a-3p	ENSECAT00000015868	1.31709	NA	ENSECAT00000015868	-0.508245	8.173	-4.81176	0.000237511	1	-0.0527382
hsa-miR-103a-3p	IGSF3	1.31709	NA	ENSECAT00000023985	-0.00994204	6.35131	-0.281182	0.782466	1	-7.40831
hsa-miR-103a-3p	LOC100057240	1.31709	NA	ENSECAT00000008923	-0.324699	11.5467	-3.16637	0.0064814	1	-3.38197
hsa-miR-103a-3p	ENSECAT00000015326	1.31709	NA	ENSECAT00000015326	-0.747355	11.2394	-3.06916	0.00789695	1	-3.57615
hsa-miR-103a-3p	ENSECAT00000003228	1.31709	NA	ENSECAT00000003228	0.755727	10.4296	3.95508	0.00130231	1	-1.781
hsa-miR-103a-3p	CX603824	1.31709	NA	CX603824	0.384259	8.55154	3.37123	0.00426998	1	-2.96935
hsa-miR-103a-3p	LOC100063367	1.31709	NA	ENSECAT00000011253	0.0164182	6.29392	0.624213	0.541996	1	-7.24565
hsa-miR-103a-3p	A_69_P120366	1.31709	NA	A_69_P120366	-0.0266904	6.64608	-0.581282	0.569803	1	-7.27252
hsa-miR-103a-3p	KIF5A	1.31709	NA	ENSECAT00000008104	0.0594469	6.19981	1.61591	0.127237	1	-6.17126
hsa-miR-103a-3p	KIF5B	1.31709	NA	ENSECAT00000003207	-0.240183	7.12558	-2.16861	0.0468416	1	-5.27877
hsa-miR-103a-3p	LOC100070623	1.31709	NA	ENSECAT00000018698	-0.0022643	12.3103	-0.0382606	0.969992	1	-7.44948
hsa-miR-103a-3p	LAMP2	1.31709	NA	ENSECAT00000019789	-0.576309	11.5306	-4.95062	0.00018155	1	0.222037
hsa-miR-103a-3p	MAP4	1.31709	NA	ENSECAT00000005034	-0.104084	6.56673	-2.81911	0.0130888	1	-4.06895
hsa-miR-103a-3p	ENSECAT00000012862	1.31709	NA	ENSECAT00000012862	-0.184251	6.69321	-2.51801	0.023835	1	-4.64481
hsa-miR-103a-3p	MTF1	1.31709	NA	ENSECAT00000018428	-0.629236	7.78672	-3.9158	0.00141003	1	-1.86108
hsa-miR-103a-3p	MTHFR	1.31709	NA	ENSECAT00000021606	0.0882323	6.30446	2.37823	0.0313289	1	-4.90356
hsa-miR-103a-3p	ENSECAT00000024063	1.31709	NA	ENSECAT00000024063	-0.48842	7.67748	-3.44237	0.00369333	1	-2.82522
hsa-miR-103a-3p	MYO5B	1.31709	NA	ENSECAT00000024808	-0.0166856	6.22247	-0.710277	0.48858	1	-7.18634
hsa-miR-103a-3p	NSF	1.31709	NA	ENSECAT00000011306	-0.182088	8.17373	-4.19872	0.000797339	1	-1.28521
hsa-miR-103a-3p	FURIN	1.31709	NA	ENSECAT00000021500	-0.192529	6.78628	-3.73869	0.00201966	1	-2.22224
hsa-miR-103a-3p	CDK17	1.31709	NA	ENSECAT00000023693	-0.287928	8.1525	-3.96238	0.00128323	1	-1.76612
hsa-miR-103a-3p	PDK4	1.31709	NA	ENSECAT00000008745	-0.0968073	6.21183	-2.49528	0.0249247	1	-4.6873
hsa-miR-103a-3p	PHKA1	1.31709	NA	ENSECAT00000026083	0.203265	6.54596	2.93719	0.0103167	1	-3.83758
hsa-miR-103a-3p	PLAG1	1.31709	NA	ENSECAT00000011097	0.0184877	6.17361	0.619731	0.544864	1	-7.24854
hsa-miR-103a-3p	PPP6C	1.31709	NA	ENSECAT00000016686	0.0267086	7.87337	0.257439	0.800387	1	-7.41508
hsa-miR-103a-3p	PRKAB2	1.31709	NA	NM_001081914	0.239725	8.26737	3.08624	0.00762791	1	-3.54213
hsa-miR-103a-3p	LOC100063527	1.31709	NA	ENSECAT00000021215	0.0471171	6.43833	1.26128	0.226738	1	-6.64652
hsa-miR-103a-3p	PTPN3	1.31709	NA	ENSECAT00000008763	-0.00605002	6.13821	-0.270362	0.790618	1	-7.41147
hsa-miR-103a-3p	LOC100071340	1.31709	NA	ENSECAT00000018765	0.149242	6.43667	3.38988	0.00411061	1	-2.9316
hsa-miR-103a-3p	RPN1	1.31709	NA	ENSECAT00000004045	0.302573	12.5743	5.29077	9.49489e-05	1	0.886509
hsa-miR-103a-3p	RPS6KB1	1.31709	NA	ENSECAT00000014982	0.172998	7.66016	3.20167	0.00603221	1	-3.31118
hsa-miR-103a-3p	SALL1	1.31709	NA	ENSECAT00000011720	0.0326105	6.50146	0.410321	0.687453	1	-7.36119
hsa-miR-103a-3p	SRSF1	1.31709	NA	NM_001195548	-0.0586198	7.42549	-0.911948	0.37642	1	-7.01983
hsa-miR-103a-3p	SLC6A9	1.31709	NA	ENSECAT00000005457	0.0216114	6.19759	0.750276	0.464857	1	-7.15635
hsa-miR-103a-3p	SMARCE1	1.31709	NA	ENSECAT00000024222	0.262894	11.0121	3.9126	0.00141919	1	-1.8676
hsa-miR-103a-3p	MAP3K7	1.31709	NA	ENSECAT00000011705	-0.262858	8.601	-2.55408	0.0221992	1	-4.57708
hsa-miR-103a-3p	DN505417	1.31709	NA	DN505417	-0.00139802	9.40242	-0.0139816	0.989031	1	-7.45016
hsa-miR-103a-3p	LOC100063009	1.31709	NA	ENSECAT00000018600	0.0815685	6.254	1.25182	0.230069	1	-6.65794
hsa-miR-103a-3p	TIMP3	1.31709	NA	NM_001081870	-0.00592029	6.23828	-0.275098	0.787047	1	-7.4101
hsa-miR-103a-3p	WEE1	1.31709	NA	ENSECAT00000022318	-0.350241	7.16299	-3.55213	0.00295277	1	-2.60226
hsa-miR-103a-3p	LOC100062878	1.31709	NA	ENSECAT00000015362	0.543456	9.17341	3.35699	0.00439573	1	-2.99815
hsa-miR-103a-3p	ENSECAT00000021816	1.31709	NA	ENSECAT00000021816	-0.424087	10.8907	-1.4753	0.1611	1	-6.37021
hsa-miR-103a-3p	LUZP1	1.31709	NA	ENSECAT00000000747	-0.0319328	6.31683	-0.907006	0.378943	1	-7.02436
hsa-miR-103a-3p	LOC100630049	1.31709	NA	ENSECAT00000019364	-0.154266	6.72108	-3.5213	0.00314429	1	-2.66495
hsa-miR-103a-3p	LOC100067290	1.31709	NA	ENSECAT00000011047	0.0145794	6.18834	0.463781	0.649556	1	-7.33665
hsa-miR-103a-3p	LOC100058666	1.31709	NA	ENSECAT00000016717	0.134792	9.55515	1.8881	0.0787872	1	-5.75165
hsa-miR-103a-3p	RNMT	1.31709	NA	ENSECAT00000019860	-0.0410623	7.39177	-0.499035	0.625095	1	-7.31887
hsa-miR-103a-3p	MTMR4	1.31709	NA	ENSECAT00000019383	-0.108121	6.60039	-0.610921	0.550525	1	-7.25417
hsa-miR-103a-3p	LATS1	1.31709	NA	ENSECAT00000001135	-0.108626	7.12773	-2.05659	0.0578125	1	-5.472
hsa-miR-103a-3p	SH3BP5	1.31709	NA	ENSECAT00000026805	0.0170826	9.31837	0.161294	0.874044	1	-7.43643
hsa-miR-103a-3p	GTPBP1	1.31709	NA	ENSECAT00000019388	-0.116971	8.9753	-1.2859	0.218244	1	-6.61646
hsa-miR-103a-3p	N4BP1	1.31709	NA	ENSECAT00000026072	-0.364123	7.90058	-1.78255	0.0951907	1	-5.9194
hsa-miR-103a-3p	LOC100068020	1.31709	NA	ENSECAT00000022432	-0.050714	6.84288	-0.486473	0.633761	1	-7.32535
hsa-miR-103a-3p	CKAP5	1.31709	NA	ENSECAT00000017640	0.348358	7.4514	2.56909	0.0215503	1	-4.54877
hsa-miR-103a-3p	JAKMIP2	1.31709	NA	ENSECAT00000014182	0.0787626	6.25576	2.68382	0.0171604	1	-4.33048
hsa-miR-103a-3p	TLK1	1.31709	NA	ENSECAT00000024734	0.0463264	7.82925	0.936618	0.363997	1	-6.99689
hsa-miR-103a-3p	G3BP2	1.31709	NA	ENSECAT00000008338	0.0256348	8.35079	0.216027	0.831918	1	-7.42547
hsa-miR-103a-3p	MED13	1.31709	NA	ENSECAT00000019312	-0.422003	9.67605	-3.1762	0.00635307	1	-3.36227
hsa-miR-103a-3p	DMTF1	1.31709	NA	ENSECAT00000022460	0.100202	7.22795	1.21719	0.242597	1	-6.69917
hsa-miR-103a-3p	LOC100063507	1.31709	NA	ENSECAT00000011847	0.221861	7.30812	1.29498	0.215176	1	-6.60526
hsa-miR-103a-3p	LOC100054055	1.31709	NA	ENSECAT00000012553	0.145643	7.51589	1.85017	0.0843666	1	-5.81263
hsa-miR-103a-3p	SF3A1	1.31709	NA	ENSECAT00000025874	-0.208727	13.2281	-2.09493	0.0538163	1	-5.40649
hsa-miR-103a-3p	LOC100063321	1.31709	NA	ENSECAT00000012488	0.352804	8.13506	1.9403	0.0716522	1	-5.66652
hsa-miR-103a-3p	SLC9A6	1.31709	NA	ENSECAT00000020591	0.23233	6.81654	4.76011	0.000262626	1	-0.155421
hsa-miR-103a-3p	LOC100058449	1.31709	NA	ENSECAT00000008793	0.139786	7.19653	3.25762	0.0053826	1	-3.19869
hsa-miR-103a-3p	NUP50	1.31709	NA	ENSECAT00000017312	-0.49368	10.7844	-5.64864	4.8792e-05	1	1.57095
hsa-miR-103a-3p	PNPLA6	1.31709	NA	ENSECAT00000014053	0.268969	8.20286	1.73363	0.103771	1	-5.99505
hsa-miR-103a-3p	SF3A3	1.31709	NA	ENSECAT00000018779	0.390426	11.5563	4.03364	0.00111125	1	-1.62094
hsa-miR-103a-3p	LOC100053123	1.31709	NA	ENSECAT00000011116	-0.185702	7.57617	-1.81454	0.089925	1	-5.8692
hsa-miR-103a-3p	PRDM4	1.31709	NA	ENSECAT00000016382	0.214523	7.67127	2.86639	0.0119011	1	-3.97664
hsa-miR-103a-3p	LOC100059780	1.31709	NA	ENSECAT00000009280	-0.173703	6.96518	-1.54354	0.143821	1	-6.27528
hsa-miR-103a-3p	LOC100057464	1.31709	NA	ENSECAT00000025099	-0.012667	8.0613	-0.219517	0.829248	1	-7.42467
hsa-miR-103a-3p	STK38	1.31709	NA	ENSECAT00000019629	-0.313268	9.71772	-2.90474	0.0110156	1	-3.90144
hsa-miR-103a-3p	LOC100056915	1.31709	NA	XM_001503447	0.105189	6.27644	3.06352	0.00798798	1	-3.58739
hsa-miR-103a-3p	ENSECAT00000023701	1.31709	NA	ENSECAT00000023701	0.0612729	6.29991	0.7093	0.489169	1	-7.18706
hsa-miR-103a-3p	ATG14	1.31709	NA	ENSECAT00000012322	0.072554	6.39587	2.43078	0.0282814	1	-4.80703
hsa-miR-103a-3p	JL618132	1.31709	NA	JL618132	0.253377	10.5073	3.13922	0.00684934	1	-3.43633
hsa-miR-103a-3p	ENSECAT00000007091	1.31709	NA	ENSECAT00000007091	-0.0367961	6.34446	-1.59139	0.132663	1	-6.20688
hsa-miR-103a-3p	AVL9	1.31709	NA	ENSECAT00000020747	-0.169671	7.00387	-3.22597	0.005741	1	-3.26236
hsa-miR-103a-3p	ENSECAT00000010386	1.31709	NA	ENSECAT00000010386	-0.331538	7.05245	-4.88853	0.000204667	1	0.0994165
hsa-miR-103a-3p	GGA3	1.31709	NA	ENSECAT00000005708	0.0402812	7.1571	0.330767	0.74546	1	-7.39227
hsa-miR-103a-3p	LOC100057616	1.31709	NA	ENSECAT00000025866	-0.104347	6.95981	-1.91335	0.075259	1	-5.71064
hsa-miR-103a-3p	TBC1D12	1.31709	NA	ENSECAT00000022880	0.0395535	6.39077	1.25626	0.228502	1	-6.65259
hsa-miR-103a-3p	LOC100072848	1.31709	NA	ENSECAT00000004930	0.423057	8.31701	4.57706	0.000375908	1	-0.521244
hsa-miR-103a-3p	LOC100064728	1.31709	NA	ENSECAT00000026507	-0.294213	8.77622	-1.01092	0.328306	1	-6.92456
hsa-miR-103a-3p	DICER1	1.31709	NA	ENSECAT00000007356	0.314449	7.82361	4.25601	0.000710938	1	-1.16898
hsa-miR-103a-3p	LOC100053520	1.31709	NA	ENSECAT00000014120	0.0234166	6.27393	0.853988	0.40673	1	-7.07154
hsa-miR-103a-3p	LOC100053911	1.31709	NA	ENSECAT00000015525	-0.239869	6.97817	-2.38837	0.0307173	1	-4.885
hsa-miR-103a-3p	LOC100070178	1.31709	NA	ENSECAT00000002633	0.63718	8.0322	4.25108	0.000717985	1	-1.17898
hsa-miR-103a-3p	LOC100070497	1.31709	NA	ENSECAT00000023126	0.0504889	6.68783	1.35894	0.194527	1	-6.52459
hsa-miR-103a-3p	SPATS2L	1.31709	NA	ENSECAT00000019755	0.349548	9.07549	3.91878	0.00140155	1	-1.855
hsa-miR-103a-3p	OSBPL3	1.31709	NA	ENSECAT00000026179	0.044476	7.0679	0.918578	0.373053	1	-7.01372
hsa-miR-103a-3p	PHF19	1.31709	NA	ENSECAT00000025333	0.0918556	6.39101	1.19597	0.250528	1	-6.72396
hsa-miR-103a-3p	ENSECAT00000027038	1.31709	NA	ENSECAT00000027038	0.386392	7.6834	2.92483	0.0105777	1	-3.86193
hsa-miR-103a-3p	LOC100051433	1.31709	NA	ENSECAT00000024003	0.218365	7.34141	3.8135	0.00173493	1	-2.06968
hsa-miR-103a-3p	LOC100067034	1.31709	NA	ENSECAT00000011368	0.37325	8.07758	1.407	0.180091	1	-6.462
hsa-miR-103a-3p	LOC100051703	1.31709	NA	ENSECAT00000017256	0.377466	6.63137	4.0997	0.000972785	1	-1.48648
hsa-miR-103a-3p	CARD10	1.31709	NA	ENSECAT00000023430	-0.0436633	6.18899	-1.46143	0.164817	1	-6.38911
hsa-miR-103a-3p	LOC100064232	1.31709	NA	ENSECAT00000014605	-0.094217	8.38568	-0.905927	0.379496	1	-7.02534
hsa-miR-103a-3p	LOC100067095	1.31709	NA	ENSECAT00000014261	0.108358	7.09776	1.03705	0.316369	1	-6.89798
hsa-miR-103a-3p	NIN	1.31709	NA	XM_001916154	-0.58195	9.79306	-5.04911	0.000150261	1	0.41573
hsa-miR-103a-3p	BFAR	1.31709	NA	ENSECAT00000017875	0.56963	8.06677	2.49664	0.0248581	1	-4.68476
hsa-miR-103a-3p	MEX3C	1.31709	NA	ENSECAT00000023121	-0.0462619	9.02789	-0.36431	0.720782	1	-7.37997
hsa-miR-103a-3p	SLC25A39	1.31709	NA	ENSECAT00000011776	1.1133	8.21487	3.939	0.00134536	1	-1.81378
hsa-miR-103a-3p	LOC100070075	1.31709	NA	ENSECAT00000014102	-0.00581358	6.22272	-0.191323	0.850874	1	-7.43081
hsa-miR-103a-3p	LOC100050133	1.31709	NA	ENSECAT00000018759	-0.0770543	10.539	-0.570208	0.577096	1	-7.27916
hsa-miR-103a-3p	PPP1R12C	1.31709	NA	ENSECAT00000004078	0.37261	7.9772	2.56338	0.021795	1	-4.55955
hsa-miR-103a-3p	ENSECAT00000019200	1.31709	NA	ENSECAT00000019200	0.0467957	6.25748	1.85167	0.0841399	1	-5.81024
hsa-miR-103a-3p	GATAD2A	1.31709	NA	ENSECAT00000013564	0.0565729	6.39866	0.49353	0.628886	1	-7.32173
hsa-miR-103a-3p	LOC100068420	1.31709	NA	ENSECAT00000024031	0.110244	9.74535	0.485909	0.634151	1	-7.32564
hsa-miR-103a-3p	LOC100052483	1.31709	NA	ENSECAT00000022931	0.0802905	8.36096	0.343768	0.735859	1	-7.38764
hsa-miR-103a-3p	LOC100060630	1.31709	NA	ENSECAT00000007823	-0.119096	7.04328	-2.41387	0.0292295	1	-4.83818
hsa-miR-103a-3p	LOC100062431	1.31709	NA	ENSECAT00000006427	-0.0308943	6.4796	-0.778649	0.448465	1	-7.13415
hsa-miR-103a-3p	CEP55	1.31709	NA	ENSECAT00000019596	0.145289	6.35297	3.13779	0.00686937	1	-3.4392
hsa-miR-103a-3p	RIF1	1.31709	NA	ENSECAT00000013380	0.242211	7.14442	4.66815	0.000314324	1	-0.338836
hsa-miR-103a-3p	EXD2	1.31709	NA	ENSECAT00000020400	-0.0286189	6.23376	-0.735034	0.473812	1	-7.16796
hsa-miR-103a-3p	LOC100056636	1.31709	NA	ENSECAT00000020483	0.0242726	6.22641	0.513501	0.615186	1	-7.31121
hsa-miR-103a-3p	FBXW7	1.31709	NA	ENSECAT00000024328	-0.483253	8.98136	-5.44468	7.11602e-05	1	1.18278
hsa-miR-103a-3p	MIS18BP1	1.31709	NA	ENSECAT00000000624	0.140556	6.52482	3.11438	0.00720407	1	-3.48598
hsa-miR-103a-3p	ENSECAT00000016410	1.31709	NA	ENSECAT00000016410	-0.233472	8.10559	-2.9651	0.00975083	1	-3.78253
hsa-miR-103a-3p	UBE2Q1	1.31709	NA	ENSECAT00000017906	-0.239553	13.3877	-3.75406	0.00195754	1	-2.1909
hsa-miR-103a-3p	VEZT	1.31709	NA	ENSECAT00000004005	0.0194679	7.3464	0.167313	0.869389	1	-7.43538
hsa-miR-103a-3p	ENSECAT00000023840	1.31709	NA	ENSECAT00000023840	0.233497	6.46926	2.92881	0.010493	1	-3.85409
hsa-miR-103a-3p	LOC100051417	1.31709	NA	ENSECAT00000000286	0.0720329	6.80553	1.51966	0.149681	1	-6.30885
hsa-miR-103a-3p	PAG1	1.31709	NA	ENSECAT00000013368	-0.491411	8.67602	-4.21209	0.00077627	1	-1.25809
hsa-miR-103a-3p	ASH1L	1.31709	NA	ENSECAT00000019710	-0.624098	9.05622	-5.12282	0.000130525	1	0.560029
hsa-miR-103a-3p	ENSECAT00000013555	1.31709	NA	ENSECAT00000013555	0.146241	9.91593	2.08913	0.0544039	1	-5.41644
hsa-miR-103a-3p	LOC100059609	1.31709	NA	ENSECAT00000024404	0.0922549	6.4066	1.16591	0.262107	1	-6.75847
hsa-miR-103a-3p	LOC100070286	1.31709	NA	ENSECAT00000018793	0.0641954	6.66264	1.02971	0.319693	1	-6.90551
hsa-miR-103a-3p	LOC100072790	1.31709	NA	ENSECAT00000009844	-0.158933	7.46916	-2.48821	0.0252731	1	-4.70049
hsa-miR-103a-3p	SLC39A10	1.31709	NA	ENSECAT00000006665	0.0863518	8.77516	0.891283	0.387046	1	-7.03862
hsa-miR-103a-3p	NUFIP2	1.31709	NA	ENSECAT00000005059	-0.339738	7.85379	-4.10067	0.000970887	1	-1.4845
hsa-miR-103a-3p	MIB1	1.31709	NA	ENSECAT00000025536	0.0507835	6.73059	0.899394	0.382852	1	-7.03129
hsa-miR-103a-3p	SIPA1L2	1.31709	NA	ENSECAT00000008661	0.111251	6.41644	4.13882	0.000899205	1	-1.40693
hsa-miR-103a-3p	RPRD1B	1.31709	NA	ENSECAT00000019331	0.0866398	6.78924	1.30992	0.210204	1	-6.5867
hsa-miR-103a-3p	LOC100055821	1.31709	NA	ENSECAT00000018910	0.100245	6.85369	0.982988	0.34142	1	-6.95232
hsa-miR-103a-3p	LOC100057100	1.31709	NA	ENSECAT00000024056	0.357596	8.25008	3.87857	0.00152044	1	-1.93698
hsa-miR-103a-3p	IPPK	1.31709	NA	ENSECAT00000015787	-0.0120709	6.58463	-0.352085	0.729741	1	-7.38459
hsa-miR-103a-3p	ENSECAT00000006709	1.31709	NA	ENSECAT00000006709	0.0346614	6.46777	0.872901	0.396667	1	-7.055
hsa-miR-103a-3p	SPATS2	1.31709	NA	ENSECAT00000005952	0.0352588	6.96967	0.248557	0.807122	1	-7.41746
hsa-miR-103a-3p	STK33	1.31709	NA	ENSECAT00000021832	-0.0238608	6.29146	-0.604576	0.554622	1	-7.25817
hsa-miR-103a-3p	LOC100056136	1.31709	NA	ENSECAT00000008271	-0.399262	10.0442	-2.92334	0.0106094	1	-3.86485
hsa-miR-103a-3p	HAUS3	1.31709	NA	ENSECAT00000004767	-0.3162	9.01887	-2.6898	0.0169567	1	-4.31899
hsa-miR-103a-3p	LOC100063953	1.31709	NA	ENSECAT00000026402	-0.0304376	9.47475	-0.181497	0.858441	1	-7.43276
hsa-miR-103a-3p	GCC1	1.31709	NA	ENSECAT00000021141	-0.0760991	6.569	-2.21573	0.0428313	1	-5.1959
hsa-miR-103a-3p	ATP13A3	1.31709	NA	ENSECAT00000007109	-0.373324	7.68129	-3.70857	0.00214724	1	-2.28366
hsa-miR-103a-3p	CPSF7	1.31709	NA	XM_001502096	-0.457417	8.77399	-2.70675	0.016393	1	-4.28645
hsa-miR-103a-3p	LOC100066904	1.31709	NA	ENSECAT00000019344	0.131829	6.47646	4.18672	0.00081677	1	-1.3096
hsa-miR-103a-3p	LOC100057566	1.31709	NA	ENSECAT00000006585	0.185244	7.01895	1.05593	0.307942	1	-6.87841
hsa-miR-103a-3p	EDC3	1.31709	NA	ENSECAT00000019108	0.0322144	7.14611	0.624581	0.541761	1	-7.24541
hsa-miR-103a-3p	IFT74	1.31709	NA	ENSECAT00000022787	0.249473	6.99991	3.27388	0.00520718	1	-3.16593
hsa-miR-103a-3p	CDADC1	1.31709	NA	ENSECAT00000022105	-0.440908	7.94023	-4.97998	0.000171575	1	0.279884
hsa-miR-103a-3p	LOC100063933	1.31709	NA	ENSECAT00000023096	0.540931	8.0252	3.88025	0.0015153	1	-1.93357
hsa-miR-103a-3p	LOC100058091	1.31709	NA	ENSECAT00000008924	-0.201342	8.05313	-2.27947	0.0379135	1	-5.08239
hsa-miR-103a-3p	STK40	1.31709	NA	ENSECAT00000016679	-0.264927	8.17357	-1.71977	0.106322	1	-6.01623
hsa-miR-103a-3p	LOC100063699	1.31709	NA	ENSECAT00000005142	0.135254	9.07452	1.10795	0.285577	1	-6.82294
hsa-miR-103a-3p	USP42	1.31709	NA	ENSECAT00000023491	-0.111232	6.75045	-1.84942	0.0844811	1	-5.81384
hsa-miR-103a-3p	ZNRF3	1.31709	NA	ENSECAT00000012138	0.0714067	6.65301	1.63222	0.123734	1	-6.14735
hsa-miR-103a-3p	LCOR	1.31709	NA	ENSECAT00000014109	-0.601038	8.19544	-4.21146	0.000777252	1	-1.25937
hsa-miR-103a-3p	ENSECAT00000021041	1.31709	NA	ENSECAT00000021041	-0.0130084	6.37015	-0.25829	0.799742	1	-7.41485
hsa-miR-103a-3p	LOC100070943	1.31709	NA	ENSECAT00000022597	0.147852	7.58817	0.825353	0.422284	1	-7.09596
hsa-miR-103a-3p	YIF1B	1.31709	NA	ENSECAT00000016359	0.278118	7.73615	4.21058	0.000778619	1	-1.26115
hsa-miR-103a-3p	YTHDC1	1.31709	NA	ENSECAT00000019810	-0.373659	8.74861	-2.93662	0.0103287	1	-3.83871
hsa-miR-103a-3p	LOC100057045	1.31709	NA	ENSECAT00000003000	0.112706	7.4181	2.52847	0.0233494	1	-4.62522
hsa-miR-103a-3p	AEBP2	1.31709	NA	XM_001916164	0.0840554	8.13925	1.23937	0.234515	1	-6.67288
hsa-miR-103a-3p	LOC100052198	1.31709	NA	ENSECAT00000022656	-0.169413	8.60657	-1.78798	0.0942795	1	-5.91093
hsa-miR-103a-3p	CPEB2	1.31709	NA	XM_001498900	-0.38871	7.55941	-5.3975	7.77128e-05	1	1.09226
hsa-miR-103a-3p	E2F7	1.31709	NA	ENSECAT00000018971	0.0293881	6.28667	0.703026	0.492957	1	-7.19162
hsa-miR-103a-3p	LOC100059505	1.31709	NA	ENSECAT00000016603	0.0492891	6.40865	1.67079	0.11578	1	-6.09016
hsa-miR-103a-3p	LOC100066395	1.31709	NA	ENSECAT00000026536	0.0529682	6.35263	1.57102	0.137319	1	-6.23618
hsa-miR-103a-3p	ENSECAT00000018419	1.31709	NA	ENSECAT00000018419	0.134729	6.70947	2.85912	0.0120764	1	-3.99084
hsa-miR-103a-3p	ENSECAT00000020006	1.31709	NA	ENSECAT00000020006	0.0577974	6.4391	1.69713	0.110608	1	-6.05059
hsa-miR-103a-3p	A_69_P116786	1.31709	NA	A_69_P116786	-0.174645	6.81298	-3.37051	0.00427622	1	-2.9708
hsa-miR-103a-3p	LOC100069330	1.31709	NA	ENSECAT00000003871	0.11894	6.31613	2.86809	0.0118602	1	-3.97329
hsa-miR-103a-3p	JL620683	1.31709	NA	JL620683	-0.113523	7.28531	-0.693959	0.498463	1	-7.19814
hsa-miR-103a-3p	LOC100059672	1.31709	NA	ENSECAT00000019275	0.110237	7.46491	1.13695	0.273645	1	-6.79103
hsa-miR-103a-3p	LOC100068712	1.31709	NA	ENSECAT00000017012	-0.103507	6.40079	-2.80911	0.0133542	1	-4.08841
hsa-miR-103a-3p	ENSECAT00000025101	1.31709	NA	ENSECAT00000025101	-0.504972	7.63319	-5.63913	4.96517e-05	1	1.55297
hsa-miR-103a-3p	RNF144B	1.31709	NA	ENSECAT00000002824	-0.427593	8.51617	-5.45718	6.95216e-05	1	1.20673
hsa-miR-103a-3p	SLC35B2	1.31709	NA	ENSECAT00000018962	0.189344	7.99978	1.10765	0.285699	1	-6.82326
hsa-miR-103a-3p	ENSECAT00000017306	1.31709	NA	ENSECAT00000017306	0.00357354	6.80288	0.0500187	0.960777	1	-7.44893
hsa-miR-103a-3p	ZBTB34	1.31709	NA	ENSECAT00000002792	-0.571182	8.19992	-4.00496	0.00117747	1	-1.67936
hsa-miR-103a-3p	ZBTB8A	1.31709	NA	ENSECAT00000025065	-0.0335756	6.31888	-1.10627	0.286277	1	-6.82476
hsa-miR-103a-3p	ENSECAT00000000414	1.31709	NA	ENSECAT00000000414	0.233818	7.07386	1.53086	0.146907	1	-6.29315
hsa-miR-103a-3p	PEG10	1.31709	NA	NM_001172558	-0.0293895	6.22842	-1.18919	0.253104	1	-6.73181
hsa-miR-103a-3p	LOC100063088	1.31709	NA	ENSECAT00000024624	-0.28608	7.80348	-5.26998	9.87456e-05	1	0.846259
hsa-miR-103a-3p	DLK1	1.31709	NA	ENSECAT00000012776	-0.0187775	6.19141	-0.689141	0.501403	1	-7.20158
hsa-miR-106b-5p	LOC100065556	1.44452	1.32276	ENSECAT00000026773	1.32276	10.8737	20.3347	3.20496e-12	7.8249e-08	18.4256
hsa-miR-106b-5p	ENSECAT00000023520	1.44452	-1.19184	ENSECAT00000023520	-1.19184	10.6987	-18.7887	9.90698e-12	2.41879e-07	17.322
hsa-miR-106b-5p	TRIP12	1.44452	-1.05257	ENSECAT00000000727	-1.05257	12.5884	-18.3961	1.33774e-11	3.26609e-07	17.0261
hsa-miR-106b-5p	LOC100051543	1.44452	-0.857111	ENSECAT00000017951	-0.857111	11.3591	-13.4474	1.07389e-09	2.62191e-05	12.6242
hsa-miR-106b-5p	TBC1D9	1.44452	-0.925083	ENSECAT00000016709	-0.925083	7.52162	-13.1212	1.50391e-09	3.6718e-05	12.2812
hsa-miR-106b-5p	TLR2	1.44452	-0.876423	NM_001081796	-0.876423	14.162	-12.0679	4.69405e-09	0.000114605	11.1179
hsa-miR-106b-5p	ZBTB39	1.44452	0.391677	NM_001256905	0.391677	7.10982	11.6929	7.18122e-09	0.000175329	10.6821
hsa-miR-106b-5p	LOC100071636	1.44452	0.767675	ENSECAT00000026184	0.767675	16.8123	9.84501	6.95641e-08	0.00169841	8.3446
hsa-miR-106b-5p	ASAP1	1.44452	-0.555415	ENSECAT00000017553	-0.555415	7.40425	-9.67984	8.65609e-08	0.00211339	8.11891
hsa-miR-106b-5p	ENSECAT00000001158	1.44452	0.801382	ENSECAT00000001158	0.801382	13.8838	9.64249	9.09824e-08	0.00222133	8.06746
hsa-miR-106b-5p	LOC100067333	1.44452	0.583837	ENSECAT00000007620	0.583837	12.1154	9.39282	1.27412e-07	0.00311076	7.71958
hsa-miR-106b-5p	RBL2	1.44452	0.968057	ENSECAT00000015315	0.968057	8.54498	9.24601	1.55791e-07	0.00380363	7.51176
hsa-miR-106b-5p	AP2B1	1.44452	-0.826741	ENSECAT00000009776	-0.826741	9.15902	-9.15616	1.76394e-07	0.00430665	7.38337
hsa-miR-106b-5p	ENSECAT00000017746	1.44452	-0.625751	ENSECAT00000017746	-0.625751	8.69471	-9.08446	1.94898e-07	0.00475842	7.28024
hsa-miR-106b-5p	CX601238	1.44452	-0.632469	CX601238	-0.632469	9.33216	-9.01523	2.14721e-07	0.00524241	7.18008
hsa-miR-106b-5p	ANKFY1	1.44452	-0.795027	ENSECAT00000023510	-0.795027	8.00785	-8.79508	2.93208e-07	0.00715867	6.85787
hsa-miR-106b-5p	CLOCK	1.44452	-0.29394	ENSECAT00000007476	-0.29394	7.21216	-8.35316	5.57272e-07	0.0136058	6.19344
hsa-miR-106b-5p	LOC100053634	1.44452	0.458016	ENSECAT00000004718	0.458016	12.9779	8.29248	6.09741e-07	0.0148868	6.10031
hsa-miR-106b-5p	WDR33	1.44452	-0.577972	ENSECAT00000001765	-0.577972	9.60067	-8.08142	8.36685e-07	0.0204277	5.77282
hsa-miR-106b-5p	RPL7	1.44452	0.973909	NM_001163864	0.973909	14.4605	7.95097	1.02018e-06	0.0249078	5.56757
hsa-miR-106b-5p	HNRNPL	1.44452	0.390283	ENSECAT00000013350	0.390283	13.0075	7.75701	1.37537e-06	0.0335798	5.25833
hsa-miR-106b-5p	USP46	1.44452	0.39928	ENSECAT00000009351	0.39928	6.73765	7.66575	1.58555e-06	0.0387112	5.11113
hsa-miR-106b-5p	SPEN	1.44452	-1.19593	ENSECAT00000009267	-1.19593	11.0303	-7.51175	2.02046e-06	0.0493296	4.86024
hsa-miR-106b-5p	ENSECAT00000002267	1.44452	NA	ENSECAT00000002267	0.883355	14.7574	7.47767	2.13267e-06	0.0520691	4.8043
hsa-miR-106b-5p	RBL1	1.44452	NA	ENSECAT00000026234	0.734043	7.6011	7.44911	2.23175e-06	0.0544883	4.75729
hsa-miR-106b-5p	JL616021	1.44452	NA	JL616021	0.435169	11.1443	7.40825	2.38202e-06	0.0581571	4.68985
hsa-miR-106b-5p	ENSECAT00000024028	1.44452	NA	ENSECAT00000024028	-0.606896	8.50782	-7.23596	3.14278e-06	0.0767311	4.40302
hsa-miR-106b-5p	JL617428	1.44452	NA	JL617428	0.643121	10.8781	7.15267	3.5984e-06	0.087855	4.26294
hsa-miR-106b-5p	APLP2	1.44452	NA	ENSECAT00000023727	-0.452178	9.7442	-7.14787	3.6267e-06	0.0885459	4.25483
hsa-miR-106b-5p	ENSECAT00000011690	1.44452	NA	ENSECAT00000011690	0.808822	12.2974	7.10103	3.91533e-06	0.0955927	4.1756
hsa-miR-106b-5p	CX601395	1.44452	NA	CX601395	0.726614	7.69286	6.92603	5.22561e-06	0.127583	3.87698
hsa-miR-106b-5p	MTHFD1	1.44452	NA	ENSECAT00000017438	0.75459	10.8331	6.76823	6.80346e-06	0.166106	3.60411
hsa-miR-106b-5p	SLC25A5	1.44452	NA	Oligo-329	0.50775	11.7257	6.72876	7.27152e-06	0.177534	3.53531
hsa-miR-106b-5p	CX604338	1.44452	NA	CX604338	-0.394988	6.95745	-6.67884	7.91224e-06	0.193177	3.44801
hsa-miR-106b-5p	APP	1.44452	NA	Oligo-18	0.757229	8.66577	6.52789	1.02352e-05	0.249892	3.18195
hsa-miR-106b-5p	LOC100054597	1.44452	NA	XM_003362531	-0.401674	8.96354	-6.51844	1.04025e-05	0.253977	3.1652
hsa-miR-106b-5p	LOC100054048	1.44452	NA	ENSECAT00000025612	-0.950199	9.67572	-6.50667	1.0615e-05	0.259164	3.14431
hsa-miR-106b-5p	LOC100056769	1.44452	NA	ENSECAT00000013549	-0.387775	7.14904	-6.49914	1.07533e-05	0.262542	3.13092
hsa-miR-106b-5p	LOC100056836	1.44452	NA	ENSECAT00000010767	0.620224	7.6315	6.41443	1.24456e-05	0.30386	2.97993
hsa-miR-106b-5p	EOMES	1.44452	NA	ENSECAT00000022522	0.440899	7.42828	6.32973	1.44185e-05	0.352028	2.82796
hsa-miR-106b-5p	CCDC47	1.44452	NA	ENSECAT00000015048	-0.343823	9.07845	-6.01413	2.51652e-05	0.614409	2.25316
hsa-miR-106b-5p	PLEKHM1	1.44452	NA	ENSECAT00000027021	-0.509051	7.30201	-6.00304	2.56688e-05	0.626703	2.23273
hsa-miR-106b-5p	FNBP1	1.44452	NA	ENSECAT00000014340	-0.449339	9.57771	-5.91694	2.99562e-05	0.731379	2.07347
hsa-miR-106b-5p	CENPM	1.44452	NA	ENSECAT00000024497	0.334527	6.55001	5.81085	3.62873e-05	0.885954	1.87587
hsa-miR-106b-5p	E2F1	1.44452	NA	ENSECAT00000025589	-0.358577	7.69041	-3.35996	0.00436922	1	-2.99215
hsa-miR-106b-5p	VEGFA	1.44452	NA	NM_001081821	0.0786969	6.48196	1.94401	0.0711674	1	-5.66041
hsa-miR-106b-5p	ENSECAT00000022926	1.44452	NA	ENSECAT00000022926	0.141273	6.45039	4.33127	0.000611758	1	-1.01655
hsa-miR-106b-5p	ITCH	1.44452	NA	ENSECAT00000017728	-0.351606	6.95072	-5.0815	0.000141234	1	0.479209
hsa-miR-106b-5p	RB1	1.44452	NA	ENSECAT00000016480	-0.417853	9.19159	-5.04031	0.000152814	1	0.398471
hsa-miR-106b-5p	ENSECAT00000013983	1.44452	NA	ENSECAT00000013983	-0.169171	6.68662	-2.96884	0.0096773	1	-3.77514
hsa-miR-106b-5p	AFP	1.44452	NA	NM_001081952	-0.0108314	6.21862	-0.393687	0.699429	1	-7.36823
hsa-miR-106b-5p	APC	1.44452	NA	XM_003362839	-0.205194	6.64013	-3.89815	0.00146133	1	-1.89706
hsa-miR-106b-5p	ENSECAT00000021461	1.44452	NA	ENSECAT00000021461	0.242825	7.67742	2.33411	0.0341249	1	-4.98388
hsa-miR-106b-5p	JL623025	1.44452	NA	JL623025	0.0401376	11.0786	0.324527	0.750083	1	-7.39443
hsa-miR-106b-5p	RUNX1T1	1.44452	NA	ENSECAT00000000260	0.0184604	6.22793	0.558433	0.584904	1	-7.28608
hsa-miR-106b-5p	LOC100051718	1.44452	NA	ENSECAT00000026956	-0.0155046	6.21874	-0.575504	0.573602	1	-7.276
hsa-miR-106b-5p	ENSECAT00000004781	1.44452	NA	ENSECAT00000004781	-0.264456	11.6102	-3.07809	0.00775513	1	-3.55837
hsa-miR-106b-5p	CLTC	1.44452	NA	ENSECAT00000021037	-0.137954	9.1858	-1.92246	0.0740216	1	-5.69577
hsa-miR-106b-5p	LOC100052248	1.44452	NA	ENSECAT00000025194	0.518523	9.01936	2.20108	0.0440427	1	-5.22177
hsa-miR-106b-5p	EEF1A1	1.44452	NA	NM_001081781	0.821847	15.3168	2.7978	0.0136612	1	-4.11041
hsa-miR-106b-5p	ELK3	1.44452	NA	ENSECAT00000018843	-0.318979	8.38359	-3.30407	0.00489649	1	-3.10506
hsa-miR-106b-5p	LOC100051492	1.44452	NA	ENSECAT00000017831	0.101784	6.41532	1.40141	0.181726	1	-6.46937
hsa-miR-106b-5p	ENSECAT00000006218	1.44452	NA	ENSECAT00000006218	0.43237	9.9531	4.13101	0.000913422	1	-1.4228
hsa-miR-106b-5p	SLC6A4	1.44452	NA	ENSECAT00000010247	-0.0220646	6.6936	-0.227623	0.823056	1	-7.42274
hsa-miR-106b-5p	LOC100057686	1.44452	NA	ENSECAT00000027133	0.373343	8.55628	1.3413	0.200057	1	-6.54715
hsa-miR-106b-5p	LOC100070798	1.44452	NA	ENSECAT00000009167	0.0664909	6.32945	2.18208	0.0456606	1	-5.25516
hsa-miR-106b-5p	HSPA1A	1.44452	NA	NM_001256923	-0.884967	9.79355	-4.5757	0.000376914	1	-0.523968
hsa-miR-106b-5p	IFNAR2	1.44452	NA	ENSECAT00000003379	0.342495	10.8834	3.02001	0.0087248	1	-3.67384
hsa-miR-106b-5p	CX603824	1.44452	NA	CX603824	0.384259	8.55154	3.37123	0.00426998	1	-2.96935
hsa-miR-106b-5p	JAK1	1.44452	NA	ENSECAT00000020532	-0.122304	9.28822	-0.787159	0.44362	1	-7.12734
hsa-miR-106b-5p	KIF5C	1.44452	NA	ENSECAT00000015314	0.281018	6.11933	1.13652	0.273819	1	-6.79151
hsa-miR-106b-5p	LIMK1	1.44452	NA	ENSECAT00000013729	-0.132174	7.13931	-2.14254	0.049208	1	-5.32423
hsa-miR-106b-5p	SMAD9	1.44452	NA	ENSECAT00000013337	0.0355351	6.66697	0.82899	0.420287	1	-7.0929
hsa-miR-106b-5p	LOC100050270	1.44452	NA	ENSECAT00000023851	0.077551	6.32894	3.14667	0.00674645	1	-3.42143
hsa-miR-106b-5p	LOC100059411	1.44452	NA	ENSECAT00000003849	-0.440727	8.05173	-3.92345	0.00138835	1	-1.84547
hsa-miR-106b-5p	LOC100052035	1.44452	NA	ENSECAT00000019543	-0.00906189	16.4335	-0.138498	0.891715	1	-7.44006
hsa-miR-106b-5p	LOC100056639	1.44452	NA	ENSECAT00000016321	0.822137	9.47705	5.26764	9.91818e-05	1	0.841735
hsa-miR-106b-5p	ENSECAT00000019508	1.44452	NA	ENSECAT00000019508	0.0351826	6.18015	0.87947	0.393211	1	-7.04918
hsa-miR-106b-5p	NID1	1.44452	NA	ENSECAT00000017772	0.00164601	6.22629	0.0420843	0.966994	1	-7.44932
hsa-miR-106b-5p	ENSECAT00000015137	1.44452	NA	ENSECAT00000015137	0.014055	6.1775	0.601414	0.55667	1	-7.26015
hsa-miR-106b-5p	ENSECAT00000025991	1.44452	NA	ENSECAT00000025991	0.0409224	6.40294	0.892924	0.386195	1	-7.03714
hsa-miR-106b-5p	PLS1	1.44452	NA	ENSECAT00000015527	-0.0251715	6.20587	-0.883402	0.391152	1	-7.04568
hsa-miR-106b-5p	LOC100062686	1.44452	NA	ENSECAT00000010997	-0.25633	6.97608	-4.12165	0.000930775	1	-1.44183
hsa-miR-106b-5p	A_69_P108761	1.44452	NA	A_69_P108761	-0.624158	10.4021	-5.27318	9.81515e-05	1	0.852454
hsa-miR-106b-5p	PPP4C	1.44452	NA	ENSECAT00000023627	0.205581	14.5068	2.46385	0.02651	1	-4.74581
hsa-miR-106b-5p	MAPK9	1.44452	NA	ENSECAT00000023250	-0.0636245	8.11172	-0.400156	0.694761	1	-7.36553
hsa-miR-106b-5p	LOC100629871	1.44452	NA	ENSECAT00000010793	-0.173758	6.61466	-3.69575	0.00220396	1	-2.30978
hsa-miR-106b-5p	LOC100050987	1.44452	NA	ENSECAT00000012120	-0.0930187	9.08272	-0.881657	0.392065	1	-7.04724
hsa-miR-106b-5p	RAD23B	1.44452	NA	ENSECAT00000023635	0.204535	7.869	1.91118	0.0755569	1	-5.71418
hsa-miR-106b-5p	LOC100147460	1.44452	NA	ENSECAT00000017477	-0.00763875	7.12815	-0.0506505	0.960282	1	-7.4489
hsa-miR-106b-5p	RPL18	1.44452	NA	NM_001195513	1.56346	14.563	4.97506	0.000173204	1	0.270208
hsa-miR-106b-5p	LOC100147159	1.44452	NA	ENSECAT00000016088	1.79148	14.312	4.68016	0.000307018	1	-0.314843
hsa-miR-106b-5p	RREB1	1.44452	NA	ENSECAT00000019302	-0.0945914	7.00304	-2.13847	0.0495873	1	-5.3313
hsa-miR-106b-5p	SLC9A1	1.44452	NA	ENSECAT00000011993	-0.0658019	6.29774	-1.88193	0.079672	1	-5.76163
hsa-miR-106b-5p	ENSECAT00000024240	1.44452	NA	ENSECAT00000024240	0.0474103	6.51679	1.13617	0.273959	1	-6.79189
hsa-miR-106b-5p	SYT4	1.44452	NA	ENSECAT00000018631	-0.0497505	6.18704	-1.25834	0.227769	1	-6.65007
hsa-miR-106b-5p	ENSECAT00000025320	1.44452	NA	ENSECAT00000025320	0.245156	10.5335	2.59133	0.0206227	1	-4.50673
hsa-miR-106b-5p	ENSECAT00000017878	1.44452	NA	ENSECAT00000017878	-0.0206479	6.23349	-0.717419	0.484292	1	-7.1811
hsa-miR-106b-5p	TSC1	1.44452	NA	ENSECAT00000010430	-0.0951406	6.96499	-2.29046	0.0371213	1	-5.06267
hsa-miR-106b-5p	WEE1	1.44452	NA	ENSECAT00000022318	-0.350241	7.16299	-3.55213	0.00295277	1	-2.60226
hsa-miR-106b-5p	JL623716	1.44452	NA	JL623716	0.175192	6.59618	2.2167	0.0427522	1	-5.19419
hsa-miR-106b-5p	LOC100057427	1.44452	NA	ENSECAT00000017227	-0.198896	8.9275	-3.54287	0.00300904	1	-2.6211
hsa-miR-106b-5p	ENSECAT00000011311	1.44452	NA	ENSECAT00000011311	-0.333493	7.07754	-3.66223	0.00235957	1	-2.3781
hsa-miR-106b-5p	DGKD	1.44452	NA	ENSECAT00000018625	-0.166659	6.69779	-3.97683	0.00124629	1	-1.73666
hsa-miR-106b-5p	LOC100069653	1.44452	NA	ENSECAT00000008143	0.023621	6.33816	0.604042	0.554968	1	-7.2585
hsa-miR-106b-5p	LOC100065668	1.44452	NA	ENSECAT00000013985	-0.176578	6.36692	-2.86652	0.0118979	1	-3.97638
hsa-miR-106b-5p	KAT2B	1.44452	NA	ENSECAT00000014995	0.243905	7.80631	3.53028	0.00308724	1	-2.64669
hsa-miR-106b-5p	CBFA2T2	1.44452	NA	ENSECAT00000027053	0.0417909	6.30332	1.04521	0.312706	1	-6.88956
hsa-miR-106b-5p	LOC100054457	1.44452	NA	ENSECAT00000002532	0.0832973	6.47024	2.91651	0.0107568	1	-3.87829
hsa-miR-106b-5p	DDX23	1.44452	NA	ENSECAT00000017698	0.206272	7.90258	0.741611	0.469936	1	-7.16298
hsa-miR-106b-5p	ENSECAT00000015680	1.44452	NA	ENSECAT00000015680	0.0743542	6.32133	2.00712	0.0633711	1	-5.55554
hsa-miR-106b-5p	IGDCC3	1.44452	NA	ENSECAT00000026704	-0.0400225	6.6123	-0.768131	0.454499	1	-7.14247
hsa-miR-106b-5p	ZFYVE16	1.44452	NA	ENSECAT00000014751	-0.00609549	7.29748	-0.0625646	0.950951	1	-7.44818
hsa-miR-106b-5p	LOC100051622	1.44452	NA	ENSECAT00000009388	-0.108661	10.5548	-0.731859	0.475691	1	-7.17035
hsa-miR-106b-5p	SMG7	1.44452	NA	ENSECAT00000006528	-0.0800399	7.31327	-2.01595	0.0623448	1	-5.54072
hsa-miR-106b-5p	HUWE1	1.44452	NA	ENSECAT00000024109	-0.110891	10.0593	-0.884476	0.390591	1	-7.04472
hsa-miR-106b-5p	LOC100053912	1.44452	NA	ENSECAT00000020049	0.213793	8.38927	1.16429	0.262741	1	-6.76031
hsa-miR-106b-5p	PRMT3	1.44452	NA	ENSECAT00000022769	0.109529	6.34098	1.93842	0.071898	1	-5.66961
hsa-miR-106b-5p	LOC100051589	1.44452	NA	ENSECAT00000026310	-0.00478976	10.4334	-0.0442275	0.965315	1	-7.44922
hsa-miR-106b-5p	LOC100052815	1.44452	NA	ENSECAT00000029006	0.875024	8.85589	4.48005	0.000455249	1	-0.716229
hsa-miR-106b-5p	DDX17	1.44452	NA	ENSECAT00000027123	-0.382224	10.3451	-3.40336	0.00399912	1	-2.90429
hsa-miR-106b-5p	IPO7	1.44452	NA	ENSECAT00000017394	-0.431113	9.45729	-4.30458	0.000645195	1	-1.07056
hsa-miR-106b-5p	TXNRD2	1.44452	NA	ENSECAT00000028933	0.457213	7.01166	4.97659	0.000172697	1	0.273211
hsa-miR-106b-5p	LOC100065738	1.44452	NA	ENSECAT00000024929	0.186739	9.41943	2.29323	0.0369243	1	-5.0577
hsa-miR-106b-5p	MYST2	1.44452	NA	ENSECAT00000010881	0.174203	8.69724	4.07649	0.00101931	1	-1.5337
hsa-miR-106b-5p	AKAP11	1.44452	NA	ENSECAT00000022317	-0.0131523	7.619	-0.176948	0.861949	1	-7.43362
hsa-miR-106b-5p	ACIN1	1.44452	NA	ENSECAT00000022804	-0.153472	8.05732	-1.26622	0.225014	1	-6.64053
hsa-miR-106b-5p	RHOBTB2	1.44452	NA	ENSECAT00000026069	-0.00259301	6.7049	-0.059872	0.953059	1	-7.44836
hsa-miR-106b-5p	LOC100052705	1.44452	NA	ENSECAT00000017633	-0.418131	9.1869	-2.89121	0.0113202	1	-3.92799
hsa-miR-106b-5p	PDSS1	1.44452	NA	ENSECAT00000023744	-0.119839	6.86947	-2.44104	0.0277199	1	-4.78806
hsa-miR-106b-5p	LOC100059122	1.44452	NA	ENSECAT00000008409	0.230618	6.83697	5.67786	4.62451e-05	1	1.62613
hsa-miR-106b-5p	CX605536	1.44452	NA	CX605536	0.666821	8.01438	5.0417	0.000152407	1	0.401202
hsa-miR-106b-5p	LOC100063997	1.44452	NA	ENSECAT00000003118	-0.627368	8.53441	-5.64857	4.87979e-05	1	1.57082
hsa-miR-106b-5p	ABTB2	1.44452	NA	ENSECAT00000018216	-0.338857	6.47703	-4.3568	0.000581424	1	-0.964913
hsa-miR-106b-5p	LOC100056861	1.44452	NA	ENSECAT00000018792	0.197983	7.83228	0.946237	0.359231	1	-6.9878
hsa-miR-106b-5p	TRPC4AP	1.44452	NA	ENSECAT00000020432	-0.0520754	7.41187	-0.350467	0.730929	1	-7.38518
hsa-miR-106b-5p	FBXW2	1.44452	NA	ENSECAT00000005421	-0.237634	9.74389	-2.45946	0.0267388	1	-4.75395
hsa-miR-106b-5p	ENSECAT00000014525	1.44452	NA	ENSECAT00000014525	0.0608945	6.8593	1.45098	0.167662	1	-6.40326
hsa-miR-106b-5p	LOC100050023	1.44452	NA	ENSECAT00000015302	-0.49381	10.3054	-5.59927	5.3431e-05	1	1.47748
hsa-miR-106b-5p	ATAD2	1.44452	NA	ENSECAT00000025675	0.566389	7.14985	5.59097	5.42557e-05	1	1.46172
hsa-miR-106b-5p	SETD2	1.44452	NA	ENSECAT00000010130	0.0646395	7.98123	0.416036	0.683357	1	-7.35871
hsa-miR-106b-5p	LOC100050103	1.44452	NA	ENSECAT00000005777	0.332151	8.31436	2.74535	0.0151755	1	-4.21204
hsa-miR-106b-5p	ENSECAT00000014461	1.44452	NA	ENSECAT00000014461	-0.359089	8.30797	-3.91487	0.00141268	1	-1.86297
hsa-miR-106b-5p	LOC100064232	1.44452	NA	ENSECAT00000014605	-0.094217	8.38568	-0.905927	0.379496	1	-7.02534
hsa-miR-106b-5p	LOC100629307	1.44452	NA	ENSECAT00000014103	0.281241	11.5432	3.75426	0.00195674	1	-2.19049
hsa-miR-106b-5p	LOC100059961	1.44452	NA	ENSECAT00000020042	-0.18272	15.1157	-3.23715	0.00561177	1	-3.23988
hsa-miR-106b-5p	LOC100058376	1.44452	NA	ENSECAT00000024601	-0.176073	7.03605	-2.90954	0.0109092	1	-3.89199
hsa-miR-106b-5p	LOC100070667	1.44452	NA	ENSECAT00000024759	-0.0200779	11.9374	-0.221381	0.827823	1	-7.42423
hsa-miR-106b-5p	ENSECAT00000021319	1.44452	NA	ENSECAT00000021319	-0.0259619	6.51543	-0.577236	0.572462	1	-7.27496
hsa-miR-106b-5p	LARS	1.44452	NA	ENSECAT00000010137	-0.00934391	6.19585	-0.288034	0.777317	1	-7.40625
hsa-miR-106b-5p	ENSECAT00000024216	1.44452	NA	ENSECAT00000024216	-0.253499	6.87903	-5.6308	5.04185e-05	1	1.5372
hsa-miR-106b-5p	JL620640	1.44452	NA	JL620640	-0.209721	9.10885	-1.86386	0.0823137	1	-5.79072
hsa-miR-106b-5p	LOC100066871	1.44452	NA	ENSECAT00000008735	-0.0162418	6.22717	-0.450086	0.659175	1	-7.34322
hsa-miR-106b-5p	CROT	1.44452	NA	ENSECAT00000009328	0.39021	7.31982	4.28321	0.000673319	1	-1.11385
hsa-miR-106b-5p	GON4L	1.44452	NA	ENSECAT00000021509	0.237143	7.76952	3.4098	0.00394694	1	-2.89124
hsa-miR-106b-5p	ENSECAT00000016836	1.44452	NA	ENSECAT00000016836	0.056477	6.21659	1.43192	0.172958	1	-6.42888
hsa-miR-106b-5p	LOC100069924	1.44452	NA	ENSECAT00000019226	-0.127304	7.18457	-2.21585	0.0428215	1	-5.19569
hsa-miR-106b-5p	LOC100051417	1.44452	NA	ENSECAT00000000286	0.0720329	6.80553	1.51966	0.149681	1	-6.30885
hsa-miR-106b-5p	NPLOC4	1.44452	NA	ENSECAT00000013577	0.0299264	7.26377	0.216692	0.831409	1	-7.42532
hsa-miR-106b-5p	LOC100059494	1.44452	NA	ENSECAT00000012433	-0.0351919	6.3753	-1.10865	0.285284	1	-6.82217
hsa-miR-106b-5p	UNC45A	1.44452	NA	ENSECAT00000020486	0.544562	8.26772	2.40874	0.0295236	1	-4.84762
hsa-miR-106b-5p	LOC100064019	1.44452	NA	ENSECAT00000024290	0.34656	8.69678	3.88405	0.00150366	1	-1.9258
hsa-miR-106b-5p	JL640013	1.44452	NA	JL640013	-0.357252	11.1049	-3.86173	0.00157324	1	-1.97132
hsa-miR-106b-5p	CNOT6	1.44452	NA	ENSECAT00000020737	0.0634522	7.80173	0.394132	0.699107	1	-7.36805
hsa-miR-106b-5p	LOC100067493	1.44452	NA	ENSECAT00000007590	0.123154	6.65208	2.66728	0.0177352	1	-4.36215
hsa-miR-106b-5p	LOC100067399	1.44452	NA	ENSECAT00000016368	0.027289	6.19991	0.775138	0.450473	1	-7.13694
hsa-miR-106b-5p	LOC100069170	1.44452	NA	ENSECAT00000022516	0.215733	6.94307	2.27029	0.0385877	1	-5.09884
hsa-miR-106b-5p	ENSECAT00000021415	1.44452	NA	ENSECAT00000021415	0.461512	7.44105	5.37446	8.11359e-05	1	1.04797
hsa-miR-106b-5p	LOC100072829	1.44452	NA	ENSECAT00000011024	0.0352756	6.25414	1.25011	0.230675	1	-6.66
hsa-miR-106b-5p	TTPAL	1.44452	NA	ENSECAT00000016197	0.0188763	6.57385	0.503674	0.621909	1	-7.31644
hsa-miR-106b-5p	PANK3	1.44452	NA	ENSECAT00000022424	-0.0649498	8.3947	-0.538826	0.598024	1	-7.2973
hsa-miR-106b-5p	STK40	1.44452	NA	ENSECAT00000016679	-0.264927	8.17357	-1.71977	0.106322	1	-6.01623
hsa-miR-106b-5p	LOC100063699	1.44452	NA	ENSECAT00000005142	0.135254	9.07452	1.10795	0.285577	1	-6.82294
hsa-miR-106b-5p	LOC100062717	1.44452	NA	XM_001501818	0.166199	6.87314	3.5345	0.00306083	1	-2.63812
hsa-miR-106b-5p	LOC100058264	1.44452	NA	ENSECAT00000014324	0.0578771	6.15982	2.19912	0.0442068	1	-5.22521
hsa-miR-106b-5p	ZNF598	1.44452	NA	ENSECAT00000014775	0.110557	8.11814	1.28074	0.220004	1	-6.6228
hsa-miR-106b-5p	DPP9	1.44452	NA	ENSECAT00000027007	0.0723425	8.75829	0.526417	0.606403	1	-7.3042
hsa-miR-106b-5p	RCCD1	1.44452	NA	ENSECAT00000018872	0.243889	7.08536	4.55342	0.000393827	1	-0.568682
hsa-miR-106b-5p	LOC100067845	1.44452	NA	ENSECAT00000021329	0.060757	7.80388	0.492541	0.629568	1	-7.32224
hsa-miR-106b-5p	PIK3AP1	1.44452	NA	ENSECAT00000014285	-0.876551	9.08369	-4.99184	0.000167705	1	0.303238
hsa-miR-106b-5p	ENSECAT00000012377	1.44452	NA	ENSECAT00000012377	0.123804	7.60347	0.812628	0.429317	1	-7.10657
hsa-miR-106b-5p	ENSECAT00000004384	1.44452	NA	ENSECAT00000004384	0.028861	6.62618	0.541448	0.596261	1	-7.29582
hsa-miR-106b-5p	LOC100057374	1.44452	NA	ENSECAT00000016517	0.0056285	6.6508	0.112005	0.912325	1	-7.44359
hsa-miR-106b-5p	LOC100057539	1.44452	NA	ENSECAT00000012080	-0.0164447	7.09646	-0.335194	0.742186	1	-7.39071
hsa-miR-106b-5p	LOC100049821	1.44452	NA	ENSECAT00000025816	-0.386317	10.7138	-4.11004	0.000952765	1	-1.46545
hsa-miR-106b-5p	LOC100072908	1.44452	NA	ENSECAT00000015174	0.030814	6.2494	0.925771	0.369424	1	-7.00704
hsa-miR-106b-5p	CNOT6L	1.44452	NA	XM_003364687	0.175526	9.39149	2.38064	0.0311824	1	-4.89915
hsa-miR-106b-5p	ENSECAT00000018206	1.44452	NA	ENSECAT00000018206	-0.061292	6.47123	-1.14348	0.271011	1	-6.78375
hsa-miR-106b-5p	LOC100058713	1.44452	NA	ENSECAT00000017266	-0.00585428	6.17701	-0.167592	0.869174	1	-7.43533
hsa-miR-106b-5p	SUMF1	1.44452	NA	ENSECAT00000021716	0.177942	6.88888	2.56519	0.0217174	1	-4.55614
hsa-miR-106b-5p	ENSECAT00000027119	1.44452	NA	ENSECAT00000027119	-0.134678	6.54404	-3.08283	0.0076809	1	-3.54893
hsa-miR-106b-5p	LOC100050662	1.44452	NA	ENSECAT00000013699	0.0497184	6.23585	1.68022	0.113904	1	-6.07604
hsa-miR-106b-5p	RBM12B	1.44452	NA	NM_001256920	0.0869476	7.67175	1.44397	0.169594	1	-6.41272
hsa-miR-106b-5p	LOC100053418	1.44452	NA	ENSECAT00000008317	0.00815096	6.23375	0.117474	0.908065	1	-7.44292
hsa-miR-106b-5p	ENSECAT00000021656	1.44452	NA	ENSECAT00000021656	-0.0241667	6.1941	-0.956802	0.354046	1	-6.97773
[truncated: 12,070 more rows]
