# Supplementary material for: Integrated mRNA and miRNA expression profiling in blood reveals candidate biomarkers associated with endurance exercise in the horse
Source: Sci Rep. 2016 Mar 10;6:22932. doi: 10.1038/srep22932 (PMC4785432; doi:10.1038/srep22932)
Supplement: Supplementary Table S8 [file srep22932-s9.xls]

## Sheet: TableS7.csv
Table S8. Enriched miRNAs
miRNA	pv.hypergeometric	pv.hypergeometric.adj.BH	pv.variant.of.hypergeom	pv.variant.of.hypergeom.adj.BH	nb.of.targets
hsa-miR-16-5p	0.0108047	0.196645	4.00012e-17	3.64011e-15	1065
hsa-let-7b-5p	0.0189379	0.215419	4.80978e-14	2.18845e-12	870
hsa-miR-92a-3p	0.153228	0.929583	2.15798e-13	6.54589e-12	876
hsa-miR-186-5p	0.0186875	0.215419	5.87325e-09	1.16387e-07	477
hsa-miR-98-3p	0.0892585	0.676877	6.39491e-09	1.16387e-07	450
hsa-let-7a-5p	0.580755	1	2.4011e-07	3.64167e-06	297
hsa-miR-20a-5p	0.136758	0.915737	4.12012e-07	4.92103e-06	164
hsa-miR-93-5p	0.705965	1	4.32618e-07	4.92103e-06	401
hsa-miR-26b-5p	0.00220119	0.100154	8.3888e-07	8.48201e-06	1440
hsa-miR-21-5p	0.999931	1	1.20933e-06	1.00735e-05	509
hsa-miR-24-3p	0.272227	1	1.21768e-06	1.00735e-05	295
hsa-miR-192-5p	0.998968	1	1.34754e-06	1.02188e-05	866
hsa-miR-324-5p	0.00975208	0.196645	6.21432e-06	4.35002e-05	215
hsa-miR-130b-3p	0.820201	1	0.000117061	0.000760895	233
hsa-miR-744-5p	0.00419829	0.127348	0.000145569	0.000883118	324
hsa-miR-423-3p	0.582777	1	0.000182912	0.00104031	186
hsa-miR-18a-5p	0.0600893	0.546813	0.000272332	0.00145778	145
hsa-miR-1260b	0.926592	1	0.000299941	0.00151637	105
hsa-miR-324-3p	0.203411	1	0.000383529	0.0018369	193
hsa-miR-17-5p	0.177197	0.948523	0.000650424	0.00295943	283
hsa-miR-106b-5p	0.58162	1	0.00103407	0.00448096	201
hsa-miR-342-3p	0.395422	1	0.00172216	0.00712349	73
hsa-miR-27a-3p	0.925405	1	0.00228633	0.00904592	98
hsa-miR-101-3p	0.991978	1	0.0027567	0.00964845	160
hsa-miR-221-3p	0.398987	1	0.00260115	0.00964845	223
hsa-miR-505-5p	0.259017	1	0.00266089	0.00964845	42
hsa-miR-197-3p	0.679284	1	0.00333377	0.0112361	144
hsa-miR-328-3p	0.219507	1	0.00411766	0.0133824	81
hsa-miR-374b-5p	1	1	0.00753918	0.0236574	59
hsa-miR-362-5p	0.0213475	0.215847	0.00843997	0.0256012	2
hsa-miR-125b-5p	0.352332	1	0.0100136	0.0268859	300
hsa-miR-20b-5p	0.587863	1	0.00919002	0.0268859	17
hsa-miR-30b-5p	0.827516	1	0.0094889	0.0268859	110
hsa-miR-93-3p	0.461612	1	0.0100453	0.0268859	179
hsa-miR-145-5p	0.326172	1	0.010503	0.0273079	90
hsa-miR-103a-3p	0.849791	1	0.0108165	0.0273416	257
hsa-miR-223-3p	0.590059	1	0.0139531	0.0343172	19
hsa-miR-107	0.68738	1	0.0161315	0.0386307	50
hsa-miR-15a-5p	0.80237	1	0.0178976	0.041761	112
hsa-miR-196b-5p	0.0169141	0.215419	0.0183905	0.0418383	42
hsa-let-7d-5p	0.231386	1	0.02204	0.0477534	100
hsa-miR-181b-5p	0.829432	1	0.0218177	0.0477534	87
hsa-miR-17-3p	0.170234	0.948523	0.0246966	0.0522649	53
hsa-miR-374a-5p	1	1	0.0369904	0.0765028	9
hsa-miR-10a-5p	0.95706	1	0.0381595	0.077167	274
hsa-miR-30e-5p	0.140883	0.915737	0.0535729	0.105981	38
hsa-miR-148a-3p	0.541824	1	0.0575362	0.1114	71
hsa-miR-27b-3p	0.495356	1	0.0611549	0.115939	82
hsa-miR-181a-5p	0.939586	1	0.0733099	0.136147	208
hsa-let-7f-5p	0.693786	1	0.0907691	0.1652	74
hsa-miR-584-5p	1	1	0.0967028	0.172548	1
hsa-miR-1249-3p	1	1	0.102646	0.178363	2
hsa-miR-22-3p	1	1	0.103882	0.178363	64
hsa-miR-1228-3p	1	1	0.112717	0.18995	2
hsa-miR-185-5p	0.587103	1	0.127753	0.202567	82
hsa-miR-1915-3p	1	1	0.131599	0.202567	1
hsa-miR-215-3p	1	1	0.133561	0.202567	5
hsa-miR-28-5p	1	1	0.133142	0.202567	31
hsa-miR-29c-3p	1	1	0.131603	0.202567	98
hsa-miR-7-5p	0.551482	1	0.122735	0.202567	348
hsa-miR-151a-5p	0.363058	1	0.155079	0.227616	31
hsa-miR-29b-3p	1	1	0.153271	0.227616	65
hsa-let-7i-5p	0.265467	1	0.163502	0.232479	20
hsa-miR-638	1	1	0.161868	0.232479	1
hsa-miR-1225-5p	1	1	0.172061	0.240885	2
hsa-miR-205-5p	0.313807	1	0.183529	0.253047	22
hsa-miR-133b	1	1	0.199931	0.261829	21
hsa-miR-150-5p	0.533858	1	0.201206	0.261829	16
hsa-miR-194-5p	0.0878072	0.676877	0.201407	0.261829	17
hsa-miR-365a-3p	1	1	0.193588	0.261829	30
hsa-let-7c	1	1	0.211834	0.271506	3
hsa-let-7g-5p	0.301228	1	0.298148	0.366642	23
hsa-miR-138-5p	0.00207503	0.100154	0.294408	0.366642	35
hsa-miR-762	1	1	0.290805	0.366642	1
hsa-miR-7-1-3p	1	1	0.302933	0.367559	7
hsa-miR-129-1-3p	1	1	0.320623	0.383903	1
hsa-miR-122-5p	0.483658	1	0.343694	0.402121	217
hsa-miR-671-3p	1	1	0.344675	0.402121	8
hsa-miR-504-3p	1	1	0.362179	0.417194	4
hsa-miR-129-2-3p	1	1	0.393367	0.437275	4
hsa-miR-142-3p	1	1	0.394028	0.437275	91
hsa-miR-939-5p	1	1	0.384712	0.437275	45
hsa-miR-451a	1	1	0.432182	0.473839	10
hsa-miR-1260a	1	1	0.437784	0.474266	3
hsa-miR-628-3p	1	1	0.495376	0.530343	3
hsa-miR-340-3p	0.258931	1	0.514003	0.543887	11
hsa-let-7d-3p	1	1	0.529429	0.55377	1
hsa-miR-195-5p	0.784899	1	0.626724	0.64809	35
hsa-miR-133a-3p	0.864559	1	0.663905	0.678824	41
hsa-miR-144-3p	1	1	0.824919	0.834084	7
hsa-miR-18b-5p	1	1	0.966194	0.966194	16
