# Supplementary material for: Integrated mRNA and miRNA expression profiling in blood reveals candidate biomarkers associated with endurance exercise in the horse
Source: Sci Rep. 2016 Mar 10;6:22932. doi: 10.1038/srep22932 (PMC4785432; doi:10.1038/srep22932)
Supplement: Supplementary Table S9 [file srep22932-s10.xls]

## Sheet: TableSX.txt
Table S9. Enriched miRNAs with their potential target-DEGs
miRNA	target.mRNA	Pearson.cor	logFC.mRNA_T1vsT0	logFC.miRNA_T1vsT0
hsa-let-7a-5p	ACP1	-0.5852	-0.0762554	0.0948122
hsa-let-7a-5p	DAD1	-0.716696	-0.0534443	0.0948122
hsa-let-7a-5p	RPSA	-0.695662	-0.11268	0.0948122
hsa-let-7a-5p	RPL4	-0.630143	-0.0614841	0.0948122
hsa-let-7a-5p	RPS13	-0.568507	-0.0422051	0.0948122
hsa-let-7a-5p	RRM2	-0.715733	-0.134431	0.0948122
hsa-let-7a-5p	CNBP	-0.701373	-0.041828	0.0948122
hsa-let-7a-5p	HIST4H4	-0.631858	-0.0828441	0.0948122
hsa-let-7a-5p	CD2AP	-0.572745	-0.0562753	0.0948122
hsa-let-7a-5p	NDUFAF3	-0.732092	-0.101343	0.0948122
hsa-let-7a-5p	AIDA	-0.67055	-0.0553548	0.0948122
hsa-let-7a-5p	ILKAP	-0.73232	-0.0470978	0.0948122
hsa-let-7a-5p	COX14	-0.711902	-0.0650964	0.0948122
hsa-let-7a-5p	GADD45GIP1	-0.682372	-0.115185	0.0948122
hsa-let-7b-5p	SLC25A4	-0.653976	-0.0625797	0.0934123
hsa-let-7b-5p	CCNB1	-0.610702	-0.0975574	0.0934123
hsa-let-7b-5p	CENPB	-0.619106	-0.0993207	0.0934123
hsa-let-7b-5p	ERCC1	-0.626855	-0.0859513	0.0934123
hsa-let-7b-5p	IMPDH1	-0.659859	-0.106405	0.0934123
hsa-let-7b-5p	IMPDH2	-0.612411	-0.0748121	0.0934123
hsa-let-7b-5p	KIFC1	-0.619685	-0.0975146	0.0934123
hsa-let-7b-5p	RPSA	-0.587467	-0.11268	0.0934123
hsa-let-7b-5p	MIPEP	-0.504503	-0.0602492	0.0934123
hsa-let-7b-5p	OXA1L	-0.566665	-0.0322724	0.0934123
hsa-let-7b-5p	PA2G4	-0.637895	-0.0734007	0.0934123
hsa-let-7b-5p	PAFAH1B3	-0.612708	-0.14836	0.0934123
hsa-let-7b-5p	POLR2H	-0.584085	-0.0675255	0.0934123
hsa-let-7b-5p	POLR2L	-0.635721	-0.0691257	0.0934123
hsa-let-7b-5p	PRIM1	-0.601727	-0.0773259	0.0934123
hsa-let-7b-5p	RRM2	-0.606035	-0.134431	0.0934123
hsa-let-7b-5p	COIL	-0.546833	-0.0677808	0.0934123
hsa-let-7b-5p	THOC5	-0.621499	-0.0413771	0.0934123
hsa-let-7b-5p	NOP14	-0.628172	-0.0648233	0.0934123
hsa-let-7b-5p	PTTG1	-0.627178	-0.0882832	0.0934123
hsa-let-7b-5p	TBRG4	-0.517499	-0.0775974	0.0934123
hsa-let-7b-5p	SIGMAR1	-0.567271	-0.127904	0.0934123
hsa-let-7b-5p	PGRMC1	-0.662963	-0.0850375	0.0934123
hsa-let-7b-5p	TXNL4A	-0.509389	-0.0664762	0.0934123
hsa-let-7b-5p	DUSP12	-0.510743	-0.0552301	0.0934123
hsa-let-7b-5p	NFU1	-0.585939	-0.0904217	0.0934123
hsa-let-7b-5p	RRP7A	-0.580663	-0.0754922	0.0934123
hsa-let-7b-5p	GLTSCR2	-0.637744	-0.117964	0.0934123
hsa-let-7b-5p	MRPL37	-0.624118	-0.0681491	0.0934123
hsa-let-7b-5p	SDAD1	-0.550623	-0.0484182	0.0934123
hsa-let-7b-5p	DNAJC11	-0.596693	-0.0477444	0.0934123
hsa-let-7b-5p	CCBL2	-0.56699	-0.077963	0.0934123
hsa-let-7b-5p	PITHD1	-0.557405	-0.0680749	0.0934123
hsa-let-7b-5p	NUCKS1	-0.514802	-0.0611062	0.0934123
hsa-let-7b-5p	AIDA	-0.551159	-0.0553548	0.0934123
hsa-let-7b-5p	DCTPP1	-0.603146	-0.121797	0.0934123
hsa-let-7b-5p	FLAD1	-0.534959	-0.113952	0.0934123
hsa-let-7b-5p	SLC38A1	-0.640471	-0.0702723	0.0934123
hsa-let-7b-5p	ANP32E	-0.655909	-0.0793823	0.0934123
hsa-let-7b-5p	EMC6	-0.619215	-0.0562065	0.0934123
hsa-let-7b-5p	LZIC	-0.539865	-0.0799933	0.0934123
hsa-let-7b-5p	TUBA1C	-0.564204	-0.0877877	0.0934123
hsa-let-7b-5p	FAM136A	-0.600706	-0.052378	0.0934123
hsa-let-7b-5p	TMEM55B	-0.546541	-0.0219468	0.0934123
hsa-let-7b-5p	GRPEL2	-0.601949	-0.0838651	0.0934123
hsa-let-7b-5p	CENPV	-0.597757	-0.0849089	0.0934123
hsa-let-7b-5p	TTC9C	-0.613702	-0.0722658	0.0934123
hsa-let-7b-5p	PSMG4	-0.601412	-0.0986177	0.0934123
hsa-let-7d-5p	DAD1	-0.812598	-0.0534443	0.0984094
hsa-let-7d-5p	RABGAP1L	-0.670475	-0.0744321	0.0984094
hsa-let-7d-5p	POLR2D	-0.722473	-0.0573906	0.0984094
hsa-let-7d-5p	RFX5	-0.563679	-0.070896	0.0984094
hsa-let-7d-5p	BUB3	-0.673085	-0.0510303	0.0984094
hsa-let-7d-5p	TOMM20	-0.520774	-0.0701747	0.0984094
hsa-let-7d-5p	ZBTB39	-0.750536	-0.0551036	0.0984094
hsa-miR-101-3p	STMN1	-0.592306	-0.142272	0.0795742
hsa-miR-103a-3p	ATP5G3	-0.662884	-0.0744348	0.158287
hsa-miR-103a-3p	CCT3	-0.632491	-0.0402828	0.158287
hsa-miR-103a-3p	ENPP4	-0.63647	-0.0583994	0.158287
hsa-miR-103a-3p	DESI1	-0.521828	-0.0757523	0.158287
hsa-miR-103a-3p	STAMBPL1	-0.53056	-0.0834111	0.158287
hsa-miR-103a-3p	SAV1	-0.714697	-0.0582854	0.158287
hsa-miR-103a-3p	C1orf21	-0.702255	-0.107404	0.158287
hsa-miR-103a-3p	GPR180	-0.630393	-0.074581	0.158287
hsa-miR-103a-3p	ZNRF2	-0.566997	-0.0644298	0.158287
hsa-miR-106b-5p	HNRNPL	-0.651746	-0.0300066	0.18735
hsa-miR-106b-5p	MAT2A	-0.749413	-0.0481992	0.18735
hsa-miR-106b-5p	RBL2	-0.712025	-0.113411	0.18735
hsa-miR-106b-5p	RPL7	-0.749341	-0.0673749	0.18735
hsa-miR-106b-5p	RPS14	-0.774227	-0.0456694	0.18735
hsa-miR-106b-5p	UQCRFS1	-0.831083	-0.0352957	0.18735
hsa-miR-106b-5p	EIF3F	-0.776017	-0.0577365	0.18735
hsa-miR-106b-5p	ZBTB39	-0.763757	-0.0551036	0.18735
hsa-miR-106b-5p	USP46	-0.743529	-0.0592784	0.18735
hsa-miR-106b-5p	DCTPP1	-0.776752	-0.121797	0.18735
hsa-miR-107	RPSA	-0.697468	-0.11268	0.167679
hsa-miR-107	PHGDH	-0.688422	-0.0897795	0.167679
hsa-miR-10a-5p	POLR2H	-0.541695	-0.0675255	0.0519404
hsa-miR-10a-5p	PRDX2	-0.507115	-0.170454	0.0519404
hsa-miR-125b-5p	EIF4EBP1	-0.691275	-0.138522	0.0341687
hsa-miR-125b-5p	PMAIP1	-0.503027	-0.116167	0.0341687
hsa-miR-125b-5p	RRP7A	-0.543995	-0.0754922	0.0341687
hsa-miR-125b-5p	CCDC124	-0.512441	-0.0652166	0.0341687
hsa-miR-1260b	ALDOA	-0.674372	0.0510935	-0.0570028
hsa-miR-1260b	HLX	-0.737459	0.12716	-0.0570028
hsa-miR-130b-3p	HCCS	-0.501993	-0.075691	0.0280114
hsa-miR-130b-3p	TGFBR2	-0.550437	-0.07715	0.0280114
hsa-miR-145-5p	USP46	-0.591189	-0.0592784	0.0632364
hsa-miR-145-5p	BNIP3	-0.562917	-0.0566764	0.0632364
hsa-miR-145-5p	CDK4	-0.654861	-0.0899664	0.0632364
hsa-miR-145-5p	ARL6IP5	-0.597053	-0.0886005	0.0632364
hsa-miR-145-5p	DTD1	-0.51617	-0.0949375	0.0632364
hsa-miR-15a-5p	FAM69A	-0.552966	-0.0700149	0.165265
hsa-miR-15a-5p	PRIM1	-0.632265	-0.0773259	0.165265
hsa-miR-15a-5p	CNN3	-0.544584	-0.0744754	0.165265
hsa-miR-15a-5p	TTC1	-0.673949	-0.0809223	0.165265
hsa-miR-16-5p	FAM69A	-0.520042	-0.0700149	0.102674
hsa-miR-16-5p	PRIM1	-0.569602	-0.0773259	0.102674
hsa-miR-16-5p	ATP5G3	-0.671251	-0.0744348	0.102674
hsa-miR-16-5p	BTF3	-0.574472	-0.0452542	0.102674
hsa-miR-16-5p	CDC20	-0.69731	-0.112755	0.102674
hsa-miR-16-5p	CNN3	-0.526752	-0.0744754	0.102674
hsa-miR-16-5p	EIF4B	-0.666637	-0.0640314	0.102674
hsa-miR-16-5p	IMPDH2	-0.745667	-0.0748121	0.102674
hsa-miR-16-5p	RPSA	-0.678532	-0.11268	0.102674
hsa-miR-16-5p	PA2G4	-0.683873	-0.0734007	0.102674
hsa-miR-16-5p	PCK2	-0.666806	-0.112427	0.102674
hsa-miR-16-5p	RPL3	-0.587131	-0.0649288	0.102674
hsa-miR-16-5p	RPL4	-0.554137	-0.0614841	0.102674
hsa-miR-16-5p	RPL13	-0.516085	-0.076175	0.102674
hsa-miR-16-5p	RPS2	-0.563773	-0.0567107	0.102674
hsa-miR-16-5p	RPS17	-0.6353	-0.0726604	0.102674
hsa-miR-16-5p	SNRPA1	-0.519676	-0.0694756	0.102674
hsa-miR-16-5p	CCT3	-0.624554	-0.0402828	0.102674
hsa-miR-16-5p	TTC1	-0.613564	-0.0809223	0.102674
hsa-miR-16-5p	TUBA1A	-0.660642	-0.12399	0.102674
hsa-miR-16-5p	IFRD2	-0.692086	-0.0843399	0.102674
hsa-miR-16-5p	HSD17B8	-0.593562	-0.142646	0.102674
hsa-miR-16-5p	HIST4H4	-0.737065	-0.0828441	0.102674
hsa-miR-16-5p	UXT	-0.718787	-0.0707596	0.102674
hsa-miR-16-5p	TTF2	-0.617983	-0.0634376	0.102674
hsa-miR-16-5p	NOP14	-0.652842	-0.0648233	0.102674
hsa-miR-16-5p	EIF3F	-0.592476	-0.0577365	0.102674
hsa-miR-16-5p	EIF3H	-0.508353	-0.0410279	0.102674
hsa-miR-16-5p	TBRG4	-0.719715	-0.0775974	0.102674
hsa-miR-16-5p	GPR55	-0.711467	-0.0316226	0.102674
hsa-miR-16-5p	RCL1	-0.627996	-0.0826889	0.102674
hsa-miR-16-5p	TIMM17A	-0.654507	-0.0705339	0.102674
hsa-miR-16-5p	VTI1B	-0.700953	-0.0638706	0.102674
hsa-miR-16-5p	CIB1	-0.614832	-0.0818724	0.102674
hsa-miR-16-5p	UBE2C	-0.760779	-0.0876245	0.102674
hsa-miR-16-5p	ENPP4	-0.606955	-0.0583994	0.102674
hsa-miR-16-5p	ANAPC13	-0.728217	-0.0865406	0.102674
hsa-miR-16-5p	POLDIP2	-0.652824	-0.0445797	0.102674
hsa-miR-16-5p	TIMM10B	-0.669464	-0.0671624	0.102674
hsa-miR-16-5p	TIMM13	-0.60401	-0.142531	0.102674
hsa-miR-16-5p	NGFRAP1	-0.666014	-0.0970472	0.102674
hsa-miR-16-5p	DESI1	-0.5426	-0.0757523	0.102674
hsa-miR-16-5p	GLTSCR2	-0.706284	-0.117964	0.102674
hsa-miR-16-5p	RRP15	-0.728042	-0.070463	0.102674
hsa-miR-16-5p	MRPS23	-0.533547	-0.0580503	0.102674
hsa-miR-16-5p	CDK5RAP1	-0.656037	-0.0673562	0.102674
hsa-miR-16-5p	MRPL20	-0.668251	-0.0706325	0.102674
hsa-miR-16-5p	NOP10	-0.760306	-0.0658615	0.102674
hsa-miR-16-5p	SAV1	-0.590621	-0.0582854	0.102674
hsa-miR-16-5p	VKORC1	-0.671432	-0.0835107	0.102674
hsa-miR-16-5p	THAP7	-0.790557	-0.113957	0.102674
hsa-miR-16-5p	SLC38A1	-0.703545	-0.0702723	0.102674
hsa-miR-16-5p	C1orf21	-0.580498	-0.107404	0.102674
hsa-miR-16-5p	ARPC5L	-0.511036	-0.0850714	0.102674
hsa-miR-16-5p	SEH1L	-0.64949	-0.0775933	0.102674
hsa-miR-16-5p	EMC6	-0.669111	-0.0562065	0.102674
hsa-miR-16-5p	TMEM126A	-0.541951	-0.0699502	0.102674
hsa-miR-16-5p	TUBA1C	-0.706143	-0.0877877	0.102674
hsa-miR-16-5p	DTD1	-0.705367	-0.0949375	0.102674
hsa-miR-16-5p	MALSU1	-0.594002	-0.062362	0.102674
hsa-miR-16-5p	GRPEL2	-0.609119	-0.0838651	0.102674
hsa-miR-16-5p	GPR180	-0.559136	-0.074581	0.102674
hsa-miR-16-5p	MRPL21	-0.747651	-0.0757061	0.102674
hsa-miR-16-5p	COA6	-0.629885	-0.0622708	0.102674
hsa-miR-17-3p	IMPDH2	-0.597831	-0.0748121	0.0319006
hsa-miR-17-3p	NDUFV3	-0.608556	-0.0627199	0.0319006
hsa-miR-17-3p	OPTN	-0.543315	-0.0923605	0.0319006
hsa-miR-17-5p	FANCA	-0.721551	-0.0465486	0.188752
hsa-miR-17-5p	RPSA	-0.84089	-0.11268	0.188752
hsa-miR-17-5p	RBL2	-0.727443	-0.113411	0.188752
hsa-miR-17-5p	RPL7	-0.678553	-0.0673749	0.188752
hsa-miR-17-5p	TCEA2	-0.646779	-0.0944551	0.188752
hsa-miR-17-5p	TCF3	-0.627765	-0.0684805	0.188752
hsa-miR-17-5p	TGFBR2	-0.781398	-0.07715	0.188752
hsa-miR-17-5p	UQCRFS1	-0.779596	-0.0352957	0.188752
hsa-miR-17-5p	HIST4H4	-0.703101	-0.0828441	0.188752
hsa-miR-17-5p	TMSB10	-0.788027	-0.0902579	0.188752
hsa-miR-17-5p	PTTG1	-0.729778	-0.0882832	0.188752
hsa-miR-17-5p	OPTN	-0.716348	-0.0923605	0.188752
hsa-miR-17-5p	UBE2C	-0.770007	-0.0876245	0.188752
hsa-miR-17-5p	NUCKS1	-0.646376	-0.0611062	0.188752
hsa-miR-17-5p	MRPL40	-0.751148	-0.0697637	0.188752
hsa-miR-17-5p	DCTPP1	-0.738403	-0.121797	0.188752
hsa-miR-17-5p	TRUB1	-0.723297	-0.0697483	0.188752
hsa-miR-17-5p	CNEP1R1	-0.501269	-0.0412581	0.188752
hsa-miR-181b-5p	RPS8	-0.54689	-0.0895709	0.0352686
hsa-miR-181b-5p	RNF187	-0.541806	-0.0672345	0.0352686
hsa-miR-186-5p	APEH	-0.568139	-0.0776465	0.0497316
hsa-miR-186-5p	ECHS1	-0.53562	-0.111512	0.0497316
hsa-miR-186-5p	KIF11	-0.51074	-0.0728741	0.0497316
hsa-miR-186-5p	NDUFA7	-0.51681	-0.0680373	0.0497316
hsa-miR-186-5p	POLR2D	-0.501523	-0.0573906	0.0497316
hsa-miR-186-5p	RRM2	-0.505013	-0.134431	0.0497316
hsa-miR-186-5p	RNF113A	-0.541569	-0.0585229	0.0497316
hsa-miR-186-5p	THOC5	-0.508396	-0.0413771	0.0497316
hsa-miR-186-5p	AKR1A1	-0.506618	-0.0633537	0.0497316
hsa-miR-186-5p	FAHD2A	-0.50515	-0.0922795	0.0497316
hsa-miR-186-5p	MRPS16	-0.531382	-0.106201	0.0497316
hsa-miR-186-5p	ARL6IP4	-0.612867	-0.0662191	0.0497316
hsa-miR-18a-5p	ACTL6A	-0.562086	-0.0726349	0.0746064
hsa-miR-18a-5p	CDC20	-0.625511	-0.112755	0.0746064
hsa-miR-18a-5p	PCNA	-0.617531	-0.0866234	0.0746064
hsa-miR-18a-5p	TCEA2	-0.578992	-0.0944551	0.0746064
hsa-miR-18a-5p	TGFBR2	-0.688291	-0.07715	0.0746064
hsa-miR-18a-5p	PKMYT1	-0.699851	-0.0817316	0.0746064
hsa-miR-18a-5p	CTDSPL	-0.529541	-0.071981	0.0746064
hsa-miR-18a-5p	HNRNPR	-0.536122	-0.0617945	0.0746064
hsa-miR-18a-5p	GNB2L1	-0.599681	-0.0588487	0.0746064
hsa-miR-18a-5p	SMCHD1	-0.642301	-0.0978379	0.0746064
hsa-miR-18a-5p	GLRX5	-0.587484	-0.0462485	0.0746064
hsa-miR-192-5p	CDC20	-0.654121	-0.112755	0.0389562
hsa-miR-192-5p	C1orf112	-0.561953	-0.0722851	0.0389562
hsa-miR-196b-5p	BUB1	-0.662295	-0.0708915	0.123006
hsa-miR-196b-5p	CD8A	-0.765939	-0.130045	0.123006
hsa-miR-196b-5p	HSD17B10	-0.800935	-0.0664858	0.123006
hsa-miR-196b-5p	MAT2A	-0.774707	-0.0481992	0.123006
hsa-miR-196b-5p	GNB2L1	-0.705318	-0.0588487	0.123006
hsa-miR-196b-5p	MRPS26	-0.706783	-0.124695	0.123006
hsa-miR-197-3p	ATP2A2	-0.575137	0.107298	-0.0650474
hsa-miR-197-3p	CPT1A	-0.547499	0.274593	-0.0650474
hsa-miR-20a-5p	CCNB1	-0.772949	-0.0975574	0.277008
hsa-miR-20a-5p	CDK16	-0.691895	-0.0359961	0.277008
hsa-miR-20a-5p	PHYH	-0.774355	-0.0816325	0.277008
hsa-miR-20a-5p	RBL2	-0.774206	-0.113411	0.277008
hsa-miR-20a-5p	RFC3	-0.715807	-0.0923662	0.277008
hsa-miR-20a-5p	TGFBR2	-0.809059	-0.07715	0.277008
hsa-miR-20a-5p	COX5A	-0.776867	-0.0579121	0.277008
hsa-miR-20a-5p	TOMM20	-0.682226	-0.0701747	0.277008
hsa-miR-20a-5p	NUDT21	-0.766686	-0.0675533	0.277008
hsa-miR-20a-5p	UBE2C	-0.773394	-0.0876245	0.277008
hsa-miR-20a-5p	TMEM97	-0.807685	-0.0792552	0.277008
hsa-miR-20a-5p	APOA1BP	-0.826938	-0.158102	0.277008
hsa-miR-20b-5p	HDGF	-0.7262	-0.0540422	0.191071
hsa-miR-21-5p	TGFBR2	-0.68997	-0.07715	0.167566
hsa-miR-21-5p	MALT1	-0.53947	-0.0712135	0.167566
hsa-miR-21-5p	PALLD	-0.573806	-0.142598	0.167566
hsa-miR-21-5p	SLC17A5	-0.648279	-0.0337876	0.167566
hsa-miR-21-5p	RAB22A	-0.592788	-0.0630856	0.167566
hsa-miR-21-5p	PLEKHA1	-0.618258	-0.0909024	0.167566
hsa-miR-21-5p	GRPEL2	-0.664319	-0.0838651	0.167566
hsa-miR-21-5p	BID	-0.552587	-0.0427489	0.167566
hsa-miR-221-3p	BNIP3	-0.581406	-0.0566764	0.0507705
hsa-miR-221-3p	NME2	-0.688424	-0.079425	0.0507705
hsa-miR-221-3p	POLG	-0.50685	-0.062723	0.0507705
hsa-miR-221-3p	CCT3	-0.572175	-0.0402828	0.0507705
hsa-miR-221-3p	TNFSF10	-0.520862	-0.105339	0.0507705
hsa-miR-221-3p	TOMM20	-0.561094	-0.0701747	0.0507705
hsa-miR-221-3p	SPAG5	-0.614408	-0.0906129	0.0507705
hsa-miR-221-3p	SEPHS1	-0.502448	-0.055197	0.0507705
hsa-miR-221-3p	SMCHD1	-0.649635	-0.0978379	0.0507705
hsa-miR-221-3p	MDFIC	-0.513785	-0.0643657	0.0507705
hsa-miR-221-3p	EVL	-0.66009	-0.114359	0.0507705
hsa-miR-221-3p	TUBA1C	-0.763862	-0.0877877	0.0507705
hsa-miR-223-3p	STMN1	-0.70365	-0.142272	0.0810365
hsa-miR-24-3p	CDK4	-0.509709	-0.0899664	0.0564714
hsa-miR-24-3p	MRPL27	-0.559117	-0.0600834	0.0564714
hsa-miR-24-3p	MRPL40	-0.537856	-0.0697637	0.0564714
hsa-miR-26b-5p	CAMK4	-0.660413	-0.110252	0.141391
hsa-miR-26b-5p	DUT	-0.714607	-0.0732112	0.141391
hsa-miR-26b-5p	GPR183	-0.50347	-0.132545	0.141391
hsa-miR-26b-5p	GBP2	-0.648276	-0.236805	0.141391
hsa-miR-26b-5p	ICT1	-0.528014	-0.0441085	0.141391
hsa-miR-26b-5p	IDH2	-0.659689	-0.0802784	0.141391
hsa-miR-26b-5p	KHK	-0.672289	-0.089936	0.141391
hsa-miR-26b-5p	LCAT	-0.759786	-0.0706871	0.141391
hsa-miR-26b-5p	LIG1	-0.621313	-0.0989145	0.141391
hsa-miR-26b-5p	MAT2A	-0.672861	-0.0481992	0.141391
hsa-miR-26b-5p	MDH1	-0.572287	-0.0609312	0.141391
hsa-miR-26b-5p	MGST3	-0.649723	-0.0883738	0.141391
hsa-miR-26b-5p	NDUFS8	-0.762192	-0.0954525	0.141391
hsa-miR-26b-5p	OXA1L	-0.642976	-0.0322724	0.141391
hsa-miR-26b-5p	PCNA	-0.659489	-0.0866234	0.141391
hsa-miR-26b-5p	PFDN5	-0.570377	-0.0933885	0.141391
hsa-miR-26b-5p	PMAIP1	-0.659152	-0.116167	0.141391
hsa-miR-26b-5p	POLR2G	-0.681672	-0.0937497	0.141391
hsa-miR-26b-5p	POLR2H	-0.645116	-0.0675255	0.141391
hsa-miR-26b-5p	PSMD7	-0.678278	-0.0371735	0.141391
hsa-miR-26b-5p	PSME1	-0.696581	-0.121086	0.141391
hsa-miR-26b-5p	QDPR	-0.678164	-0.130091	0.141391
hsa-miR-26b-5p	RBM3	-0.575859	-0.110505	0.141391
hsa-miR-26b-5p	RPL28	-0.676392	-0.0488669	0.141391
hsa-miR-26b-5p	SCP2	-0.647516	-0.0945641	0.141391
hsa-miR-26b-5p	TYMS	-0.601623	-0.101553	0.141391
hsa-miR-26b-5p	XRCC5	-0.584116	-0.0550559	0.141391
hsa-miR-26b-5p	IFRD2	-0.631924	-0.0843399	0.141391
hsa-miR-26b-5p	SLBP	-0.81817	-0.108559	0.141391
hsa-miR-26b-5p	HIST4H4	-0.686661	-0.0828441	0.141391
hsa-miR-26b-5p	UXT	-0.696948	-0.0707596	0.141391
hsa-miR-26b-5p	GGH	-0.53487	-0.0961126	0.141391
hsa-miR-26b-5p	ITM2A	-0.619618	-0.112539	0.141391
hsa-miR-26b-5p	EIF4A3	-0.655847	-0.0685816	0.141391
hsa-miR-26b-5p	SCO2	-0.711666	-0.0769792	0.141391
hsa-miR-26b-5p	C1D	-0.642807	-0.092905	0.141391
hsa-miR-26b-5p	CIB1	-0.697521	-0.0818724	0.141391
hsa-miR-26b-5p	NPRL2	-0.719534	-0.0690544	0.141391
hsa-miR-26b-5p	CSPG5	-0.662751	-0.0702432	0.141391
hsa-miR-26b-5p	FAF1	-0.606115	-0.0583802	0.141391
hsa-miR-26b-5p	PARK7	-0.674692	-0.112203	0.141391
hsa-miR-26b-5p	PMPCA	-0.610051	-0.0673446	0.141391
hsa-miR-26b-5p	ABCA6	-0.679787	-0.15058	0.141391
hsa-miR-26b-5p	QPRT	-0.726245	-0.0985679	0.141391
hsa-miR-26b-5p	SEC61G	-0.543982	-0.0547074	0.141391
hsa-miR-26b-5p	MMD	-0.671426	-0.110811	0.141391
hsa-miR-26b-5p	ANAPC13	-0.677114	-0.0865406	0.141391
hsa-miR-26b-5p	PHGDH	-0.634624	-0.0897795	0.141391
hsa-miR-26b-5p	FBXO5	-0.528274	-0.0455325	0.141391
hsa-miR-26b-5p	PPP1R14B	-0.708004	-0.1025	0.141391
hsa-miR-26b-5p	SLC17A5	-0.716743	-0.0337876	0.141391
hsa-miR-26b-5p	LAMP3	-0.635219	-0.142976	0.141391
hsa-miR-26b-5p	TSPAN13	-0.810307	-0.0882346	0.141391
hsa-miR-26b-5p	COQ2	-0.74392	-0.108398	0.141391
hsa-miR-26b-5p	MRPL18	-0.546725	-0.0547666	0.141391
hsa-miR-26b-5p	STOML2	-0.722096	-0.0946797	0.141391
hsa-miR-26b-5p	FAHD2A	-0.676292	-0.0922795	0.141391
hsa-miR-26b-5p	RRP15	-0.626532	-0.070463	0.141391
hsa-miR-26b-5p	MRPS16	-0.713885	-0.106201	0.141391
hsa-miR-26b-5p	TUBD1	-0.523684	-0.0532411	0.141391
hsa-miR-26b-5p	MST4	-0.615884	-0.056896	0.141391
hsa-miR-26b-5p	NDUFB11	-0.728116	-0.0622464	0.141391
hsa-miR-26b-5p	RNF125	-0.66656	-0.091164	0.141391
hsa-miR-26b-5p	CCDC109B	-0.62877	-0.0588547	0.141391
hsa-miR-26b-5p	TMEM206	-0.643853	-0.0825749	0.141391
hsa-miR-26b-5p	NOP10	-0.699742	-0.0658615	0.141391
hsa-miR-26b-5p	DNAJC11	-0.646365	-0.0477444	0.141391
hsa-miR-26b-5p	ZNF839	-0.509515	-0.0720718	0.141391
hsa-miR-26b-5p	CRTAM	-0.649261	-0.0751358	0.141391
hsa-miR-26b-5p	SLC2A4RG	-0.597662	-0.134232	0.141391
hsa-miR-26b-5p	PLEKHA1	-0.697235	-0.0909024	0.141391
hsa-miR-26b-5p	ERAP2	-0.568617	-0.0695068	0.141391
hsa-miR-26b-5p	CERK	-0.680703	-0.0889502	0.141391
hsa-miR-26b-5p	C8orf33	-0.600084	-0.0628207	0.141391
hsa-miR-26b-5p	DCTPP1	-0.656809	-0.121797	0.141391
hsa-miR-26b-5p	DHRS11	-0.71388	-0.0627554	0.141391
hsa-miR-26b-5p	ALG9	-0.560686	-0.0609562	0.141391
hsa-miR-26b-5p	ACSF2	-0.705511	-0.0828797	0.141391
hsa-miR-26b-5p	LBH	-0.715593	-0.108257	0.141391
hsa-miR-26b-5p	EMC6	-0.62139	-0.0562065	0.141391
hsa-miR-26b-5p	CDCA3	-0.727486	-0.125959	0.141391
hsa-miR-26b-5p	FAM136A	-0.717588	-0.052378	0.141391
hsa-miR-26b-5p	GADD45GIP1	-0.778559	-0.115185	0.141391
hsa-miR-26b-5p	RNF187	-0.690723	-0.0672345	0.141391
hsa-miR-26b-5p	NDUFS7	-0.778524	-0.0708843	0.141391
hsa-miR-26b-5p	NDUFA13	-0.717893	-0.0779191	0.141391
hsa-miR-26b-5p	RPL17	-0.535448	-0.0681751	0.141391
hsa-miR-27a-3p	NME2	-0.649754	-0.079425	0.0639194
hsa-miR-27a-3p	FAM69A	-0.528218	-0.0700149	0.0639194
hsa-miR-30b-5p	C1QBP	-0.534713	-0.0851556	0.0697961
hsa-miR-30b-5p	IMPDH2	-0.619166	-0.0748121	0.0697961
hsa-miR-324-3p	ALDOA	-0.607906	0.0510935	-0.0501506
hsa-miR-324-3p	CREBBP	-0.730165	0.0915568	-0.0501506
hsa-miR-324-3p	PTP4A1	-0.776736	0.0818783	-0.0501506
hsa-miR-324-3p	RAB7A	-0.544911	0.0392361	-0.0501506
hsa-miR-324-3p	IQGAP1	-0.79375	0.0944117	-0.0501506
hsa-miR-324-3p	TACC3	-0.600009	0.113213	-0.0501506
hsa-miR-324-3p	ARHGAP26	-0.55534	0.0910452	-0.0501506
hsa-miR-324-3p	ZSWIM6	-0.581576	0.101	-0.0501506
hsa-miR-324-3p	RAB11FIP1	-0.570605	0.0639298	-0.0501506
hsa-miR-324-5p	CENPB	-0.648811	-0.0993207	0.0696959
hsa-miR-324-5p	TBCB	-0.607685	-0.128351	0.0696959
hsa-miR-324-5p	ESD	-0.58273	-0.081478	0.0696959
hsa-miR-324-5p	MEA1	-0.611344	-0.0381087	0.0696959
hsa-miR-324-5p	PIN1	-0.638803	-0.0621034	0.0696959
hsa-miR-324-5p	POLD1	-0.544248	-0.0883413	0.0696959
hsa-miR-324-5p	PSME1	-0.625114	-0.121086	0.0696959
hsa-miR-324-5p	TUBA1A	-0.57197	-0.12399	0.0696959
hsa-miR-324-5p	COX5A	-0.506782	-0.0579121	0.0696959
hsa-miR-324-5p	DNAJC11	-0.598777	-0.0477444	0.0696959
hsa-miR-324-5p	C8orf33	-0.560217	-0.0628207	0.0696959
hsa-miR-324-5p	TUBA1C	-0.597186	-0.0877877	0.0696959
hsa-miR-324-5p	POLR3H	-0.637054	-0.102487	0.0696959
hsa-miR-328-3p	FKBP5	-0.639307	0.252744	-0.064368
hsa-miR-328-3p	PTPRJ	-0.505555	0.163917	-0.064368
hsa-miR-328-3p	MED13L	-0.526141	0.0894801	-0.064368
hsa-miR-342-3p	FOSL2	-0.660971	0.137845	-0.0534465
hsa-miR-342-3p	RFX3	-0.62906	0.059227	-0.0534465
hsa-miR-342-3p	SOD2	-0.600939	0.0573222	-0.0534465
hsa-miR-362-5p	EWSR1	-0.591036	-0.0401696	0.022382
hsa-miR-423-3p	IGF2R	-0.613341	0.0871655	-0.0486721
hsa-miR-423-3p	UQCRB	-0.541274	0.096038	-0.0486721
hsa-miR-423-3p	NPEPPS	-0.55064	0.0679362	-0.0486721
hsa-miR-423-3p	RAP2C	-0.504859	0.0787838	-0.0486721
hsa-miR-505-5p	NDUFB8	-0.647381	-0.0650406	0.0589379
hsa-miR-505-5p	RPL11	-0.517896	-0.050807	0.0589379
hsa-miR-505-5p	RPLP2	-0.64371	-0.0582197	0.0589379
hsa-miR-744-5p	NUDT2	-0.536362	-0.101685	0.0355838
hsa-miR-744-5p	ATP5G3	-0.591242	-0.0744348	0.0355838
hsa-miR-744-5p	HINT1	-0.513494	-0.0648032	0.0355838
hsa-miR-744-5p	STMN1	-0.54204	-0.142272	0.0355838
hsa-miR-744-5p	MIF	-0.548828	-0.0768593	0.0355838
hsa-miR-744-5p	NDUFB10	-0.614669	-0.089847	0.0355838
hsa-miR-744-5p	CDK16	-0.598446	-0.0359961	0.0355838
hsa-miR-744-5p	POLR2L	-0.578545	-0.0691257	0.0355838
hsa-miR-744-5p	RPL4	-0.562082	-0.0614841	0.0355838
hsa-miR-744-5p	RPS14	-0.643603	-0.0456694	0.0355838
hsa-miR-744-5p	TUBA1A	-0.502966	-0.12399	0.0355838
hsa-miR-744-5p	MRPS16	-0.613067	-0.106201	0.0355838
hsa-miR-744-5p	DCXR	-0.587647	-0.102513	0.0355838
hsa-miR-744-5p	MRPL11	-0.652651	-0.0908848	0.0355838
hsa-miR-744-5p	C8orf33	-0.599832	-0.0628207	0.0355838
hsa-miR-744-5p	ILKAP	-0.594886	-0.0470978	0.0355838
hsa-miR-744-5p	PTPMT1	-0.512738	-0.0919584	0.0355838
hsa-miR-92a-3p	CTSB	-0.533381	0.0695184	-0.0308077
hsa-miR-92a-3p	DMXL1	-0.648993	0.0721901	-0.0308077
hsa-miR-92a-3p	DYRK1A	-0.595579	0.0736817	-0.0308077
hsa-miR-92a-3p	EP300	-0.562548	0.105743	-0.0308077
hsa-miR-92a-3p	HBB	-0.59803	0.148259	-0.0308077
hsa-miR-92a-3p	IGF1R	-0.554462	0.109566	-0.0308077
hsa-miR-92a-3p	MARS	-0.507764	0.0711647	-0.0308077
hsa-miR-92a-3p	MAP3K4	-0.661879	0.226225	-0.0308077
hsa-miR-92a-3p	RASA1	-0.607852	0.164076	-0.0308077
hsa-miR-92a-3p	ATXN1	-0.567187	0.146944	-0.0308077
hsa-miR-92a-3p	TGFA	-0.512906	0.119151	-0.0308077
hsa-miR-92a-3p	THBS1	-0.542261	0.194365	-0.0308077
hsa-miR-92a-3p	TMF1	-0.534282	0.0795935	-0.0308077
hsa-miR-92a-3p	UBE2H	-0.598927	0.18098	-0.0308077
hsa-miR-92a-3p	IQGAP1	-0.592281	0.0944117	-0.0308077
hsa-miR-92a-3p	MAP3K6	-0.576157	0.139349	-0.0308077
hsa-miR-92a-3p	TRIP12	-0.579533	0.083663	-0.0308077
hsa-miR-92a-3p	RNF40	-0.619846	0.0645274	-0.0308077
hsa-miR-92a-3p	PITRM1	-0.61218	0.181752	-0.0308077
hsa-miR-92a-3p	SPEN	-0.550049	0.108529	-0.0308077
hsa-miR-92a-3p	ANKS1A	-0.556507	0.0737396	-0.0308077
hsa-miR-92a-3p	MACF1	-0.583639	0.0752794	-0.0308077
hsa-miR-92a-3p	RBM27	-0.608812	0.11636	-0.0308077
hsa-miR-92a-3p	ERGIC1	-0.629029	0.118352	-0.0308077
hsa-miR-92a-3p	HEATR6	-0.562155	0.0781716	-0.0308077
hsa-miR-92a-3p	CXorf56	-0.694891	0.0945351	-0.0308077
hsa-miR-92a-3p	SLC25A33	-0.573972	0.178676	-0.0308077
hsa-miR-92a-3p	TTC32	-0.520243	0.0352	-0.0308077
hsa-miR-92a-3p	DEDD2	-0.585288	0.0835022	-0.0308077
hsa-miR-93-3p	CDC20	-0.536522	-0.112755	0.0355244
hsa-miR-93-5p	HCCS	-0.807646	-0.075691	0.155197
hsa-miR-93-5p	HDGF	-0.724768	-0.0540422	0.155197
hsa-miR-93-5p	NPM1	-0.769758	-0.104932	0.155197
hsa-miR-93-5p	PRKACB	-0.659593	-0.0985839	0.155197
hsa-miR-93-5p	PTPN4	-0.738203	-0.162188	0.155197
hsa-miR-93-5p	RBBP7	-0.718287	-0.083567	0.155197
hsa-miR-93-5p	RFC3	-0.655256	-0.0923662	0.155197
hsa-miR-93-5p	RPL27	-0.584299	-0.044687	0.155197
hsa-miR-93-5p	STYX	-0.717237	-0.0767799	0.155197
hsa-miR-93-5p	TBCC	-0.733894	-0.0458846	0.155197
hsa-miR-93-5p	TGFBR2	-0.745549	-0.07715	0.155197
hsa-miR-93-5p	ASF1A	-0.711148	-0.0664931	0.155197
hsa-miR-93-5p	COQ2	-0.682884	-0.108398	0.155197
hsa-miR-93-5p	ANAPC5	-0.722095	-0.0596605	0.155197
hsa-miR-93-5p	SGTB	-0.732608	-0.0776581	0.155197
hsa-miR-93-5p	CPPED1	-0.741888	-0.111819	0.155197
hsa-miR-93-5p	PLEKHA1	-0.789866	-0.0909024	0.155197
hsa-miR-93-5p	HIST4H4	-0.633074	-0.0828441	0.155197
hsa-miR-98-3p	ADA	-0.610816	-0.124878	0.0634354
hsa-miR-98-3p	CTSC	-0.664738	-0.084787	0.0634354
hsa-miR-98-3p	GNG5	-0.707669	-0.0464304	0.0634354
hsa-miR-98-3p	IMPDH1	-0.712335	-0.106405	0.0634354
hsa-miR-98-3p	OXA1L	-0.648341	-0.0322724	0.0634354
hsa-miR-98-3p	PMAIP1	-0.676768	-0.116167	0.0634354
hsa-miR-98-3p	CCL5	-0.71902	-0.114051	0.0634354
hsa-miR-98-3p	SNRPA1	-0.542429	-0.0694756	0.0634354
hsa-miR-98-3p	COIL	-0.555779	-0.0677808	0.0634354
hsa-miR-98-3p	HIST4H4	-0.635223	-0.0828441	0.0634354
hsa-miR-98-3p	TPST2	-0.656248	-0.0530404	0.0634354
hsa-miR-98-3p	THOC5	-0.75678	-0.0413771	0.0634354
hsa-miR-98-3p	TNFSF10	-0.619131	-0.105339	0.0634354
hsa-miR-98-3p	IL32	-0.720721	-0.124906	0.0634354
hsa-miR-98-3p	ZBTB39	-0.735984	-0.0551036	0.0634354
hsa-miR-98-3p	TBC1D4	-0.583634	-0.0712033	0.0634354
hsa-miR-98-3p	SIGMAR1	-0.649242	-0.127904	0.0634354
hsa-miR-98-3p	PGRMC1	-0.683386	-0.0850375	0.0634354
hsa-miR-98-3p	LEPROTL1	-0.711814	-0.0520588	0.0634354
hsa-miR-98-3p	NDUFAF3	-0.754945	-0.101343	0.0634354
hsa-miR-98-3p	SLC17A5	-0.755732	-0.0337876	0.0634354
hsa-miR-98-3p	TIMM13	-0.634978	-0.142531	0.0634354
hsa-miR-98-3p	MRTO4	-0.618835	-0.105344	0.0634354
hsa-miR-98-3p	SLC35F2	-0.639857	-0.0583141	0.0634354
hsa-miR-98-3p	FAM60A	-0.596686	-0.0914668	0.0634354
hsa-miR-98-3p	FLAD1	-0.669883	-0.113952	0.0634354
hsa-miR-98-3p	FAM69A	-0.545303	-0.0700149	0.0634354
hsa-miR-98-3p	C14orf169	-0.640558	-0.0497687	0.0634354
hsa-miR-138-5p	HIF1A	-0.613105	0.125289	-0.0217615
hsa-miR-138-5p	IGF1R	-0.705061	0.109566	-0.0217615
hsa-miR-138-5p	MXD1	-0.714035	0.102958	-0.0217615
hsa-miR-138-5p	PPARG	-0.59368	0.108366	-0.0217615
hsa-miR-138-5p	RARA	-0.663311	0.0740902	-0.0217615
hsa-miR-138-5p	VIM	-0.687789	0.0478356	-0.0217615
