# Supplementary material for: Integrated mRNA and miRNA expression profiling in blood reveals candidate biomarkers associated with endurance exercise in the horse
Source: Sci Rep. 2016 Mar 10;6:22932. doi: 10.1038/srep22932 (PMC4785432; doi:10.1038/srep22932)
Supplement: Supplementary Table S10 [file srep22932-s11.xls]

## Sheet: TableS8.csv
Table S10. Expression of 351 target-DEGs inversely correlated to the enriched DEmirNAs during exercise
gene	Entrez Gene Name	Location	Type(s)	meanT0	meanT1	logFC_T1vsT0	pv.limma	pv.limma.adj.Bonf
CCL5	chemokine (C-C motif) ligand 5	Extracellular Space	cytokine	14.656	13.0763	-0.114051	6.37e-07	0.0155453
IL32	interleukin 32	Extracellular Space	cytokine	16.0836	14.1951	-0.124906	3.67e-14	8.95e-10
MIF	macrophage migration inhibitory factor (glycosylation-inhibiting factor)	Extracellular Space	cytokine	14.235	13.1819	-0.0768593	5.03e-09	0.000122891
TNFSF10	tumor necrosis factor (ligand) superfamily, member 10	Extracellular Space	cytokine	9.48962	8.54084	-0.105339	2.36e-07	0.00576473
ACSF2	acyl-CoA synthetase family member 2	Cytoplasm	enzyme	11.2741	10.3774	-0.0828797	6.1e-11	1.49e-06
ADA	adenosine deaminase	Cytoplasm	enzyme	9.24184	8.15689	-0.124878	1.72e-07	0.00419309
AKR1A1	aldo-keto reductase family 1, member A1 (aldehyde reductase)	Cytoplasm	enzyme	11.9972	11.2607	-0.0633537	1.31e-06	0.0318889
ALDOA	aldolase A, fructose-bisphosphate	Cytoplasm	enzyme	16.5862	17.4557	0.0510935	5.3e-07	0.0129367
ALG9	ALG9, alpha-1,2-mannosyltransferase	Cytoplasm	enzyme	9.31817	8.76714	-0.0609562	1.77e-06	0.0432505
APOA1BP	apolipoprotein A-I binding protein	Extracellular Space	enzyme	9.75097	8.32502	-0.158102	6.27e-09	0.000153057
C14orf169	chromosome 14 open reading frame 169	Nucleus	enzyme	7.69751	7.32379	-0.0497687	3.17e-07	0.00774923
CCBL2	cysteine conjugate-beta lyase 2	Cytoplasm	enzyme	7.91058	7.31728	-0.077963	1.21e-06	0.0294549
COIL	coilin	Nucleus	enzyme	10.4627	9.77699	-0.0677808	1.95e-07	0.00477037
COQ2	coenzyme Q2 4-hydroxybenzoate polyprenyltransferase	Cytoplasm	enzyme	11.3685	10.2007	-0.108398	3.08e-08	0.000752952
COX5A	cytochrome c oxidase subunit Va	Cytoplasm	enzyme	13.5367	12.775	-0.0579121	1.88e-06	0.0459363
CPPED1	calcineurin-like phosphoesterase domain containing 1	Cytoplasm	enzyme	10.4116	9.31015	-0.111819	1.46e-08	0.000355315
CPT1A	carnitine palmitoyltransferase 1A (liver)	Cytoplasm	enzyme	7.61664	10.0235	0.274593	6.22e-13	1.52e-08
DCTPP1	dCTP pyrophosphatase 1	Cytoplasm	enzyme	11.5351	10.2124	-0.121797	3.2e-12	7.82e-08
DCXR	dicarbonyl/L-xylulose reductase	Cytoplasm	enzyme	8.69769	7.85024	-0.102513	2.96e-07	0.00722753
DTD1	D-tyrosyl-tRNA deacylase 1	Cytoplasm	enzyme	8.85277	8.05097	-0.0949375	2.09e-09	5.11e-05
DUT	deoxyuridine triphosphatase	Nucleus	enzyme	9.87428	9.1772	-0.0732112	1.02e-06	0.0250102
ECHS1	enoyl CoA hydratase, short chain, 1, mitochondrial	Cytoplasm	enzyme	11.3484	10.1509	-0.111512	4.49e-11	1.1e-06
EIF4A3	eukaryotic translation initiation factor 4A3	Nucleus	enzyme	12.0581	11.2588	-0.0685816	7.22e-07	0.0176335
ENPP4	ectonucleotide pyrophosphatase/phosphodiesterase 4 (putative)	Cytoplasm	enzyme	6.94095	6.54721	-0.0583994	4.39e-07	0.0107077
ERCC1	excision repair cross-complementation group 1	Nucleus	enzyme	12.4782	11.4504	-0.0859513	2.99e-10	7.31e-06
ESD	esterase D	Cytoplasm	enzyme	8.93601	8.23679	-0.081478	4.99e-09	0.000121902
FAHD2A	fumarylacetoacetate hydrolase domain containing 2A	Other	enzyme	9.9196	9.04519	-0.0922795	8.02e-09	0.000195711
FBXO5	F-box protein 5	Nucleus	enzyme	7.54841	7.21241	-0.0455325	1.27e-06	0.0310225
FKBP5	FK506 binding protein 5	Nucleus	enzyme	11.9463	15.3815	0.252744	2.04e-12	4.98e-08
FLAD1	flavin adenine dinucleotide synthetase 1	Cytoplasm	enzyme	9.76784	8.71585	-0.113952	6.88e-09	0.000168071
GBP2	guanylate binding protein 2, interferon-inducible	Cytoplasm	enzyme	13.1262	10.3585	-0.236805	1.08e-11	2.63e-07
GNB2L1	guanine nucleotide binding protein (G protein), beta polypeptide 2-like 1	Cytoplasm	enzyme	16.4761	15.5345	-0.0588487	8.68e-09	0.000211959
HCCS	holocytochrome c synthase	Cytoplasm	enzyme	8.58314	7.95745	-0.075691	2.37e-11	5.79e-07
HINT1	histidine triad nucleotide binding protein 1	Nucleus	enzyme	13.104	12.2817	-0.0648032	1.29e-06	0.0315848
HSD17B10	hydroxysteroid (17-beta) dehydrogenase 10	Cytoplasm	enzyme	12.0364	11.2622	-0.0664858	7.88e-08	0.00192321
HSD17B8	hydroxysteroid (17-beta) dehydrogenase 8	Cytoplasm	enzyme	9.04811	7.84526	-0.142646	4.55e-07	0.0110982
ICT1	immature colon carcinoma transcript 1	Cytoplasm	enzyme	10.1234	9.68662	-0.0441085	3.21e-09	7.84e-05
IDH2	isocitrate dehydrogenase 2 (NADP+), mitochondrial	Cytoplasm	enzyme	14.2193	13.1224	-0.0802784	8.15e-11	1.99e-06
IMPDH1	IMP (inosine 5'-monophosphate) dehydrogenase 1	Cytoplasm	enzyme	11.5224	10.3593	-0.106405	4.88e-11	1.19e-06
IMPDH2	IMP (inosine 5'-monophosphate) dehydrogenase 2	Cytoplasm	enzyme	12.5838	11.6767	-0.0748121	8.1e-11	1.98e-06
KIFC1	kinesin family member C1	Nucleus	enzyme	9.48167	8.60072	-0.0975146	5.36e-08	0.00130834
LCAT	lecithin-cholesterol acyltransferase	Extracellular Space	enzyme	9.30852	8.67325	-0.0706871	9.15e-11	2.23e-06
LIG1	ligase I, DNA, ATP-dependent	Nucleus	enzyme	10.9522	9.92076	-0.0989145	4.93e-08	0.00120316
MACF1	microtubule-actin crosslinking factor 1	Cytoplasm	enzyme	9.62398	10.3764	0.0752794	4.24e-08	0.00103513
MARS	methionyl-tRNA synthetase	Cytoplasm	enzyme	11.5111	12.3601	0.0711647	1.67e-09	4.08e-05
MAT2A	methionine adenosyltransferase II, alpha	Cytoplasm	enzyme	12.4073	11.8234	-0.0481992	1.27e-07	0.00311076
MDH1	malate dehydrogenase 1, NAD (soluble)	Cytoplasm	enzyme	11.6003	10.9146	-0.0609312	4.47e-08	0.00109063
MGST3	microsomal glutathione S-transferase 3	Cytoplasm	enzyme	12.1988	11.167	-0.0883738	2.32e-09	5.67e-05
MRPL37	mitochondrial ribosomal protein L37	Cytoplasm	enzyme	11.3102	10.5651	-0.0681491	9.7e-08	0.00236786
NDUFA13	NADH dehydrogenase (ubiquinone) 1 alpha subcomplex, 13	Cytoplasm	enzyme	12.6782	11.7279	-0.0779191	1.01e-06	0.0245649
NDUFA7	NADH dehydrogenase (ubiquinone) 1 alpha subcomplex, 7, 14.5kDa	Cytoplasm	enzyme	12.6298	11.7991	-0.0680373	6.05e-10	1.48e-05
NDUFB10	NADH dehydrogenase (ubiquinone) 1 beta subcomplex, 10, 22kDa	Cytoplasm	enzyme	12.1812	11.1345	-0.089847	1.24e-07	0.00303182
NDUFB11	NADH dehydrogenase (ubiquinone) 1 beta subcomplex, 11, 17.3kDa	Cytoplasm	enzyme	13.4555	12.6435	-0.0622464	7.87e-07	0.019204
NDUFB8	NADH dehydrogenase (ubiquinone) 1 beta subcomplex, 8, 19kDa	Cytoplasm	enzyme	13.5986	12.7423	-0.0650406	3.39e-09	8.27e-05
NDUFS7	NADH dehydrogenase (ubiquinone) Fe-S protein 7, 20kDa (NADH-coenzyme Q reductase)	Cytoplasm	enzyme	11.3444	10.5681	-0.0708843	2.26e-07	0.00551547
NDUFS8	NADH dehydrogenase (ubiquinone) Fe-S protein 8, 23kDa (NADH-coenzyme Q reductase)	Cytoplasm	enzyme	12.8122	11.6458	-0.0954525	7.59e-08	0.00185309
NDUFV3	NADH dehydrogenase (ubiquinone) flavoprotein 3, 10kDa	Cytoplasm	enzyme	12.3063	11.5582	-0.0627199	1.28e-07	0.00313233
OXA1L	oxidase (cytochrome c) assembly 1-like	Cytoplasm	enzyme	12.5329	12.1349	-0.0322724	6.11e-07	0.0149229
PAFAH1B3	platelet-activating factor acetylhydrolase 1b, catalytic subunit 3 (29kDa)	Cytoplasm	enzyme	12.4468	10.7306	-0.14836	1.62e-11	3.96e-07
PARK7	parkinson protein 7	Nucleus	enzyme	11.4116	10.2004	-0.112203	5.63e-07	0.0137576
PCNA	proliferating cell nuclear antigen	Nucleus	enzyme	9.84957	9.03228	-0.0866234	3.09e-10	7.54e-06
PHGDH	phosphoglycerate dehydrogenase	Cytoplasm	enzyme	7.43909	6.80031	-0.0897795	1.86e-09	4.55e-05
PHYH	phytanoyl-CoA 2-hydroxylase	Cytoplasm	enzyme	10.0507	9.26279	-0.0816325	1.57e-07	0.00382545
PIN1	peptidylprolyl cis/trans isomerase, NIMA-interacting 1	Nucleus	enzyme	12.1711	11.4382	-0.0621034	9.6e-09	0.000234452
POLD1	polymerase (DNA directed), delta 1, catalytic subunit	Nucleus	enzyme	8.13882	7.45067	-0.0883413	1.89e-07	0.0046149
POLG	polymerase (DNA directed), gamma	Cytoplasm	enzyme	12.2226	11.4796	-0.062723	1.88e-06	0.0459448
POLR2D	polymerase (RNA) II (DNA directed) polypeptide D	Nucleus	enzyme	12.5639	11.8631	-0.0573906	5.54e-09	0.000135299
POLR2G	polymerase (RNA) II (DNA directed) polypeptide G	Nucleus	enzyme	12.8422	11.6929	-0.0937497	4.68e-08	0.00114302
POLR2H	polymerase (RNA) II (DNA directed) polypeptide H	Nucleus	enzyme	10.0175	9.3634	-0.0675255	1.31e-09	3.19e-05
POLR2L	polymerase (RNA) II (DNA directed) polypeptide L, 7.6kDa	Nucleus	enzyme	12.686	11.8387	-0.0691257	9e-09	0.000219633
POLR3H	polymerase (RNA) III (DNA directed) polypeptide H (22.9kD)	Nucleus	enzyme	7.51446	6.78248	-0.102487	1.61e-06	0.0392373
PRDX2	peroxiredoxin 2	Cytoplasm	enzyme	10.4641	8.82421	-0.170454	1.18e-08	0.000289193
PRIM1	primase, DNA, polypeptide 1 (49kDa)	Nucleus	enzyme	8.69552	8.04847	-0.0773259	1.2e-08	0.00029291
QDPR	quinoid dihydropteridine reductase	Cytoplasm	enzyme	8.28053	7.27043	-0.130091	2.92e-07	0.00713094
QPRT	quinolinate phosphoribosyltransferase	Cytoplasm	enzyme	8.13164	7.36836	-0.0985679	4.98e-08	0.00121571
RAB22A	RAB22A, member RAS oncogene family	Cytoplasm	enzyme	7.94551	7.45975	-0.0630856	1.21e-06	0.0294721
RAB7A	RAB7A, member RAS oncogene family	Cytoplasm	enzyme	12.248	12.7381	0.0392361	1.73e-07	0.00422419
RAP2C	RAP2C, member of RAS oncogene family	Cytoplasm	enzyme	10.2469	11.0868	0.0787838	5.24e-07	0.0127835
RCL1	RNA terminal phosphate cyclase-like 1	Nucleus	enzyme	7.95695	7.32547	-0.0826889	2.34e-09	5.7e-05
RFC3	replication factor C (activator 1) 3, 38kDa	Nucleus	enzyme	9.0684	8.2683	-0.0923662	3.59e-09	8.77e-05
RNF187	ring finger protein 187	Nucleus	enzyme	14.1516	13.2314	-0.0672345	3.78e-08	0.000922483
RNF40	ring finger protein 40, E3 ubiquitin protein ligase	Cytoplasm	enzyme	7.00046	7.46708	0.0645274	2.3e-07	0.00560501
RPL4	ribosomal protein L4	Cytoplasm	enzyme	15.856	14.9104	-0.0614841	1.76e-07	0.00430355
RRM2	ribonucleotide reductase M2	Nucleus	enzyme	8.96173	7.83446	-0.134431	4.44e-10	1.08e-05
SEPHS1	selenophosphate synthetase 1	Other	enzyme	8.70917	8.24147	-0.055197	1.23e-06	0.0299106
SOD2	superoxide dismutase 2, mitochondrial	Cytoplasm	enzyme	13.52	14.3176	0.0573222	7.31e-08	0.00178366
TBCC	tubulin folding cofactor C	Cytoplasm	enzyme	9.86836	9.42579	-0.0458846	2.43e-07	0.00593662
TPST2	tyrosylprotein sulfotransferase 2	Cytoplasm	enzyme	13.3076	12.6201	-0.0530404	1.05e-09	2.56e-05
TRIP12	thyroid hormone receptor interactor 12	Cytoplasm	enzyme	12.0621	13.1147	0.083663	1.34e-11	3.27e-07
TRUB1	TruB pseudouridine (psi) synthase family member 1	Other	enzyme	7.505	6.99937	-0.0697483	2.39e-07	0.00583782
TXNL4A	thioredoxin-like 4A	Nucleus	enzyme	12.1071	11.3285	-0.0664762	8.01e-09	0.000195668
TYMS	thymidylate synthetase	Nucleus	enzyme	8.62001	7.7876	-0.101553	6.07e-07	0.0148217
UBE2C	ubiquitin-conjugating enzyme E2C	Cytoplasm	enzyme	8.17957	7.49334	-0.0876245	3.59e-08	0.000875811
UBE2H	ubiquitin-conjugating enzyme E2H	Other	enzyme	9.87843	11.8382	0.18098	2.57e-08	0.000627795
UQCRB	ubiquinol-cytochrome c reductase binding protein	Cytoplasm	enzyme	11.0232	12.1344	0.096038	6.65e-07	0.0162451
UQCRFS1	ubiquinol-cytochrome c reductase, Rieske iron-sulfur polypeptide 1	Cytoplasm	enzyme	13.2069	12.7489	-0.0352957	6.1e-07	0.0148868
VKORC1	vitamin K epoxide reductase complex, subunit 1	Cytoplasm	enzyme	13.1417	12.0888	-0.0835107	8.09e-10	1.97e-05
XRCC5	X-ray repair complementing defective repair in Chinese hamster cells 5 (double-strand-break rejoining)	Nucleus	enzyme	8.62139	8.15956	-0.0550559	1.67e-07	0.00408403
GPR55	G protein-coupled receptor 55	Plasma Membrane	G-protein coupled receptor	6.75159	6.54143	-0.0316226	3.31e-07	0.00806935
CSPG5	chondroitin sulfate proteoglycan 5 (neuroglycan C)	Extracellular Space	growth factor	9.18152	8.55871	-0.0702432	3.25e-07	0.00792424
HDGF	hepatoma-derived growth factor	Extracellular Space	growth factor	13.4818	12.7725	-0.0540422	5.42e-10	1.32e-05
TGFA	transforming growth factor, alpha	Extracellular Space	growth factor	7.10155	8.00017	0.119151	7.93e-08	0.00193517
BUB1	BUB1 mitotic checkpoint serine/threonine kinase	Nucleus	kinase	7.73183	7.20268	-0.0708915	6.91e-08	0.00168666
CAMK4	calcium/calmodulin-dependent protein kinase IV	Nucleus	kinase	9.19977	8.23939	-0.110252	3.15e-08	0.000768475
CCNB1	cyclin B1	Cytoplasm	kinase	7.91706	7.18117	-0.0975574	2.81e-08	0.000686813
CDK16	cyclin-dependent kinase 16	Cytoplasm	kinase	11.3978	10.9949	-0.0359961	2.01e-06	0.0490953
CDK4	cyclin-dependent kinase 4	Nucleus	kinase	10.0648	9.19886	-0.0899664	3.07e-09	7.5e-05
CERK	ceramide kinase	Plasma Membrane	kinase	9.05855	8.28758	-0.0889502	1.34e-07	0.00326152
DYRK1A	dual-specificity tyrosine-(Y)-phosphorylation regulated kinase 1A	Nucleus	kinase	8.68983	9.35429	0.0736817	2.53e-09	6.18e-05
KHK	ketohexokinase (fructokinase)	Cytoplasm	kinase	7.11701	6.50487	-0.089936	1.93e-06	0.0471805
MAP3K4	mitogen-activated protein kinase kinase kinase 4	Cytoplasm	kinase	10.5984	13.2889	0.226225	1.16e-14	2.83e-10
MAP3K6	mitogen-activated protein kinase kinase kinase 6	Other	kinase	6.67717	7.67558	0.139349	1.49e-06	0.0363913
MMD	monocyte to macrophage differentiation-associated	Plasma Membrane	kinase	11.3759	10.1827	-0.110811	7.34e-11	1.79e-06
NME2	NME/NM23 nucleoside diphosphate kinase 2	Nucleus	kinase	14.8804	13.7442	-0.079425	1.63e-11	3.98e-07
NPRL2	NPR2-like, GATOR1 complex subunit	Cytoplasm	kinase	11.6526	10.8751	-0.0690544	5.11e-11	1.25e-06
NUCKS1	nuclear casein kinase and cyclin-dependent kinase substrate 1	Nucleus	kinase	10.5688	9.94229	-0.0611062	1.78e-06	0.0435317
PCK2	phosphoenolpyruvate carboxykinase 2 (mitochondrial)	Cytoplasm	kinase	10.2461	9.15657	-0.112427	4.78e-09	0.000116763
PKMYT1	protein kinase, membrane associated tyrosine/threonine 1	Cytoplasm	kinase	7.28101	6.70959	-0.0817316	5.46e-09	0.000133284
PRKACB	protein kinase, cAMP-dependent, catalytic, beta	Cytoplasm	kinase	9.04275	8.19381	-0.0985839	4.3e-07	0.0104954
STK26/MST4	serine/threonine protein kinase 26	Nucleus	kinase	8.55446	8.08134	-0.056896	2.64e-07	0.00644807
TGFBR2	transforming growth factor, beta receptor II (70/80kDa)	Plasma Membrane	kinase	7.61205	7.04687	-0.07715	3.45e-07	0.00843259
PPARG	peroxisome proliferator-activated receptor gamma	Nucleus	ligand-dependent nuclear receptor	8.49578	9.46816	0.108366	6.68e-07	0.016303
RARA	retinoic acid receptor, alpha	Nucleus	ligand-dependent nuclear receptor	7.02648	7.56684	0.0740902	6.96e-09	0.000169876
ACTL6A	actin-like 6A	Nucleus	other	8.7784	8.16338	-0.0726349	2.03e-07	0.00495893
AIDA	axin interactor, dorsalization associated	Cytoplasm	other	7.95782	7.52929	-0.0553548	7.91e-08	0.00193233
ANAPC13	anaphase promoting complex subunit 13	Nucleus	other	9.08789	8.33449	-0.0865406	1.18e-08	0.00028703
ANAPC5	anaphase promoting complex subunit 5	Nucleus	other	8.56403	8.06803	-0.0596605	9.23e-07	0.0225317
ANKS1A	ankyrin repeat and sterile alpha motif domain containing 1A	Cytoplasm	other	6.66331	7.17323	0.0737396	7.32e-08	0.001788
ANP32E	acidic (leucine-rich) nuclear phosphoprotein 32 family, member E	Nucleus	other	10.2686	9.485	-0.0793823	6.65e-07	0.0162266
ARHGAP26	Rho GTPase activating protein 26	Cytoplasm	other	7.08895	7.76466	0.0910452	1.15e-06	0.0281828
ARL6IP4	ADP-ribosylation factor-like 6 interacting protein 4	Nucleus	other	12.2935	11.5058	-0.0662191	3.24e-07	0.00791388
ARL6IP5	ADP-ribosylation factor-like 6 interacting protein 5	Cytoplasm	other	11.2346	10.282	-0.0886005	2.87e-11	7.01e-07
ARPC5L	actin related protein 2/3 complex, subunit 5-like	Cytoplasm	other	11.5524	10.6102	-0.0850714	2.5e-07	0.00609596
ASF1A	anti-silencing function 1A histone chaperone	Nucleus	other	7.90122	7.39293	-0.0664931	4.57e-09	0.000111651
BID	BH3 interacting domain death agonist	Cytoplasm	other	7.9973	7.66262	-0.0427489	6.23e-07	0.01522
BNIP3	BCL2/adenovirus E1B 19kDa interacting protein 3	Cytoplasm	other	8.70972	8.22981	-0.0566764	1.98e-07	0.00483542
BUB3	BUB3 mitotic checkpoint protein	Nucleus	other	9.58633	9.10941	-0.0510303	1.28e-09	3.13e-05
C1orf112	chromosome 1 open reading frame 112	Other	other	7.43301	6.91467	-0.0722851	4.67e-07	0.0113978
C1orf21	chromosome 1 open reading frame 21	Other	other	8.447	7.58678	-0.107404	3.9e-07	0.00953198
C8orf33	chromosome 8 open reading frame 33	Other	other	11.86	11.1379	-0.0628207	1.84e-08	0.000449327
CCDC109B	coiled-coil domain containing 109B	Cytoplasm	other	10.0302	9.45688	-0.0588547	8.99e-07	0.0219583
CCDC124	coiled-coil domain containing 124	Other	other	12.7259	11.9224	-0.0652166	5.41e-09	0.000132129
CCT3	chaperonin containing TCP1, subunit 3 (gamma)	Cytoplasm	other	13.6698	13.1301	-0.0402828	2.05e-06	0.0499751
CD2AP	CD2-associated protein	Cytoplasm	other	8.2142	7.76471	-0.0562753	1.61e-06	0.0392805
CD8A	CD8a molecule	Plasma Membrane	other	7.86895	6.90938	-0.130045	4.12e-07	0.0100612
CDC20	cell division cycle 20	Nucleus	other	7.93611	7.08988	-0.112755	1.25e-06	0.03062
CDCA3	cell division cycle associated 3	Cytoplasm	other	10.5529	9.30398	-0.125959	4.81e-10	1.18e-05
CDK5RAP1	CDK5 regulatory subunit associated protein 1	Extracellular Space	other	10.3178	9.64574	-0.0673562	2.11e-09	5.15e-05
CENPB	centromere protein B, 80kDa	Nucleus	other	10.6826	9.67259	-0.0993207	5.43e-08	0.00132468
CENPV	centromere protein V	Nucleus	other	11.8909	10.9229	-0.0849089	2.98e-09	7.28e-05
CIB1	calcium and integrin binding 1 (calmyrin)	Nucleus	other	11.7231	10.8015	-0.0818724	5.15e-07	0.0125634
CNEP1R1	CTD nuclear envelope phosphatase 1 regulatory subunit 1	Nucleus	other	7.75013	7.43688	-0.0412581	5.36e-07	0.0130945
CNN3	calponin 3, acidic	Cytoplasm	other	6.994	6.49205	-0.0744754	2.64e-09	6.44e-05
COA6	cytochrome c oxidase assembly factor 6	Cytoplasm	other	7.53223	7.07749	-0.0622708	9.95e-10	2.43e-05
COX14	COX14 cytochrome c oxidase assembly factor	Cytoplasm	other	13.1709	12.3408	-0.0650964	1.22e-12	2.99e-08
CRTAM	cytotoxic and regulatory T cell molecule	Plasma Membrane	other	7.19801	6.677	-0.0751358	4.38e-08	0.00106883
CTDSPL	CTD (carboxy-terminal domain, RNA polymerase II, polypeptide A) small phosphatase-like	Nucleus	other	8.12956	7.56495	-0.071981	3.39e-08	0.000826497
CXorf56	chromosome X open reading frame 56	Extracellular Space	other	9.38353	10.3139	0.0945351	4.6e-07	0.0112358
DAD1	defender against cell death 1	Cytoplasm	other	12.9444	12.2708	-0.0534443	3.62e-10	8.85e-06
DEDD2	death effector domain containing 2	Nucleus	other	13.8141	15.0172	0.0835022	9.02e-08	0.00220252
DESI1	desumoylating isopeptidase 1	Other	other	8.89484	8.24592	-0.0757523	7.66e-10	1.87e-05
DHRS11	dehydrogenase/reductase (SDR family) member 11	Other	other	11.6262	10.919	-0.0627554	1.14e-08	0.000279043
DMXL1	Dmx-like 1	Extracellular Space	other	9.01346	9.68821	0.0721901	2.3e-07	0.00562306
DNAJC11	DnaJ (Hsp40) homolog, subfamily C, member 11	Cytoplasm	other	6.92444	6.6016	-0.0477444	1.03e-07	0.00251243
EIF3H	eukaryotic translation initiation factor 3, subunit H	Cytoplasm	other	13.4571	12.9162	-0.0410278	1.31e-06	0.0321024
EMC6	ER membrane protein complex subunit 6	Cytoplasm	other	11.0799	10.4743	-0.0562065	1.84e-08	0.000450149
ERGIC1	endoplasmic reticulum-golgi intermediate compartment 1	Cytoplasm	other	6.88621	7.7514	0.118352	1.18e-08	0.000287108
EVL	Enah/Vasp-like	Plasma Membrane	other	9.88221	8.81431	-0.114359	2.5e-08	0.000610569
EWSR1	EWS RNA-binding protein 1	Nucleus	other	13.4128	12.8847	-0.0401696	7.12e-08	0.00173875
FAF1	Fas (TNFRSF6) associated factor 1	Nucleus	other	10.5332	9.93586	-0.0583802	2.92e-07	0.00712266
FAM136A	family with sequence similarity 136, member A	Cytoplasm	other	7.21306	6.84497	-0.052378	6.66e-07	0.016268
FAM60A	family with sequence similarity 60, member A	Extracellular Space	other	8.47329	7.73265	-0.0914668	1.65e-07	0.00403405
FAM69A	family with sequence similarity 69, member A	Other	other	8.02752	7.4847	-0.0700149	1.11e-07	0.00270418
FANCA	Fanconi anemia, complementation group A	Nucleus	other	7.46388	7.12441	-0.0465486	1.73e-07	0.00421629
GADD45GIP1	growth arrest and DNA-damage-inducible, gamma interacting protein 1	Nucleus	other	10.8394	9.66006	-0.115185	7.31e-09	0.000178435
GLRX5	glutaredoxin 5	Cytoplasm	other	10.1046	9.64788	-0.0462485	2.03e-06	0.0495666
GLTSCR2	glioma tumor suppressor candidate region gene 2	Cytoplasm	other	14.297	12.7061	-0.117964	5.48e-11	1.34e-06
GNG5	guanine nucleotide binding protein (G protein), gamma 5	Plasma Membrane	other	13.4143	12.8057	-0.0464304	3.96e-09	9.67e-05
GPR180	G protein-coupled receptor 180	Cytoplasm	other	8.23578	7.64389	-0.074581	4.56e-07	0.0111353
GPR183	G protein-coupled receptor 183	Plasma Membrane	other	10.4668	9.16751	-0.132545	6.16e-10	1.5e-05
GRPEL2	GrpE-like 2, mitochondrial (E. coli)	Cytoplasm	other	7.73234	7.11032	-0.0838651	2.66e-07	0.00650133
HEATR6	HEAT repeat containing 6	Other	other	8.15552	8.81863	0.0781716	1.08e-08	0.000262553
HIST4H4	histone cluster 4, H4	Nucleus	other	13.6652	12.5788	-0.0828441	1.38e-06	0.0337868
HNRNPL	heterogeneous nuclear ribonucleoprotein L	Nucleus	other	13.2027	12.8124	-0.0300066	1.38e-06	0.0335798
HNRNPR	heterogeneous nuclear ribonucleoprotein R	Nucleus	other	10.7422	10.0985	-0.0617945	5.36e-09	0.000130813
IFRD2	interferon-related developmental regulator 2	Nucleus	other	11.3804	10.4599	-0.0843399	1.29e-07	0.00314571
IQGAP1	IQ motif containing GTPase activating protein 1	Cytoplasm	other	13.6243	14.9733	0.0944117	5.17e-11	1.26e-06
ITM2A	integral membrane protein 2A	Plasma Membrane	other	11.2011	10.0089	-0.112539	7.48e-09	0.000182529
KIF11	kinesin family member 11	Nucleus	other	7.37897	6.86036	-0.0728741	4.15e-09	0.000101376
LAMP3	lysosomal-associated membrane protein 3	Plasma Membrane	other	7.73599	6.70536	-0.142976	5.55e-09	0.000135545
LEPROTL1	leptin receptor overlapping transcript-like 1	Plasma Membrane	other	13.3827	12.7039	-0.0520588	1.03e-10	2.52e-06
LZIC	leucine zipper and CTNNBIP1 domain containing	Other	other	9.35703	8.63768	-0.0799933	5.58e-08	0.00136156
MALSU1	mitochondrial assembly of ribosomal large subunit 1	Extracellular Space	other	11.739	11.0292	-0.062362	4.73e-10	1.16e-05
MDFIC	MyoD family inhibitor domain containing	Nucleus	other	9.43779	8.84946	-0.0643657	1.49e-07	0.00363162
MEA1	male-enhanced antigen 1	Cytoplasm	other	12.4658	11.9997	-0.0381087	8.11e-07	0.0198051
MED13L	mediator complex subunit 13-like	Nucleus	other	9.02863	9.87376	0.0894801	4.07e-10	9.93e-06
MRPL11	mitochondrial ribosomal protein L11	Cytoplasm	other	10.8731	9.92849	-0.0908848	1.63e-09	3.97e-05
MRPL20	mitochondrial ribosomal protein L20	Cytoplasm	other	9.64381	8.98614	-0.0706325	4.35e-07	0.0106292
MRPL21	mitochondrial ribosomal protein L21	Cytoplasm	other	12.4675	11.5584	-0.0757061	4.13e-12	1.01e-07
MRPL27	mitochondrial ribosomal protein L27	Cytoplasm	other	11.7554	11.0699	-0.0600834	9.73e-09	0.000237437
MRPL40	mitochondrial ribosomal protein L40	Cytoplasm	other	10.6573	9.93912	-0.0697637	1.81e-06	0.0441195
MRPS16	mitochondrial ribosomal protein S16	Cytoplasm	other	11.0514	9.93791	-0.106201	6.51e-11	1.59e-06
MRPS23	mitochondrial ribosomal protein S23	Cytoplasm	other	12.5198	11.8137	-0.0580503	1.43e-08	0.000348015
MRPS26	mitochondrial ribosomal protein S26	Cytoplasm	other	11.0135	9.72231	-0.124695	1.1e-08	0.000267736
MRTO4	MRT4 homolog, ribosome maturation factor	Cytoplasm	other	9.46893	8.52218	-0.105344	1.31e-07	0.0031925
NDUFAF3	NADH dehydrogenase (ubiquinone) complex I, assembly factor 3	Nucleus	other	12.9517	11.7035	-0.101343	1.11e-10	2.7e-06
NFU1	NFU1 iron-sulfur cluster scaffold	Cytoplasm	other	9.20926	8.41308	-0.0904217	3.22e-08	0.000786539
NGFRAP1	nerve growth factor receptor (TNFRSF16) associated protein 1	Cytoplasm	other	10.7884	9.79061	-0.0970472	6.46e-12	1.58e-07
NOP10	NOP10 ribonucleoprotein	Nucleus	other	13.2254	12.3825	-0.0658615	9.45e-08	0.00230716
NOP14	NOP14 nucleolar protein	Nucleus	other	11.7526	11.0149	-0.0648233	1.16e-09	2.83e-05
NUDT21	nudix (nucleoside diphosphate linked moiety X)-type motif 21	Nucleus	other	11.3343	10.5939	-0.0675533	2.77e-10	6.76e-06
OPTN	optineurin	Cytoplasm	other	10.8191	9.86461	-0.0923605	5.39e-12	1.32e-07
PALLD	palladin, cytoskeletal associated protein	Plasma Membrane	other	8.18362	7.09604	-0.142598	6e-09	0.000146488
PITHD1	PITH (C-terminal proteasome-interacting domain of thioredoxin-like) domain containing 1	Nucleus	other	10.1942	9.52331	-0.0680749	6.19e-07	0.0151078
PLEKHA1	pleckstrin homology domain containing, family A (phosphoinositide binding specific) member 1	Cytoplasm	other	11.5237	10.5223	-0.0909024	6.41e-09	0.000156555
PMAIP1	phorbol-12-myristate-13-acetate-induced protein 1	Cytoplasm	other	7.57593	6.74505	-0.116167	7.7e-09	0.000188095
POLDIP2	polymerase (DNA-directed), delta interacting protein 2	Cytoplasm	other	11.3554	10.8603	-0.0445797	4.19e-08	0.00102326
PSMD7	proteasome (prosome, macropain) 26S subunit, non-ATPase, 7	Cytoplasm	other	11.5189	11.0985	-0.0371735	9.17e-08	0.00223855
PSME1	proteasome (prosome, macropain) activator subunit 1 (PA28 alpha)	Cytoplasm	other	13.5731	12.0252	-0.121086	1.13e-10	2.76e-06
RAB11FIP1	RAB11 family interacting protein 1 (class I)	Cytoplasm	other	10.0157	10.6769	0.0639298	8.67e-07	0.0211788
RABGAP1L	RAB GTPase activating protein 1-like	Cytoplasm	other	11.7097	10.8697	-0.0744321	7.34e-07	0.0179134
RBL2	retinoblastoma-like 2	Nucleus	other	9.029	8.06095	-0.113411	1.56e-07	0.00380363
RBM27	RNA binding motif protein 27	Nucleus	other	7.49754	8.42274	0.11636	1.85e-08	0.000451581
RBM3	RNA binding motif (RNP1, RRM) protein 3	Cytoplasm	other	9.79928	8.7741	-0.110505	7.85e-08	0.00191687
RNF113A	ring finger protein 113A	Extracellular Space	other	11.0989	10.468	-0.0585229	2.49e-07	0.00607234
RNF125	ring finger protein 125, E3 ubiquitin protein ligase	Other	other	9.74183	8.89301	-0.091164	2.65e-08	0.000646896
RPL11	ribosomal protein L11	Cytoplasm	other	16.6121	15.7892	-0.050807	7.45e-08	0.00182007
RPL13	ribosomal protein L13	Nucleus	other	15.8495	14.687	-0.076175	8.29e-09	0.000202318
RPL17	ribosomal protein L17	Cytoplasm	other	14.8616	13.8822	-0.0681751	8.69e-07	0.0212149
RPL27	ribosomal protein L27	Cytoplasm	other	16.6151	15.889	-0.044687	1.35e-07	0.00329625
RPL28	ribosomal protein L28	Cytoplasm	other	17.1586	16.3403	-0.0488669	3.73e-09	9.11e-05
RPL3	ribosomal protein L3	Nucleus	other	16.9471	15.8817	-0.0649288	9.94e-08	0.00242632
RPLP2	ribosomal protein, large, P2	Cytoplasm	other	16.784	15.8347	-0.0582197	8.05e-08	0.00196432
RPS13	ribosomal protein S13	Cytoplasm	other	16.9586	16.2578	-0.0422051	1.24e-07	0.00301823
RPS17	ribosomal protein S17	Cytoplasm	other	14.8461	13.8056	-0.0726604	3.11e-10	7.59e-06
RPS2	ribosomal protein S2	Cytoplasm	other	17.0901	16.1478	-0.0567107	4.83e-07	0.0117922
RPS8	ribosomal protein S8	Cytoplasm	other	13.1151	11.9914	-0.0895709	2.31e-07	0.00563945
RRP15	ribosomal RNA processing 15 homolog	Nucleus	other	7.75501	7.22737	-0.070463	8.22e-09	0.000200767
RRP7A	ribosomal RNA processing 7 homolog A	Other	other	12.0401	11.1646	-0.0754922	4.87e-07	0.0118902
SAV1	salvador family WW domain containing protein 1	Cytoplasm	other	10.2175	9.63904	-0.0582854	4.6e-08	0.00112379
SCO2	SCO2 cytochrome c oxidase assembly protein	Cytoplasm	other	10.9284	10.1187	-0.0769792	3.08e-08	0.000752754
SDAD1	SDA1 domain containing 1	Nucleus	other	9.9833	9.51145	-0.0484182	1.22e-06	0.0297771
SGTB	small glutamine-rich tetratricopeptide repeat (TPR)-containing, beta	Other	other	9.71608	8.99011	-0.0776581	2.04e-07	0.0049812
SLBP	stem-loop binding protein	Nucleus	other	11.2042	10.0516	-0.108559	5.51e-07	0.0134543
SLC35F2	solute carrier family 35, member F2	Other	other	7.01955	6.62192	-0.0583141	8.2e-07	0.0200154
SMCHD1	structural maintenance of chromosomes flexible hinge domain containing 1	Nucleus	other	10.4385	9.46558	-0.0978379	6.85e-08	0.00167247
SNRPA1	small nuclear ribonucleoprotein polypeptide A'	Nucleus	other	9.98037	9.31051	-0.0694756	1.49e-07	0.00363058
STAMBPL1	STAM binding protein-like 1	Other	other	10.8028	9.93826	-0.0834111	1.03e-07	0.002507
STMN1	stathmin 1	Cytoplasm	other	12.5661	10.8997	-0.142272	9.08e-12	2.22e-07
STOML2	stomatin (EPB72)-like 2	Plasma Membrane	other	10.8782	9.89555	-0.0946797	2.91e-08	0.000711232
TACC3	transforming, acidic coiled-coil containing protein 3	Nucleus	other	12.4674	13.9619	0.113213	5.67e-11	1.38e-06
TBC1D4	TBC1 domain family, member 4	Cytoplasm	other	7.49835	6.98301	-0.0712033	1.17e-06	0.0286122
TBCB	tubulin folding cofactor B	Other	other	9.81843	8.63575	-0.128351	2.02e-08	0.000493981
TBRG4	transforming growth factor beta regulator 4	Cytoplasm	other	11.3958	10.545	-0.0775974	1.99e-08	0.000486176
THBS1	thrombospondin 1	Extracellular Space	other	7.34851	8.92505	0.194365	2.03e-09	4.96e-05
THOC5	THO complex 5	Cytoplasm	other	12.2126	11.7175	-0.0413771	3.29e-09	8.02e-05
TMEM126A	transmembrane protein 126A	Cytoplasm	other	9.93929	9.26779	-0.0699502	6.88e-09	0.000168056
TMEM206	transmembrane protein 206	Plasma Membrane	other	8.36984	7.70646	-0.0825749	2.66e-07	0.00649589
TMEM97	transmembrane protein 97	Extracellular Space	other	8.68362	8.02196	-0.0792552	6.12e-08	0.00149323
TMSB10	thymosin beta 10	Cytoplasm	other	15.3695	14.0431	-0.090258	3.84e-12	9.37e-08
TSPAN13	tetraspanin 13	Plasma Membrane	other	8.50632	7.78793	-0.0882346	1.78e-08	0.000435698
TTC1	tetratricopeptide repeat domain 1	Cytoplasm	other	9.17533	8.46209	-0.0809223	1.56e-06	0.0382003
TTC32	tetratricopeptide repeat domain 32	Other	other	11.9611	12.3896	0.0352	7.39e-07	0.0180411
TTC9C	tetratricopeptide repeat domain 9C	Other	other	8.49157	7.89957	-0.0722658	3.66e-07	0.00894333
TUBA1A	tubulin, alpha 1a	Cytoplasm	other	12.727	11.2429	-0.12399	8.56e-12	2.09e-07
TUBA1C	tubulin, alpha 1c	Cytoplasm	other	12.2353	11.207	-0.0877877	2.66e-08	0.000648632
TUBD1	tubulin, delta 1	Cytoplasm	other	8.47622	8.03674	-0.0532411	3e-07	0.00732467
UXT	ubiquitously-expressed, prefoldin-like chaperone	Cytoplasm	other	12.7892	11.9155	-0.0707596	9.37e-09	0.000228811
VIM	vimentin	Cytoplasm	other	15.9637	16.7459	0.0478356	1.25e-07	0.00305447
ZBTB39	zinc finger and BTB domain containing 39	Nucleus	other	7.30566	6.91398	-0.0551036	7.18e-09	0.000175329
ZNF839	zinc finger protein 839	Other	other	8.5013	7.91015	-0.0720718	8.6e-07	0.0210058
ZNRF2	zinc and ring finger 2, E3 ubiquitin protein ligase	Other	other	10.6887	10.0217	-0.0644298	9.45e-07	0.0230757
ZSWIM6	zinc finger, SWIM-type containing 6	Other	other	9.87648	10.9261	0.101	1.12e-09	2.74e-05
APEH	acylaminoacyl-peptide hydrolase	Cytoplasm	peptidase	10.4893	9.70564	-0.0776465	5.59e-08	0.00136486
CTSB	cathepsin B	Cytoplasm	peptidase	14.9468	16.0229	0.0695184	1.68e-10	4.1e-06
CTSC	cathepsin C	Cytoplasm	peptidase	10.2021	9.37274	-0.084787	1.82e-08	0.000444873
ERAP2	endoplasmic reticulum aminopeptidase 2	Cytoplasm	peptidase	7.17284	6.69122	-0.0695068	1.73e-06	0.0421641
GGH	gamma-glutamyl hydrolase (conjugase, folylpolygammaglutamyl hydrolase)	Cytoplasm	peptidase	9.59238	8.71335	-0.0961126	1.93e-08	0.000471367
MALT1	MALT1 paracaspase	Cytoplasm	peptidase	8.32157	7.74957	-0.0712135	1.54e-06	0.0376719
MIPEP	mitochondrial intermediate peptidase	Cytoplasm	peptidase	8.22649	7.74549	-0.0602492	8.24e-07	0.0201107
NPEPPS	aminopeptidase puromycin sensitive	Cytoplasm	peptidase	13.4424	14.3874	0.0679362	1.27e-08	0.000310438
PITRM1	pitrilysin metallopeptidase 1	Cytoplasm	peptidase	8.46385	10.1508	0.181752	5.11e-11	1.25e-06
PMPCA	peptidase (mitochondrial processing) alpha	Cytoplasm	peptidase	7.82611	7.31642	-0.0673446	1.89e-06	0.0461211
SPAG5	sperm associated antigen 5	Nucleus	peptidase	8.97629	8.19868	-0.0906129	2.4e-08	0.000584758
USP46	ubiquitin specific peptidase 46	Other	peptidase	6.93729	6.53801	-0.0592784	1.59e-06	0.0387112
ACP1	acid phosphatase 1, soluble	Cytoplasm	phosphatase	11.4754	10.6328	-0.0762554	6.87e-07	0.0167838
DUSP12	dual specificity phosphatase 12	Nucleus	phosphatase	9.78026	9.25474	-0.0552301	5.82e-07	0.0142115
ILKAP	integrin-linked kinase-associated serine/threonine phosphatase	Cytoplasm	phosphatase	12.3367	11.7692	-0.0470978	8.32e-08	0.0020306
NUDT2	nudix (nucleoside diphosphate linked moiety X)-type motif 2	Plasma Membrane	phosphatase	11.0918	10.0194	-0.101685	1.72e-10	4.19e-06
PPP1R14B	protein phosphatase 1, regulatory (inhibitor) subunit 14B	Cytoplasm	phosphatase	11.9621	10.7967	-0.1025	3.04e-09	7.42e-05
PTP4A1	protein tyrosine phosphatase type IVA, member 1	Cytoplasm	phosphatase	12.4194	13.479	0.0818783	8.88e-07	0.0216839
PTPMT1	protein tyrosine phosphatase, mitochondrial 1	Cytoplasm	phosphatase	10.7239	9.78176	-0.0919584	2.51e-09	6.14e-05
PTPN4	protein tyrosine phosphatase, non-receptor type 4 (megakaryocyte)	Cytoplasm	phosphatase	9.57107	8.13811	-0.162188	2.87e-08	0.000700651
PTPRJ	protein tyrosine phosphatase, receptor type, J	Plasma Membrane	phosphatase	11.0768	13.0497	0.163917	2.48e-11	6.06e-07
STYX	serine/threonine/tyrosine interacting protein	Cytoplasm	phosphatase	8.78988	8.14026	-0.0767799	5.57e-08	0.00136033
TMEM55B	transmembrane protein 55B	Cytoplasm	phosphatase	13.0262	12.7434	-0.0219468	9.12e-07	0.0222774
ATXN1	ataxin 1	Nucleus	transcription regulator	8.36471	9.68875	0.146944	1.79e-08	0.000436739
BTF3	basic transcription factor 3	Nucleus	transcription regulator	13.9664	13.3484	-0.0452542	2.79e-08	0.000680182
C1D	C1D nuclear receptor corepressor	Nucleus	transcription regulator	8.94445	8.1509	-0.092905	1.31e-07	0.00319838
C1QBP	complement component 1, q subcomponent binding protein	Cytoplasm	transcription regulator	12.5968	11.5685	-0.0851556	9.45e-08	0.00230811
CNBP	CCHC-type zinc finger, nucleic acid binding protein	Nucleus	transcription regulator	14.3399	13.7525	-0.041828	5.71e-07	0.0139307
CREBBP	CREB binding protein	Nucleus	transcription regulator	10.2054	11.1839	0.0915568	5.07e-09	0.000123694
EP300	E1A binding protein p300	Nucleus	transcription regulator	11.7771	13.0906	0.105743	9.26e-11	2.26e-06
FOSL2	FOS-like antigen 2	Nucleus	transcription regulator	10.8762	12.4836	0.137845	3.62e-10	8.84e-06
HIF1A	hypoxia inducible factor 1, alpha subunit (basic helix-loop-helix transcription factor)	Nucleus	transcription regulator	7.48855	8.48809	0.125289	9.29e-08	0.00226876
HLX	H2.0-like homeobox	Nucleus	transcription regulator	7.7603	8.81259	0.12716	2.24e-08	0.000547427
LBH	limb bud and heart development	Nucleus	transcription regulator	9.11755	8.18207	-0.108257	1.03e-10	2.52e-06
MXD1	MAX dimerization protein 1	Nucleus	transcription regulator	10.9622	12.1509	0.102958	1.11e-07	0.00270694
NPM1	nucleophosmin (nucleolar phosphoprotein B23, numatrin)	Nucleus	transcription regulator	10.4988	9.45296	-0.104932	6.67e-10	1.63e-05
PA2G4	proliferation-associated 2G4, 38kDa	Nucleus	transcription regulator	12.0058	11.1561	-0.0734007	4.57e-11	1.12e-06
PFDN5	prefoldin subunit 5	Nucleus	transcription regulator	11.9315	10.8677	-0.0933885	1.56e-06	0.0380873
PSMG4	proteasome (prosome, macropain) assembly chaperone 4	Other	transcription regulator	12.1144	10.9767	-0.0986177	1.38e-11	3.36e-07
PTTG1	pituitary tumor-transforming 1	Nucleus	transcription regulator	11.651	10.6665	-0.0882832	2.1e-09	5.12e-05
RBBP7	retinoblastoma binding protein 7	Nucleus	transcription regulator	11.2659	10.3627	-0.083567	5.87e-10	1.43e-05
RFX3	regulatory factor X, 3 (influences HLA class II expression)	Nucleus	transcription regulator	6.89258	7.31314	0.059227	1.88e-06	0.0458855
RFX5	regulatory factor X, 5 (influences HLA class II expression)	Nucleus	transcription regulator	7.95173	7.40751	-0.070896	3.78e-07	0.00922388
RPL7	ribosomal protein L7	Nucleus	transcription regulator	14.9475	13.9736	-0.0673749	1.02e-06	0.0249077
SLC2A4RG	SLC2A4 regulator	Cytoplasm	transcription regulator	9.07324	7.93353	-0.134232	1.78e-06	0.0435769
SPEN	spen family transcriptional repressor	Nucleus	transcription regulator	10.4324	11.6283	0.108529	2.02e-06	0.0493296
TCEA2	transcription elongation factor A (SII), 2	Nucleus	transcription regulator	9.34613	8.50375	-0.0944551	1.69e-09	4.12e-05
TCF3	transcription factor 3	Nucleus	transcription regulator	9.99924	9.3374	-0.0684805	3.35e-07	0.00817196
THAP7	THAP domain containing 7	Nucleus	transcription regulator	10.7173	9.56302	-0.113957	6.55e-10	1.6e-05
TMF1	TATA element modulatory factor 1	Cytoplasm	transcription regulator	9.84487	10.6605	0.0795935	6.37e-07	0.0155557
TTF2	transcription termination factor, RNA polymerase II	Cytoplasm	transcription regulator	9.84478	9.23965	-0.0634376	4.47e-07	0.0109091
EIF3F	eukaryotic translation initiation factor 3, subunit F	Cytoplasm	translation regulator	14.2845	13.4831	-0.0577365	9.1e-08	0.00222134
EIF4B	eukaryotic translation initiation factor 4B	Cytoplasm	translation regulator	12.6652	11.8796	-0.0640314	7.23e-10	1.76e-05
EIF4EBP1	eukaryotic translation initiation factor 4E binding protein 1	Cytoplasm	translation regulator	10.9094	9.49817	-0.138522	1.31e-07	0.0031968
MRPL18	mitochondrial ribosomal protein L18	Cytoplasm	translation regulator	11.1929	10.5964	-0.0547666	4.57e-07	0.0111494
RPS14	ribosomal protein S14	Cytoplasm	translation regulator	17.1962	16.4285	-0.0456694	6.96e-08	0.00169841
RPSA	ribosomal protein SA	Cytoplasm	translation regulator	14.5194	12.9721	-0.11268	6.41e-10	1.57e-05
IGF1R	insulin-like growth factor 1 receptor	Plasma Membrane	transmembrane receptor	9.79885	10.9335	0.109566	1.56e-07	0.00379843
IGF2R	insulin-like growth factor 2 receptor	Plasma Membrane	transmembrane receptor	6.97235	7.60738	0.0871655	7.96e-07	0.0194301
PGRMC1	progesterone receptor membrane component 1	Plasma Membrane	transmembrane receptor	8.84655	8.12536	-0.0850375	1.52e-07	0.00370777
SIGMAR1	sigma non-opioid intracellular receptor 1	Plasma Membrane	transmembrane receptor	8.64379	7.606	-0.127904	1.29e-09	3.16e-05
ABCA6	ATP-binding cassette, sub-family A (ABC1), member 6	Plasma Membrane	transporter	8.42485	7.24713	-0.15058	1.08e-08	0.000262875
ATP2A2	ATPase, Ca++ transporting, cardiac muscle, slow twitch 2	Cytoplasm	transporter	10.4361	11.6182	0.107298	7.82e-10	1.91e-05
ATP5G3	ATP synthase, H+ transporting, mitochondrial Fo complex, subunit C3 (subunit 9)	Cytoplasm	transporter	13.9086	12.9109	-0.0744348	2.46e-09	6e-05
HBB	hemoglobin, beta	Cytoplasm	transporter	13.796	16.0007	0.148259	1.92e-06	0.0467794
RASA1	RAS p21 protein activator (GTPase activating protein) 1	Cytoplasm	transporter	8.29224	9.77078	0.164076	1.28e-10	3.12e-06
SCP2	sterol carrier protein 2	Cytoplasm	transporter	9.12685	8.30333	-0.0945641	1.33e-06	0.0324703
SEC61G	Sec61 gamma subunit	Plasma Membrane	transporter	13.1516	12.4514	-0.0547074	6.19e-07	0.0151207
SEH1L	SEH1-like nucleoporin	Cytoplasm	transporter	7.86051	7.27365	-0.0775933	3.82e-07	0.00932912
SLC17A5	solute carrier family 17 (acidic sugar transporter), member 5	Plasma Membrane	transporter	7.11141	6.87515	-0.0337876	6.71e-07	0.0163844
SLC25A33	solute carrier family 25 (pyrimidine nucleotide carrier), member 33	Cytoplasm	transporter	9.84829	11.7749	0.178676	4.5e-09	0.000109874
SLC25A4	solute carrier family 25 (mitochondrial carrier; adenine nucleotide translocator), member 4	Cytoplasm	transporter	9.27746	8.71467	-0.0625797	1.08e-06	0.0264887
SLC38A1	solute carrier family 38, member 1	Plasma Membrane	transporter	7.02633	6.54952	-0.0702723	3.1e-07	0.00757755
TIMM10B	translocase of inner mitochondrial membrane 10 homolog B (yeast)	Cytoplasm	transporter	11.1657	10.4404	-0.0671624	6.46e-08	0.001577
TIMM13	translocase of inner mitochondrial membrane 13 homolog (yeast)	Cytoplasm	transporter	10.2892	8.92235	-0.142531	1.29e-06	0.0315291
TIMM17A	translocase of inner mitochondrial membrane 17 homolog A (yeast)	Cytoplasm	transporter	10.1961	9.50173	-0.0705339	4.9e-08	0.00119615
TOMM20	translocase of outer mitochondrial membrane 20 homolog (yeast)	Cytoplasm	transporter	11.3741	10.6033	-0.0701747	4.1e-07	0.0100105
VTI1B	vesicle transport through interaction with t-SNAREs 1B	Plasma Membrane	transporter	11.645	10.9245	-0.0638706	1.74e-10	4.24e-06
