# Supplementary material for: Integrated mRNA and miRNA expression profiling in blood reveals candidate biomarkers associated with endurance exercise in the horse
Source: Sci Rep. 2016 Mar 10;6:22932. doi: 10.1038/srep22932 (PMC4785432; doi:10.1038/srep22932)
Supplement: Supplementary Table S11 [file srep22932-s12.xls]

## Sheet: Pvrand_glasso_CandidateNetwork_
Table S11. Estimation of the coefficient of determination and the mean squared error (MSE) statistic from Graphical Gaussian models
miRNA	glasso-MSE-T0-all	glasso-R2-T0-all	glasso-MSE-TF-all	glasso-R2-TF-all
hsa-let-7a-5p	0.982	0.786	0.14	0.2
hsa-let-7b-5p	0.642	0.494	0.44	0.496
hsa-let-7d-5p	0.508	0.384	0.366	1
hsa-miR-101-3p	0.876	1	0.856	0.032
hsa-miR-103a-3p	0.084	0.072	0.556	0.53
hsa-miR-106b-5p	0.056	0.112	0.126	0.15
hsa-miR-107	0.994	0.994	0.36	0.188
hsa-miR-10a-5p	0.974	0.942	0.486	0.406
hsa-miR-125b-5p	0.768	1	0.888	1
hsa-miR-1260b	0.696	1	0.966	1
hsa-miR-130b-3p	0.882	1	0.946	1
hsa-miR-138-5p	0.726	0.318	0.978	1
hsa-miR-145-5p	0.96	1	0.732	0.75
hsa-miR-15a-5p	0.9	0.806	0.276	0.29
hsa-miR-16-5p	1	0.408	0.378	0.434
hsa-miR-17-3p	0.986	1	0.97	1
hsa-miR-17-5p	0.864	0.868	0.124	0.092
hsa-miR-181b-5p	0.004	0.016	0.902	1
hsa-miR-186-5p	0.06	0.93	0.164	0.156
hsa-miR-18a-5p	0.84	1	0.424	1
hsa-miR-192-5p	0.944	1	0.868	1
hsa-miR-196b-5p	0.748	0.852	0.79	0.208
hsa-miR-197-3p	0.798	0.816	0.122	0.154
hsa-miR-20a-5p	0.464	0.74	0.132	0.17
hsa-miR-20b-5p	0.128	0.32	0.046	0.428
hsa-miR-21-5p	0.678	0.734	0.038	0.032
hsa-miR-221-3p	0.6	0.726	0.86	0.892
hsa-miR-223-3p	0.992	0.994	0.516	0.518
hsa-miR-24-3p	0.1	0.318	0.608	1
hsa-miR-26b-5p	1	0.994	0.424	0.302
hsa-miR-27a-3p	0.112	0.08	0.694	0.734
hsa-miR-30b-5p	0.982	0.258	0.594	1
hsa-miR-324-3p	1	0.908	0.156	0.172
hsa-miR-324-5p	0.638	0.94	0.488	0.48
hsa-miR-328-3p	0.986	0.978	0.544	0.558
hsa-miR-342-3p	0.068	0.066	0.864	0.264
hsa-miR-362-5p	0.996	1	0.64	0.646
hsa-miR-423-3p	0.812	0.72	0.26	0.252
hsa-miR-505-5p	0.008	0.016	0.76	1
hsa-miR-744-5p	0.752	0.33	0.904	1
hsa-miR-92a-3p	0.998	0.454	0.538	0.52
hsa-miR-93-3p	0.882	0.11	0.97	1
hsa-miR-93-5p	0.958	0.67	0.712	0.682
hsa-miR-98-3p	0.568	0.422	0.55	0.814
