# Supplementary material for: Integrated mRNA and miRNA expression profiling in blood reveals candidate biomarkers associated with endurance exercise in the horse
Source: Sci Rep. 2016 Mar 10;6:22932. doi: 10.1038/srep22932 (PMC4785432; doi:10.1038/srep22932)
Supplement: Supplementary Table S12 [file srep22932-s13.xls]

## Sheet: ANNOTATED_SENSE_PROVES.xls
Table S12. Potential novel miRNAs detected by small RNAseq
ID	size	sequence	CHR	START	STOP	SENS	FORWARD_counts	REVERSE_counts
new-eca-mir-001	21	CACGGGGCTTTGGGGATGCTC	1	862126	862147	+	252	0
new-eca-mir-002	22	ACGATGGCGGCCTCTGATGCAT	1	2888807	2888829	-	9	935
new-eca-mir-003	23	GAGAGCAGGATGTCACGGTCAAG	1	2908830	2908853	+	1163	0
new-eca-mir-005	21	AAACGGCTTCTTTACCGGAAC	1	5561455	5561476	-	0	131
new-eca-mir-006	21	GAGGCACGGGATTCAACACGG	1	8740524	8740545	+	1579	0
new-eca-mir-007	19	GCGTGGGTGGGCTGGGCAG	1	10810996	10811017	+	19	0
new-eca-mir-008	20	CGTGTGGTCACAGCAGTCAG	1	12142359	12142379	+	216	0
new-eca-mir-009	22	AACCAGGGTCCTGGTTCCAGTC	1	13430399	13430421	+	679	0
new-eca-mir-010	21	GAGCAACAGTGCTCTGCAGAC	1	15356726	15356747	-	0	174
new-eca-mir-011	21	GACCTGAATCCAGGACTCCGG	1	16122806	16122827	+	351	0
new-eca-mir-012	19	ACACATTGGAGCACTTTGC	1	17468126	17468145	-	0	480
new-eca-mir-013	19	CCTCACACTTGGCAAACCC	1	17986939	17986958	+	98	0
new-eca-mir-015	20	AGAGTGTGACAATGGTGTTG	1	25752868	25752890	+	2281	18
new-eca-mir-016	21	GAGCAGCACCATGGCGCCAAT	1	26565951	26565974	-	0	680
new-eca-mir-017	21	CCCTGTCTGGGAAACCTGTGT	1	26848442	26848463	+	188	0
new-eca-mir-018	20	GGAATGTCCCTCCTGCTTTT	1	28648090	28648110	+	446	0
new-eca-mir-020	21	GGATGTGTCACCGTTCATCAG	1	33887727	33887748	+	55	0
new-eca-mir-021	22	CAAGGCAGCCCTCCTGTGACGG	1	35590128	35590150	+	1117	0
new-eca-mir-022	22	CCAACTTTTCCTTTGACCACTG	1	37164320	37164342	+	290	0
new-eca-mir-024	21	CTCCGTGCCCAGGATATGGGC	1	42425686	42425707	+	1338	0
new-eca-mir-025	22	TGGAGTGTGACAATGGAGTCAC	1	43157773	43157795	+	876	0
new-eca-mir-027	21	TTTGGCAATGGGCCTGACACC	1	58084138	58084160	-	0	1061
new-eca-mir-029	21	TGAGTGTGGTGGCAATACCAC	1	63628698	63628719	+	130	3
new-eca-mir-030	22	CAAATGCTCCTTAGCTCCACAC	1	65772388	65772411	+	6804	0
new-eca-mir-031	23	TCTAACACCATTGTACACAGAAA	1	66052556	66052579	-	1	185
new-eca-mir-032	21	CTAGGATCAGACTGGTGTTTC	1	74573180	74573200	+	299	0
new-eca-mir-034	21	GAGGCTGCAAGAAGTCACATA	1	75602438	75602459	+	662	0
new-eca-mir-035	20	CCAACTTTTCCTGGCCACAG	1	76496858	76496878	+	726	0
new-eca-mir-036	21	GCTACACCACTCATCAAACCA	1	77327884	77327905	+	166	0
new-eca-mir-037	22	AATACAGTCAGGAATGTAAGGT	1	77419012	77419034	-	2	407
new-eca-mir-038	21	GGACCTGCCCCCAGGATGGGC	1	78603510	78603532	-	0	288
new-eca-mir-039	21	GAGGCTGCCCCTTACTCTCCA	1	83144498	83144519	-	0	372
new-eca-mir-040	18	CGCGACCCTGAGCTAAGT	1	83958141	83958162	-	2	375
new-eca-mir-041	18	AACATTCAACGCACAGCG	1	84125832	84125854	-	0	669
new-eca-mir-052	21	GACCAGGAAGGACACCAGCTA	1	100760414	100760437	-	1	579
new-eca-mir-053	22	AGTGGTTGAAGAAAACATTCCA	1	101435875	101435897	-	0	250
new-eca-mir-054	22	GGAGACACTGGGCAACAGACAG	1	103221212	103221234	+	23	0
new-eca-mir-055	21	ACTCCATCATCCTTGTGTGCG	1	106488626	106488648	-	0	670
new-eca-mir-057	21	GATCACAGGCCTGCGAGTCAG	1	111752566	111752587	-	0	102
new-eca-mir-058	22	CCACAGGGGATCAACCAGCCAC	1	121489681	121489703	+	386	0
new-eca-mir-059	21	AAGGCAGCCCACCTGACACGC	1	121968240	121968261	+	1019	0
new-eca-mir-060	21	TGCGTTTCACTGTTGTAGTAG	1	122943631	122943652	-	0	138
new-eca-mir-061	22	TGGTGTCCCATTTTAGTGCCTG	1	125862252	125862274	-	0	130
new-eca-mir-063	23	CCAGTTATTGTGGGACTTTAGGA	1	131555591	131555614	+	1100	0
new-eca-mir-065	21	CGCGGCAATGGTAACAGTGTG	1	135665713	135665734	+	769	0
new-eca-mir-066	20	GCAGTGCTGCTCTATGACAT	1	141066961	141066981	-	0	254
new-eca-mir-067	21	TAGCACCATCTGAAGTCTGTT	1	142553005	142553027	-	1	1804
new-eca-mir-068	20	TAGCTCTGTGTGGCATCACT	1	145518933	145518953	-	0	202
new-eca-mir-069	24	GTGGCTGTGGTAACAGTGTGTCCA	1	148264353	148264377	-	13	363
new-eca-mir-070	20	CCCAATGGCAACAATGAGAC	1	155573398	155573420	-	0	1694
new-eca-mir-072	22	TTTGGTGGTGGTGGTGTGAGGT	1	160133389	160133411	-	0	36
new-eca-mir-073	20	AGCACCAGCCAGGGCTATAA	1	160715017	160715037	+	355	0
new-eca-mir-074	21	ATCGTGGCGGGAGGGCTGTGG	1	161696749	161696771	-	0	724
new-eca-mir-077	21	CCTGGATAATCCAGGATTGGC	1	168321429	168321451	-	0	924
new-eca-mir-078	20	AAACCGTTGTTGCATGCAAC	1	170793833	170793855	-	0	1204
new-eca-mir-081	23	ACAGCACATGCCACTGTGTTCCA	1	178790598	178790621	-	0	61
new-eca-mir-083	20	GGTTTACGAGCCCCTGGAAC	1	185383374	185383395	-	0	686
new-eca-mir-084	22	GTGCCTGGGCGACAGCCATCCC	1	185521781	185521802	+	717	0
new-eca-mir-085	21	AGAATCATTTCTTCATCCAGC	2	2385578	2385599	+	395	0
new-eca-mir-086	17	TCCACTTAATTCCTGCC	2	2825303	2825320	+	415	1
new-eca-mir-087	21	GTCAAGTCCAAGACTGACTAC	2	3318773	3318794	+	1668	0
new-eca-mir-088	22	TGGGGAGGTAACAGTGTGAGCA	2	3529255	3529277	-	1	192
new-eca-mir-089	22	CAGTGACCCCTTCAGGAGCCCC	2	5011325	5011347	-	0	536
new-eca-mir-090	21	GGCTGGCACGGACGCTGTGTC	2	5213036	5213057	-	0	112
new-eca-mir-091	20	TGGGCATAGCTTAGCTTAGT	2	5617800	5617821	+	1176	0
new-eca-mir-092	20	CTCCCTGCGTACCTGCAGTG	2	6926645	6926665	+	159	0
new-eca-mir-093	22	TAAACGCTTTCAGAGTTGTAGC	2	7146650	7146672	-	5	779
new-eca-mir-094	22	TTGTTACCGTTGCCGTCAACTT	2	11715540	11715562	+	3922	0
new-eca-mir-095	22	CCTGGCTGCACTATTACCGCAA	2	13591555	13591577	-	5	250
new-eca-mir-096	21	GGGACTCTGGGAAATGGAGTC	2	13966147	13966169	+	640	0
new-eca-mir-097	22	CCTGGACGGCTTGAAGGGAATG	2	15544785	15544807	+	3294	0
new-eca-mir-098	17	GATCACACCTTTTGGTG	2	16384603	16384620	+	121	0
new-eca-mir-099	20	CTCTGTACTGACAGAACTTG	2	19075599	19075621	-	0	300
new-eca-mir-100	22	ACAATACTGGCCTGCGAATCAG	2	19168810	19168832	-	0	705
new-eca-mir-1000	20	GTGACAGTCTGCACATTGGG	Un0195	38450	38472	-	0	568
new-eca-mir-1002	21	CCTCACACCACCACCACGGCA	Un0271	7993	8014	+	76	0
new-eca-mir-101	21	AGAGGTCAGCACTGTAGCCTC	2	20987322	20987343	+	358	0
new-eca-mir-1013	21	GCCTGAGGACCCGGCAGGTCC	Un0523	8938	8959	-	0	331
new-eca-mir-1015	20	CGCCGAGGGCGCACCACCGG	Un0237	22879	22894	+	14	0
new-eca-mir-1018	21	TCGAAGTGTCGATGATCAATG	Un0592	25618	25639	-	0	11268
new-eca-mir-102	23	CACCAGTGGTAACAGCACAGAAC	2	23654252	23654275	-	0	676
new-eca-mir-1023	21	TCCCTACACAGGCCGTTATGG	Un1013	4705	4726	-	1	105
new-eca-mir-1024	21	TTGGCAAGTTGAGCAGGTGTT	Un2951	1413	1434	+	972	0
new-eca-mir-1026	21	CAAATGGAGCTTAATCTTGCT	Un5680	1500	1522	+	714	0
new-eca-mir-1027	21	CAAATGGAGCTTAATCTTGCT	Un0161	1501	1523	+	9	0
new-eca-mir-1028	21	GCCTTACATTTCTTCATCCAT	X	1549223	1549247	-	1	5347
new-eca-mir-1029	20	CAGTTCAGTGGAGTCAGGCA	X	4151481	4151501	+	193	3
new-eca-mir-103	21	TGGCAATGATGAGCCACTTGC	2	25577374	25577395	+	1225	0
new-eca-mir-1030	23	TGCACTGCAGCACTATTGACATT	X	6441578	6441601	+	1551	0
new-eca-mir-1031	21	GCAATGGCAGTAATGGACACC	X	8708873	8708894	+	753	0
new-eca-mir-1032	22	TCAGTTCGCAGGCCCTGAGCCC	X	11770210	11770232	+	470	0
new-eca-mir-1033	20	CTGTGGCAACAGTGTTCTTG	X	11987245	11987265	-	0	58
new-eca-mir-1034	21	TTTTCATTTTTTACTCTCCTT	X	16170318	16170341	+	491	0
new-eca-mir-1035	21	GGAGTGTGACAATCCACTTCC	X	19228606	19228627	+	441	1
new-eca-mir-1037	19	GGGATCTCAAAGCCAGGTC	X	25359096	25359115	+	658	1
new-eca-mir-1038	22	GGAGTGTGACAAGTTGTTGGTC	X	37159163	37159185	+	292	0
new-eca-mir-104	21	ACTGGACTTGGAGTCAGAAGT	2	31082169	31082192	-	0	2551
new-eca-mir-1040	19	GGAATGTAAAGCAGTACAC	X	44690041	44690060	+	1337	0
new-eca-mir-1041	21	GAGGTAGTAGATTGTATAGTT	X	44775685	44775707	+	11514	12
new-eca-mir-1042	21	TATACAGTCTACTGTCTTTCC	X	44775734	44775757	+	839	7
new-eca-mir-1043	21	TTCTGACTCCAGGTCCTGTGT	X	45024901	45024923	+	765	1
new-eca-mir-1045	21	AGCAGGTAAACTTTAGCAGGC	X	49802531	49802553	+	2364	0
new-eca-mir-1047	21	CGTCCTAAGGTTGTTGAGTTC	X	51938899	51938920	+	769	0
new-eca-mir-1048	20	AATAATGGCAACGGCTCACA	X	53671041	53671063	-	0	1421
new-eca-mir-1049	22	TTCTGTGGACAATGTGTGGAAT	X	55997874	55997896	+	100	0
new-eca-mir-105	20	TGGCCGTGCCCTCCTATGGC	2	32084068	32084088	+	716	1
new-eca-mir-1050	22	TACTGGACTTGGAGTCAGAAAA	X	57237563	57237585	+	2356	0
new-eca-mir-1051	22	GACTGCAGCCCTGGGCAACATC	X	57344130	57344152	-	0	1423
new-eca-mir-1053	21	GGGTGCAATGGTGGCCTGTGC	X	62737653	62737675	-	0	728
new-eca-mir-1055	18	CAGGCACGGGAGGATGAC	X	76783227	76783245	+	508	2
new-eca-mir-1056	21	CAATGTCCCAGAGGTTGTGAG	X	80181790	80181811	+	254	0
new-eca-mir-1058	21	TTGGCATACCATTTGGCACAA	X	87394916	87394938	+	1837	0
new-eca-mir-1059	22	AGTGGGTGAAGGAATGTAAAAC	X	94795092	94795114	-	0	400
new-eca-mir-106	21	GGGGCATTCCTTAGCTCACAG	2	32379261	32379282	+	32	0
new-eca-mir-1060	21	CAAATCATTTTTTACTCTCCA	X	95265898	95265920	-	0	11916
new-eca-mir-1061	22	AGAGGTAAAAAATTGATTTGAC	X	95265938	95265962	-	0	2033
new-eca-mir-1062	22	TTCTCACAGTGGTGGTGGTTGC	X	95864121	95864143	+	44	0
new-eca-mir-1063	22	TTTGGTCCCCTGACCAAAGTCA	X	97192904	97192928	-	0	794
new-eca-mir-1065	20	AAAAATGGCAATGGCAGTGT	X	98057655	98057677	-	0	747
new-eca-mir-1066	20	CCAATGGCAATAATGAAGCA	X	105569449	105569469	+	1159	0
new-eca-mir-1067	20	CACTTGCTGCTTTTGCAGTT	X	109163377	109163397	+	53	34
new-eca-mir-1068	20	CTGGACTTGGAGTCAGAAGA	X	110512576	110512599	+	1740	1
new-eca-mir-1069	20	TTGGATGCTCGAATCCGTGT	X	117839152	117839172	+	289	0
new-eca-mir-107	22	TGCTGGGTGTAGCTGTGGGCAC	2	32691732	32691754	-	0	107
new-eca-mir-1071	22	AGCCGACCAACTCTTCCTGGTT	X	118959917	118959939	-	0	396
new-eca-mir-1072	22	AGCCTCAAGCAAGGGACTTTGA	X	119236816	119236838	+	364	0
new-eca-mir-1073	21	AGTGACGGCTTGAAGTAGACA	X	120920269	120920293	+	769	0
new-eca-mir-1074	19	TGGCTCAGTTCAGCAGGGC	X	123201047	123201066	+	2288	0
new-eca-mir-108	21	AAGTGCAGTCTGACAGGATCA	2	34252432	34252452	+	82	0
new-eca-mir-109	22	TGGGTGTTGCGTGTGTGTCTGT	2	34256374	34256396	-	0	417
new-eca-mir-110	21	GGTCAGGGGAAGTTGGCTCTG	2	35806540	35806561	+	914	1
new-eca-mir-112	22	CCTCGAGGAGCTCACAGTCTAG	2	40840590	40840612	+	3693	1
new-eca-mir-115	21	GGAATGTAAGAAAGTAACATC	2	43591856	43591877	+	1726	0
new-eca-mir-116	22	TAACCTGTATCACAGTAGACAT	2	44901583	44901605	-	0	2257
new-eca-mir-117	21	ATTCACCCTGGAGGCAGGTCC	2	45724148	45724169	-	0	153
new-eca-mir-118	21	TGTGTTTCCTCCCGTGGGAAC	2	46472238	46472259	-	0	86
new-eca-mir-119	20	TCCGTGCAGTCTGACGGGGA	2	47483605	47483627	-	0	136
new-eca-mir-120	20	GCCAGTTTTCCCAGGAGCCC	2	49844520	49844540	+	576	0
new-eca-mir-121	20	TTCTGTGTCTGGCAACTACG	2	52659737	52659757	+	128	1
new-eca-mir-122	20	CAGAGCAGGGCACTGGAGCT	2	53059382	53059403	-	0	784
new-eca-mir-123	20	CCCAGCAATGGTTTACCGTT	2	57880629	57880650	-	0	424
new-eca-mir-124	21	GACTGGCAATTCATAGGTCTC	2	59603055	59603076	-	0	300
new-eca-mir-125	16	CCAACAAACATGGCCC	2	59885768	59885784	+	193	0
new-eca-mir-126	19	TCAAGTCCAAGACTGAAGA	2	62526278	62526298	+	1343	0
new-eca-mir-127	20	GAGGTAGTTCTATGGATAGT	2	70188990	70189010	+	72	0
new-eca-mir-128	21	TTTGAATTTGGAAGCACAGAA	2	76147385	76147406	+	485	0
new-eca-mir-129	22	TGGCTCAGCCTGAGTCCGTGTC	2	80203157	80203179	-	0	1290
new-eca-mir-130	21	AGAAACCAAAGGTGCAAAGCT	2	82202449	82202470	+	1247	0
new-eca-mir-131	21	CTAGTTGCCCAGGGCGACCCG	2	88328954	88328975	+	287	0
new-eca-mir-132	17	TTACGGGGATTTTTAGG	2	92200201	92200222	+	1616	0
new-eca-mir-133	21	GTTTCATCTAGGGATCTCTGT	2	93955076	93955097	+	224	0
new-eca-mir-134	21	CCAACTTTTCCTCCAACTTTA	2	106321639	106321662	-	1	1629
new-eca-mir-135	20	GACCCGTAGAGAATCCAGAT	2	109627151	109627173	-	0	264
new-eca-mir-136	21	CCTTCAGTTATCTATCCAGTC	2	113341296	113341317	-	0	43
new-eca-mir-137	21	TTCAAGTAATCCAGGATACCT	2	115199602	115199625	-	0	2242
new-eca-mir-140	21	TGTAAACATCCTACACAACCA	3	459176	459199	-	0	640
new-eca-mir-142	21	TGGTAAGGCTTTGGGGCTGAA	3	6552411	6552433	-	0	971
new-eca-mir-143	21	GTTATTTTCCTGGTTAATGAC	3	6710731	6710753	+	164	0
new-eca-mir-144	19	ACTGAGTTGGAGATTCCTG	3	10141641	10141660	+	165	8
new-eca-mir-145	22	ACAGATGGTGTCCTCCCTGGCC	3	17495698	17495720	-	0	226
new-eca-mir-146	21	GTTCCGTGCCTTCCTGCTGTA	3	17693095	17693118	-	1	2235
new-eca-mir-147	19	CACATGGGCTTGGTACAGT	3	19179717	19179736	+	393	0
new-eca-mir-148	21	TTCTTGTGACAATGACATGAG	3	19575096	19575117	+	24	0
new-eca-mir-149	20	TGGGCATCTAGGCTGGATGC	3	20701072	20701093	+	966	0
new-eca-mir-150	20	CGGGGTCTGGTTCTCGGAAG	3	21077686	21077706	+	286	0
new-eca-mir-152	17	GGCTGTGTTCCCAAACA	3	23754494	23754511	+	424	0
new-eca-mir-153	22	TTGTATCAGGCCTTACATTCCA	3	26898807	26898829	-	3	378
new-eca-mir-154	22	AGCACAGTGGCATGCCATTGTT	3	27093353	27093375	-	0	618
new-eca-mir-155	21	GGTTGAAAAGGAGTGGTGACA	3	30188775	30188796	+	487	0
new-eca-mir-156	21	CACATGGGTCCATGCAAAGTC	3	31148339	31148361	-	0	1215
new-eca-mir-157	21	AGCACTGCTCAGGGCTGTGGC	3	32218372	32218393	+	539	0
new-eca-mir-161	21	TCAGTTCTACTTAAATTGATT	3	39187183	39187204	+	164	0
new-eca-mir-164	19	CCTATGTAAAGAAGCATGT	3	53196868	53196890	+	1236	0
new-eca-mir-165	21	AGAGCACAGTGGCAACATTCC	3	55095845	55095866	+	128	0
new-eca-mir-166	21	CCTACTTAGGGTTTTCGTTGA	3	56290354	56290376	+	1309	0
new-eca-mir-168	21	ACTGGAGCAGGCCAGGAGCCC	3	58480966	58480987	+	98	0
new-eca-mir-169	22	CAGTCTGAACCTCAGTAAGAAT	3	59439346	59439368	-	0	285
new-eca-mir-170	21	CATCTGTGCCCTCCTGCCACG	3	64119669	64119692	-	0	548
new-eca-mir-171	20	GCTTCCTAGTCTGACCACAA	3	75864697	75864718	-	0	104
new-eca-mir-173	22	GCACAGTGGCTAAGTTCATGCG	3	85663543	85663565	+	475	0
new-eca-mir-174	19	GGAATGTAAAGATCATGCA	3	86455153	86455172	+	627	0
new-eca-mir-175	21	TGGTAAGGCTTTGGGTTGTCC	3	88508429	88508451	-	0	1435
new-eca-mir-176	22	TGAGGTAGTGACCCACATACAA	3	89277068	89277091	-	0	468
new-eca-mir-177	22	GCATTTGTAGGGGCTGACCCAG	3	91724220	91724242	+	1426	0
new-eca-mir-178	21	GCGCATAGGTCAATTGCCTTG	3	96430537	96430558	-	0	578
new-eca-mir-179	22	TGAGATGAGATGAGTGCTAGAA	3	99990770	99990792	+	1158	0
new-eca-mir-180	22	GGATCAAAGACCAGGATGTCAC	3	100024769	100024791	+	308	0
new-eca-mir-181	21	TGGACGCATTTCTTCATGTGC	3	100713824	100713847	-	0	794
new-eca-mir-182	21	AGCAGCGTGAGGGGCTGTTAC	3	103958349	103958370	+	78	0
new-eca-mir-183	20	TGCTAGTTCTGAGCTGAGGC	3	107317706	107317727	+	341	1
new-eca-mir-184	22	ACCCACATGCCACTGTGAGAGC	3	112520051	112520073	-	0	121
new-eca-mir-185	22	GTGAAGACCCCTTTGAGGGCTT	3	114088382	114088404	+	475	0
new-eca-mir-187	21	TTCTACAGGGAGGACGCACGC	3	115556067	115556090	+	2044	0
new-eca-mir-189	19	CTTTCAGAGTTTCGTGGAC	3	116595893	116595915	-	0	1313
new-eca-mir-190	21	GGCTAACGGTGGGCCATTGGG	3	117488895	117488916	-	0	144
new-eca-mir-191	20	CCCAGCAATGGTGGCAGTGG	3	118003965	118003987	-	0	469
new-eca-mir-192	21	GGCCGTTACCATCACACACAA	3	118977289	118977311	+	520	0
new-eca-mir-193	22	AGCTCCAACACTTCCCCTCCAA	4	490714	490736	-	0	307
new-eca-mir-196	21	CACTGGACTTGGAGTCGGAAT	4	6755031	6755052	+	761	0
new-eca-mir-197	20	CGTGACGGACACTAATGACT	4	13916614	13916634	+	480	0
new-eca-mir-198	21	CCCTGAGACCCAGGTTCACAG	4	16714725	16714747	+	847	0
new-eca-mir-199	21	TGTCATCAGTGCACATTGGCC	4	16926250	16926272	-	0	1005
new-eca-mir-201	22	TAAGTGTTGGGCAGTGTGAGGT	4	17730566	17730588	-	0	88
new-eca-mir-202	20	TCACAGTGGCTAACGAGGCC	4	18117361	18117381	+	691	0
new-eca-mir-203	17	AGGAGTCTAACTGCAAT	4	21397925	21397942	-	0	8
new-eca-mir-204	20	GAGATGAAGCATCACCAGAG	4	24713167	24713187	+	354	0
new-eca-mir-205	21	AACATATTTCTTTACATCTCC	4	30024049	30024070	-	0	228
new-eca-mir-209	17	CCACCCAGAGTGGAGCA	4	38010416	38010434	+	180	0
new-eca-mir-210	21	AAACTGTGGGCTACTGAAGTG	4	53388411	53388433	-	0	207
new-eca-mir-211	21	CTCAGCCATTCAGTGTGAGGT	4	56604447	56604468	-	0	64
new-eca-mir-212	22	ACATAGACACACACACAAACAC	4	56857601	56857623	-	0	135
new-eca-mir-213	22	TGGGCTGCCAAAGCAGAGAACG	4	56970964	56970986	-	0	797
new-eca-mir-214	20	CCAATGGCAAAGGCAATGTG	4	59298976	59298997	+	498	0
new-eca-mir-215	22	TATCCATGGGAGGTACATTCCA	4	67965065	67965087	-	0	466
new-eca-mir-216	23	CACAGTGTTGGAATGGGACACCA	4	71720947	71720970	-	1	1181
new-eca-mir-217	21	AAGGCACAGAGAAGTAACATA	4	74787575	74787596	+	565	0
new-eca-mir-218	21	TAGCACCATCTGAAGATTGTT	4	84871064	84871085	+	463	0
new-eca-mir-219	21	GTATTTTGGGCTAGAAAATCA	4	86154994	86155015	-	0	146
new-eca-mir-220	22	AAATCAGCAATTCATAGGGACT	4	87249324	87249346	-	0	377
new-eca-mir-221	20	CCAATGGCTTGCATTACACA	4	93249923	93249943	+	1270	0
new-eca-mir-222	23	CTATAGTTCTGAGCTGAACGTGA	4	95567032	95567055	+	3525	61
new-eca-mir-223	22	GAGGTAGTGACCCACATACAAA	4	99041601	99041624	+	545	0
new-eca-mir-224	23	CCCCCACAACCGTGTTTGACTGG	4	101065131	101065154	+	3697	0
new-eca-mir-225	19	TGCACTGCAGTCAGCGTCA	4	103268102	103268123	-	0	809
new-eca-mir-227	21	GACAGCGTCACAGCGTGACAA	4	107776071	107776093	+	1047	1
new-eca-mir-228	20	CAGGCACGGAAGGACCACAC	5	910633	910653	+	455	0
new-eca-mir-229	21	AAAGTCTCAAAATTGGATGTC	5	2330204	2330226	+	1277	0
new-eca-mir-230	22	CCACAGGGGACCAACCAGCCGT	5	3317677	3317699	+	280	0
new-eca-mir-232	22	AACCCTTTGCTCTGGTGCCTGG	5	12310862	12310884	+	206	0
new-eca-mir-233	20	GGAATGTGGGAGGATTATAT	5	13308497	13308517	+	479	0
new-eca-mir-234	21	TTGTGCAGTCTAGTAAGATGA	5	19811593	19811613	+	247	3
new-eca-mir-235	20	TTCAGCACTACAGAGCTTTG	5	20007792	20007812	+	89	0
new-eca-mir-236	22	GGGCAGCTGGCCTGCTCCAGTC	5	26869468	26869490	-	0	120
new-eca-mir-237	18	TGAACTGGGGAAACTTCT	5	34806039	34806061	-	1	1146
new-eca-mir-238	23	ACCCACACAGGAAGGCCATTCCA	5	35959615	35959638	-	0	1194
new-eca-mir-239	20	GGGTCTCCCCTTCAACCAGC	5	36029081	36029105	-	0	878
new-eca-mir-242	22	ATGGAGCAGGAGGTACATTCCA	5	37842383	37842405	-	0	960
new-eca-mir-243	21	GTTCTTCAGTGGCACTAGCCG	5	42307407	42307429	+	1276	0
new-eca-mir-244	18	CGATGTTGCTCATTTAGC	5	42314387	42314409	-	0	964
new-eca-mir-245	21	CCTCTGACCTGGCAGGACACA	5	43113260	43113281	+	560	0
new-eca-mir-246	23	GGACACTCACATCCTCACCCGTT	5	47025523	47025546	-	0	440
new-eca-mir-247	20	CTGTGGGCTCAGGGCCGTGG	5	58387565	58387585	+	607	0
new-eca-mir-248	21	GCTTTGCTATTACAATATGGC	5	64748183	64748204	+	60	0
new-eca-mir-249	20	ACGCCTGCATGTGTGTTTGT	5	68502354	68502374	+	1059	1
new-eca-mir-250	22	AGGCCATCCTGGATTATCCAGG	5	68616065	68616087	-	0	645
new-eca-mir-252	22	CTCAGTTTTACCCTATGTGCTG	5	73352587	73352608	+	140	0
new-eca-mir-253	21	TCCCTGACTCCAGGTCCTGTG	5	74735880	74735903	-	0	864
new-eca-mir-255	20	AAAGGTCCCCTTCAACCACC	5	87662374	87662397	-	0	713
new-eca-mir-256	21	CAAACACTCGAATCCATGTGT	5	89321175	89321197	+	470	1
new-eca-mir-257	20	TGACATGCAGTGTCCAAGTT	5	91996820	91996841	+	454	1
new-eca-mir-258	21	GTGAATGTGGGAGGACCACGC	5	93488421	93488442	+	486	0
new-eca-mir-259	17	CATCTCCTCAACTTGGA	6	1350543	1350560	-	0	28
new-eca-mir-260	20	AGATCCGCCTGCCAAGGTAC	6	6501322	6501342	-	0	156
new-eca-mir-263	21	CCTGTACTGAGCTGAGGGGAG	6	8764901	8764920	+	190	0
new-eca-mir-264	21	GGACATGACTCTTATTTATCT	6	8776083	8776101	+	43	0
new-eca-mir-265	22	TCCCTGTCCTCCAGGAGCTCAC	6	8896954	8896976	+	2299	0
new-eca-mir-266	21	GTTAGACACCCAGCAGAAACA	6	13795974	13795996	-	0	545
new-eca-mir-267	21	GAGGTAGTGACCCACATATAA	6	16228741	16228762	+	369	0
new-eca-mir-269	21	CAAGACACAGTGGCAAAATTG	6	19345890	19345911	+	537	0
new-eca-mir-270	22	CACGCCTGCATGCACACCCACA	6	21341386	21341408	-	0	234
new-eca-mir-272	20	CCTGTACTGAGCTGTTTTTG	6	26400255	26400275	+	1529	0
new-eca-mir-273	22	CCTGCCTGAAGAAATGTAAGGA	6	27606496	27606518	-	0	522
new-eca-mir-274	21	TGGTCCCTCCTGTGGTTGATG	6	27815928	27815949	+	636	0
new-eca-mir-275	19	GGAGCACGGGAGGAGGCAC	6	28066663	28066682	+	258	0
new-eca-mir-276	20	GGGTTATTATTGCCGTCATG	6	30107916	30107938	-	0	841
new-eca-mir-277	22	TAACACTGAAGAAATTGAAGGT	6	30341282	30341304	-	0	493
new-eca-mir-278	19	TGTCATGACACTCGGCTGA	6	31401015	31401035	+	595	0
new-eca-mir-280	21	AAGGCACCCCTCCTGCTGATA	6	38314401	38314423	+	2823	0
new-eca-mir-281	20	AACCCGTACTAGGCTTGGTG	6	53155215	53155237	-	0	939
new-eca-mir-282	21	AGTAGCGGCTTGAAGAGAATC	6	54806736	54806757	+	124	0
new-eca-mir-283	18	GGTCACAAGTCTGGGCAC	6	55690311	55690329	+	113	0
new-eca-mir-284	23	TCAACAAACATTTATTGTGTACC	6	59290126	59290149	+	1009	0
new-eca-mir-285	19	ACCTTACATTTCTTCAGTA	6	63848165	63848187	-	5	4246
new-eca-mir-287	21	TTCAAGTAGCTTGAAGGGAAT	6	66612269	66612291	-	0	841
new-eca-mir-288	19	TGGGGCACGGGAGGATGCA	6	67717308	67717330	-	0	1706
new-eca-mir-289	23	CCAACAACTGGCCTGCGAGTCAG	6	69300750	69300773	-	0	297
new-eca-mir-290	21	ACCAGGGAGGACACCAACCAC	6	69414311	69414332	+	533	0
new-eca-mir-291	22	CTTGACTTTCCCAGGAGTCCCA	6	70226269	70226291	+	790	0
new-eca-mir-292	23	CAAGTCACGCTGTGGTAGACATC	6	73572711	73572734	-	0	1987
new-eca-mir-293	21	TTCCGTGTTCCTTTGTTGGTT	6	75316236	75316257	+	77	0
new-eca-mir-294	22	TGGTAACTGATTCATAGGTCAG	6	82204027	82204049	-	0	398
new-eca-mir-295	21	AAGGCAGCCCCTTCATCCACC	6	82917099	82917120	+	239	1
new-eca-mir-296	21	TTGCGGCGGCGACACAACTCC	6	84597467	84597488	+	90	0
new-eca-mir-297	18	CACTTGGCGGGTGCTTAC	7	274911	274929	+	88	0
new-eca-mir-298	18	CCAGTGTTCTCTGGGACA	7	416231	416249	+	127	0
new-eca-mir-299	21	CCCAGGGGCCTGTGGTCGGCA	7	1070729	1070751	+	366	0
new-eca-mir-300	21	ATTCTGTGTCACCCAACACCC	7	1487380	1487403	-	0	716
new-eca-mir-301	19	GATATGGCACTCGCCACCG	7	2469794	2469815	-	0	731
new-eca-mir-302	20	AAGTGTCACCGATTCAGCTG	7	2470956	2470976	+	1836	0
new-eca-mir-303	18	TGTGTTTAGGTACGTGAC	7	2524466	2524484	+	131	0
new-eca-mir-304	16	GGATCTTGTCTCGAGG	7	3830024	3830040	+	67	2
new-eca-mir-306	20	AAGTACATTTCAAGTACGAT	7	5350968	5350989	+	1117	0
new-eca-mir-308	15	AGCCCCAGCTAAACA	7	16488212	16488227	+	82	0
new-eca-mir-309	17	TTTGGCAATGGTGGCAG	7	23732697	23732719	-	0	806
new-eca-mir-310	22	AGACTGTCCTGGATTACTCAGG	7	24962744	24962766	-	0	818
new-eca-mir-311	19	ACTGGACTTGGAGTCAGAA	7	26089575	26089599	-	1	2601
new-eca-mir-312	22	CAGGTATTGCCACTGTGCTCCA	7	27012907	27012929	-	3	306
new-eca-mir-313	21	ACCTCTCTTTCCCAGTTCCTG	7	27661982	27662005	-	0	612
new-eca-mir-314	20	CTGGACTTGGAGTCAGAAGG	7	28190989	28191012	-	3	1528
new-eca-mir-315	20	CCAATGGCAACAATGCCATA	7	29918262	29918282	+	2820	0
new-eca-mir-316	23	TAGGTCAAAAGGGTCCTCGAAAA	7	30425175	30425198	+	3297	0
new-eca-mir-317	21	CCTTACAGGGAGGACACATGC	7	38013142	38013163	+	437	0
new-eca-mir-318	21	GAAAGTCTGTTAGCCAAGTGT	7	38040182	38040203	-	0	163
new-eca-mir-319	17	TTCACACCTTTGGGTGG	7	43846620	43846637	+	97	0
new-eca-mir-320	22	TGGGGCACGGGCTTCAGACGCG	7	45603201	45603223	+	337	1
new-eca-mir-321	22	GGTGTTACGGCACATTGGGTTG	7	47576762	47576784	-	0	523
new-eca-mir-323	20	AGAGCAGGATTGACATTAAA	7	52069916	52069936	+	457	0
new-eca-mir-324	21	AGGGACTCTGGGGCCAGCTGT	7	58549028	58549050	-	1	541
new-eca-mir-325	22	TCTGCAAAATGGGAATGGTAGT	7	67637357	67637379	+	27	0
new-eca-mir-330	20	CCAATGGCCCTAATGCACAC	7	73951601	73951621	+	2049	0
new-eca-mir-331	21	TGGCTCAGTTCAGCACCTTTT	7	75274309	75274330	+	1527	0
new-eca-mir-332	21	GGTGGGTGAAGGAATGTAAAA	7	78721395	78721416	-	0	210
new-eca-mir-333	18	GGAATGGCCCTCCAAGTG	7	78944903	78944921	+	238	0
new-eca-mir-334	21	AGCTGTTAATGAGTGCCATGC	7	80112977	80112998	-	1	1363
new-eca-mir-336	22	TACACATGCCCATGCCATTCCA	7	85971730	85971752	-	0	487
new-eca-mir-337	21	CTCATTGCTCAGGCAGCACCG	7	86096821	86096842	+	844	0
new-eca-mir-338	22	CTCCTGACTCCTCCAGGACATA	7	87023943	87023965	+	509	0
new-eca-mir-339	21	CAGCCCTAGCTAAAGGAGCCA	7	87577782	87577803	+	354	0
new-eca-mir-340	22	TGGTGTCCCATCTTGGTATCCT	7	93357954	93357976	+	3709	1
new-eca-mir-341	21	GGAATGGCAAGAATGGCACAA	7	96108632	96108653	+	711	0
new-eca-mir-342	15	AACCAAGGCTTCTCG	8	412973	412988	+	43	0
new-eca-mir-343	19	ATGTCTACTGTGATACTGA	8	5638953	5638973	+	1715	0
new-eca-mir-344	21	GCTGTGCCGCCAGGGATGGAA	8	6058071	6058093	-	0	3298
new-eca-mir-345	22	TCATTGCAGGAGGGCTGCCTTG	8	7434369	7434391	-	0	1541
new-eca-mir-346	19	TGGAATGTAAAGACTGCAT	8	9045712	9045734	-	0	2091
new-eca-mir-347	22	CGCGTGCGGAAGAAATTGCCTT	8	9090572	9090594	-	0	2060
new-eca-mir-348	19	AAATCCGGGGGGCAGAGAC	8	9221968	9221989	+	177	0
new-eca-mir-350	20	CTGGGCTACCATTACTGTGT	8	12675542	12675562	+	266	0
new-eca-mir-351	20	AAGAACACTGGGCAACCACA	8	13493404	13493424	+	23	0
new-eca-mir-352	18	GCAATTTTTGACAGTCTC	8	13810407	13810424	+	90	0
new-eca-mir-353	21	ACCAGGGGAAGTTGGTCTTTG	8	17414726	17414748	+	3852	0
new-eca-mir-355	21	GGAGTCTCAAAGGGCCAAATG	8	18619820	18619841	+	1318	1
new-eca-mir-356	22	GTGCTGCAGGTACGCAGGGAGA	8	19263296	19263318	-	0	303
new-eca-mir-357	21	AAGACACAGTGGCAACAGCGA	8	21807547	21807568	+	481	0
new-eca-mir-358	21	TACCACAGTCGGACGCTTGAC	8	22026555	22026576	-	0	183
new-eca-mir-359	21	AGTCGGCCACGTGAAATCCAG	8	23918847	23918868	+	340	0
new-eca-mir-360	23	CTGAGATTGGTCCTCCCTGGTTT	8	25438287	25438310	-	0	796
new-eca-mir-361	21	GTTGCCTTAGGCAAATGCAGC	8	27604022	27604043	-	0	667
new-eca-mir-362	21	GTCATAGGAAGAAATGTAAGG	8	27906805	27906826	-	0	332
new-eca-mir-363	21	GGACCACCGTTGCGCTCACAC	8	28241477	28241499	-	0	483
new-eca-mir-364	20	GGTTAGGCAGTAGCAGTGTA	8	28328037	28328058	+	808	0
new-eca-mir-365	19	CCTGGGTAATCCAGGAGGC	8	28625373	28625392	-	0	391
new-eca-mir-366	19	TGGTCCCCTTCCCAACCAG	8	29138255	29138276	+	778	1
new-eca-mir-367	21	TGGCTCAGTTCAGCAGGATCC	8	29416174	29416195	+	5134	0
new-eca-mir-368	20	CATGTCATGACTGATGATCA	8	30260007	30260028	-	0	1119
new-eca-mir-369	22	TTGTTTGTCCAAGGCTGCCTCA	8	31536622	31536644	-	0	401
new-eca-mir-370	21	AGCACCGCTCAGGGCTTCTAT	8	33364150	33364171	+	619	0
new-eca-mir-372	18	GGGTTACCGTTGCCGTTG	8	35735489	35735511	-	1	3963
new-eca-mir-374	18	AGGCCTCTTTGGGTCTAA	8	38619929	38619947	-	1	79
new-eca-mir-376	20	CCCCAGGGGAAGTTGGAGAC	8	47392376	47392398	-	0	374
new-eca-mir-377	21	TGGAATGTTTTCTTCAGACAT	8	56983535	56983558	-	5	7898
new-eca-mir-378	22	AGATGTTGCCCAGGGCTGCCAA	8	57645553	57645575	+	1727	2
new-eca-mir-379	21	AAGTACATTTCAAGTATGCAT	8	59927751	59927772	+	2505	1
new-eca-mir-380	21	AAAGTCTCATCTACCTTGGTC	8	66505441	66505462	+	44	1
new-eca-mir-381	21	CTGACTGCTGCAGATGACATC	8	67662666	67662687	-	0	535
new-eca-mir-382	17	GGCTGTGTTCCCCAACA	8	68050600	68050617	+	68	0
new-eca-mir-384	21	GTTTCTGATTCAGCAGGCACA	8	78788256	78788278	-	1	983
new-eca-mir-385	21	CCACAAAGGAGGGCAGCCTTG	8	81626449	81626470	-	0	89
new-eca-mir-386	19	TAAAGTCTCAAAGCCAGGT	8	87730439	87730462	-	1	962
new-eca-mir-387	22	TCGGTTGGGCCACTGTGTCTTG	8	92126112	92126134	-	0	205
new-eca-mir-388	21	AGCACCATCTGGGGCGTTGGC	8	93342118	93342140	+	851	0
new-eca-mir-390	21	CCTGCAGCCCTCCTGTGTGCA	9	2853839	2853860	+	364	1
new-eca-mir-391	23	GGAGTGTGTCCTTCCTGTAAGGT	9	3241803	3241826	-	1	401
new-eca-mir-392	21	GGGGCAATGGTAACAAGTGTT	9	6353175	6353196	+	444	0
new-eca-mir-393	21	CCCATACCTGGTAATGACCAA	9	6819599	6819620	+	832	0
new-eca-mir-395	22	CTTCCGTTACCATTACTGTGGA	9	16314950	16314972	+	4049	0
new-eca-mir-396	21	CCTCACACCACCGTTGAGTCA	9	28732006	28732027	+	147	0
new-eca-mir-397	16	GTGGCTTTCCACACTA	9	29749201	29749217	-	0	125
new-eca-mir-398	23	AAGTGGTGCACAGGTGCACACCT	9	32934532	32934555	+	521	21
new-eca-mir-399	20	GCTACAAGTCTGAAATCAGT	9	36717018	36717040	-	0	386
new-eca-mir-400	20	ACATTTGTGAAGCACAGATA	9	40324998	40325020	-	0	721
new-eca-mir-401	22	CAACACTTTGAGAACCACTGGT	9	42574057	42574079	-	0	705
new-eca-mir-402	21	CACAGTGCCCAACCCATTGGG	9	43012697	43012718	-	0	589
new-eca-mir-403	18	ACATTTGTAGGATGTGAG	9	47066905	47066928	-	0	5652
new-eca-mir-404	22	CTGGGCATCTAGGCTCTCGCTG	9	47719033	47719055	+	302	0
new-eca-mir-405	22	TTGTTACCGTTGCCGTCAACTT	9	56072976	56072998	+	3462	0
new-eca-mir-406	17	AGCCCTAGAGCCCTACC	9	57388374	57388391	+	74	0
new-eca-mir-407	21	GGTGGCATTACCATTGGGCCC	9	59243719	59243740	-	0	319
new-eca-mir-408	22	GCTTTCTGCCGTTGCCTAACCC	9	66056267	66056289	-	0	682
new-eca-mir-409	22	GCAGGTGGTAACACACACTCCA	9	66967502	66967524	-	0	146
new-eca-mir-411	20	ACTGGACTTGGAGTCAGAAG	9	68862790	68862813	-	0	2916
new-eca-mir-413	21	GGCTGGCCCACATTCAGGGTG	9	69507866	69507889	-	0	855
new-eca-mir-414	21	GGCACTTGGAGGGCAGCCTTG	9	70949781	70949802	-	0	68
new-eca-mir-416	19	CTACAACCCCAGGGCTGGG	9	77648820	77648841	+	2339	2
new-eca-mir-417	20	GGAATGTAAAGAGAGCGCTG	9	78235158	78235178	+	362	0
new-eca-mir-418	21	GGAATGTCCCTCCTGTCACAT	9	79078213	79078234	+	631	0
new-eca-mir-419	22	GCTACAACGGCAGGGCTGAGTA	9	80084651	80084673	+	1348	0
new-eca-mir-420	20	GGCCGTGCCCTCCTACACAT	9	80516004	80516025	+	2005	0
new-eca-mir-421	22	TGAGGGCTGCTCCCACATCACC	9	81501024	81501046	-	0	56
new-eca-mir-422	22	CTCGCAGTCCTCGGCACGGAAC	9	83193851	83193873	-	0	840
new-eca-mir-423	19	CAAGGCTGCCCTCCTACGT	10	1545554	1545576	-	0	1067
new-eca-mir-424	22	AATGAGTGAAGGAATGATTCCA	10	1760129	1760151	-	2	299
new-eca-mir-425	20	ATCAATGGCCTGGCCCAGTC	10	1928329	1928349	-	0	63
new-eca-mir-426	20	ACTGGATAAGGCACTGAAGG	10	4062522	4062542	+	111	0
new-eca-mir-427	21	CAGTTCCAGGGAGCACCGTTT	10	5546065	5546086	+	1036	0
new-eca-mir-428	22	TGGCTCATGGCAGCAGGCACAG	10	9405309	9405332	-	0	478
new-eca-mir-429	21	AGCCCTAGCTCCCAAACTCTA	10	10283850	10283872	+	737	1
new-eca-mir-431	20	TTGGCAATATGCCGTTCCAC	10	14538494	14538514	+	458	19
new-eca-mir-432	20	CTCCAGAGCTCGGTGCCTGG	10	15291919	15291939	+	78	0
new-eca-mir-433	21	GCCACAAAGGTGACACAGCCA	10	16696020	16696041	-	0	82
new-eca-mir-436	21	GGAGCATAAGGAAGTGGTTGG	10	20757112	20757133	+	176	0
new-eca-mir-437	21	GGACCTGGGCTTGAGACTGGC	10	20767594	20767615	-	0	547
new-eca-mir-438	18	AAGGGCACAGACTCTTGG	10	21370251	21370271	+	650	0
new-eca-mir-439	22	TGGTCCCCTGACACCAGATGGT	10	23297990	23298012	+	408	0
new-eca-mir-440	22	TGGGACACAGTGGCATGTGGTC	10	25070097	25070119	+	162	0
new-eca-mir-441	21	CAAGGCACGAAGAAGGATGCA	10	25154827	25154848	+	652	0
new-eca-mir-443	24	TCTTGGTGGTAGTAGCAAATATTC	10	29022547	29022575	+	162	1
new-eca-mir-444	22	AGATGTTGCTCAGGGCTAATAT	10	30493388	30493410	+	2805	0
new-eca-mir-445	21	ACATTTCATCCTACCAGGTAG	10	36160752	36160773	+	131	0
new-eca-mir-446	21	CAAATGCTTAGGCTACTCGCA	10	36200312	36200333	+	839	0
new-eca-mir-447	23	ACCAGACAGGGCCTGCGAACTGA	10	37281048	37281071	-	0	374
new-eca-mir-448	20	GGAATGTAAGGAAGTAACTG	10	38131483	38131503	+	946	0
new-eca-mir-449	21	GACATGGCAGGCCCCAGATGC	10	39920124	39920146	+	375	0
new-eca-mir-450	22	GCTTGGGTGCACAGTGTGAGGT	10	52032022	52032044	-	0	80
new-eca-mir-453	18	GGATCACACCTTTGGGTA	10	62681597	62681615	+	173	0
new-eca-mir-454	20	TGGAAACGCCCTCCTGCTGC	10	63565096	63565118	-	0	592
new-eca-mir-455	21	AATCAATGGCTCATGAACTGA	10	66203310	66203331	-	0	222
new-eca-mir-456	22	AACTCTACAAGAGCAGCAGAGT	10	68846127	68846149	-	0	236
new-eca-mir-457	19	GATATGGCACTCATTCTGC	10	69484771	69484792	-	0	1143
new-eca-mir-458	22	CTTCACACTGAGCTGCCCGCCT	10	74826758	74826780	-	15	180
new-eca-mir-459	22	ACTCAGAGGTTCAACTCCTCTC	10	75482132	75482156	-	0	2780
new-eca-mir-460	22	ACTACAACCCCAGGGCTAACGA	10	77182748	77182770	+	1303	0
new-eca-mir-462	20	GATGTTGCCCAGGTGGCATT	10	82961028	82961048	+	493	0
new-eca-mir-463	22	AAAGCTGGGTCAGAGACCCGAA	11	2749075	2749096	+	193	0
new-eca-mir-465	19	ACCAATGGCAATAATGGCA	11	4468299	4468321	-	0	840
new-eca-mir-467	21	CCTGGGTAATCCAGGATAAGC	11	7793624	7793647	-	0	1254
new-eca-mir-468	22	CCCCAGGGGAAGTTGGTCTGAC	11	8140984	8141007	+	2546	0
new-eca-mir-470	20	GCACTGCAGTGTCCAGTGTC	11	12481401	12481421	+	250	0
new-eca-mir-471	19	AAAGTCTCAAAGCCGCACT	11	13463930	13463949	+	473	0
new-eca-mir-472	21	TGACAGCGTGGCCAGTGTATT	11	13692306	13692327	+	97	0
new-eca-mir-473	21	GATGTTGCTCAGGGCTAATTT	11	15922398	15922421	+	2567	2
new-eca-mir-474	20	CCCAACAATGGTGGCAGTCT	11	19237553	19237575	-	1	420
new-eca-mir-475	21	AGCACCAGGGTCCCAGCCAGG	11	19272499	19272520	+	359	0
new-eca-mir-476	21	TCGCCGCTGAGTCAGCAACAC	11	20373943	20373965	+	997	0
new-eca-mir-477	21	CGGGACTGGATCTACAGGGTA	11	20968483	20968504	-	0	135
new-eca-mir-478	22	AAGACACAACAATGGTGACTGA	11	22272966	22272988	+	184	0
new-eca-mir-479	20	CTGGACTTGGAGTCAGACTG	11	23533838	23533861	+	2181	1
new-eca-mir-480	22	ATGGTGCCATTGTCACAAGAAC	11	25310718	25310740	-	0	208
new-eca-mir-481	18	GGAATGTAAATCCTGGTG	11	25362375	25362393	+	174	0
new-eca-mir-493	20	ACTGGACTTGGAGTCAGAAG	11	32022185	32022208	-	0	1738
new-eca-mir-494	22	ACCCAGAAGCCACTGGTGAGGT	11	36345842	36345864	-	0	115
new-eca-mir-495	18	CCTCTAGTAGGATACTTA	11	36541937	36541955	-	10	127
new-eca-mir-496	22	GGACATCTGAGCTGCAGGCTCA	11	37825741	37825762	+	150	1
new-eca-mir-498	19	AGAGCAGGATGGACTGAGA	11	38322070	38322089	+	194	0
new-eca-mir-499	21	TGCCCACGAATACACAACTAG	11	42019018	42019039	+	458	0
new-eca-mir-500	20	TCAATGGCAACGGCAGTGGT	11	42667671	42667692	+	2955	1
new-eca-mir-503	21	AGGGACTCTGGGAGGTGCACC	11	44784183	44784204	-	0	482
new-eca-mir-504	22	ACACACCCATCACTGTGTCTTG	11	47310798	47310820	-	0	323
new-eca-mir-505	21	ATTATTATCCCCAACTTATAG	11	50059742	50059764	+	2284	0
new-eca-mir-506	21	GTATTTCCTTTTTTTTTCTTT	11	50629908	50629929	-	0	20
new-eca-mir-507	19	GGGACACAGTGGCAATATC	11	52259615	52259634	+	134	2
new-eca-mir-508	22	GGGGTTGACGGTGACACAGAAC	11	52936413	52936435	-	1	337
new-eca-mir-509	21	GCAAGGCACGGGAGGAGTGCT	11	54898574	54898595	+	1207	0
new-eca-mir-510	23	TTGCGTGCAGGAGGGACATTCCT	11	56977748	56977771	-	0	688
new-eca-mir-511	21	TGCCTGGAATGCCACTGTGAA	11	60257753	60257774	-	0	413
new-eca-mir-512	21	GGGCTGCCCCCCGCCTTTTGC	12	880059	880082	+	343	0
new-eca-mir-513	20	GCATCCACGAAGCACAGACT	12	2692483	2692506	-	4	784
new-eca-mir-514	22	CCTTTACGAGCTTAGGTCTTTG	12	3642598	3642620	+	951	1
new-eca-mir-515	21	CCAATGGAAACTTACTGTGTA	12	4004424	4004444	+	1057	0
new-eca-mir-516	22	GAACTGGGGAAAGAAGTGAAAA	12	7780439	7780462	+	989	0
new-eca-mir-517	21	TTCCGTGCTCAGGACGGTGCG	12	8749442	8749463	+	585	0
new-eca-mir-518	22	CCTGGCCTGAGCTGCCCCGGAC	12	9881931	9881952	+	11	3
new-eca-mir-519	22	ACCTCCACAGTGGCCCCCAAAC	12	15397157	15397179	+	143	0
new-eca-mir-520	21	ACCTTACATTTCCCTGTTCAT	12	16338351	16338373	-	2	4450
new-eca-mir-521	18	AGGCACGGGAGGAAACTA	12	19769442	19769462	+	277	0
new-eca-mir-522	21	AAAGTCTCAAGATTGGACGTG	12	20031170	20031191	+	398	0
new-eca-mir-523	21	TGCCCACGAAGGTCAGTTCCT	12	21953493	21953514	+	1822	0
new-eca-mir-525	21	TTCATCAAATCCAGGATGGGC	12	24195138	24195160	-	0	462
new-eca-mir-526	21	ATGCTGGTGGTTGGCACTCCT	12	25655614	25655635	+	1159	0
new-eca-mir-527	19	GTCTGTGTCACCGTTCTGG	12	25862579	25862598	+	167	0
new-eca-mir-528	21	AAGGCACGGGCTGACTCACAT	12	27503663	27503684	+	277	0
new-eca-mir-529	18	GACGGCGGCAGGAGTTGC	12	29267989	29268007	+	130	0
new-eca-mir-530	21	GTGCAAATCCATGCCCACACA	12	32389302	32389324	+	658	0
new-eca-mir-531	21	CTTGATGCTGTACAGGGCATG	12	32958742	32958764	-	3	416
new-eca-mir-532	19	CATTTGTGGGCTGACAGGA	13	949443	949462	+	648	0
new-eca-mir-533	22	ATGCAATGTCTGAATAACAGTA	13	1448225	1448247	+	1215	0
new-eca-mir-534	22	AAGCACCATCTGAAATGGTGGG	13	3985913	3985935	+	613	0
new-eca-mir-535	24	CGGCGTGCACCCTCCCGTGCCTCG	13	5074670	5074694	-	0	1031
new-eca-mir-536	22	CGCTCTGGTTGAAGAACTGGTT	13	6303255	6303277	-	0	289
new-eca-mir-537	22	ACCTCACACTGTTATTTCAAAC	13	7675827	7675849	+	384	0
new-eca-mir-538	21	CTGGATAATCCAGGATTGGCT	13	7785620	7785642	+	2000	0
new-eca-mir-539	21	CCAACTTTTCCTGTCCAGATG	13	8688281	8688304	-	0	422
new-eca-mir-540	21	TCCCTGAGACAAGCCAGGTGT	13	9755751	9755774	-	0	2664
new-eca-mir-541	19	TGAGATGAAATGTCACAGC	13	10029109	10029132	-	0	560
new-eca-mir-542	20	CACCCACGAGCTTAGGTTCA	13	10388942	10388964	-	1	543
new-eca-mir-543	18	AGCAGCATTGTACAGCGC	13	10873491	10873513	-	0	699
new-eca-mir-544	22	TCCCTGTCCTCCAGGAGCTCAC	13	12280011	12280033	+	2281	0
new-eca-mir-545	22	TGGTCTGACCTGATGAAGGACA	13	14837858	14837880	+	1059	0
new-eca-mir-546	21	GGCCCCACCGTTGCCATTGGG	13	15625098	15625119	-	0	544
new-eca-mir-547	23	CCATGGCGTCCTGGGCACGGCCA	13	15906703	15906726	-	0	339
new-eca-mir-548	22	TGGAGTGTGGTGGCAACAGGAC	13	16428682	16428704	+	382	1
new-eca-mir-549	20	TCACAACCTCAGGGCCGTGG	13	16834643	16834663	+	687	0
new-eca-mir-550	21	CTGTGACTCACTTTAGCCAAT	13	18672670	18672691	+	328	0
new-eca-mir-551	21	TTCCAGTGACAATGGTGCCTT	13	20492211	20492232	+	34	0
new-eca-mir-552	22	CACAGGGAGCCTAGATATTTGG	13	20531827	20531849	-	0	265
new-eca-mir-553	22	TGCCCACGAAGCCATCTGAATC	13	27227610	27227632	+	334	0
new-eca-mir-554	22	AAGTGGCAGGCAACGCATTGGG	13	28685839	28685861	-	0	259
new-eca-mir-555	22	GAACTGGGGCCCAGGAAGCAAG	13	29835612	29835634	+	383	0
new-eca-mir-556	21	GTCATCAGTGCACATGGGAAT	13	31783262	31783284	+	543	0
new-eca-mir-557	22	GCTCCATCATCAAACACGTCTC	13	34740359	34740381	+	927	0
new-eca-mir-559	22	GCGTGACCGTGAAGGGGACCAA	13	35317603	35317625	-	0	820
new-eca-mir-560	22	GAGAGCCCTGGCACCTGCTGCT	13	36903536	36903558	-	0	138
new-eca-mir-561	21	TCCCTGAGACCCCTTGCACAC	13	40005996	40006017	-	1	458
new-eca-mir-562	20	TCATCAGATACACGATTGGC	13	41290512	41290534	+	695	0
new-eca-mir-564	20	GGCGCCATTATCTGCGATTT	14	2362561	2362581	+	124	0
new-eca-mir-565	22	ACTGGACCCAATCAGTCTCCCG	14	4301653	4301676	-	1	177
new-eca-mir-566	20	AACCCGTCTCGAAAGGTTAC	14	4326237	4326259	-	0	256
new-eca-mir-567	20	GGAATGGCAAGCCTGACATG	14	4368524	4368544	+	1319	0
new-eca-mir-568	16	TTAGAGGGTTTGAGCC	14	4655478	4655494	-	0	43
new-eca-mir-570	20	TGGAGGACTTGGCAAGGTAT	14	7810840	7810860	+	240	0
new-eca-mir-572	21	TTGGCAATAACGGCACCCACC	14	8864501	8864522	+	1136	1
new-eca-mir-573	18	GGTATGGCAACGGGAGTG	14	15582920	15582938	+	157	0
new-eca-mir-574	20	TGCTTGTAAAGCACAGATAG	14	19424345	19424366	+	423	0
new-eca-mir-575	21	TTTGGCAATGCATGCAGACAT	14	19943257	19943279	-	0	938
new-eca-mir-576	19	ACTCCATCATCAAACACAA	14	21519108	21519130	-	0	1280
new-eca-mir-577	18	AAGGCACGGGACCTGTGC	14	24059010	24059031	-	1	713
new-eca-mir-578	21	GTTGAAAGAAGTGTTCCAGTG	14	25062546	25062568	+	485	0
new-eca-mir-579	22	GTCTGAGAACCTGGGAGGAGAG	14	26628381	26628404	-	0	569
new-eca-mir-580	17	ATGTCTTGGCAATTCTC	14	28514359	28514379	+	28	9
new-eca-mir-581	18	CCTAGTGTGGAAACCCAC	14	28941705	28941723	+	256	1
new-eca-mir-582	21	GCAGCATTGTACAGTCCTACA	14	29533589	29533609	+	1080	0
new-eca-mir-583	20	CAGAGCAGGATGTCAGCATG	14	29674050	29674073	-	0	1121
new-eca-mir-584	19	ACCTTATCAGACTGGGTTG	14	31107416	31107435	+	91	0
new-eca-mir-585	21	TTTGGCAATGGAGGCTGTGTG	14	32152600	32152621	+	1061	0
new-eca-mir-586	21	GGTTGAAAAGGAGGTTGACAG	14	35086396	35086419	-	0	2788
new-eca-mir-587	19	GGAATGTAAAGCCACGTGT	14	39876728	39876747	+	1579	0
new-eca-mir-588	22	ACTCCATCATCCAACAGACAGG	14	40402387	40402409	+	1208	1
new-eca-mir-589	20	CCTGGCCCCTGGAAGATATG	14	43534265	43534285	-	0	23
new-eca-mir-590	21	CAATCACGAGGAATCTGGGTG	14	47930934	47930955	+	445	0
new-eca-mir-591	19	GTATCTGCACACACACCCA	14	49158908	49158928	+	851	0
new-eca-mir-592	22	CCAGCCCTAGCTCCCAAAAGCA	14	50971200	50971222	+	218	0
new-eca-mir-593	22	CGCATGCAGGCTTTAGTAATTG	14	51819543	51819565	-	0	1334
new-eca-mir-594	21	TATTTCCTTAAAAAGGAGGAG	14	52696145	52696166	+	65	0
new-eca-mir-595	21	GTCCGTGCCCTCCTGCTTCCT	14	73216295	73216316	+	658	0
new-eca-mir-596	22	CCAAATGCTGCTTTCCAGGTGT	14	84908984	84909007	-	0	1477
new-eca-mir-597	22	GCGTATACTTTCCCACATTCTG	14	85211909	85211931	-	0	820
new-eca-mir-598	18	CACTTGGTGGGTGCAAGG	14	87597027	87597045	+	316	0
new-eca-mir-600	22	GGAGTGTTCAGAGATGGACATT	14	90079856	90079878	+	734	0
new-eca-mir-601	22	GGAAACAGGGAGGACGTACGTG	14	90733019	90733040	+	223	0
new-eca-mir-602	21	GTGTTCAGGTTCTGATTCCTT	14	91142659	91142682	-	0	410
new-eca-mir-603	20	GAAGGCACGGGAGGAACTTG	14	91695558	91695579	-	0	283
new-eca-mir-605	21	CTCCGTGCCCTCCTGCTCACG	14	93389482	93389503	+	3055	0
new-eca-mir-607	18	TCGCCTAAACTGGGATAT	15	11814054	11814072	+	101	0
new-eca-mir-609	21	TGAATGATGGTAATGACACGA	15	12598596	12598617	+	985	2
new-eca-mir-610	21	TGGAGGACTGGGCCCCAGGGC	15	18697318	18697339	+	117	0
new-eca-mir-611	19	GGATGTTGCCCAGGGCTAC	15	19026411	19026435	-	0	2870
new-eca-mir-612	20	CAGAGGTCCTACAGTCCTAG	15	21495183	21495205	-	0	587
new-eca-mir-613	21	TGTAAACATCCATGTGAGTGA	15	21538637	21538660	-	0	1514
new-eca-mir-614	21	CTCTCTTCCCTTCTCCCCAGC	15	28595704	28595725	+	30	0
new-eca-mir-615	20	GACACTGTTAGCCATAGGCA	15	28800790	28800810	+	506	0
new-eca-mir-616	20	CATGGTGCTTCGTGTTTGCT	15	29993837	29993857	+	456	0
new-eca-mir-617	22	GACCGGCAGTGCCTGGCTTGTG	15	31021969	31021991	-	0	73
new-eca-mir-618	21	CACCGTGTGGTAATGGCACAA	15	32967370	32967391	+	626	0
new-eca-mir-620	19	GCAATGGCAACAGCAGTGT	15	43976212	43976232	+	987	0
new-eca-mir-621	20	TGAGGTCTGCTGGGTGCTGC	15	46485798	46485818	+	235	0
new-eca-mir-624	18	TGGAGCACGGGAGGATGC	15	58502583	58502605	-	0	564
new-eca-mir-625	23	AACAAAGTTGTGGGAAAAGTTGG	15	65306901	65306924	-	0	472
new-eca-mir-626	21	CAATCTGGTTCAGCAGTCCAT	15	67627533	67627555	-	0	518
new-eca-mir-627	17	TCAGAGGCTCGGTGGAT	15	69016587	69016605	+	146	1
new-eca-mir-628	19	CAGCCCTAGCTAAACCAAC	15	71451942	71451964	-	0	860
new-eca-mir-629	20	TGGGCATCTCTTAGCACCAG	15	72035315	72035336	+	525	0
new-eca-mir-630	21	GTTGAAAAGGAGTGGAGGGCA	15	73254208	73254229	+	215	0
new-eca-mir-631	20	ATGGCATCTAGGCTGGAACA	15	77677159	77677180	+	914	0
new-eca-mir-634	19	GTATCTGCATGTGTGTGGT	15	78051993	78052013	+	1398	0
new-eca-mir-635	20	CCCAATGGCAAATGCATGAC	15	83017642	83017664	-	0	1305
new-eca-mir-637	20	ACACCTTACTTAACTGGAGG	15	88341215	88341235	+	65	0
new-eca-mir-639	22	CAAAGGTTGAACAGTGTGAGGT	15	90662924	90662946	-	0	176
new-eca-mir-640	22	CAGGGACTTGGAGTCGGAAGGC	16	89407	89430	-	2	566
new-eca-mir-641	16	CTGTGTTCCCAATACA	16	253027	253043	+	91	0
new-eca-mir-642	18	GAGGCACGGGAGGATACG	16	3014596	3014617	-	0	305
new-eca-mir-643	21	ACCTCACACTGGGCACACAAA	16	3827257	3827280	-	0	619
new-eca-mir-644	23	ACCCTGTGGAAGATGGGACACCA	16	4049985	4050008	-	0	1372
new-eca-mir-645	22	TCCATCCAGGAGGGCACGGGGT	16	5957321	5957343	-	0	252
new-eca-mir-646	22	GGCCGTGGTTTGTCACACTCCT	16	6594639	6594661	-	1	114
new-eca-mir-647	20	GTCAACGCAGGCCATTGGCT	16	7653773	7653793	+	118	0
new-eca-mir-648	21	TACATGATTACCATTGCCACC	16	7915922	7915943	-	3	499
new-eca-mir-649	21	CCTGGCAGTCTAGTGGTTAAG	16	9030453	9030473	+	15	0
new-eca-mir-650	23	TGAGGTATGAATTGACAGCCATA	16	11693030	11693053	+	375	0
new-eca-mir-651	23	CCCACACACTTCCTTAGTAGAAC	16	12204673	12204696	-	0	550
new-eca-mir-652	20	GCCTCACCAGTGGCAACACC	16	16037322	16037345	-	0	271
new-eca-mir-653	20	AGAGCAGGATGCTGGAGCTT	16	19636120	19636141	+	560	0
new-eca-mir-654	20	GCCAGGGGAAGTCAATACTG	16	22817820	22817841	+	145	2
new-eca-mir-655	22	ACTCAAATGCCACTGTGTCTTG	16	24105816	24105838	-	0	169
new-eca-mir-656	22	CTTCACTCTGCTGGTTGTAAGT	16	24801141	24801163	-	0	44
new-eca-mir-657	21	GCATGGCTGTCATTATTAACG	16	27993894	27993917	+	580	0
new-eca-mir-658	21	CAGACGTCCATGCGTCCCTCT	16	29268070	29268091	-	0	419
new-eca-mir-659	22	ATGCACCATTTGAAATCACTTC	16	29700669	29700691	+	922	0
new-eca-mir-660	20	ACCATTCCTCCCAAAAGTGA	16	33315747	33315769	-	0	575
new-eca-mir-661	19	TACAGGCACACAGCAGTCA	16	36816576	36816598	-	0	922
new-eca-mir-663	19	GGGTTAGGAGCTGTGGGTT	16	37271583	37271602	+	168	0
new-eca-mir-664	19	CCAGCTAAGGTCCCAGAGG	16	39849847	39849868	+	18	0
new-eca-mir-665	22	CCCAGTGTTCAGCAGCAAAGTG	16	47080168	47080190	+	1535	2
new-eca-mir-666	22	GCCACCTCCCTGGGCAACTAGC	16	47119433	47119455	-	0	440
new-eca-mir-667	24	CTGAACTGGGTCCCAGGAATCCAT	16	48161638	48161662	+	1401	0
new-eca-mir-668	21	GGAATGGCCAGAAGTTTGTAC	16	50865698	50865719	+	531	0
new-eca-mir-669	24	CACTGGACTTGGAGTCAGGAGGTT	16	51906661	51906685	+	2628	5
new-eca-mir-670	19	ACTTGTACACTTGTACAAC	16	60949790	60949812	-	1	860
new-eca-mir-671	21	CCCCTAGTTTGGTCTTCCTAT	16	61969620	61969643	-	0	1165
new-eca-mir-672	21	ACCACAGGGTAGAACCATCCT	16	65218631	65218654	-	0	4086
new-eca-mir-673	21	GTAGGTGCTTCGTGGAGTCAG	16	66082313	66082335	+	388	0
new-eca-mir-674	23	AGCCAGCTATCACAGTAAGTGCC	16	68023263	68023286	-	1	1880
new-eca-mir-675	20	GTTCCGTGCCCAGGACCATG	16	70240017	70240039	-	0	596
new-eca-mir-676	21	GGAAACATTTCTTCATAGTCA	16	80170806	80170827	+	774	0
new-eca-mir-678	21	GTGCTCAGTTCAGCAGGGTGA	16	86682505	86682529	-	0	1260
new-eca-mir-679	21	ATGTCTGAAAGGGGCATTCAC	17	8091366	8091387	-	0	929
new-eca-mir-680	20	CCCAATGGCCCATACAGTGG	17	10856268	10856290	-	0	901
new-eca-mir-681	21	TTTCCTCTGGAGCCAGGTGTC	17	15214832	15214853	+	181	0
new-eca-mir-682	21	CTGTGCTGCCAGGGCTGGAAC	17	18423463	18423485	+	764	0
new-eca-mir-683	21	CCTGGATAATCCAGGATAGGC	17	22388796	22388819	-	0	1560
new-eca-mir-684	21	AGAGCAGGAACTCACAGCTCT	17	28048887	28048908	+	726	0
new-eca-mir-685	21	CACTACTTGTGTGACAGCACT	17	31883097	31883118	-	0	13
new-eca-mir-686	21	ATGTCTGAAAGGGGTGCCTCA	17	38930554	38930575	-	0	1392
new-eca-mir-688	22	AGATGTTGCTCAGGGCTAATGT	17	57352429	57352451	+	1534	0
new-eca-mir-689	22	AGTTCAGGTTCTCTGAGAAGCA	17	59780681	59780703	+	400	0
new-eca-mir-691	21	GCAAAGTGCTCCAAAGACCCT	17	68539801	68539822	-	0	218
new-eca-mir-692	21	GAGACACAGTGGGTTGTGGGT	17	71605706	71605727	+	228	1
new-eca-mir-693	21	GGAATGTAAAAGGACTGCATA	17	75395728	75395750	+	2021	1
new-eca-mir-694	20	CCAGTGAAGTCTGAGGGACA	17	76030597	76030618	+	932	0
new-eca-mir-695	23	TGCTTGTCCAGGTGACACAGAAC	17	79420282	79420305	-	0	149
new-eca-mir-696	22	CCACTCCTGCTCCAATGCCTGC	17	79498553	79498574	+	116	0
new-eca-mir-697	22	CTTGGGTTGCACAGTGTGAGGT	18	59169	59191	-	2	193
new-eca-mir-698	21	AAAGGCAATGGTAATATGTGT	18	1791334	1791355	+	3014	0
new-eca-mir-699	21	GTGTATGTGTCAAGCGGTCAG	18	3355044	3355065	+	145	2
new-eca-mir-700	19	CCAACTTTTCCTGGTGATT	18	8089179	8089198	+	250	0
new-eca-mir-701	22	CAGACCTATGCCGGTCACTAAG	18	8639140	8639162	+	524	0
new-eca-mir-702	20	TCTTGCTGCTGGGTGCAGTG	18	9848066	9848087	+	1245	1
new-eca-mir-703	22	TATGTGTGAAGGTTATGCCTTG	18	10247110	10247132	-	0	552
new-eca-mir-704	20	GACTGCAGTCAGCGGTCAGC	18	10495254	10495275	+	1138	4
new-eca-mir-705	20	TTGGGCATCTCTTTCTAGGT	18	12807404	12807425	-	2	592
new-eca-mir-706	21	CTGCCCACGAAGCACAGCAGC	18	24439730	24439753	-	0	5608
new-eca-mir-707	21	GGCAATGGCAACTATGCCACA	18	25891356	25891378	-	0	1069
new-eca-mir-708	22	TTAGTCAACCAGGAAAGACCAA	18	29522457	29522479	-	0	685
new-eca-mir-709	22	GGGACACAGACCGTTGTGTGTA	18	29880680	29880702	+	114	1
new-eca-mir-710	21	TGGTGTCCTGCTGATTGTAAG	18	31870993	31871016	+	109	0
new-eca-mir-711	21	CTGTGGTAGACTTTATTGTCA	18	34080417	34080438	+	377	0
new-eca-mir-712	21	CCAGCTGGGCTCAGCCAGTGG	18	34142019	34142040	+	221	0
new-eca-mir-713	21	GCACTGCAGTGGATATGATTT	18	37764233	37764254	+	635	0
new-eca-mir-714	20	TGGGCATCTGAATCACCTGC	18	48038199	48038219	+	322	0
new-eca-mir-715	20	TACAGTACTGTGATGACTAT	18	50148967	50148989	+	1148	0
new-eca-mir-716	21	AGGGACTCTGCCTAACCAGAC	18	52340331	52340352	-	0	273
new-eca-mir-717	21	GGTAAGGCTTTGGCAGCAGCT	18	53121510	53121531	+	2472	0
new-eca-mir-718	22	AGGCAAGATGCTGGCATACGAC	18	58946694	58946716	-	0	1608
new-eca-mir-719	21	CATTATTATCCCCAAAGTATG	18	63469780	63469802	-	0	1063
new-eca-mir-720	20	AGACATGCAGTGAGGTCTGG	18	65021748	65021769	+	427	0
new-eca-mir-721	21	GGAGGTGTCACCGTTGGGACA	18	78410339	78410360	+	107	0
new-eca-mir-722	20	GGAATGTAGGAGGATGATAT	18	79134509	79134530	+	1280	2
new-eca-mir-724	21	TTCAATGGCAACAATGGCACG	19	2991946	2991968	-	0	1123
new-eca-mir-725	21	CCAATGGGTTATATGACATGG	19	17573327	17573348	+	444	0
new-eca-mir-726	21	CAGCCCTAGCTAAAGGGGCTG	19	22185258	22185279	+	540	0
new-eca-mir-727	18	CAGCCCTAGCTAAACCTG	19	22272248	22272270	-	1	761
new-eca-mir-728	20	TGACCTACAGGCCACCAGTT	19	24564576	24564596	+	123	0
new-eca-mir-729	20	GACTGGATGTCCGGTCAGAA	19	25434057	25434077	+	451	0
new-eca-mir-730	21	ACTGGACTTGGAGTCAGAAGG	19	25760981	25761005	-	4	13866
new-eca-mir-731	20	TGGGCATCGCTGCTTGAACG	19	26014127	26014148	+	545	2
new-eca-mir-732	21	AAGTTCATTCCTGAAGCAGGC	19	27415853	27415875	-	0	243
new-eca-mir-733	18	CCTCACACTGTTCCCACA	19	31040299	31040317	+	72	0
new-eca-mir-734	22	ACTTGACCTTCCCAGGATGAAA	19	31891513	31891535	-	0	914
new-eca-mir-735	21	ATCCCAGGCTTCCATCTGAGT	19	34887215	34887237	+	25	0
new-eca-mir-736	21	TTCCGTGGGAAGGACACACTG	19	36324657	36324678	+	460	0
new-eca-mir-737	22	GTCAACGCAGTAACTGCCGGTC	19	36373542	36373564	+	56	0
new-eca-mir-738	19	GGAATTGCCCTCCTGCTGC	19	38677980	38678000	+	1134	2
new-eca-mir-739	20	TGACCTATAGGCCAGTGCAC	19	39014343	39014363	+	428	0
new-eca-mir-742	21	ACCTTACATTTCTTCAAGGCG	19	45661887	45661909	-	3	4304
new-eca-mir-743	20	AGGAGTCTCAAAGCCAAACA	19	50844242	50844264	-	0	536
new-eca-mir-745	21	TCTCCCAACCCTTGCGTGCAC	19	55924384	55924406	-	0	1067
new-eca-mir-746	21	CACTGCAGGTACGCAGGGAGT	19	56698479	56698500	-	0	167
new-eca-mir-749	19	GGAATGTGGGAGGACGACA	20	4258915	4258934	+	1009	0
new-eca-mir-750	22	GGCGGTGTAATGGTTTGCCAAA	20	4997404	4997426	-	1	659
new-eca-mir-751	21	TTCACAGTGGCTACTTCTTAC	20	9011094	9011115	+	272	0
new-eca-mir-752	21	CACAATGTGTGAACCTGGTCA	20	11732302	11732323	+	38	0
new-eca-mir-753	20	CCTTACCGTTGCCGTCAGGC	20	12981255	12981275	+	547	1
new-eca-mir-755	21	GTTGAATTCCTAACCCGCAGT	20	14085396	14085418	+	153	0
new-eca-mir-756	22	ACCAAGTTCAACGGCAGTGTAG	20	14164719	14164741	+	432	1
new-eca-mir-757	21	GACAGTACTGTGATAACTAGT	20	19172330	19172351	+	1571	1
new-eca-mir-759	21	CCCAACAATGGTATACTGAGT	20	26636985	26637007	-	0	1139
new-eca-mir-760	21	TTCTACATTTCTTCAGTGTAT	20	27607485	27607507	+	6462	0
new-eca-mir-762	20	AGCAAATCAGACTGATGCTG	20	30720847	30720867	+	173	0
new-eca-mir-763	21	AACCCTTTTCCTGGTTCACTG	20	31221539	31221561	-	0	530
new-eca-mir-764	22	AGCACCTGCCTGTGCCATTGGG	20	36527924	36527946	-	0	948
new-eca-mir-766	22	CCTCCGTGCCTTCCTGTGTGTG	20	41579038	41579060	+	644	0
new-eca-mir-768	22	ACCTGGAAACGAGGTTCATTCC	20	42497121	42497143	-	0	296
new-eca-mir-769	21	TTTGGCAATTTGGGCAGTGGG	20	43065055	43065076	+	1023	0
new-eca-mir-771	19	AATGGAGCATCAATCAGTC	20	46054298	46054317	+	196	0
new-eca-mir-772	18	CGCACATGCAATCCTGGG	20	48250474	48250495	+	36	0
new-eca-mir-773	22	AGTGCACAGGAAGGCAGCCTTG	20	48628515	48628537	-	1	406
new-eca-mir-774	21	ACCACAGGGTAGAACCACGCT	20	48662050	48662073	-	3	9095
new-eca-mir-775	20	CAGTTCGACTTCCAGTATTT	20	62921523	62921543	+	68	0
new-eca-mir-776	23	TCGCTGTGTGCCACTGTGTCTTC	21	761904	761927	-	0	144
new-eca-mir-777	19	TTGGAGCCCTGTTCTAGGG	21	2375036	2375055	-	1	345
new-eca-mir-778	21	AAGGCAGCCTTCCTGTGAGCC	21	6763614	6763635	+	392	0
new-eca-mir-779	20	TTGGCGATGGTTTAGACACA	21	8341504	8341524	+	335	1
new-eca-mir-781	20	CATTTGTGAAGCACCTTGCT	21	11679767	11679787	+	68	0
new-eca-mir-782	21	GGAGTCAAGTGGCAACATTCC	21	17587790	17587811	+	23	0
new-eca-mir-783	21	ATGTGGGAAGAATACATTCCA	21	21801694	21801715	-	1	410
new-eca-mir-785	24	GCAAGACACAGTCATGGTGTTTAA	21	23436650	23436674	+	461	0
new-eca-mir-786	20	TAGTGTTGCCCAGGGCTGTG	21	27173630	27173653	-	0	4835
new-eca-mir-787	20	GCTAACCAAAACTTTAGCCA	21	28701970	28701992	-	0	2461
new-eca-mir-788	21	GATGATGTGAGGGCAGTGGCA	21	31997389	31997410	+	355	0
new-eca-mir-789	19	CTTTTTATCATAACAGATT	21	35132605	35132625	+	24	0
new-eca-mir-790	22	TCACTGAACCTCTCAGGAGGCA	21	43407715	43407737	+	447	0
new-eca-mir-791	20	AAAATGTAAAGAAGCAGTCG	21	43692278	43692299	+	556	1
new-eca-mir-792	22	TGGGTTTTTAACAGTGTGAGAC	21	43753363	43753385	-	0	458
new-eca-mir-793	21	GTGGCAGCAGTAATGACACAA	21	44711200	44711221	+	1116	0
new-eca-mir-794	21	CACAGGGAGGACACCAGCTAA	21	47762022	47762044	+	821	1
new-eca-mir-795	23	CAACTCTGGTGTCCTTGGACCTT	21	49431833	49431856	-	0	162
new-eca-mir-796	22	GACCGTGGGGAGCGGGACACCA	21	55207880	55207902	-	0	552
new-eca-mir-797	21	TGTAAACAGAAGCACACACTA	21	56571674	56571696	-	0	751
new-eca-mir-798	19	CACGCTCATGCACACACCC	21	57073062	57073084	-	2	3529
new-eca-mir-799	21	GTTCAGAGTGCTAACTGTGTC	21	57230528	57230549	+	42	0
new-eca-mir-801	20	CAAATGAGAAGGCTTGGCAC	22	2076147	2076167	+	114	0
new-eca-mir-802	22	AGCTCAGTTCAGCAGGTGCAGT	22	5924048	5924069	+	2019	0
new-eca-mir-803	22	TGGTGTCCCGCTCCCCACCCTT	22	11253995	11254017	-	0	80
new-eca-mir-804	21	CAGAGCAGAGCACTGTGGTCT	22	11399897	11399919	-	2	731
new-eca-mir-805	21	CCTGGATAATCCAGGATAGTA	22	12926828	12926851	-	0	1396
new-eca-mir-806	22	ATTGCCTTGAATCCCACTGTGA	22	15777961	15777983	-	0	984
new-eca-mir-807	21	GTGCCCACGAAGCAGCCCAGC	22	19692684	19692705	-	0	909
new-eca-mir-809	21	CAACACTTTGAGAACCACTGC	22	21113546	21113567	+	419	0
new-eca-mir-811	20	GGAATGTAACTCCTGGCACA	22	23122376	23122399	+	944	0
new-eca-mir-812	24	TGTTGTTCCCATCTTGGTGCCTCA	22	26347696	26347720	+	2091	0
new-eca-mir-813	21	AAGGCACAAAGCCTTCACATA	22	30337308	30337329	+	557	0
new-eca-mir-815	22	GCGGGTCATTCTTTACATTCCA	22	33215346	33215368	-	0	724
new-eca-mir-816	19	CAGGGCACAGACTATTGGC	22	37994363	37994382	+	147	0
new-eca-mir-817	20	GTTGGAATGAATTGACTTCC	22	40912806	40912826	+	55	0
new-eca-mir-818	21	CCTGGATAATCCAGGATAAAT	22	42422552	42422575	-	0	494
new-eca-mir-819	21	GCTGTGCTGCCCTTTCGAGAA	22	44848622	44848644	-	0	580
new-eca-mir-820	21	ATGTGGTAGACTTTAGCCAAT	22	44992334	44992357	+	4885	0
new-eca-mir-821	21	GACCTCCTGACAATGCTAAGT	22	47159909	47159931	-	1	560
new-eca-mir-822	21	GGACCTGCCTCCAGGACGGGC	22	48401462	48401484	-	0	684
new-eca-mir-823	21	TTCTCAGGTTCGTCAGCCCAT	22	49647240	49647263	-	0	6650
new-eca-mir-824	21	AGGACTGTCCAACCTGAGAAT	22	49647280	49647302	-	3	2831
new-eca-mir-825	21	TTCAATGGCAACAATGGCACA	23	640284	640306	-	0	4035
new-eca-mir-826	22	CAACTTTTAAGTGTGTCCCTGT	23	3246131	3246153	+	56	0
new-eca-mir-827	19	AAGGCACGGGAGGGCTGCA	23	3425429	3425448	+	529	0
new-eca-mir-828	22	TACACTGTTGGTCCGGGGACCA	23	4876194	4876216	-	0	528
new-eca-mir-829	23	GACCACACTTTAAGTAGAACTGA	23	7971133	7971156	-	0	81
new-eca-mir-830	21	ACCAGGGGAAGTGAACTCTGC	23	9876327	9876349	+	1212	0
new-eca-mir-831	21	GGGCTGGGTTTTACTCCCCAT	23	13619981	13620004	+	142	0
new-eca-mir-832	17	GGCTCGGTGCTTTCGGC	23	14556185	14556202	+	37	0
new-eca-mir-833	20	TTCAATGGCAACAATGGCAC	23	14945635	14945657	-	0	658
new-eca-mir-834	22	CTTGCAGGAAGAAATGTAAGGC	23	15473421	15473443	-	0	425
new-eca-mir-835	21	TGGTCCCCTGACCCCACCTGT	23	24551889	24551911	+	259	0
new-eca-mir-837	19	TAGCAGCACAGAAATATAT	23	37270905	37270928	-	0	911
new-eca-mir-838	21	TGGTCCTTCCTGGGGTGGACA	23	37421346	37421368	+	505	0
new-eca-mir-839	18	ATAGTTCTGAGAGTCTAT	23	37804435	37804456	+	272	2
new-eca-mir-840	21	GCAAAGTGAGGGTTAGTCCCA	23	38800179	38800201	-	0	172
new-eca-mir-841	21	CACTGTGGGCTCAGCCCTGCT	23	39123652	39123673	+	407	0
new-eca-mir-842	20	ACAGGCACGGGAGGCAGCAT	23	40695761	40695783	-	2	421
new-eca-mir-844	22	TTGACACCTAGACTAACTCAAG	23	41658400	41658421	+	338	0
new-eca-mir-845	21	GGAATGTAAAGACTTACATGC	23	42861410	42861431	+	659	0
new-eca-mir-846	16	CCTAGAACAGAGCTCC	23	47420288	47420304	+	36	0
new-eca-mir-847	17	GGGGTTGGAATCCTCTA	23	49382868	49382885	+	90	0
new-eca-mir-848	21	TGTAAAGTAGGATGTGAGGGT	23	51133401	51133424	-	1	970
new-eca-mir-850	16	CTGTGTTCCCTAACAT	23	52279597	52279613	+	43	0
new-eca-mir-851	20	AGGACATGACTGCTCCCCCG	24	2816520	2816540	-	0	39
new-eca-mir-852	21	TTCAGCAGTCTAGATTCTAGA	24	2991388	2991410	+	112	0
new-eca-mir-854	21	CTGCACTTGGTGGGTGCTTAA	24	3942190	3942211	+	176	0
new-eca-mir-855	21	CCGAGTCAAGTCTGAAGATGT	24	5467399	5467421	+	2223	0
new-eca-mir-856	21	GAGAATGGCAACGGCTGTGTG	24	7156083	7156104	+	604	0
new-eca-mir-857	23	GGACGTGTGAAGGAATGTAAGGG	24	7604013	7604036	-	2	1099
new-eca-mir-858	19	TCACCACCTTCTCCACCCA	24	11302625	11302645	+	356	0
new-eca-mir-859	23	GGCATTGGCGACACTGCAGTGCC	24	17282747	17282770	-	1	2048
new-eca-mir-860	21	AGGGACTCTGGGGCCAGCTGA	24	18478399	18478421	-	1	422
new-eca-mir-861	21	GGAATGTATTCCCTGCACATA	24	19237674	19237696	+	5859	0
new-eca-mir-862	21	TGGAATGTATTCCCTGCACAT	24	19287789	19287812	-	0	5510
new-eca-mir-864	21	TTCACAGTGGCATTCCAGGCT	24	21390499	21390520	+	395	0
new-eca-mir-865	19	CCAGTGGGACTCAGCAAGC	24	22039214	22039235	+	853	0
new-eca-mir-867	22	CACTGTAATAACAGTGTGAGGT	24	23112659	23112681	-	0	299
new-eca-mir-868	21	CCTAAGGCTTTGGGGACAACT	24	26837657	26837678	+	1463	1
new-eca-mir-869	22	GGTTGAAAAGTCAACCACTCAT	24	33552502	33552524	+	755	1
new-eca-mir-871	20	TCGTGTGCCCAGGGTTAACT	24	34993226	34993247	+	544	1
new-eca-mir-872	20	CTGGACTTGGAGTCAGAAGG	24	37495769	37495792	-	3	1545
new-eca-mir-874	22	ACCCAGTTTTCCCAGGAATTTC	24	39272261	39272283	+	1215	0
new-eca-mir-877	22	TGGTTGATCAGAGAACATACAT	24	42921569	42921591	+	1761	0
new-eca-mir-878	21	CTGACCTGCAGGCCAGCAGCC	24	43072689	43072710	+	425	0
new-eca-mir-879	21	CAGTTAAAACAAAGTCCAGCT	24	43092703	43092724	+	284	0
new-eca-mir-880	20	TCAGTGCATGACAGAAAAGT	24	43899337	43899359	-	0	481
new-eca-mir-882	20	TGGAAGTGCCCTCCTGCACA	24	44487560	44487580	+	1496	0
new-eca-mir-883	21	AGCTTTGCCAGCAGAGTGCCT	24	45746349	45746370	-	0	105
new-eca-mir-884	18	TTCTGTGTCACCATGTGT	25	1970598	1970616	+	113	0
new-eca-mir-885	22	GAACCACCAGGTGACACAGAAC	25	3076126	3076148	-	0	322
new-eca-mir-887	21	AGCAGCACCATGGCATGTATG	25	6356463	6356484	+	58	0
new-eca-mir-888	21	AACCAGCCCTTCACACAACTG	25	18044793	18044815	-	0	114
new-eca-mir-889	20	GCTGACTCCTAGTCCAGTGC	25	24656551	24656574	-	0	3031
new-eca-mir-890	21	CATCCACGAAGCACAGACATT	25	28054297	28054319	+	1126	0
new-eca-mir-891	21	AGAGGGTTGGGCCATACCACG	25	28144058	28144080	-	0	578
new-eca-mir-892	20	GGTATGGCAATGGCAGTACA	25	30287619	30287639	+	517	0
new-eca-mir-894	22	AGGCTGTCCTGGATTGTCCAGG	25	31460599	31460621	-	0	589
new-eca-mir-898	21	GGGCGGTAATAGTGTGGCTGC	25	34328915	34328936	+	235	0
new-eca-mir-899	20	GGCGTTACAGACGGCGCGCG	25	34756606	34756626	+	953	0
new-eca-mir-900	21	GGAATGTAAAGAAGTCTGTGT	25	35029131	35029155	+	1542	0
new-eca-mir-901	21	GGGACTCTGGGAAACCACACG	25	36506671	36506692	+	820	0
new-eca-mir-904	22	AGCAGCAGGTGCACTGTAGCTG	25	38459804	38459826	-	0	384
new-eca-mir-905	21	CAGCTGCGACACTGCAGTGCT	25	39229402	39229423	-	0	865
new-eca-mir-906	21	TGGAATGTAAATCCTGCTGTC	26	1369284	1369307	-	1	756
new-eca-mir-907	21	TGGAATCATTTCTTCAAGGTA	26	4418502	4418524	-	1	996
new-eca-mir-908	18	AGCAGCAGGTGCACTGGC	26	4722748	4722770	-	0	517
new-eca-mir-909	21	CTGTTTGCCCAGGGCATGTTA	26	10475823	10475844	+	917	0
new-eca-mir-910	21	TCAAGTTTGGAGTCGGAAGGA	26	18909077	18909097	+	357	0
new-eca-mir-911	21	TAGCACTGCAACTTTAGCCTA	26	25630710	25630732	-	0	336
new-eca-mir-912	21	TGGCTCCTGGACTACTGCCAA	26	27286191	27286212	-	0	246
new-eca-mir-913	21	GTCCAGTTTTCCCACCTGGGA	26	29135322	29135343	+	358	0
new-eca-mir-914	22	CAACAATGCCACCATTGCCACC	26	30210949	30210971	-	0	606
new-eca-mir-915	21	CCACAGAGGCTTTGGTGCCTG	26	30743036	30743057	+	86	0
new-eca-mir-916	21	TCGAAGCTCTCAGTCCTGGTC	26	32960814	32960835	+	207	0
new-eca-mir-917	20	AAGGCACGGTTCCTCGTGTG	26	33867374	33867394	+	272	0
new-eca-mir-918	19	GTGCTCATGCACACACCCA	26	34078252	34078272	+	1009	0
new-eca-mir-919	21	TGCCCGTGCCCTCCTGCTGCG	26	39842925	39842946	+	801	0
new-eca-mir-920	20	CATTATTATCCCACCAAGCG	26	41373096	41373117	-	1	486
new-eca-mir-921	20	TTGGTGGCAATAATGACACA	27	1346215	1346235	+	1523	0
new-eca-mir-922	22	ACAGATTTAAGCTCTGTCCCAT	27	3882479	3882501	-	0	95
new-eca-mir-923	18	AACAGCACGGAGGCGAAA	27	4978688	4978707	-	0	76
new-eca-mir-924	21	GCACTTACTGCAGCACAGTCA	27	8904588	8904610	-	1	2329
new-eca-mir-925	19	AAGACACAGGTTACCCCAC	27	11110072	11110091	+	119	0
new-eca-mir-926	23	CAGAGCAGGATGGACAAGCATCT	27	12196361	12196384	+	381	0
new-eca-mir-927	21	CTGGATAATCCAGGATAAGCT	27	12520754	12520776	+	1120	0
new-eca-mir-928	22	TGAAGACCCCTTTCTTCAGAAA	27	16460893	16460915	-	0	678
new-eca-mir-929	21	TGGGCTGCCAAAGCAGAGAAC	27	19102945	19102967	-	0	786
new-eca-mir-930	21	AGAGCAGGAACAGTGTTTCTC	27	19333937	19333958	+	579	0
new-eca-mir-932	20	GGTGCAATCCAGCGTCACAC	27	38567712	38567732	+	1031	1
new-eca-mir-933	22	GGGATGTTGAACAGTGACTCCA	28	5281766	5281788	-	0	33
new-eca-mir-934	18	CAGCTCCTCGGGACAGAA	28	5774738	5774756	+	118	4
new-eca-mir-935	21	TCGTGGGCCCAGGGCATGGGC	28	8678947	8678969	+	337	0
new-eca-mir-936	21	GGAGTGTGTGTTACCAATGAG	28	15459148	15459169	+	95	0
new-eca-mir-937	21	CCCTTGCTGCTCGGTGTGCTG	28	20001233	20001254	-	0	222
new-eca-mir-938	22	TACTGGACTTGGAGTCAGAAGG	28	21892842	21892864	+	9572	2
new-eca-mir-939	21	TGGGCATCTTCCAGGTCCATC	28	27873852	27873873	+	303	0
new-eca-mir-940	22	TGTGTTGGTTGAAGGGGAGTGG	28	35389745	35389767	-	0	1317
new-eca-mir-942	20	CTGGCAATGGTAATGCTGGG	28	38485220	38485240	+	763	0
new-eca-mir-943	21	GCTATGGGCTCAGGGTCGTGG	28	40339119	40339141	-	0	541
new-eca-mir-944	21	CAAGGCCATTTCTGACTCACG	28	40827094	40827116	-	1	1373
new-eca-mir-945	20	AAACCGGGCAACGGCATCGC	28	44388522	44388544	-	0	1058
new-eca-mir-946	22	AGAGGCGACTCAGTCGTGGCAC	28	45284266	45284288	+	3223	0
new-eca-mir-948	21	AACCTCCCCTTCACAACTCTG	28	45980634	45980657	-	0	1338
new-eca-mir-949	21	CCTGGACTTTTCAGGATAGGC	29	6176944	6176966	-	0	137
new-eca-mir-950	20	ATTGGCACGGACGTCCAGTC	29	6979631	6979651	-	0	114
new-eca-mir-952	21	TCTTGCTTCTTGGTGCACTAG	29	8504751	8504772	+	959	0
new-eca-mir-953	21	CCTGGACAATCCAGGGTAGGC	29	9634380	9634402	-	0	649
new-eca-mir-954	20	GTCCCTGAACCTCAGCTCCT	29	9986559	9986581	-	0	240
new-eca-mir-957	20	AACCACCGTTGCCACTGGGT	29	12813965	12813985	+	406	0
new-eca-mir-959	23	GTCCAGACTGGCCTGCGAACACT	29	15868860	15868883	-	0	369
new-eca-mir-960	21	GTCTGCACTACAGAACTTGTC	29	18140800	18140820	+	717	1
new-eca-mir-961	22	TTACTGCAGGTACGCAGGGAGT	29	21553469	21553491	-	0	444
new-eca-mir-962	20	TAGCTGCCTGAGTCAGTACC	29	26591577	26591598	-	0	186
new-eca-mir-963	22	CGCACATGTTCTGTACATTCCA	29	27441869	27441891	-	0	946
new-eca-mir-964	20	CCTTACATGGTAATGCTGTG	29	28849776	28849796	+	1217	0
new-eca-mir-965	22	TTTGTGAAAAGGAAACGAGCTG	29	32334789	32334811	+	115	2
new-eca-mir-966	20	CTGGACTTGGAGTCAGAAGA	30	1307984	1308005	+	1693	0
new-eca-mir-967	21	ACTGGAGCAGGCACTGAGCCT	30	8667273	8667294	+	202	0
new-eca-mir-968	22	AGAGCGACAGTGCTTCATCCTT	30	9680557	9680579	-	0	524
new-eca-mir-969	20	GTCCATCATCTAACAATCAC	30	9906587	9906607	+	244	1
new-eca-mir-971	22	ATCACGATTTCAGATTTGTGGC	30	27712355	27712377	-	0	980
new-eca-mir-972	21	GGAAATGGCAACGGCAGTGTT	30	28899128	28899151	-	0	3059
new-eca-mir-973	19	CGTTTCCTGGGCACGGAAC	30	29389295	29389314	-	0	112
new-eca-mir-974	20	GGAGTGTCTGTTACCCACCC	30	29670723	29670744	+	307	1
new-eca-mir-976	21	CCACGGCCCTGGGCACGTGGC	31	349627	349648	-	0	672
new-eca-mir-977	22	ACGGGTGCTTCTGTGACAGCAA	31	684342	684364	+	1330	0
new-eca-mir-979	21	AAGACCACTGTTAGGTCTCTG	31	6793430	6793451	+	20	0
new-eca-mir-980	17	TCTGGAGACACAGGGAA	31	7194144	7194161	-	0	12
new-eca-mir-981	21	CTGTGGTGGGTGGGCTACAAT	31	8630674	8630695	+	2343	0
new-eca-mir-982	24	ATTTCCGAATGGTAATGACACAGA	31	9152800	9152824	+	5001	0
new-eca-mir-983	18	AGCCGTTCGCCTCACCTG	31	10208132	10208150	+	53	0
new-eca-mir-984	21	ACCCACTTTGCTCTAACATTC	4	13094318	13094338	+	21	0
new-eca-mir-985	21	CAGCCACCTGGAGGCAGGTCC	Un0001	1166208	1166229	-	0	434
new-eca-mir-986	18	CCTTACATAAGAAGCATG	Un0011	645058	645078	-	0	779
new-eca-mir-987	21	CCATAACGGCCTGTGTAGGGA	Un0011	682001	682022	+	128	1
new-eca-mir-988	21	TGACAACAGCACTCCAGGATG	Un0014	120341	120362	+	499	0
new-eca-mir-989	21	CCCACATGTCATGCTGAGGCC	Un0016	564633	564654	-	0	67
new-eca-mir-990	20	CAAGGCACGGGAGCTGCTGC	Un0018	134431	134451	+	2788	0
new-eca-mir-991	21	TGTGTACAGCTGAGGTCTCAC	Un0028	271226	271247	+	100	0
new-eca-mir-992	20	TTGAAAAGGACCTTGATGAC	Un0035	11823	11845	+	1335	0
new-eca-mir-993	22	CTGGTGTTGCCAAGTGACTCCA	Un0038	20095	20117	-	3	132
new-eca-mir-994	22	AGCTGAGTCCCACAAAGGTCAA	Un0077	95068	95090	-	0	264
new-eca-mir-995	18	GGCGAGCTCAGGGAGGAC	Un0103	85735	85757	+	204	3
new-eca-mir-997	19	CACATTTTCCCGAGTGGTC	Un0104	100244	100263	-	0	8
new-eca-mir-998	21	CAAATCACCCCCGCAGAGAAC	Un0139	31755	31777	-	0	751
new-eca-mir-999	22	TGAACTGGGGCCCAGGATGGGG	Un0153	70736	70758	-	0	1040
new-eca-mitomir-001	18	TATAAAGCAAGGCACTGA	MT	19	36	+	568	0
new-eca-mitomir-002	24	AACTAAAGCTAGCCCAAACAATAC	MT	1112	1135	+	37545	0
new-eca-mitomir-003	17	CAGCAATTTCGGTTGGG	MT	2261	2277	+	695	2
new-eca-mitomir-004	18	GAGGCTCAAACCCTCTTA	MT	3772	3789	+	339	8
new-eca-mitomir-005	22	TAGGACATGGTGTAATTCGGTA	MT	3844	3865	-	472	2556
new-eca-mitomir-006	21	TTTACAGTCTAATGCTTACTC	MT	5328	5348	-	236	3189
new-eca-mitomir-007	21	CGGTCCTAGCAGCAGGCATTA	MT	5960	5980	+	1308	0
new-eca-mitomir-008	22	CACACATTTGAAGAACCCACCT	MT	6868	6889	+	1279	0
new-eca-mitomir-009	24	AGATTGAGGGTTCAACCCCCTCCC	MT	7773	7796	+	2669	3
new-eca-mitomir-010	23	TAATACACCTCATCGGAGGGGCA	MT	8473	8495	+	1283	1
new-eca-mitomir-011	20	CAAGCCTACGTATTCACTCT	MT	8592	8611	+	1620	1
new-eca-mitomir-012	21	CCAAAACAAATGATTTCGACT	MT	9861	9881	+	2954	0
new-eca-mitomir-013	22	CAGAACGCCTGAACGCAGGCCT	MT	10623	10644	+	1678	95
new-eca-mitomir-014	23	CAAACTAGCTTTATAGCCTACCC	MT	10961	10983	+	1324	2
new-eca-mitomir-015	23	CGAGAAAGTATGCAAGAACTGCT	MT	11651	11673	+	8507	4
new-eca-mitomir-016	20	CATGTCCAACAAACATGGCT	MT	11686	11705	+	1943	5
new-eca-mitomir-017	20	AATCAACATGTTCTCCTCCC	MT	11782	11801	+	1201	2
new-eca-mitomir-018	22	AGTCCCTGTAGTATATCGCACA	MT	15327	15348	+	1892	77
new-eca-mitomir-019	20	CAAGTGCACCTGTGCACCTG	MT	16126	16145	-	9	1517
new-eca-mitomir-020	23	AGACAGGCATCCCCCTAGATCTA	MT	16607	16629	+	3085	3
