# Supplementary material for: Integrated mRNA and miRNA expression profiling in blood reveals candidate biomarkers associated with endurance exercise in the horse
Source: Sci Rep. 2016 Mar 10;6:22932. doi: 10.1038/srep22932 (PMC4785432; doi:10.1038/srep22932)
Supplement: Supplementary Table S13 [file srep22932-s14.xls]

## Sheet: Feuil1
Table S13. Sequences of the gene primers used for the RT-qPCR
GeneName	Fdw 5'->3'	Rv 5'->3'	Amplicon length,bp	T0_Mean	T1_Mean	T0_sd	T1_sd	logFC	AveExpr	t	P.Value	adj.P.Val	Systematic Name	GenBank Accession	Entrez Gene	Description
SPI1	TCCCCCCTCCATCAGAAGAC	GCGTTTGGCGTTGGTACAG	59	9.75046	10.6186	0.33387	0.473445	-0.868103	10.1845	-8.10417	8.08e-07	0.0197376	ENSECAT00000026339	JN979559	100051397	Uncharacterized_protein__[Source_UniProtKB/TrEMBL;Acc_F6YVX2]_[ENSECAT00000026339]
PPARG	CAAGCTGCTCCAGAAAATGACA	ACTTGCAATAGCTGCACATGTTC	65	8.49578	9.46816	0.39627	0.330814	-0.972386	8.98197	-8.23149	6.68e-07	0.016303	ENSECAT00000017857	XM_001492430	100051258	peroxisome_proliferator-activated_receptor_gamma_[Source_HGNC_Symbol;Acc_9236]_[ENSECAT00000017857]
IRF3	CCCTCACCTCAGACCAGTACAAG	TCCCCAGGAACCTAGATATCCA	72	12.6152	12.1602	0.169717	0.1557	0.454992	12.3877	8.58076	3.99e-07	0.00974665	ENSECAT00000019481	CD467961	.	interferon_regulatory_factor_3_[Source_HGNC_Symbol;Acc_6118]_[ENSECAT00000019481]
IL1R2	CTTGGTTTTGGGAGGAATATGG	CGCTTTTCCACGTCTGTGTTT	80	10.6094	16.645	1.65253	0.540994	-6.03559	13.6272	-14.7714	2.93e-10	7.16e-06	ENSECAT00000000377		100033831	Interleukin 1 receptor, type II
MRPL21	TTGTGAGCCCGCAGACTGT	ACACAAGCTGGGCGCAAT	58	12.4675	11.5584	0.159578	0.217723	-3.46147	11.7171	-19.8705	4.46e-12	1.09e-07	ENSECAT00000020463		100053582	mitochondrial_ribosomal_protein_L21_[Source_HGNC_Symbol;Acc_14479]_[ENSECAT00000020463]
TLR8	TCCTCCAGTGGCCTGACAAC	TTCAGTTAAGACCACATTTTTCAGACTT	73	12.2576	13.4596	0.391825	0.188319	-1.202	12.8586	-16.4266	6.63e-11	1.62e-06	ENSECAT00000009327	NM_001111301	100054367	Equus_caballus_toll-like_receptor_8_(TLR8),_mRNA_[NM_001111301]
GYG1	CATCTTCACCACCAACATTTTACC	GGAGCGGGTGTCTTTGACAA	63	10.621	13.2545	1.03193	0.882373	-2.63353	11.9377	-9.26103	1.53e-07	0.00372577	ENSECAT00000024904	JL637880	100058811	glycogenin_1_[Source_HGNC_Symbol;Acc_4699]_[ENSECAT00000024904]
ALDOA	TTTAGGCTGTTCTTTCCCATTCTC	AGGGTGATGGAGTTAGCATACACA	83	16.5862	17.4557	0.262991	0.317905	-0.869469	17.0209	-8.3873	5.3e-07	0.0129367	ENSECAT00000004791	XM_001501901	100066121	aldolase_A,_fructose-bisphosphate_[Source_HGNC_Symbol;Acc_414]_[ENSECAT00000004791]
CPT2	TGCTGTTCACGACGATTGGA	TGCGGCCTGGGTAGGA	52	9.29249	10.16	0.308286	0.33378	-0.867561	9.72627	-11.376	1.04e-08	0.000253365	ENSECAT00000023567	XM_001489650	100061061	carnitine_palmitoyltransferase_2_[Source_HGNC_Symbol;Acc_2330]_[ENSECAT00000023567]
CASB5	AACTTCCGCCCCCTTCAG	ACGGAAGGATGAGCGAACAG	53	7.23295	6.77765	0.179478	0.0995624	0.455294	7.0053	8.00125	9.45e-07	0.0230692	ENSECAT00000000515	XM_005614010	100051095	carbonic_anhydrase_VB,_mitochondrial_[Source_HGNC_Symbol;Acc_1378]_[ENSECAT00000000515]
SDHA	GAGGAATGGTCTGGAATACTG	GCCTCTGCTCCATAAATCG	91	9.55456	9.35089	0.712505	0.736123	0.377803	9.44675	1.50395	0.143656	1	ENSECAT00000003106		100034244	succinate_dehydrogenase_complex
ACTB	GGACCTGACGGACTACCTC	CACGCACGATTTCCCTCTC	83	15.048	14.9475	0.472075	0.453065	-0.0555339	14.9003	-0.303506	0.763721	1	ENSECAT00000016856	NM_001081838	100033878	Equus_caballus_actin
