# Supplementary material for: Integrated mRNA and miRNA expression profiling in blood reveals candidate biomarkers associated with endurance exercise in the horse
Source: Sci Rep. 2016 Mar 10;6:22932. doi: 10.1038/srep22932 (PMC4785432; doi:10.1038/srep22932)
Supplement: Supplementary Table S14 [file srep22932-s15.xls]

## Sheet: Feuil1
Table S14. Sequences of the miRNA primers used for the RT-qPCR (miRCURY LNA™ Universal RT microRNA)
miRname	microRNA sequence	Corresponding LNA™ microRNA PCR primer set (Prod No)	Asasy type
hsa-let-7b	UGAGGUAGUAGGUUGUGUGGUU	204750	GOI
hsa-miR-103	AGCAGCAUUGUACAGGGCUAUGA	204063	GOI
hsa-miR-106b	UAAAGUGCUGACAGUGCAGAU	205884	GOI
hsa-miR-181a	AACAUUCAUUGCUGUCGGUGGGU	206081	GOI
hsa-miR-197-3p	UUCACCACCUUCUCCACCCAGC	204380	GOI
hsa-miR-191	CAACGGAAUCCCAAAAGCAGCUG	204306	Ref
