# Supplementary material for: Integrated mRNA and miRNA expression profiling in blood reveals candidate biomarkers associated with endurance exercise in the horse
Source: Sci Rep. 2016 Mar 10;6:22932. doi: 10.1038/srep22932 (PMC4785432; doi:10.1038/srep22932)
Supplement: Supplementary Table S15 [file srep22932-s16.xls]

## Sheet: Feuil1
Table S15. Network topological parameters
PPI sub-network	y = βxa	Number of nodes	Number of edges	R2	Correlation	Clustering coefficient	Network centralizationb	Network densityc	Network diameterd
Depleted-target-DEG 1rst neighbours	y = 2642x−1.213	6024	21314	0.831	0.428	0.343	0.785	0.012	6
Depleted-target-DEG	y=32.530a -1.444b	337	129	0.312	0.558	0.202	0.077	0.013	7
aClustering coefficient is a measure of the degree to which nodes in a graph tend to cluster together.
bNetwork centralization measures the degree of the effect when removing some central nodes in the whole network.
cNetwork density describes the portion of the potential connections in a network that are actual connections.
dNetwork diameter representative of the linear size of a network.
